# Supplementary material for: Constructing custom thermodynamics using deep learning
Source: Nat Comput Sci. 2023 Dec 29;4(1):66–85. doi: 10.1038/s43588-023-00581-5 (PMC10808076; doi:10.1038/s43588-023-00581-5)
Supplement: Supplementary file 4 — Source data for trajectory plots. [file 43588_2023_581_MOESM4_ESM.xlsx]

## Sheet: fast1
0	1	2	3	4	5	6	7	8	9	10	11	12	13	14	15	16	17	18	19	20	21	22	23	24	25	26	27	28	29	30	31	32	33	34	35	36	37	38	39	40	41	42	43	44	45	46	47	48	49
4.91895	5.32955	5.55485	6.30545	6.01565	5.98125	5.78565	4.94765	4.09435	4.28355	4.57945	4.08345	3.28225	2.99825	2.73115	3.35335	2.68115	1.80175	1.27495	0.291555	0.00985467	0.102055	-0.446745	-1.39235	-1.70375	-2.43025	-2.26195	-3.24175	-3.94385	-4.46615	-4.34975	-3.98335	-4.24065	-3.49565	-3.02775	-2.26605	-1.54755	-0.752245	0.191855	0.106555	0.422455	0.118155	-0.360645	-0.945345	-1.25085	-0.668045	0.0164547	0.980255	1.67825	2.49255
-10.4311	-10.6514	-11.365	-11.6169	-12.0957	-12.3008	-11.3204	-11.8652	-11.6434	-11.4126	-12.3649	-12.0776	-12.2756	-11.6834	-12.1092	-12.4706	-13.1782	-12.8149	-13.6457	-13.8269	-14.2849	-13.5738	-12.7698	-12.8256	-13.6037	-13.0125	-12.6516	-12.5611	-11.9637	-11.6778	-11.4507	-10.671	-9.91801	-10.0609	-9.42571	-8.84441	-8.78881	-8.21331	-7.88521	-7.72041	-7.18651	-6.35431	-5.49521	-4.75361	-4.13701	-4.86371	-4.22501	-3.97921	-3.31521	-3.11881
20.4878	20.0381	20.266	19.9496	19.1588	18.9161	19.7171	20.0829	20.4626	20.2677	19.4912	19.4744	20.2687	20.7835	20.4777	20.3067	20.6249	20.2664	19.5709	19.7842	18.8973	18.2842	17.7272	17.8102	18.1944	18.1674	17.9906	17.0913	16.8496	16.6083	15.9046	15.0189	14.653	13.7865	12.9537	12.8231	13.5021	13.9822	13.2103	12.8374	12.6379	12.7735	11.8799	11.432	10.8859	10.2587	10.6445	9.793	9.8802	9.1241
3.0642	2.3061	1.3351	1.5029	0.891	-0.0569	-0.2545	0.2407	1.0675	1.9135	1.3509	0.3535	0.2179	-0.6159	-1.4824	-2.4656	-2.1832	-2.6631	-1.9599	-1.5181	-1.1474	-1.9294	-2.2502	-1.6254	-1.881	-1.9285	-1.4339	-1.4597	-0.6155	0.0978	-0.6073	-0.7421	0.0113	-0.4472	-0.7931	-1.7689	-2.476	-1.8895	-1.5485	-1.8624	-2.2748	-2.8905	-2.9691	-2.9258	-2.2504	-2.6048	-3.5246	-3.9864	-4.1546	-4.75
50.822	51.1041	50.9454	49.9697	49.4476	48.8343	48.2436	47.2581	47.0081	46.6198	47.0912	46.6495	46.3659	45.6787	44.9508	45.0911	45.0556	44.0901	43.3013	42.4213	41.849	41.2857	41.0341	40.3662	40.0823	39.1159	39.0184	38.5702	37.8715	37.0054	36.3566	36.5729	36.0504	35.4223	34.7613	33.7898	33.0899	32.5149	31.5488	31.0337	30.9559	30.5351	29.7877	29.9533	29.9666	29.0426	28.4619	28.2636	28.1769	27.3256
-6.7792	-7.4094	-7.1228	-7.1176	-6.7232	-5.969	-6.4376	-6.3071	-6.7457	-6.7065	-6.884	-5.9935	-5.13	-5.7237	-5.0564	-5.7223	-4.8691	-5.1255	-5.5248	-5.9667	-5.1771	-4.3513	-3.6031	-2.8612	-3.8046	-3.6602	-4.4699	-5.312	-5.8358	-5.4679	-5.8335	-6.292	-6.8962	-7.485	-8.1996	-8.239	-7.7883	-7.6309	-7.7272	-8.537	-7.7006	-8.394	-7.7685	-7.1029	-6.1132	-5.855	-5.9083	-5.0596	-4.8555	-5.2753
126.843	126.9	126.275	126.189	125.331	124.364	123.449	122.853	122.916	121.97	121.126	121.225	121.248	120.361	119.709	119.121	118.647	117.993	117.193	116.462	116.162	115.318	114.354	113.449	112.606	111.789	110.899	109.93	109.13	108.136	107.268	106.328	105.602	105.272	104.352	103.623	102.685	101.881	100.91	100.309	99.5312	98.553	97.7126	97.7269	96.8948	95.9037	95.457	94.4779	93.7611	92.8772
7.3138	6.3182	5.9873	6.662	6.3289	6.576	6.1958	6.8409	6.916	7.2321	6.7879	5.9494	5.0059	4.5645	5.1267	4.4687	4.9407	5.0033	4.4211	4.0503	3.4887	3.1409	2.8783	3.1958	3.0748	2.513	2.13	2.1343	1.8612	1.7533	1.961	2.219	1.6459	0.9615	0.8125	0.3943	0.0726	0.5935	0.6704	0.0816	-0.5158	-0.308	-0.7262	-0.4504	-1.0039	-0.8742	-1.697	-1.6521	-1.0415	-1.0765
[truncated: 250 more columns]

## Sheet: fast2
0	1	2	3	4	5	6	7	8	9	10	11	12	13	14	15	16	17	18	19	20	21	22	23	24	25	26	27	28	29	30	31	32	33	34	35	36	37	38	39	40	41	42	43	44	45	46	47	48	49
4.91895	5.32955	5.55485	6.30545	6.01565	5.98125	5.78565	4.94765	4.09435	4.28355	4.57945	4.08345	3.28225	2.99825	2.73115	3.35335	2.68115	1.80175	1.27495	0.291555	0.00985467	0.102055	-0.446745	-1.39235	-1.70375	-2.43025	-2.26195	-3.24175	-3.94385	-4.46615	-4.34975	-3.98335	-4.24065	-3.49565	-3.02775	-2.26605	-1.54755	-0.752245	0.191855	0.106555	0.422455	0.118155	-0.360645	-0.945345	-1.25085	-0.668045	0.0164547	0.980255	1.67825	2.49255
-10.4311	-10.6514	-11.365	-11.6169	-12.0957	-12.3008	-11.3204	-11.8652	-11.6434	-11.4126	-12.3649	-12.0776	-12.2756	-11.6834	-12.1092	-12.4706	-13.1782	-12.8149	-13.6457	-13.8269	-14.2849	-13.5738	-12.7698	-12.8256	-13.6037	-13.0125	-12.6516	-12.5611	-11.9637	-11.6778	-11.4507	-10.671	-9.91801	-10.0609	-9.42571	-8.84441	-8.78881	-8.21331	-7.88521	-7.72041	-7.18651	-6.35431	-5.49521	-4.75361	-4.13701	-4.86371	-4.22501	-3.97921	-3.31521	-3.11881
6.8052	5.8191	5.9795	5.8991	5.6145	5.5519	5.9743	6.8449	6.7324	7.6196	7.6981	7.3202	7.671	8.5012	9.0859	9.9975	10.2853	9.5053	9.8614	9.5884	8.809	7.8842	7.3825	7.3264	6.3462	5.6028	5.1303	4.6846	3.9295	3.3184	2.4917	3.0014	3.9492	4.6461	5.5326	5.0613	4.2969	4.8076	5.3206	6.057	5.4464	4.7336	5.2746	5.2337	4.4889	4.37	4.8459	4.557	3.5892	3.3298
-0.1613	-0.1738	-0.143	-1.1385	-1.7988	-2.7515	-2.2862	-2.4779	-3.4061	-3.8209	-4.5165	-3.9553	-3.0402	-3.5975	-3.6612	-3.8823	-3.0643	-3.4939	-4.1103	-5.0425	-5.4559	-5.8341	-6.5974	-6.7365	-6.5618	-5.927	-6.6817	-7.5764	-8.0289	-8.7025	-8.9822	-9.714	-9.4783	-9.5379	-9.2656	-8.4184	-8.378	-7.9086	-8.0681	-7.4273	-6.6439	-5.9631	-5.282	-4.5858	-4.6659	-3.6731	-2.8886	-1.9387	-2.1137	-1.7786
36.5395	36.8775	37.0763	37.2823	37.7656	37.8835	37.7434	38.2418	37.3742	36.7028	36.1671	35.7632	35.6301	34.7762	34.1226	34.4456	35.2068	35.7996	35.0486	35.2646	35.6063	36.3401	36.0012	36.3571	36.2516	36.9122	37.4179	37.3154	37.3692	37.7366	37.058	36.7875	36.7555	35.788	34.8015	34.2795	33.4364	32.7842	32.4273	32.2153	32.1925	31.4755	31.3115	30.8077	30.3315	29.9133	29.2711	29.6644	28.6934	28.4951
8.9074	9.422	10.2818	10.1831	9.3077	8.3841	7.4435	6.6458	6.446	6.4939	5.8494	5.1675	4.7385	4.577	4.1141	3.4346	3.2847	3.6683	3.3189	2.526	2.6765	1.9978	1.1366	1.0084	0.2222	0.2434	-0.5494	-0.736	-0.3347	-1.0511	-1.6995	-1.2114	-1.0756	-1.0191	-0.9407	-1.6724	-2.1704	-1.9307	-2.4283	-1.5463	-1.3525	-1.8277	-2.8045	-2.251	-3.1107	-3.7186	-3.7029	-4.6166	-4.8533	-5.7484
128.957	128.546	127.713	127.054	127.501	126.543	125.987	125.095	124.11	123.238	122.581	122.041	121.356	120.594	120.109	119.136	118.357	117.76	116.865	115.897	114.907	113.966	113.039	112.673	112.414	111.496	110.823	110.416	109.897	109.286	108.917	108.556	107.594	106.661	105.785	105.032	104.083	103.531	102.964	102.013	101.399	100.707	99.8226	98.9732	98.2857	97.4259	96.5911	96.21	95.4921	94.8896
5.6085	4.7319	5.0601	4.6324	3.7379	3.4522	4.2656	4.5829	4.5948	4.7172	5.3382	6.1702	6.8316	6.2161	5.424	5.261	4.7993	4.867	5.1528	5.1376	5.2382	4.9117	4.7727	5.3404	6.259	5.8881	5.1531	6.0523	6.2689	5.5527	4.6491	4.0682	4.2794	4.1176	3.8386	3.1859	3.2511	3.6552	3.5829	3.3921	4.1772	4.1749	4.1058	3.7426	3.8471	3.632	3.099	3.1458	2.6327	2.8052
[truncated: 250 more columns]

## Sheet: fast3
0	1	2	3	4	5	6	7	8	9	10	11	12	13	14	15	16	17	18	19	20	21	22	23	24	25	26	27	28	29	30	31	32	33	34	35	36	37	38	39	40	41	42	43	44	45	46	47	48	49
4.91895	5.32955	5.55485	6.30545	6.01565	5.98125	5.78565	4.94765	4.09435	4.28355	4.57945	4.08345	3.28225	2.99825	2.73115	3.35335	2.68115	1.80175	1.27495	0.291555	0.00985467	0.102055	-0.446745	-1.39235	-1.70375	-2.43025	-2.26195	-3.24175	-3.94385	-4.46615	-4.34975	-3.98335	-4.24065	-3.49565	-3.02775	-2.26605	-1.54755	-0.752245	0.191855	0.106555	0.422455	0.118155	-0.360645	-0.945345	-1.25085	-0.668045	0.0164547	0.980255	1.67825	2.49255
-10.4311	-10.6514	-11.365	-11.6169	-12.0957	-12.3008	-11.3204	-11.8652	-11.6434	-11.4126	-12.3649	-12.0776	-12.2756	-11.6834	-12.1092	-12.4706	-13.1782	-12.8149	-13.6457	-13.8269	-14.2849	-13.5738	-12.7698	-12.8256	-13.6037	-13.0125	-12.6516	-12.5611	-11.9637	-11.6778	-11.4507	-10.671	-9.91801	-10.0609	-9.42571	-8.84441	-8.78881	-8.21331	-7.88521	-7.72041	-7.18651	-6.35431	-5.49521	-4.75361	-4.13701	-4.86371	-4.22501	-3.97921	-3.31521	-3.11881
19.9138	19.126	18.319	17.3543	17.756	17.2771	16.3702	16.4191	16.8956	17.1127	16.7608	16.4578	16.8062	16.0314	15.8667	15.633	15.9871	16.1509	15.1878	14.8079	14.6867	14.6825	15.3257	14.7342	13.8642	13.3622	12.9319	12.3259	12.2703	12.5829	12.3722	12.5672	12.544	11.8902	11.8596	10.979	10.0531	10.2209	9.95408	10.2642	9.79228	10.3291	10.9729	10.7089	9.79548	10.0135	9.50008	8.58438	8.39058	8.24458
-6.66746	-6.51156	-7.03456	-6.77126	-6.47026	-7.34516	-7.57946	-8.35996	-7.79006	-8.55186	-9.30076	-9.94616	-10.8702	-11.4921	-11.9124	-11.1883	-11.1676	-10.3341	-10.1182	-9.29946	-8.58936	-9.32166	-8.62636	-8.75776	-9.22596	-10.0694	-9.94186	-10.0518	-10.5372	-11.4827	-10.989	-11.6912	-12.0888	-11.7585	-12.5778	-12.5851	-12.3176	-11.5349	-10.8459	-9.89996	-9.99386	-10.7738	-10.2886	-10.1711	-9.77336	-9.10516	-9.64616	-9.64376	-8.87686	-7.92036
40.8266	41.7714	41.9736	42.5061	42.2133	43.0654	43.8417	44.0918	44.8661	45.2112	45.4609	45.1668	44.9168	45.3202	45.0611	44.1447	43.977	44.1507	45.0576	45.3545	45.7178	45.2495	44.4682	43.5412	42.7685	41.8112	40.9029	40.1167	40.6074	39.705	39.1189	38.1866	37.6155	38.0051	38.2491	37.4384	37.018	36.2728	35.3739	35.7729	35.1586	34.3674	33.6115	32.8451	32.1234	32.7202	32.0191	31.5335	32.2806	33.2448
1.12109	1.16529	1.77389	1.33389	1.37299	1.20089	1.66159	1.07799	0.458186	1.34309	1.33709	1.69319	0.728186	0.550186	-0.0558137	-0.137814	-0.809614	-1.42631	-1.23861	-1.72801	-1.32311	-1.32761	-1.86631	-1.63451	-1.31751	-1.22971	-1.50271	-2.04731	-2.35201	-2.03431	-2.42741	-2.56801	-3.38651	-4.07711	-4.95331	-5.52321	-6.34791	-6.97341	-7.37091	-7.02431	-6.63321	-6.32211	-6.80801	-7.44891	-7.84841	-8.65071	-8.76261	-9.16361	-9.73621	-9.70051
124.586	123.729	122.989	122.402	121.539	120.921	120.365	120.483	121.271	120.44	119.61	118.747	117.846	117.002	116.27	115.782	115.122	114.183	113.388	112.973	112.625	112.17	111.188	110.682	109.804	108.948	108.136	107.494	107.013	106.25	105.978	105.313	104.396	103.477	102.942	102.015	101.158	100.305	99.6371	98.9464	97.9615	97.1959	96.8679	95.9656	95.0516	94.0912	93.3868	92.6867	91.9424	91.0621
0.150869	0.609769	1.06897	1.86317	1.38437	1.03617	1.31557	0.324969	-0.219331	-0.776231	-0.489231	-0.295331	-0.727531	-0.437331	-0.317431	-0.403231	-0.109931	-0.157931	0.142569	-0.131231	0.752669	0.408469	0.381869	0.930969	0.676569	0.571569	0.502069	0.552569	-0.319731	0.0691693	-0.293531	0.208969	0.597069	0.470669	0.0342693	0.403569	-0.0825307	0.324469	-0.0464307	-0.523131	-0.489531	-0.914731	-1.24433	-1.67383	-1.45673	-1.44153	-1.14363	-1.82633	-1.47533	-1.46293
[truncated: 250 more columns]

## Sheet: middle1
0	1	2	3	4	5	6	7	8	9	10	11	12	13	14	15	16	17	18	19	20	21	22	23	24	25	26	27	28	29	30	31	32	33	34	35	36	37	38	39	40	41	42	43	44	45	46	47	48	49
-3.8946	-3.574	-4.1049	-5.0123	-5.4218	-5.9512	-6.7714	-7.6273	-7.2093	-7.2647	-6.3844	-5.6692	-5.0591	-4.837	-5.3019	-4.3851	-3.6234	-3.3043	-2.5259	-3.4078	-3.0164	-2.0708	-1.2388	-1.5311	-1.5358	-0.5665	-0.2994	0.4173	0.4298	0.9831	1.2711	0.3999	-0.0522	-0.5661	-0.7653	-0.1843	0.4628	1.3743	1.7345	2.3264	3.1481	3.7668	4.1196	4.3052	4.4855	5.3592	5.8401	6.3961	6.4604	7.1301
-4.88767	-4.05047	-4.20867	-3.98767	-3.66357	-3.52277	-3.31137	-3.64377	-3.32077	-3.34077	-2.89637	-3.36027	-2.64847	-2.31057	-1.54027	-1.33947	-0.914867	-1.80417	-2.21767	-2.50437	-2.98957	-2.71047	-3.14847	-2.36817	-3.17717	-3.06527	-3.90457	-3.71217	-2.79677	-3.15157	-2.64157	-3.02747	-3.30817	-2.81077	-3.68587	-4.41837	-3.98307	-3.99687	-4.42387	-4.48407	-4.84047	-4.38577	-3.63197	-3.24047	-3.93687	-3.51707	-4.39327	-3.79427	-3.22427	-3.55807
-2.6455	-2.4196	-2.6889	-2.8737	-3.1223	-3.8905	-4.501	-3.7702	-3.4801	-4.3675	-5.3246	-5.6214	-6.0735	-5.1988	-5.1815	-5.6179	-5.613	-5.4118	-5.1948	-4.5098	-3.5276	-3.6725	-3.8408	-4.3334	-3.4587	-2.8452	-3.62	-4.2034	-4.1074	-3.533	-4.2184	-4.4946	-4.5568	-4.2875	-5.0942	-4.2933	-4.2412	-3.6055	-3.6715	-3.538	-2.7966	-3.0415	-2.0847	-2.166	-2.4321	-1.9429	-1.3678	-0.8271	-0.4071	0.36
-0.7363	0.2255	-0.2428	-0.6787	-1.6291	-2.0726	-2.8454	-2.9124	-2.3051	-2.0925	-1.979	-2.1861	-2.5525	-2.553	-1.937	-2.5496	-2.8348	-3.4963	-4.468	-4.2418	-4.0714	-3.162	-2.4055	-2.1692	-2.4967	-3.2861	-3.9034	-4.1951	-4.9886	-5.7765	-6.491	-6.8042	-7.8003	-8.7066	-8.5796	-8.5921	-9.5308	-9.5696	-10.3447	-10.9041	-10.2502	-9.2856	-9.0491	-9.4019	-10.272	-10.3344	-9.5283	-8.8548	-8.2748	-8.3459
-0.178	-0.3261	-0.4029	0.2419	0.0997	0.1459	-0.074	-1.0638	-1.7394	-1.2768	-0.6014	0.1769	0.669	1.4226	2.4059	2.9271	3.2823	4.1423	3.9931	4.9512	5.053	4.4457	3.9844	4.5915	5.1234	5.7608	4.9488	5.4948	4.8041	5.3259	5.2861	5.4246	6.1951	6.8347	7.739	8.5635	8.1185	8.8426	8.3216	8.9046	9.7266	9.9559	10.1201	10.8229	10.8582	11.4005	11.343	11.8139	12.7691	13.4172
-5.9051	-6.4291	-6.9088	-6.1886	-6.7081	-7.6232	-8.3265	-8.4487	-8.5939	-9.4267	-8.6898	-8.4634	-7.6548	-8.2783	-8.1981	-8.4444	-8.8116	-8.4442	-7.9086	-8.1189	-8.2028	-8.7353	-7.9165	-7.1822	-6.5286	-6.6265	-6.1998	-5.3632	-4.6722	-4.701	-5.2478	-4.8462	-4.5218	-3.7995	-4.1887	-3.6861	-4.2395	-3.7099	-2.8585	-2.9648	-2.4929	-1.5862	-0.8545	-1.5625	-1.5525	-2.1553	-2.0599	-2.9421	-3.076	-3.6713
65.7123	65.7246	66.2341	65.6202	66.3408	66.633	65.9029	66.1117	65.5304	66.2119	67.0242	67.3691	68.2895	68.8004	69.7005	70.2538	70.9549	70.6365	71.2381	71.0689	71.8884	72.4623	72.1651	72.8082	72.9177	73.6711	74.0831	73.3468	73.4424	73.4682	73.0885	72.324	71.6881	72.629	73.2111	73.9596	73.857	73.0927	72.5435	72.4416	72.8166	73.7709	73.3701	72.4091	71.4211	71.5154	70.5545	70.8029	70.1677	69.4208
1.4913	0.5176	0.4601	-0.0538	0.2206	1.0858	1.7257	2.5907	2.2327	2.0438	1.8942	0.9597	0.7364	-0.0573	0.28	-0.3394	-0.6804	-1.5387	-2.115	-2.4141	-2.9872	-3.2285	-4.1005	-4.6081	-5.4744	-6.1048	-5.974	-6.4551	-6.7588	-7.7532	-7.737	-7.9242	-7.1525	-6.8471	-7.4104	-8.0488	-7.7561	-7.1944	-7.0871	-6.0994	-5.1893	-4.925	-5.481	-5.6291	-5.5034	-4.5133	-4.2774	-4.0349	-3.7702	-4.2561
[truncated: 250 more columns]

## Sheet: middle2
0	1	2	3	4	5	6	7	8	9	10	11	12	13	14	15	16	17	18	19	20	21	22	23	24	25	26	27	28	29	30	31	32	33	34	35	36	37	38	39	40	41	42	43	44	45	46	47	48	49
-3.8946	-3.574	-4.1049	-5.0123	-5.4218	-5.9512	-6.7714	-7.6273	-7.2093	-7.2647	-6.3844	-5.6692	-5.0591	-4.837	-5.3019	-4.3851	-3.6234	-3.3043	-2.5259	-3.4078	-3.0164	-2.0708	-1.2388	-1.5311	-1.5358	-0.5665	-0.2994	0.4173	0.4298	0.9831	1.2711	0.3999	-0.0522	-0.5661	-0.7653	-0.1843	0.4628	1.3743	1.7345	2.3264	3.1481	3.7668	4.1196	4.3052	4.4855	5.3592	5.8401	6.3961	6.4604	7.1301
-4.88767	-4.05047	-4.20867	-3.98767	-3.66357	-3.52277	-3.31137	-3.64377	-3.32077	-3.34077	-2.89637	-3.36027	-2.64847	-2.31057	-1.54027	-1.33947	-0.914867	-1.80417	-2.21767	-2.50437	-2.98957	-2.71047	-3.14847	-2.36817	-3.17717	-3.06527	-3.90457	-3.71217	-2.79677	-3.15157	-2.64157	-3.02747	-3.30817	-2.81077	-3.68587	-4.41837	-3.98307	-3.99687	-4.42387	-4.48407	-4.84047	-4.38577	-3.63197	-3.24047	-3.93687	-3.51707	-4.39327	-3.79427	-3.22427	-3.55807
-12.8281	-12.4344	-11.4908	-11.082	-11.4936	-10.6669	-9.9529	-9.6014	-10.2923	-10.7284	-10.4098	-9.6982	-9.0457	-9.2933	-8.9364	-8.2599	-8.0916	-7.4998	-6.5981	-6.158	-5.6204	-5.4449	-4.8579	-4.3613	-4.2582	-3.4824	-2.5664	-1.9311	-2.3911	-3.3843	-3.4373	-2.5422	-1.5705	-1.9521	-1.116	-0.9389	-1.1248	-0.2878	-0.3023	-1.2497	-1.1231	-0.5945	-0.7409	0.2351	0.2167	0.7818	0.686	1.3818	2.1257	3.0448
-3.6804	-4.4963	-4.4326	-4.3897	-3.5776	-3.4615	-3.368	-3.7279	-4.3059	-3.8883	-3.2526	-3.8602	-4.6138	-5.1185	-6.0525	-5.7211	-5.805	-5.1176	-4.8963	-4.1565	-3.4767	-3.0406	-3.6775	-2.984	-2.6353	-3.1058	-3.5033	-3.1326	-3.8871	-3.9685	-4.5523	-4.9603	-4.7447	-5.5528	-5.1592	-4.7333	-4.376	-3.9753	-3.2309	-2.9113	-2.9618	-3.0039	-2.1898	-2.1475	-1.9272	-1.1071	-0.3742	-0.958	-1.6109	-1.3119
4.768	3.7988	4.0129	4.4277	4.581	3.7149	2.78	2.9004	2.031	2.7059	3.1454	2.9797	2.3617	1.3768	1.1187	1.2953	0.9559	1.7722	1.5138	1.9949	1.6892	1.1831	0.8718	0.6981	0.5206	0.166	-0.4235	-0.6799	-0.97	-1.533	-2.1426	-2.8394	-3.753	-4.422	-3.6399	-2.7254	-2.0891	-1.5341	-0.5406	0.3582	0.9822	1.6364	0.9204	0.4024	-0.3192	-1.1283	-0.886	-0.2762	0.5412	0.4683
1.8777	1.9853	2.9236	3.7865	4.0461	4.137	3.7874	3.897	3.4444	3.2817	4.0777	4.8954	5.3595	5.4501	6.3711	7.3547	7.1867	7.7622	7.5505	6.7305	7.2749	7.6605	8.6091	9.4538	10.108	10.1661	10.8314	10.44	9.7308	9.6931	9.6586	9.6327	9.3096	8.9338	8.3112	8.4412	7.8012	7.0021	7.0149	6.5864	7.2972	6.568	6.2329	7.0731	6.8148	6.5633	5.6218	4.8571	5.4152	5.6435
-37.3518	-37.6472	-37.8916	-38.5013	-39.0386	-38.6343	-37.6494	-37.9219	-38.2594	-38.9419	-39.5358	-39.6647	-39.368	-40.0272	-40.6843	-40.5099	-41.473	-41.2378	-41.8505	-41.7228	-42.1688	-42.7724	-43.2992	-43.2409	-43.4813	-44.3695	-44.8743	-45.5263	-46.2536	-47.2348	-47.2437	-47.6655	-47.4913	-47.2055	-46.5372	-46.2316	-46.0591	-46.4666	-46.8442	-47.7206	-48.1343	-48.1723	-49.1442	-49.7191	-49.9231	-50.4692	-50.7575	-51.754	-52.281	-52.2038
14.1458	13.7794	12.9566	13.6795	14.5132	14.9523	14.9777	15.8595	16.193	16.2794	16.8323	17.8099	18.5256	18.4888	18.6206	17.6952	17.51	16.5425	16.9235	17.5131	18.3189	19.108	18.2937	17.3417	16.654	16.2684	17.1264	17.1653	16.8901	17.0714	16.5617	16.0949	16.0432	16.9731	16.399	15.6706	14.8175	14.0256	13.151	13.5392	14.3478	13.9379	13.7798	14.5811	14.3777	13.555	13.2471	13.2882	13.8043	14.5717
[truncated: 250 more columns]

## Sheet: middle3
0	1	2	3	4	5	6	7	8	9	10	11	12	13	14	15	16	17	18	19	20	21	22	23	24	25	26	27	28	29	30	31	32	33	34	35	36	37	38	39	40	41	42	43	44	45	46	47	48	49
-3.8946	-3.574	-4.1049	-5.0123	-5.4218	-5.9512	-6.7714	-7.6273	-7.2093	-7.2647	-6.3844	-5.6692	-5.0591	-4.837	-5.3019	-4.3851	-3.6234	-3.3043	-2.5259	-3.4078	-3.0164	-2.0708	-1.2388	-1.5311	-1.5358	-0.5665	-0.2994	0.4173	0.4298	0.9831	1.2711	0.3999	-0.0522	-0.5661	-0.7653	-0.1843	0.4628	1.3743	1.7345	2.3264	3.1481	3.7668	4.1196	4.3052	4.4855	5.3592	5.8401	6.3961	6.4604	7.1301
-4.88767	-4.05047	-4.20867	-3.98767	-3.66357	-3.52277	-3.31137	-3.64377	-3.32077	-3.34077	-2.89637	-3.36027	-2.64847	-2.31057	-1.54027	-1.33947	-0.914867	-1.80417	-2.21767	-2.50437	-2.98957	-2.71047	-3.14847	-2.36817	-3.17717	-3.06527	-3.90457	-3.71217	-2.79677	-3.15157	-2.64157	-3.02747	-3.30817	-2.81077	-3.68587	-4.41837	-3.98307	-3.99687	-4.42387	-4.48407	-4.84047	-4.38577	-3.63197	-3.24047	-3.93687	-3.51707	-4.39327	-3.79427	-3.22427	-3.55807
-12.4622	-12.1216	-11.2169	-10.3195	-10.3112	-9.5622	-9.9879	-10.6454	-10.6491	-9.82	-9.1174	-9.4108	-8.4954	-8.0317	-7.1534	-6.4271	-7.2159	-7.2648	-7.4292	-8.3894	-9.1634	-9.1764	-9.2948	-8.6795	-8.1074	-7.9166	-7.6896	-7.5389	-7.1257	-6.2432	-5.798	-6.462	-5.7612	-5.2588	-4.969	-4.4057	-3.6699	-2.921	-2.0858	-1.6647	-1.7993	-2.6178	-2.9159	-2.1757	-1.3206	-0.930602	-0.0631023	0.567698	1.3293	1.6839
-1.333	-1.9451	-2.3636	-2.8033	-3.7496	-3.9167	-4.7752	-4.8603	-5.8394	-6.3462	-6.9037	-7.0448	-7.3743	-7.3182	-7.7766	-7.1091	-6.9004	-6.5717	-6.9195	-7.1555	-6.6491	-5.6544	-4.7868	-5.0822	-4.6948	-5.0699	-4.7136	-5.2991	-5.878	-5.4454	-5.8982	-6.1509	-6.6037	-5.9876	-5.4818	-4.6557	-4.1995	-3.564	-3.3953	-3.0008	-2.0863	-1.812	-2.612	-3.1175	-3.1212	-2.2053	-2.6132	-2.4952	-2.4404	-2.6247
-4.37684	-4.16524	-3.23734	-3.33644	-3.50514	-4.50034	-4.97914	-5.96994	-6.14504	-5.94964	-5.37774	-4.49124	-4.88174	-5.07514	-5.78664	-5.18404	-4.39164	-4.03854	-4.63304	-5.44364	-6.13894	-6.96334	-7.57224	-7.61794	-7.49194	-8.16274	-8.94674	-9.01164	-9.25784	-8.85144	-9.27324	-9.19374	-9.37584	-8.73654	-8.40644	-7.67954	-6.70914	-6.84064	-6.46814	-7.39254	-7.70314	-6.80684	-6.29884	-5.89824	-5.50114	-4.67554	-3.88194	-2.91654	-2.06254	-1.10134
-1.13849	-1.98519	-2.34489	-3.28059	-2.98409	-3.07609	-2.83529	-2.94609	-3.26359	-2.86519	-3.57219	-3.15099	-3.49189	-4.44989	-5.07869	-5.61019	-5.41859	-6.35169	-6.99549	-6.60579	-5.95949	-6.24529	-6.54479	-6.70429	-5.72099	-5.77799	-6.39869	-5.62159	-4.84269	-4.49539	-3.67869	-2.71369	-2.19689	-1.46959	-0.673991	0.008409	0.053709	-0.155491	-0.940191	-1.03699	-1.98389	-2.40509	-2.77429	-2.69869	-1.94919	-2.51289	-3.11909	-3.37859	-3.11479	-2.95969
44.8944	45.0326	44.9115	43.9617	43.4282	43.3297	42.5846	42.4276	42.0513	41.9416	42.4391	42.1289	42.0709	41.6736	40.7023	40.7938	39.8752	39.7376	38.8555	38.3611	38.2587	37.54	36.5692	36.8603	36.0034	35.0991	35.1516	35.0386	34.0894	33.4166	33.4441	32.9255	32.388	32.0415	31.5974	30.8592	30.1905	30.8107	30.2619	29.3289	28.9014	28.0756	27.243	26.3777	25.4241	25.0815	24.4613	23.688	22.9282	22.1966
5.8979	5.2402	4.4712	4.4441	4.7084	5.7035	5.8194	6.694	7.4353	8.429	9.2927	9.648	9.5155	8.641	8.6247	7.6354	7.2902	7.5641	7.4984	8.3318	7.7729	7.2603	7.4165	6.5309	6.0154	5.5928	5.6566	4.6817	4.5901	4.4791	3.67	3.249	3.6491	3.5812	3.672	3.1638	3.8054	4.2536	5.0829	4.7474	5.6048	5.1246	5.6136	5.9037	5.6134	6.2027	5.4209	5.1005	5.6369	4.9878
[truncated: 250 more columns]

## Sheet: slow1
0	1	2	3	4	5	6	7	8	9	10	11	12	13	14	15	16	17	18	19	20	21	22	23	24	25	26	27	28	29	30	31	32	33	34	35	36	37	38	39	40	41	42	43	44	45	46	47	48	49
9.68179	9.11769	9.40269	9.52919	9.56839	10.1197	10.8452	10.5114	9.54309	9.87599	10.339	10.6111	10.6753	11.6376	12.0853	12.7431	12.9559	12.3282	12.1234	11.2005	11.7548	10.8615	10.1447	9.77069	9.67579	9.12349	8.45619	8.97369	9.26559	9.26969	9.03359	8.10299	7.19449	6.23419	5.52779	5.42239	5.84829	5.01339	4.72619	4.14619	4.07829	4.25339	3.64889	3.01619	2.87709	3.01729	2.90449	3.71169	4.06869	3.46139
-4.60751	-3.92221	-3.15431	-2.26601	-1.42901	-1.02741	-0.774314	-0.573714	-0.807214	-0.429814	-0.340714	0.418886	0.526086	0.797786	0.370786	-0.377914	0.181286	-0.524514	-1.50131	-1.82461	-2.65601	-2.93211	-2.66711	-2.78421	-2.84151	-3.45581	-4.13261	-4.98511	-5.54891	-4.54951	-3.76951	-3.44441	-3.76861	-3.90751	-3.22941	-2.88831	-3.05301	-3.60331	-4.55091	-5.21941	-5.91101	-6.89541	-7.20961	-6.67351	-5.70541	-5.69331	-5.32481	-4.86761	-4.34661	-3.70301
4.92945	5.77785	6.19095	7.16215	7.91355	7.97585	8.43355	8.92065	8.77095	8.09285	7.67315	7.52825	6.63255	5.73285	5.21895	4.27485	4.10885	3.54885	3.00855	2.84145	2.09345	1.76005	1.49035	2.38625	2.38135	2.93645	1.96225	1.01645	1.49325	2.21435	2.48015	2.84285	3.05165	3.16265	3.95135	4.60085	5.33235	6.19295	6.20205	6.19995	6.42875	6.14925	5.24545	4.53255	4.61005	3.62415	3.00275	2.82285	2.53425	2.84445
-3.63719	-3.91699	-4.69979	-4.93449	-5.59359	-5.96019	-5.35379	-4.67719	-3.84899	-3.15159	-2.25359	-2.75369	-2.70129	-2.26499	-1.65649	-1.92969	-1.32689	-0.623994	-0.548294	0.231206	0.331306	-0.437394	-0.799194	-0.773194	0.0372057	-0.504594	-0.545194	-0.249994	-0.646194	-0.0652943	-0.284194	-1.10019	-1.42619	-2.14529	-2.74589	-2.12659	-1.51179	-1.39149	-2.23219	-2.28099	-3.24719	-3.92099	-4.29409	-4.67479	-5.41239	-5.43129	-5.94549	-5.22479	-4.35839	-4.39229
4.91922	5.63452	4.79282	3.90972	3.72002	2.81792	3.01622	3.35552	2.55872	1.88632	1.08922	0.958215	0.863315	0.249615	-0.311185	0.274815	0.965315	0.433815	-0.499885	-1.40558	-2.10188	-2.77938	-2.92968	-3.17728	-3.92338	-4.27568	-3.65078	-3.24478	-2.70088	-3.33068	-4.14068	-5.00878	-4.89828	-5.81758	-5.54268	-6.36628	-5.71268	-5.58698	-5.60608	-5.28518	-4.29318	-4.45808	-3.55238	-4.00678	-4.76748	-5.65078	-6.41328	-6.90828	-7.48968	-6.82448
0.732076	0.159076	-0.281724	-0.467624	0.437976	0.016176	-0.963124	-1.83332	-1.94262	-2.56872	-2.25342	-3.23562	-3.10552	-3.83032	-4.61242	-5.09942	-4.41282	-4.05672	-3.75922	-3.82452	-4.54192	-4.69102	-5.15742	-5.88832	-6.04732	-5.36062	-4.58152	-4.90352	-5.74162	-6.34952	-6.37042	-6.04162	-5.06562	-5.21062	-4.69082	-4.45302	-4.33132	-3.38432	-3.31012	-2.91572	-2.82752	-1.90872	-2.16052	-2.82062	-3.19342	-3.35252	-3.22202	-2.41652	-1.60512	-1.10252
-32.8011	-33.2949	-32.7693	-33.4039	-33.5498	-33.9311	-34.5477	-34.0429	-33.4186	-33.415	-32.9488	-32.2306	-31.281	-31.5214	-30.6363	-30.1385	-29.4238	-29.082	-28.438	-27.7343	-26.7408	-25.8722	-25.1602	-25.1786	-24.3324	-24.9333	-24.0749	-23.7191	-23.7238	-23.0533	-22.7555	-22.6692	-22.4909	-22.617	-21.864	-21.5204	-21.0852	-20.2041	-19.3557	-18.5209	-18.5485	-17.5628	-16.9934	-16.4587	-15.5257	-14.6463	-14.5883	-14.8479	-14.004	-13.5023
-2.12819	-2.99379	-3.66709	-4.32349	-4.70819	-4.28049	-3.55019	-3.52499	-3.23429	-3.46459	-4.12829	-4.34899	-4.51029	-3.54499	-3.16959	-2.43639	-1.76259	-1.66799	-2.24009	-2.78349	-2.86509	-2.64009	-3.27179	-3.89469	-4.16109	-4.87539	-5.35109	-5.55609	-5.39999	-5.12389	-4.48619	-3.99829	-4.97399	-5.90609	-6.13849	-5.68479	-5.35039	-5.62529	-6.03889	-5.49089	-4.60749	-4.77609	-5.59739	-5.88399	-5.59439	-6.06479	-5.10519	-4.19439	-4.06519	-3.69859
[truncated: 250 more columns]

## Sheet: slow2
0	1	2	3	4	5	6	7	8	9	10	11	12	13	14	15	16	17	18	19	20	21	22	23	24	25	26	27	28	29	30	31	32	33	34	35	36	37	38	39	40	41	42	43	44	45	46	47	48	49
9.68179	9.11769	9.40269	9.52919	9.56839	10.1197	10.8452	10.5114	9.54309	9.87599	10.339	10.6111	10.6753	11.6376	12.0853	12.7431	12.9559	12.3282	12.1234	11.2005	11.7548	10.8615	10.1447	9.77069	9.67579	9.12349	8.45619	8.97369	9.26559	9.26969	9.03359	8.10299	7.19449	6.23419	5.52779	5.42239	5.84829	5.01339	4.72619	4.14619	4.07829	4.25339	3.64889	3.01619	2.87709	3.01729	2.90449	3.71169	4.06869	3.46139
-4.60751	-3.92221	-3.15431	-2.26601	-1.42901	-1.02741	-0.774314	-0.573714	-0.807214	-0.429814	-0.340714	0.418886	0.526086	0.797786	0.370786	-0.377914	0.181286	-0.524514	-1.50131	-1.82461	-2.65601	-2.93211	-2.66711	-2.78421	-2.84151	-3.45581	-4.13261	-4.98511	-5.54891	-4.54951	-3.76951	-3.44441	-3.76861	-3.90751	-3.22941	-2.88831	-3.05301	-3.60331	-4.55091	-5.21941	-5.91101	-6.89541	-7.20961	-6.67351	-5.70541	-5.69331	-5.32481	-4.86761	-4.34661	-3.70301
15.2698	14.929	14.1622	13.6855	14.5591	13.9876	14.6201	15.2333	15.9768	16.2488	15.674	15.6842	15.2455	14.7145	14.6392	14.818	14.1373	13.3753	12.7991	12.8314	12.2794	12.7641	12.237	12.7608	11.8891	11.1204	10.2193	9.6156	8.7761	8.4948	8.1453	7.5238	6.7851	7.2083	6.3217	6.6982	7.4532	7.1822	7.3221	7.1062	6.6883	6.6661	6.5769	6.3641	5.7824	5.3185	5.3522	4.3791	3.789	3.3936
2.5536	3.3353	3.7213	4.5627	4.8296	4.5771	3.9957	3.6007	4.2299	5.149	5.4197	5.1143	4.2161	4.3829	3.4946	2.5868	2.7327	2.9524	2.5127	1.9152	1.1391	0.9053	0.0585	-0.7933	-0.8729	-1.5124	-1.9068	-2.1859	-1.9526	-2.4612	-3.3981	-2.6835	-2.0463	-1.6466	-1.2501	-0.3493	0.2523	0.4899	-0.2135	0.4655	1.2068	2.1971	2.6629	2.941	2.5749	2.8482	2.008	2.1993	2.038	1.8747
14.1418	13.9156	14.134	13.6327	13.5207	12.6109	12.1624	11.8593	11.9469	11.2651	10.9311	10.2805	10.109	9.2203	9.7113	10.5062	11.2564	11.4054	10.9811	11.1234	10.9914	11.1148	11.8247	11.5134	12.1617	12.0067	11.2589	10.4947	10.259	10.1632	10.6655	10.0401	10.661	10.9131	10.5169	10.1275	10.2264	9.5621	9.0208	8.9933	8.2054	7.3791	7.067	6.9738	7.8909	8.0445	7.2425	7.2889	7.8566	8.0515
-4.6124	-4.8926	-5.8645	-6.4098	-5.4266	-5.2794	-6.094	-5.581	-5.0852	-4.807	-5.7298	-5.3663	-4.6776	-5.1233	-5.9418	-6.5442	-5.8836	-4.8967	-4.0127	-3.9907	-3.8296	-2.9691	-2.3588	-1.4483	-0.8707	-0.5968	0.0668	0.1838	0.2714	1.1722	1.8573	2.4588	3.2138	4.0726	4.5268	5.3044	6.1919	6.4224	5.5816	6.0603	5.477	5.1871	5.5501	5.0462	5.2992	6.2342	6.5962	6.7271	7.4594	8.3467
47.1987	47.051	46.4446	46.2603	46.0283	46.3679	46.5013	45.7042	45.3371	44.4186	43.8747	44.8102	44.9579	45.261	45.2181	44.8785	43.9738	43.2755	43.5134	43.6206	43.8141	43.6002	42.6842	42.3438	41.4241	40.5224	40.2756	39.6391	39.9335	39.9856	40.799	40.8284	41.4126	41.7246	41.4846	41.5363	41.5914	40.8611	40.3136	39.4629	38.6652	38.5023	37.5865	36.8786	37.0356	36.8502	36.4996	35.5514	34.6458	33.6835
8.0326	7.0946	6.3606	5.3827	4.8386	5.6621	5.741	6.3399	7.0105	6.8818	6.5304	6.541	6.4029	6.4638	5.9711	6.8483	7.2233	6.7168	6.0393	5.4693	4.7416	3.8479	4.042	3.2225	3.3026	2.8833	3.8407	3.8364	3.62	4.6122	4.2569	5.1778	4.5543	3.8542	3.1785	4.0931	5.0881	5.1763	5.0012	4.7998	4.4253	5.4086	5.7942	5.1443	4.4794	3.5627	2.9445	3.2145	3.4243	3.6306
[truncated: 250 more columns]

## Sheet: slow3
0	1	2	3	4	5	6	7	8	9	10	11	12	13	14	15	16	17	18	19	20	21	22	23	24	25	26	27	28	29	30	31	32	33	34	35	36	37	38	39	40	41	42	43	44	45	46	47	48	49
9.68179	9.11769	9.40269	9.52919	9.56839	10.1197	10.8452	10.5114	9.54309	9.87599	10.339	10.6111	10.6753	11.6376	12.0853	12.7431	12.9559	12.3282	12.1234	11.2005	11.7548	10.8615	10.1447	9.77069	9.67579	9.12349	8.45619	8.97369	9.26559	9.26969	9.03359	8.10299	7.19449	6.23419	5.52779	5.42239	5.84829	5.01339	4.72619	4.14619	4.07829	4.25339	3.64889	3.01619	2.87709	3.01729	2.90449	3.71169	4.06869	3.46139
-4.60751	-3.92221	-3.15431	-2.26601	-1.42901	-1.02741	-0.774314	-0.573714	-0.807214	-0.429814	-0.340714	0.418886	0.526086	0.797786	0.370786	-0.377914	0.181286	-0.524514	-1.50131	-1.82461	-2.65601	-2.93211	-2.66711	-2.78421	-2.84151	-3.45581	-4.13261	-4.98511	-5.54891	-4.54951	-3.76951	-3.44441	-3.76861	-3.90751	-3.22941	-2.88831	-3.05301	-3.60331	-4.55091	-5.21941	-5.91101	-6.89541	-7.20961	-6.67351	-5.70541	-5.69331	-5.32481	-4.86761	-4.34661	-3.70301
24.3796	23.6075	23.8631	24.2636	23.5986	23.4025	23.9159	23.3972	23.6934	24.1102	23.3621	23.5153	24.4564	24.5184	24.6987	25.5392	25.4446	24.517	24.4862	23.8038	22.8479	22.5809	21.6154	21.3825	21.9041	21.2062	20.935	21.5751	21.2814	20.6834	20.2557	19.7328	19.27	19.7007	18.9827	18.3902	18.0712	17.1509	17.5961	16.6764	16.364	16.1724	15.3304	14.3793	13.4113	12.6083	12.2109	11.3137	10.8432	10.4026
7.271	7.7605	8.0762	7.1762	6.5764	6.0226	5.2425	4.9928	4.0564	3.3831	2.9873	2.2036	2.1422	1.3716	0.3921	-0.0839	0.5388	0.9077	1.0215	1.5509	1.303	0.3429	0.4758	-0.4874	-1.2874	-1.8594	-1.8037	-1.9992	-1.1848	-0.5666	-0.4093	0.3674	0.5683	0.0509	0.5526	0.2728	0.3697	0.1096	-0.6322	-0.4552	-1.3514	-1.1419	-1.3217	-1.6231	-1.5298	-1.8785	-2.7785	-2.351	-3.0189	-2.2302
48.8663	49.0921	49.1312	48.2012	48.5565	49.392	49.1313	48.3537	47.7191	46.9997	46.0244	45.7579	45.8041	45.237	45.2088	45.8857	45.446	44.9161	44.5974	44.0464	43.4273	42.7441	42.8889	43.3564	43.3605	42.6114	41.8448	41.4706	41.897	42.0096	41.8902	41.0261	40.1725	39.2219	38.2891	37.6175	37.1285	36.7775	36.8287	36.0191	35.1427	34.3399	33.6211	32.6903	32.6254	32.1581	31.7676	30.7911	29.8971	29.0424
-2.8125	-3.4794	-3.1407	-3.277	-3.2716	-2.7285	-1.9609	-2.0151	-1.3722	-0.7695	-0.9823	-1.9314	-2.1452	-1.3793	-0.382	0.3139	0.3701	0.6599	1.5995	2.3669	1.9032	1.1841	1.0268	0.3092	-0.0286	0.0866	0.2347	-0.3403	-0.9333	-1.6655	-1.4962	-1.5834	-1.6534	-1.653	-1.7827	-1.5781	-2.4444	-2.6751	-3.5758	-3.6016	-3.8108	-3.3432	-3.6035	-3.2389	-3.1416	-3.9866	-4.8292	-5.0292	-4.8025	-4.2845
127.072	126.076	126.59	126.249	125.775	124.878	124.128	124.449	123.506	122.717	121.821	120.829	120.803	120.09	119.37	118.601	118.416	117.748	117.11	117.392	116.539	116.739	116.005	115.685	114.896	114.605	113.841	113.16	112.304	111.842	111.276	111.475	110.495	109.555	108.695	108.173	107.315	106.464	105.508	104.55	103.752	102.891	102.311	101.404	100.744	99.9285	99.0139	98.0721	97.2495	96.4981
-3.6614	-3.589	-2.7477	-2.3039	-2.6586	-2.9863	-3.3006	-4.1804	-4.5072	-3.8929	-3.4921	-3.3701	-2.7687	-2.1223	-2.7706	-2.3485	-1.453	-0.9528	-0.2241	0.6074	0.9909	0.0571	-0.2816	0.665	0.4963	0.5003	0.2432	0.9715	1.3637	2.209	2.779	3.4974	3.5321	3.2257	2.8754	3.1349	3.4798	3.8635	4.081	3.9733	3.4876	3.6158	2.9308	2.7073	2.0097	1.5337	1.4591	1.6914	2.2081	2.0786
[truncated: 250 more columns]

## Sheet: chain_extension
0	1	2	3	4	5	6	7	8	9	10	11	12	13	14	15	16	17	18	19	20	21	22	23	24	25	26	27	28	29	30	31	32	33	34	35	36	37	38	39	40	41	42	43	44	45	46	47	48	49
24.32	22.82	25.97	27.12	25.26	26.04	27.79	29.22	26.8	30.04	28.95	29.69	31.12	32.66	32.04	30.42	29.71	28.76	29.17	30.02	34.53	36.55	36.55	35.44	35.11	37.91	37.58	37.16	36.38	37.98	39.46	40.98	41.84	43.46	41.86	44.13	42.57	40.93	42.43	42.63	43.43	45.38	42.87	41.7	40.76	41.84	42.14	43.91	43.04	43.44
20.25	19.39	16.2	18.31	18.05	20.83	21.69	20.32	18.65	21.49	19.42	18.35	21.38	21.04	22.09	21.97	23.81	24.41	23.28	22.38	25.7	26.45	26.75	24.92	23.59	24.11	24.43	23.74	24.34	24.18	25.67	26.51	26.09	26.44	26.07	22.5	25.53	24.46	26.36	25.12	24.83	24.15	26	26.44	26.69	26.73	24.39	24.72	23.78	26.05
16.79	16.98	19.58	20.01	22.34	22.05	21.97	21.45	22.81	25.33	25.43	25.21	25.96	24.93	25.98	27.6	26.11	27.5	27.59	28.84	26.71	26.29	25.48	22.86	22.3	24.06	25.19	23.41	22.46	22.63	21.32	23.2	23.35	23.98	25.42	24.21	23.54	24.55	23.68	24.32	22.76	21.59	21.44	22.96	25.3	25.21	26.45	23.87	23.96	23.65
21.21	23.8	22.51	21.89	23.29	22.88	24.71	24.99	23.75	22.79	25.27	27.5	27.13	29.46	24.33	26.4	27.77	27.83	27.61	27.76	29.56	29.12	28.64	27.93	28.17	27.08	26.85	28.18	27.1	27.15	28.95	28.46	31.18	28.78	32.27	34.57	34.3	35.28	34.29	34.71	33.71	34.9	34.5	35.75	36.18	37.91	38.53	40.62	41.22	39.09
24.47	23.08	21.87	22.59	23.89	27.1	26.15	26.82	25.21	26.11	25.65	26.27	25.62	27.31	26.91	25.78	27.65	27.31	26.9	25.73	28.03	28.98	28.56	27.24	28.31	31.96	30.02	32.26	32.15	35.07	33.64	35.78	36.2	37.95	36.53	37.85	36.55	36.38	37.26	35.28	34.83	36.21	37.91	38.19	39.7	42.07	42.69	42.57	40.93	39.8
13.71	14.63	15.74	17.46	18.09	19.3	18.93	18.52	18.57	16.15	17.04	16.92	15.37	14.81	16.01	16.71	19.23	17.89	17.96	20.82	23.87	25.59	25.54	28.41	24.91	23.32	24.01	25.98	24.15	28.32	26.84	28.04	27.45	27.32	25.8	24.74	24.24	24.42	24.28	24.36	23.62	24.36	24.96	24.47	24.36	26.28	26.96	26.01	27.77	28.97
18.26	19.78	21.78	20.15	21.09	20.45	21.34	23.58	24.33	24.66	23.42	25.61	24.17	24.46	26.17	26.05	26.5	28.42	27.54	27.48	28.5	26.87	28.26	28.04	29.04	26.52	28.97	26.69	27.2	29.97	29.58	29.93	27.94	29.81	33.16	31.45	33.28	28.56	30.45	28.99	27.92	28.54	28.64	29.14	29.95	30.9	29.71	32.15	26.36	26.72
20.18	17.22	14.97	16.62	16.26	20.19	15.87	19.57	19.67	20.12	20.04	21.88	21.3	20.41	20.27	21.73	21.43	23.37	25.01	26.82	25.19	22.8	24.52	21.87	24.15	23.41	23.99	24.9	26.05	26.02	25.57	24.14	24.85	24.73	26.67	26.91	25.13	22.63	22.81	25.66	23.83	25.5	26.23	23.83	24.93	25.06	25.14	26.21	22.56	23.09
18.64	18.78	20.23	19.61	20.82	20.95	21.43	19.73	20.73	21.46	20.37	19.94	22.35	22.41	21.37	20.98	19.6	19.34	18.82	23.37	23.32	21.63	20.06	21.1	21.53	23.39	22.71	21.31	20.48	18.16	19.59	18.34	16.86	20.1	19.98	17.74	20.93	20.74	22.63	21.45	20.56	21.09	22.07	23.28	18.21	19.79	19.77	18.85	20.6	19.28
35.81	32.8	33.53	35.36	33.13	35.11	33.49	31.44	32.42	33.49	33.81	36.23	34.87	37.76	38.84	38.34	36.75	37.61	36.67	36.29	36.67	36.44	35.94	38.9	39.82	40.56	39.84	39.49	39.91	43.34	41.96	41.91	45.12	45.8	44.01	46.04	49.1	51.87	51.29	52.86	50.15	50.77	51.17	49.36	50.45	51.92	52.28	53.2	52.98	53.34
22.02	22.21	20.86	20.21	21.17	23.06	22	19.42	20	21.72	23.61	20.66	19.41	18.28	23.34	22.77	20.66	23.11	23.97	25.69	24.48	22.98	25.02	27.17	26.02	22.68	24.37	24.79	27.32	25.43	22.51	23.48	25.8	24.88	24.23	22.61	24.66	24.6	24.24	25.3	26.21	27.05	25.36	26.53	29.54	30.03	27.98	26.5	26.34	27.29
17.44	19.28	18.47	18.94	18.31	18.23	18.82	17.78	19.28	20.24	20.7	19.4	18.76	22.3	23.36	23.81	25.29	23.58	25.35	26	26.35	27.4	28.34	28.27	30.79	31.3	31.45	32.46	31.97	32.38	29.38	30.36	30.13	28.43	27.55	27.34	25.84	27.53	28.73	29.75	30.45	30.44	32.18	33.65	33.15	33.51	35.9	38.13	37.15	38.92
19.41	18.94	20.57	21.3	21.86	20.48	18.89	18.19	18.66	17.92	19.42	19.74	19.75	17.79	17.88	19.68	21.71	21.48	18.22	18.41	22.35	22.83	21.79	23.88	22.29	21.12	21.07	22.8	25.34	23.37	24.78	25.76	27.86	31.74	31.57	30.21	34.36	33.98	33.15	31.11	33.4	33	33.87	31.38	34.24	33.93	31.8	31.5	28.25	30.3
16.11	15.79	14.57	14.63	15.46	17.57	16.82	16.94	16.75	19.15	18.98	21.95	19.66	20.36	21.28	18.48	21.02	21.09	23.12	22.55	24.13	20.63	19.14	20.94	20.44	18.72	18.71	18.76	16.64	19.55	19.47	18.4	18.62	18.7	22.86	19.9	18.24	19.49	20.1	18.92	18.27	20.54	23.28	20.1	20.65	20.25	21.38	20.3	21.64	22.67
30.08	31.65	33.05	36.82	37.56	37.71	38.38	36.57	34.68	38.83	37.41	38.22	36.86	34	34.09	36.01	34.61	34.72	39.05	40.13	39.03	39.37	38.72	37.56	37.73	36.25	41.86	39.23	37.66	40.19	41.01	41.48	45.03	44.89	42.37	43.33	44.46	46.26	43.51	45.29	44.83	47.3	46.33	45.53	45.85	47.32	47.71	47.61	49.91	49.89
56.39	55.86	56.48	56.58	57.67	57.66	58.9	58.84	60.47	62.26	63.2	64.38	64.94	63.42	66.14	66.89	65.44	67.97	66.63	68.33	68.83	70.78	70.4	71.9	72.59	71.28	70.89	71.98	74.23	74.33	76.03	76.27	79.02	77.24	77.81	79.48	81.06	84.39	86.39	83.35	87.15	87.26	88.39	90.95	92.35	93.6	94.58	94.93	94.58	98.08
31.25	34.11	33.54	32.83	32.9	33.45	33.78	33.62	37.03	37.4	37.38	36.09	34.86	35.07	36.94	38.16	39.31	39.66	40.36	38.68	36.71	37.13	35.86	37.61	37.09	37.68	39.19	39.06	35.73	36.52	39.38	40.77	39.72	40.2	38.92	34.96	35.21	34.22	37.42	35.85	32.99	34.1	33.42	35.97	35.18	35.34	33.56	34.96	36.66	37.6
16.06	15.3	16.11	16.81	17.05	19	19.31	17.55	19.43	17.14	16.02	16.86	15.4	16.57	14.94	15.9	14.19	14.8	14.53	14.06	17.13	15.75	18.3	18.93	18.98	18.34	18.43	20.02	20.3	19.14	18.47	20.98	19.46	19.25	21.7	22.97	22.56	21.98	20.04	19.07	19.77	22.44	23.36	20.22	22.91	21.56	22.68	22.39	21.64	22.4
24.01	21.98	20.15	20.27	19.63	19.53	18.09	20.7	20.52	20.99	20.97	19.21	19.07	19.49	19.55	18.91	21.24	23.27	23	22.23	22.52	26.59	24.7	23.41	24.67	26.04	27.59	25.27	25.52	26.32	26.77	27.81	25.94	25.94	23.56	25.15	25.3	26.95	30.93	32.51	29.5	29.54	30.54	30.2	31.16	32.03	30.53	29.93	31.55	30.15
24.27	24.4	26.03	24.16	24.93	25.41	23.73	24	25.14	25.98	27.6	26.58	26.22	29.1	29.35	29.46	29.18	30.45	30.49	32.09	34.12	34.77	35.44	31.86	35.67	33.49	32.26	30.61	33.52	31.74	31.57	32.12	32.03	32.72	32.98	31.75	29.52	29.35	27.61	27.69	26.81	27.8	28.35	27.89	29.08	31.1	30.81	31.5	34.31	33.51
14.2	13.84	14.82	18.27	17.14	17.96	18.22	17.62	20.57	19.66	20.31	19.15	17.27	19.67	19.33	16	18.12	19.55	16.85	19.28	19.45	19.05	19.45	17.81	17.96	18.26	18.8	18.87	18.55	19.24	19.24	21.75	19.55	16.79	20.02	20	22.59	20.5	22.42	21.41	21.29	22.24	20.52	21.34	24.67	23.4	24.92	25.24	23.14	24.13
18.29	19.08	18.52	18.9	23.48	26.24	26.11	21.67	21.46	20.32	22.97	23.84	25.67	26.18	24.19	25.99	24.3	23.84	22.75	20.99	22.43	24.6	23.14	25.76	26.34	23.7	23.84	24.37	25.82	25.6	23.82	25.4	25.97	27.94	27.74	27.82	30.43	29.58	32.87	31.77	34.03	31.52	33.13	33.84	31.95	29.13	26.04	24.76	23.2	22.82
18.26	19.78	21.78	20.15	21.09	20.45	21.34	23.58	24.33	24.66	23.42	25.61	24.17	24.46	26.17	26.05	26.5	28.42	27.54	27.48	28.5	26.87	28.26	28.04	29.04	26.52	28.97	26.69	27.2	29.97	29.58	29.93	27.94	29.81	33.16	31.45	33.28	28.56	30.45	28.99	27.92	28.54	28.64	29.14	29.95	30.9	29.71	32.15	26.36	26.72
34.15	34.61	34.97	36.81	37.79	39.46	35.56	34.83	35.37	35.84	35.39	33.85	37.08	36.29	36.65	38.27	37.63	37.06	37.26	37.08	36.67	38.86	41.14	37.02	36.79	37.64	39.68	39.62	38.25	40.46	40.02	40.85	42.92	42.49	44.51	42.93	45.32	42.9	40.59	41.43	46.5	45.82	42.48	42.06	41.46	44.6	44.33	43.79	42.63	44.57
26.63	24.73	25.64	26.58	28.22	28.53	26.3	27.33	27.21	27.8	28.29	27.35	27.2	26.98	28.68	29.45	30.01	29.5	30.23	26.89	28.54	30.98	28.16	28.3	27.57	29.22	28.16	27.6	29.18	27.34	25.44	26.93	27.53	29.32	26.96	27.21	26.4	25.98	26.56	26.57	26.94	24.75	24.75	26.15	26.87	29.27	25.76	27.05	26.74	27.82
35.45	36.67	36.04	34.3	34.45	34.26	34.12	32.31	32.45	32.4	35.17	33.61	31.57	32.21	33.52	32.22	32.23	33	32.52	30.64	33.41	32.28	32.87	34.52	35.72	33.4	32.86	34.74	37.18	38.18	37.58	37.31	39.12	36.37	37.38	39.62	38.87	42.04	39.83	42.91	38.87	39.75	43.44	46.54	43.03	43.29	43.91	45.69	43.85	45.74
15.48	15.07	15.15	13.53	13.38	15.96	13.14	12.37	14.2	13.52	15.63	13.21	15.42	15.26	12.7	13.59	14.11	15.74	15.99	19.42	18.32	20.11	19.43	20.47	21.11	23.17	19.14	22	21.99	22.64	21.59	21.78	21.17	21.54	23.68	23.41	25.78	24.05	24.89	23.78	24.08	23.93	24.44	24	21.15	23.15	22.91	26.27	26.3	26.99
28.01	27.34	28.65	27.99	29.7	32.44	32.57	33.87	34.25	35.55	35.65	32.09	31.84	33.1	36.57	36.4	34.67	34.23	37.6	33.63	34.31	34.78	34.66	32.15	32.18	35.69	37.89	39.69	37.81	39.46	36.88	39.37	38.86	38.16	39.76	39.11	37.68	39.74	38.69	40.23	40.72	41.67	43.21	41.55	43.9	42.2	41.74	43.33	43.57	41.52
36.71	35.84	34.24	35.51	34.4	32.57	29.82	32.86	32.32	32.21	32.05	33.88	32.55	33.92	31.01	34.05	33.39	37.2	37.13	37.86	37.76	39.98	41.07	41.19	39.92	41.62	40.15	43.49	43.46	43.72	42.12	41.83	42.17	44.15	44.46	46.09	47.17	48.05	47.95	49.87	48.69	50.93	53.07	53.82	53.94	53.13	53.53	51.87	54.06	54
34.53	36.3	34.48	35.54	37.83	37.08	38.98	38.68	37.83	40.38	40.31	40.44	41.13	43.86	43.11	44.41	45.68	44.92	45.43	44.61	46.53	45.85	46.68	45.7	48.96	49	50.03	52.05	52.87	55.08	53.68	53.75	52.85	54.32	52.49	53.48	52.74	53.34	55.43	53.87	55.39	55.48	58.14	58.23	56.36	55.08	55.44	56.24	54.35	53.36
31.62	29.24	33.75	33.78	33.71	31.16	30.22	29.13	30.12	32.45	34.11	34.11	33.37	33.29	34.18	36.03	37.72	38.12	35.79	35.61	34.68	32.52	36.12	34.4	32.97	35.4	36.5	36.07	37.81	38.14	37.56	36.66	38.62	36.86	36.84	37.88	34.77	36.14	36.15	34.76	33.84	34.53	36.06	34.59	33.78	34.01	30.86	32.07	32.12	32.76
36.11	34.63	37.3	36.11	39.28	40.21	39.5	40.18	41.61	41.75	42.31	45.11	44.55	44.75	44.47	44.46	44.73	42.42	43	41.66	42.78	43.41	46.51	45.53	50.15	45.62	46.96	46.04	44.49	45.11	43.88	44.86	45.97	48.5	47.9	48.81	49.92	49.55	50.09	51.16	51.48	49.2	50.57	52.58	51.18	51	49.71	51	51.24	49.2
18.76	18.97	18.32	18.52	16.4	19.62	17.07	16.78	16.09	16.52	14.51	15.94	19.14	20.35	17.46	17.5	16.1	14.75	15.85	15.05	16.75	16.53	16.81	18.64	19.1	17.58	19.79	17.82	17.97	18.41	18.57	18.23	19.15	20.28	20.2	20.05	20.76	21.03	21.52	21.62	19.93	21.95	22.29	23.96	23.19	24.49	21.43	22.57	22.75	22.65
24.16	24.02	24.23	25.19	25.23	26.16	25.86	23.87	24.67	24.73	24.38	28.27	27.68	28.11	27.27	25.61	24.89	26.67	25.73	27.42	26.76	27.26	26.07	24.08	21.55	22.24	22.72	25.31	24.35	25.98	23.43	23.86	23.63	24.24	25.31	26.64	27.28	31.28	29.39	29.12	28.78	25.55	31.42	30.3	30.47	32.11	29.27	27.51	29.62	30.24
24.41	23.58	21.84	24.62	23.01	23.28	22.02	22.53	23.69	23.39	25.34	25.65	25.77	28.43	27.91	30.62	31.92	32.46	32.12	32.9	31.12	30.29	29.55	30.83	30.31	30.15	30.56	31.28	33.56	36.91	37.77	36.11	35.84	34.9	32.43	32.1	34.7	35.71	39.14	37.16	37.56	37.32	37.29	39.5	39.44	40.85	39.02	38.04	39.77	40.64
18.39	18.07	18.13	19.42	19.31	19.13	19.82	19.19	18.44	20.33	23.01	21.76	21.25	22.53	23.92	21.5	21.29	23.05	23.64	23.55	23.4	20.53	19.55	21.64	25.16	26.91	24.05	23.43	23.08	22.3	24.7	26.51	26.82	25.99	26.18	26.66	26.84	27.07	28.48	26.54	30.4	27.8	30.11	29.34	27.73	29.58	27.79	28.93	30.48	31.19
21.7	20.48	19.24	20.6	19.9	21.02	20.1	19.61	20.02	20.21	24.38	24.64	24.72	23.61	24.48	23.1	24	20.55	21.22	22.2	23.27	25.47	27.53	26.86	21.68	21.78	23.08	22.77	22.14	21.7	22.2	24.35	23.28	21.58	25.55	23.19	23.6	24.98	26.64	23.06	23.34	25.04	24.48	22.79	23.83	22.37	24.27	24.92	24.14	25.46
51.96	51.72	50.92	51.64	50.26	51.46	53.2	53.43	53.88	54.23	54.64	54.39	56.26	57.68	58.53	58.23	59.83	59.73	61.49	59.67	61.51	61.79	61.26	63.73	61.76	63.69	65.62	63.64	64.34	63.46	64.29	67.19	68.22	69.64	69.23	69.32	70.78	69.04	71.27	70.05	71.31	72.26	72.59	75.11	77.42	78.7	80.95	80.1	79.11	85.1
18.53	18.76	18.64	19.22	17.82	21.18	19.81	22.85	22.64	22.47	27.02	27.31	23.62	23.77	24.55	25.39	21.72	22.47	24.02	23.53	25.14	26.03	25.21	23.77	22.46	22.31	21.59	24.55	24.89	28.52	26.37	25.66	24.92	23.71	23.55	24.53	24.42	27.26	26.38	28.54	25.92	25.99	25.55	26.48	24.64	25.67	24.93	25.85	27.34	30.48
18.42	20.65	20.19	21.41	21.97	21.23	21.32	23.07	22.63	21.08	21.12	24.77	24.94	22.71	23.03	23.8	24.21	23.77	22.57	25.77	24.67	26.18	24.86	24.21	26.47	25.42	25.81	25.15	22.24	25.07	24.84	26.7	29.64	28.84	27.74	27.62	27.42	28.56	29.7	30.46	31.42	32.04	31.03	32.28	34.08	35.04	34.67	35.48	35.87	36.83
19.98	18.76	19.32	22.77	24.85	23.97	26.09	25.7	25.55	27.29	25.08	26.41	29.02	24.15	22.29	24.33	26.84	24.72	27.38	28.5	28.39	28.45	29.77	30.9	28.73	28.72	30.29	28.72	29.14	28.99	29.21	29.83	27.85	27.75	28.33	26.53	27.18	27.3	26.05	27.9	28.03	30.52	32.2	28.94	29.33	27.69	28.53	28.05	27.62	26.3
18.46	18.83	20.49	19.83	19	19.79	19.32	19.59	20.31	19.43	20.78	21.35	22.57	21.02	18.66	18.94	19.51	19	20.1	21.51	21.99	22.12	23.24	24.06	25.4	23.4	22.05	23.33	26.05	25.9	25.77	22.62	25.65	26.01	26.35	27.69	26.6	26.13	24.38	24.96	25.85	27.13	24.12	19.87	21.03	23.7	23.79	23.35	26.16	27.34
18.07	20.02	18.61	18.37	20.4	21.04	21.18	19.77	19.19	18.72	18.86	17.13	17.48	18.71	18.66	17.03	18.24	18.71	17.75	16.38	17.18	16.06	17.62	19.22	17.21	17.66	18.52	16.27	17.36	18.28	16.19	17.81	16.35	16.65	19.36	20.19	20.15	23.25	21.22	21.91	20.14	18.41	17.58	17.15	19.54	19.82	22.31	21.44	20.22	20.11
16.32	17.6	15.16	17.7	15.65	11.85	13.69	12.3	11.49	9.88	11.66	13.24	13.37	10.97	13.89	12.42	14.24	14.34	17.18	14.39	17.43	14.2	13.63	12.04	17.43	18.64	20.97	17.94	18.73	21.15	21.23	18.9	19.24	17.65	17.27	18.28	19.85	19.85	20.58	18.23	17.36	18.76	20.31	19.63	18.87	22.83	21.97	21.97	20.2	19.5
36.91	37.38	37.87	39.99	41.32	41.35	41.71	39.95	40.28	40.07	41.09	39.7	41.2	40.21	39.41	37.79	38.38	38.99	38.57	38.92	37.27	38.07	38.12	38.75	36.76	35.58	35.3	34.61	32.19	34.44	34.57	34.75	35.98	39.93	38.33	37.97	38.74	37.85	39	39.13	42.45	43.47	46.19	45.76	46.44	48.97	48.87	49.76	50.51	51.32
17.31	18.25	18.28	17.29	20.08	20.44	19.03	18.92	19.56	23.66	22.53	23.09	22.43	21.86	22.32	20.81	23.51	23.26	25.45	21.92	21.52	22.01	20.83	22.47	23.93	23.43	22.19	23.15	26.22	27.33	25.15	25.92	27.07	26.55	25.95	22.48	25.27	28.09	26.51	23.56	23.43	23.03	22.97	23.39	25.04	25.68	24.35	25.62	25.63	25.43
22.82	22.02	22.19	23.48	22.9	23.84	22.06	23.12	24.83	22.73	24.43	23.78	18.93	24.71	22.71	21.84	24.1	25.84	27.4	26.38	28.48	25.58	26.54	28.04	30.29	28.57	27.81	29.04	31.12	33.26	29	25.98	26.47	25.32	26.79	25.25	25.59	25.55	25.78	25.31	26.21	24.58	25.41	22.89	25.61	24.79	25.48	25.11	28.04	23.13
20.99	18.87	19.27	20.14	21.87	21.05	23.29	20.99	22.04	21.24	20.53	21.41	21.43	18.63	18.6	18.44	19.28	21.53	18.11	18.61	20.32	19.71	19.26	21.39	25.59	26.96	26.42	27.58	28.51	27.12	28.16	29.1	29.6	27.39	26.49	29.89	30.5	28.16	28.96	28.67	27.7	28.58	28.49	28.96	29.68	29.37	30.17	29.93	29.93	32.38
27.54	28.21	28.04	26.78	28.04	27.95	28.41	28.51	29.82	29.1	28.59	25.85	26.33	24.87	25.68	26.85	26.23	26.69	28.95	29.92	31.36	29.25	32.17	30.96	32.1	33.77	32.85	31.82	30.26	31.39	30.91	31.48	30.86	30.36	31.81	31.99	31.83	32.03	30.7	30.47	30.93	30.03	29.26	30.49	32.17	32.54	31.55	33.01	34.11	33.04
18.69	20	20.48	22.15	21.36	21.25	20.39	19.93	20.44	23.35	20.51	19.95	20.67	21.35	20.72	19.35	19.91	20.8	23.32	24.64	24.62	23.61	23.11	26.78	21.91	22.69	25	26.84	23.86	26.51	27.67	27.73	24.72	25.31	26.5	28.91	28.5	26.91	27.28	28.41	28.36	28.46	30.57	30.95	31.55	30.25	31.48	31.24	32.7	34.67
33.9	32.47	30.05	31.05	31.94	28.64	27.69	28.98	28.22	27.28	28.37	26.37	29.24	29.94	30.63	29.88	29.24	30.27	31.08	30.52	31.71	30.96	31.49	30.03	30.18	28.39	28.74	28.22	32	31.61	29.43	30.17	31	31.21	31.53	31.33	31.28	34.16	31.09	31.92	31.31	31.75	34.42	34.9	34.79	36.14	35.33	32.46	32.34	33.07
19.16	21.52	24.97	25.79	23.29	24.87	26.87	26.89	24.84	27.81	27.38	26.62	28	28.52	30.89	33.23	33.64	31.32	33.54	32.97	31.12	31.79	33.28	30.11	30.02	31.85	30.76	26.35	28.35	28.51	28.92	28.86	31.5	29.86	29.53	31.45	31.19	32.95	34.91	35.08	35.04	37.68	36.52	35.67	37.4	34.69	35.66	37.42	35.87	34.73
29.64	29.3	31.08	35.07	31.85	36.09	37.9	35.11	35.75	36.35	37.01	37.29	38.14	41.74	41.92	39.44	38.7	39.22	38.93	40.23	41.75	41.25	40.62	39.88	41.33	43.09	44.35	42.24	43.62	44.69	47.22	47.8	49	47.16	46.5	51.3	51.65	52.21	50.59	53.11	54.47	53.44	48.2	52	48.91	48.7	48.86	50.71	51.9	51.49
30.9	32.87	34.17	35.88	36.74	38.06	38.34	36.25	35.17	37.27	35.38	37.31	37.81	37.82	37.14	35.55	35.05	36.99	36.79	38.57	37.96	36.82	38.44	38.17	39.44	38.55	39.01	40.36	42.33	43.51	43.38	43.97	45.35	45.35	46.36	48.19	46.48	48.19	47.17	45.23	45.67	45.34	46.18	46.26	45.07	44.05	44.54	46.36	47.32	50.67
32.43	30.28	29.03	30.89	31.75	35.54	35.06	37.44	35.92	36.25	39.46	42.47	36.76	36.03	36.29	37.72	35.76	35.48	34.98	35.34	33.41	35.28	35.38	36.19	35.73	35.94	35.11	32.94	35.57	36.16	36.95	37.79	37.6	37.86	37.52	37.66	37.24	36.91	37.33	39.01	37.15	37.67	38.35	38.88	40.74	41.97	40.81	43.13	43.07	39.46
16.52	18.45	17.89	18.32	19.27	19.76	21.28	20.77	21.59	20.1	22.73	24.3	23.82	24.16	24.87	24.07	22.94	21.76	21.46	19.85	22.98	21.54	22.88	23.26	23.52	23.6	23.15	21.42	21.37	22.11	22.6	19.98	20.08	19.38	23.02	23.76	21.85	21.62	21.24	22.46	24.68	22.61	25.73	26.52	26.37	22.18	21.04	21.4	20.62	22.47
53.46	54.98	56.08	55.84	52.85	54.45	58.12	59.66	60.95	59.82	61.42	64.4	64.84	64.4	66.68	64.87	66.56	67.62	67	66.76	65.82	67.1	66.11	64.67	63.99	65.27	64.95	67.09	68.33	68.23	68.43	68.71	71.13	73.39	72.43	72.21	71.92	76.26	76.12	77.38	77.92	76.03	80.16	82.47	80.93	79.94	77.59	77.5	77.2	79.36
22.09	23.47	22.2	21.96	22.43	22.4	21.4	22.71	22.33	21.29	21.25	20.36	21.11	21.54	20.14	20	20.68	22.47	21.5	22.99	22.34	20.9	21.69	23.59	22.99	23.41	24.74	25.92	28.6	29.35	28.05	28.45	26.8	26.21	25.22	23.85	25.78	26.76	24.78	26.02	25.14	25.73	26.42	26.84	25.51	26.01	28.54	28.5	28.56	28.2
27.7	30.08	29.45	28.29	26.73	27.93	29.12	27.06	30.13	29.68	32.23	34.37	34.09	32.24	29.31	29.79	32.25	33.27	30.86	30.7	33.67	32.12	32.17	34.46	31.19	30.1	36.13	36.9	35.64	35.57	36.81	36.45	38.13	41.06	36.88	40.85	39.66	42.68	43.29	39.29	38.77	36.34	36.51	37.6	36.72	37.53	33.02	30.95	33.21	33.38
15.46	15.01	18.14	15.13	17.51	15.4	16.6	17.43	21.09	18.83	19.22	18.14	19.11	19.54	18.68	20.36	19.13	20.78	21.11	15.84	16.5	15.49	13.95	16.51	16.39	19.07	19.75	16.46	17.25	16.54	18.67	19.76	20.78	20.32	20.62	20.28	18.33	18.06	18.7	20.16	19.02	19.05	20.74	22.88	23.48	22.9	21.15	20.66	16.87	18.72
18.63	20.48	20.05	20.09	19.53	23.92	19.48	20.79	21	17.86	20.88	21.42	21.59	20.69	20.56	20.83	22.17	21.38	22.65	20.33	21.63	21.92	22.57	21.36	22.63	23.23	24.14	20.58	23.24	23.27	24.06	27.37	28.71	26.66	28.68	29.95	29.33	26.91	29.67	30.72	32.7	32.73	31.55	30.5	31.88	30.32	30.66	30.47	31.21	32.52
19.4	21.28	22.13	21.41	21.33	19.74	22.55	24.67	24.36	25.44	23.3	23.49	22.02	23.81	22.21	21.86	22.05	20.41	20.81	21	20.61	20.41	20.77	21	21.42	21.91	22.21	23.86	23.47	24.65	25.85	25.94	28.27	27.7	30.43	30.83	29.46	26.41	27.22	28.33	28.88	25.23	25.49	26.35	27.1	25.61	27.5	26.48	28.1	28.88
17.81	17.2	18.68	20.33	20.41	21.18	20.8	19.56	20.77	19.85	22.05	20.89	19.29	21.68	22.95	23.09	24.2	22.74	26.05	26.31	21.64	23.55	24.93	24.9	28.52	27.76	24.56	25.63	28.12	26.56	27.92	28.8	25.78	28.2	29.73	30.66	28	25.72	28.87	27.36	29.2	28.86	31.45	31.85	31.01	28.3	27.6	28.8	29.71	29.82
27.7	30.08	29.45	28.29	26.73	27.93	29.12	27.06	30.13	29.68	32.23	34.37	34.09	32.24	29.31	29.79	32.25	33.27	30.86	30.7	33.67	32.12	32.17	34.46	31.19	30.1	36.13	36.9	35.64	35.57	36.81	36.45	38.13	41.06	36.88	40.85	39.66	42.68	43.29	39.29	38.77	36.34	36.51	37.6	36.72	37.53	33.02	30.95	33.21	33.38
12.08	13.09	13.55	15.17	18.54	17.71	18.74	18.1	16.8	16.63	17.79	16.75	18.02	16.52	17.25	16.53	19.57	18.97	18.66	19.3	19.69	20.94	21.66	22.45	23.09	22.63	21.55	22.22	21.23	21.9	21.88	20.27	23.36	20.42	21.74	21.56	22.18	23.06	24.21	22.03	23.99	23.96	26.26	24.87	24.41	25.35	24.5	25.31	23	27.3
22.33	22.62	21.42	20.57	22.67	18.96	21.6	20.22	19.9	18.49	19.44	23.57	21.09	22.64	24.59	26.84	28.54	28.86	31.56	30.87	31.58	29.15	31.55	32.94	32.7	32.93	29.55	29.03	27.55	30.66	28.97	29.56	32.33	34.31	32.89	37.76	32.79	33.08	34.76	31.39	29.92	31.54	30.59	30.57	32.25	31.23	34.76	31.57	32.64	34.55
17.93	19.74	19.63	17.7	19	19.57	20.28	20.4	21.2	23.56	24.01	21.6	22.04	22.95	22.81	25.07	23.21	23.44	24.09	23.06	21.32	21.22	20.03	19.5	20.17	20.69	19.79	20.8	21.02	17.84	18.15	19.44	20.27	21.26	22.68	20.28	19.45	19.35	20.09	19.63	21.66	21.35	20.68	20.55	21.84	20.99	21.1	24.06	25.1	26
18.97	19.32	18.99	19.3	21.2	19	20.77	18.49	19.79	19.39	21.02	22.48	23.55	24.52	23.95	25.76	25.43	26.55	27.91	26.8	28.02	28.99	31.59	29.96	28.2	29.33	26.48	26.65	27.59	24.08	22.32	22.81	22.84	24.41	24.86	24.95	29.08	32.61	32.13	32.41	33.46	30.96	30.57	32.67	34.61	33.32	33.51	31.52	30.75	30.03
19.33	18.77	18.27	21.23	21.06	20.75	19.54	19.42	20.18	18.01	18.79	17.42	19.05	17.49	19.43	22.08	23.06	22.16	20.48	23.56	21.36	22.58	21.11	20.43	22.52	23.66	23.02	23.45	24.55	24.85	22.83	24.97	28.48	27.19	25.14	26.41	28.21	29.22	29.83	31.62	33.84	34.28	35.66	32.86	30.33	30.23	29.63	29.62	28.37	28.26
22.95	22.54	24.42	25.42	23.45	23.17	21.83	23.57	23.57	25.68	25.62	27.81	27.07	26.39	26.4	25.18	25.59	29.58	28.07	26.24	27.26	25.41	28	28.2	29.13	31.27	32.06	28.29	30.64	32.14	30.78	29.45	29.05	27.82	27.07	27.49	29.8	32.51	33.39	33.32	35.64	35.86	31.09	31.94	32.9	32.93	32.44	32.25	30.43	30.08
16.63	18.14	17.94	18.11	20.03	18.17	17.03	18.52	19.14	20.67	18.34	20.25	20.58	22.6	24.55	24.85	26.7	26.44	25.71	25.08	25.42	25.42	28.61	29.89	26.99	28.72	28.32	27.78	29.88	27.51	30.9	30.07	27.69	29.69	27.72	31.74	30.88	33.13	33.41	32.4	30.76	30.07	31.28	29.83	33.28	31.05	31.87	34.27	35.68	36.26
24.19	25.67	23.15	22.62	22.22	20.53	20.78	19.58	19.07	22.61	20.35	21.3	22.76	23.95	21.97	22.68	20.56	20.84	20.94	23.35	24.9	26.88	25.19	23.4	23.53	25.14	24.48	24.74	26.67	22.26	22.44	24.38	26.13	24.86	26.36	26.28	29.27	29.63	30	29.91	29.05	28.8	27.61	27.43	26.95	29.25	27.67	29.45	30.49	28.59
18.79	19.93	19.92	21.58	21.88	19.75	19.91	20.34	24.54	22.81	25.31	27.36	28.16	27.31	24.41	24.96	23.39	26.43	26.69	24.67	23.58	25.38	25.42	25.08	24.4	25.98	26.52	27.22	29.16	27.99	28.1	25.4	24.46	25.86	24.21	25.78	28.47	26.09	26.29	27.02	26.46	29.2	28.47	27.11	26.77	26.9	26.1	26.83	27.11	25.83
24.46	23.84	26.67	28.07	30.79	31.34	30.3	28.56	31.68	31.13	33.39	33.36	31.59	28.38	29.05	30	32.29	29.21	26.44	25.56	28	28.99	29.01	30.41	26.81	25.64	25.82	24.32	25.87	24.16	28.38	27.04	28.49	26.2	28.64	28.39	29.73	29.6	32.88	30.91	28.38	32.18	32.44	33.63	35.67	33.21	33.78	35.97	28	26.81
32.68	35.18	37.51	36.94	36.22	39.35	40.05	37.27	37.53	38.23	40.29	42.55	42.38	40.67	42.32	45.13	45.19	47.66	48.71	47.74	45.78	44.81	43.02	44.11	42.6	43.21	42.37	44.87	47.63	47.01	48.4	49.51	47.26	48.44	45.24	43.82	43.95	44.61	46.31	47.46	48.89	49.16	47.74	47.74	49.27	48.54	49.96	49.35	47	47.58
13.95	15.05	19.28	18.77	18.71	16.86	16.96	18.67	20.06	23.25	21.77	21.07	21.06	19.37	20.09	21.34	21.29	23.99	22.33	20.59	20.51	21.13	20.84	21.19	24.54	24.34	24.49	23.2	23.07	24.7	22.73	23.65	21.83	22.59	23.61	22.35	21.68	22.94	20.6	22.41	21.18	22.81	23.55	24.28	24.56	22.82	26.01	25.36	24.56	26.05
55.69	54.47	55.67	55.78	55.48	58.37	58.96	60.65	58.25	59.11	63.14	63.41	62.93	65.44	62.37	63.96	65.44	65.76	64.44	64.37	67.89	67.99	67.39	69.93	68.95	69.95	72.1	72.23	71.49	69.5	72.55	71.73	70.52	72.46	71.85	73.52	74.4	75.22	75.65	78.05	81.63	79.44	81.95	79.82	79.35	80.15	83.19	81.33	80.33	82.4
16.17	14.47	14.89	16.04	19.49	15.47	16.19	17.06	14.48	15.85	17.76	17.45	17.78	17.52	17.69	18.03	17.95	18.3	20.98	18.68	16.4	19.16	19.69	19.4	21	22.8	23.35	20.96	20.76	17.86	18.88	16.36	18.63	19.47	20.15	20.97	20.3	19.11	19	19.74	21.13	19.06	18.59	16.76	20.25	23.36	21.93	18.55	18.19	18.29
24.46	23.84	26.67	28.07	30.79	31.34	30.3	28.56	31.68	31.13	33.39	33.36	31.59	28.38	29.05	30	32.29	29.21	26.44	25.56	28	28.99	29.01	30.41	26.81	25.64	25.82	24.32	25.87	24.16	28.38	27.04	28.49	26.2	28.64	28.39	29.73	29.6	32.88	30.91	28.38	32.18	32.44	33.63	35.67	33.21	33.78	35.97	28	26.81
16.37	18.55	16.48	17.85	19.08	18.57	16.38	16.86	18.59	18.56	17.19	18.71	17.71	19.29	17.24	17.83	19.75	18.62	21.69	21.67	23.56	20.57	19.04	20.05	19.38	20.97	18.17	20.15	21.03	18.82	18.24	17.83	19.58	20.05	19.98	16.73	19.67	21.3	20.55	19.25	20.99	19.62	17.38	19.43	17.3	18.23	19.46	17.06	17.75	18.98
29.87	30.56	32.17	33.82	34.65	34.01	33.97	32.53	31.44	31.27	30.51	31.09	31.96	30.99	31.81	32.02	33.06	32.65	30.93	33.58	33.88	35.82	35.05	35.16	34.84	35.55	34.9	36.34	37.23	36.37	36.07	34.13	33.78	33.82	36.71	36.22	36.25	37.84	37.5	37.23	39.43	39.98	40.63	40.16	39.2	42.1	41.66	44.91	44.91	45.83
12.23	12.72	13.95	14.44	15.54	16.46	17.09	15.48	15.01	14.27	16.08	17.42	16.41	15.34	16.03	17.56	20.44	20.04	23.73	25.59	24.84	21.59	20.72	20.13	19.89	19.93	16.94	20.77	18.81	19.24	20.27	19.72	19.82	21.33	20.86	19.79	21.28	20.79	18.3	19.83	22.09	20.95	21.77	22.9	19.7	19.83	19.43	21.32	21.54	21.01
15.63	17.48	14.87	19.05	17.61	18.12	17.76	19.51	17.75	16.69	18.57	17.98	19.41	18.93	17.36	18.62	18.32	16.61	17.61	16.97	17.29	16.7	19.91	18.24	23.09	21.77	22.03	24.16	22.58	20.73	21.98	23.5	24.69	21.11	22.27	22.33	23.84	23.26	25.06	24.94	23.56	23.71	24.64	24.59	25.99	22.67	23.28	22.7	22.46	23.33
15.85	18.09	18.18	18.05	16.06	16.95	18.05	18.51	19.46	20.84	19.23	20.55	20.76	22.76	22.15	20.16	20.92	20.26	20.19	21.12	21.23	20.78	21.76	20.38	19.64	19.84	23.39	23.23	23.97	22.33	25.07	24.12	25.05	26.84	26.59	24.66	25.88	25.2	26.21	26.23	23.98	24.3	25.41	24.21	23.22	24.62	26.38	28.08	27.99	27.35
17.15	17.83	20.7	19.07	17.24	18.25	18.89	20.8	18.3	18.99	20.69	20.95	20.94	19.62	19.05	18.75	17.42	18.39	20.61	18	17.84	18.16	20.01	19.83	21.78	21.14	20.05	21.81	19.98	19.35	19.29	19.32	19.59	20.25	23.67	24.23	25.8	25.33	23.88	20.72	21.04	22.39	21.53	21.52	21.93	20.04	23.8	24.08	21.6	21.32
16.68	18.74	17.46	17.59	17.86	19.96	19.62	17.78	18.89	20.55	22.38	23.14	24.75	21.96	22.67	22.14	24.09	25.2	24.55	23.17	24.34	27.19	27.87	26.01	26.13	26.97	25.25	24.5	24.41	22.29	24.56	23.84	22.1	22.21	23.12	23.03	23.95	25.12	24.05	22.46	24.15	22.05	19	18.58	20.96	22.02	20.18	20.29	19.32	22.22
18.07	20.02	18.61	18.37	20.4	21.04	21.18	19.77	19.19	18.72	18.86	17.13	17.48	18.71	18.66	17.03	18.24	18.71	17.75	16.38	17.18	16.06	17.62	19.22	17.21	17.66	18.52	16.27	17.36	18.28	16.19	17.81	16.35	16.65	19.36	20.19	20.15	23.25	21.22	21.91	20.14	18.41	17.58	17.15	19.54	19.82	22.31	21.44	20.22	20.11
18.28	22.24	21.47	20.41	18.61	21.67	19.58	18.8	20.38	19	19.54	20.2	19.18	19.24	19.17	19.28	19.49	19.54	21.06	22.68	25.53	25.08	26.25	25.02	26.03	26.28	26.52	26.44	28.6	27.51	32.25	31.51	29.09	30.49	32.23	30.82	32.38	30.64	30.63	32.13	31.81	31.95	32.94	32	32.48	30.34	29.18	28.99	32.85	32.06
28.49	29.86	27.81	26.73	28.26	25.83	25.41	28.35	25.85	24.63	24.19	23.75	23.16	24.94	22.27	24.66	25.66	28.65	26.36	21.9	23.01	22.57	27.12	27.45	24.9	24.73	25.1	25.19	27.09	26.56	25.25	26.63	26.22	26.75	30.53	30.66	30.03	30.28	31.37	33.96	34.27	35.61	35.12	32.89	33.27	33.83	34.31	37.08	34.81	35.84
17.67	17.83	18.71	19.95	17.83	16.88	19.04	17.74	19.45	19.31	20.9	20.77	21.24	20.04	21.25	20.23	19.01	20.67	20.05	18.04	16.55	16.86	15.33	18.01	16.45	16.38	17.65	16.51	18.4	18.23	17.81	17.39	21.56	20.68	22.95	21.42	21.79	23.07	23.89	24.5	23.06	20.81	20.88	21.36	22.71	21.49	19.08	18.87	18.53	21.43
18.43	19.74	21.28	21.2	19.87	20.79	21.48	20.1	21.72	22.91	23.2	22.62	21.8	25.1	22.82	25.71	26.57	30.04	29.9	29.74	28.13	27.15	23.93	25.41	23.9	22.01	24.33	25.49	27.3	23.64	27.01	24.78	26.54	26.42	29.12	29.25	26.44	27.15	25.96	28.22	27.62	26.05	25.89	28.06	21.91	25.48	25.59	24.98	26.11	27.71
24.47	23.08	21.87	22.59	23.89	27.1	26.15	26.82	25.21	26.11	25.65	26.27	25.62	27.31	26.91	25.78	27.65	27.31	26.9	25.73	28.03	28.98	28.56	27.24	28.31	31.96	30.02	32.26	32.15	35.07	33.64	35.78	36.2	37.95	36.53	37.85	36.55	36.38	37.26	35.28	34.83	36.21	37.91	38.19	39.7	42.07	42.69	42.57	40.93	39.8
37.29	37.21	36.49	36.35	35.83	35.47	36.5	37.67	36.46	35.88	36.35	35.99	37.16	38.32	38.78	40.97	41.06	44.32	46.41	45.27	45.48	49.72	47.76	45.5	45.81	48.19	47.44	48.64	49.03	47.84	47.96	47.15	46.82	48.08	46.25	47.16	49.38	50.31	50.9	50.79	52.36	54	51.8	53.65	54.48	57.25	51.08	53.21	54.71	56.32
16.06	15.3	16.11	16.81	17.05	19	19.31	17.55	19.43	17.14	16.02	16.86	15.4	16.57	14.94	15.9	14.19	14.8	14.53	14.06	17.13	15.75	18.3	18.93	18.98	18.34	18.43	20.02	20.3	19.14	18.47	20.98	19.46	19.25	21.7	22.97	22.56	21.98	20.04	19.07	19.77	22.44	23.36	20.22	22.91	21.56	22.68	22.39	21.64	22.4
17.3	17.48	18.43	18.59	20.36	20.56	17.61	18.37	17.03	20.02	19.05	21.88	22.27	21.1	22.67	21.36	21.78	20.75	21.85	23.01	23.7	25.74	27.7	29.51	25.71	25.15	25.26	27.12	25.13	25.97	27.56	29.18	27.92	29.21	32.18	33.06	30.73	31.65	31.11	29.83	28.05	27.78	27.22	30.16	29.94	29.32	28.9	29.45	28.92	28.48
22.3	22.39	21.11	23.1	24.39	23.42	24.44	25	22.59	21.95	24.02	23.92	25.81	27.79	26.31	23.99	24.75	25.82	27.49	28.92	30.19	28.74	28.18	27.39	27.18	27.33	27.92	28.53	28.85	29.9	28.71	29.69	30.6	29.86	28.83	28.46	30.56	32.23	30.57	29.04	29.81	32.2	30.48	31.48	32.47	30.44	32.25	31.67	29.16	29.86
32.26	34.21	32.24	32.76	32.59	30.36	34.96	34.39	33.29	34.56	33.62	35.18	34.29	33.07	36.5	35.84	37.16	40.56	40.14	37.89	37.7	38.32	37.51	37.96	40.87	42.82	42.34	41.32	44.12	44.56	48.82	44.21	43.39	41.13	39.87	41.39	39.39	38.34	40.83	42.46	42.44	40.26	41.91	44.39	47.4	45.05	49.11	48.57	50.59	51.29
19.48	20.17	21.52	24.07	22.15	22.92	23.01	22.11	22.37	23.16	24.77	22.62	23.51	22.81	21.4	20.82	21.68	21.94	23.9	22.6	24.07	26.13	22.49	21.94	21.97	21.44	20.62	20.84	21.84	24.71	24.71	25.76	28	28.31	28.84	30.78	29.97	30.39	30.68	32.36	30.91	32.28	34.25	36.87	37.67	36.38	34.79	35.28	36.04	34.7
33.76	32.58	37.27	37.97	39.32	38.3	39.41	42.1	39.79	40.58	38.58	37.67	37.63	37.51	40.43	39.41	38.75	38.79	39.97	38.61	37.78	40.07	38.35	38.91	40.4	40.05	39.14	43.49	40.69	40.88	45.37	45.36	45.67	45.56	48.59	45.34	45.32	43.43	44.95	46.03	44.11	43.8	43.81	43.43	42.96	43.18	44.61	45.81	45.88	46.38
17.46	16.04	17.83	17.6	17.42	19.09	19.01	20.33	20.72	21.19	21	19.25	19.38	21.19	19.62	22.51	24.75	23.92	23.63	21.77	22.1	19.88	20.25	21.45	23.33	22.93	24.03	25.51	27.39	25.45	25.65	25.86	27.1	26.48	28.38	27.69	28.04	29.01	30.09	30.37	30.52	29.89	28.87	30.45	30.81	28.96	29.32	28.86	29.11	29.62
29.87	30.56	32.17	33.82	34.65	34.01	33.97	32.53	31.44	31.27	30.51	31.09	31.96	30.99	31.81	32.02	33.06	32.65	30.93	33.58	33.88	35.82	35.05	35.16	34.84	35.55	34.9	36.34	37.23	36.37	36.07	34.13	33.78	33.82	36.71	36.22	36.25	37.84	37.5	37.23	39.43	39.98	40.63	40.16	39.2	42.1	41.66	44.91	44.91	45.83
31.85	32.48	29.1	27.49	28.18	28.26	27.42	28.89	29.4	31.17	30.61	28.22	31.91	29.1	30.38	29.1	32.23	33.56	32.79	30.83	33.74	30.82	32.56	34.2	34.58	37.53	36.3	37.32	36.58	40.06	37.23	39.45	37.63	39.29	40.16	41.57	41.59	38.91	41.57	39.51	38.83	40.12	41.04	40.43	40.96	39.97	42.41	40.42	40.32	39.75
34.86	38.13	37.76	35.5	37.22	36.4	34.32	35.46	36.85	34.44	34.5	32.81	31.94	33.41	31.68	35.21	35.35	38.52	38.61	37.42	36.36	35.19	39.19	39.82	41.62	43.23	43.16	42.69	41.85	37.71	36.14	35.82	38.63	39.69	39.67	39.04	41.69	40.8	42.8	41.06	40.56	41.13	41.79	43.97	41.75	42.68	44.31	44.74	45.98	43.6
18.31	18.1	16.24	14.2	15.16	13.33	15.4	14.82	13.65	14.92	14.89	15.33	14.27	13.08	14.43	16.87	17.1	16.68	15.59	14.72	13.75	13.76	15.98	15.38	15.62	16.14	19.85	19.38	19.47	19.46	19.14	20.31	19.44	18.48	18.73	17.62	18.55	19.04	17.47	19.59	21.36	22.58	18.45	18.89	19.16	18.76	18.15	18.09	19.1	19.78
22.86	22.84	23.6	24.21	24.74	24.18	23.44	23.34	25.08	23.94	23.49	22.11	21.44	24.3	24.79	26.2	24.35	26.21	25.77	29.23	28.25	29.9	29.46	32.21	31.05	33.05	32.95	33.31	34.96	34.36	35.46	35.11	38.58	37.07	40.21	38.95	37.68	39.04	40.45	41.72	38.77	38.69	39.61	38.32	37.54	37.19	38.17	36.76	37.24	36.67
34.21	33.86	33.32	34.27	37.85	35.8	35.85	37.45	37.68	37.9	39.09	37.7	41.15	42.48	40.35	41.01	43.61	39.73	39.4	41.99	38.37	38.22	39.76	40.21	42.05	41.07	44.19	42.53	40.3	40.61	40.86	44.54	47.17	46.85	46.99	44.27	46.61	47.11	48.38	48.95	46.47	46.16	42.83	46.64	48.08	49.52	51.38	51.81	52.73	50.43
18.29	19.08	18.52	18.9	23.48	26.24	26.11	21.67	21.46	20.32	22.97	23.84	25.67	26.18	24.19	25.99	24.3	23.84	22.75	20.99	22.43	24.6	23.14	25.76	26.34	23.7	23.84	24.37	25.82	25.6	23.82	25.4	25.97	27.94	27.74	27.82	30.43	29.58	32.87	31.77	34.03	31.52	33.13	33.84	31.95	29.13	26.04	24.76	23.2	22.82
31.67	28.09	26.64	25.64	28.04	27.4	28.83	28.7	28.19	29.53	27.34	26.24	27.39	27.3	25.78	27.28	25.07	24.5	26.31	26.88	27.94	26.89	29.54	29.14	30.81	28.8	28.77	31.05	32.37	30.33	29.68	29.24	28.92	31.2	34.27	31.16	31.62	31.96	34.28	35.9	38.59	37.31	34.8	34.1	35.21	36.16	37.96	38.43	36.2	37.18
24.2	26.97	28.19	29.25	29.72	30.85	34.33	31.94	32.52	32.98	33.85	30.1	32.06	36.44	38.34	36.68	40.31	37.74	36.45	36.68	35.01	32.84	35.87	36.77	34.86	30.44	28.07	31.85	30.17	30.08	28.78	29.83	31.32	30.2	29.8	31.11	30.5	31.94	32.96	33.57	32.63	34.5	32.99	31.41	32.27	32.98	33.28	30.85	34.26	35.43
32.44	30.62	30.41	30.02	28.8	28.67	30.28	30.2	31.43	31.42	30.83	31.24	33.81	32.94	29.89	31.82	29.47	29.58	30.06	31.19	30.79	31	31.78	31.93	34.1	35.43	32.57	33.12	34.77	36.33	35.37	34.81	38.23	37.4	39.33	36.15	37.31	40.71	36.29	38.34	37.09	35.46	36.54	35.25	34.9	35.12	35.33	36.74	36.65	36.11
24.24	25.56	25.26	25.66	24.48	23.27	24.77	26.21	24	26.07	30.15	32.73	33.15	29.62	31.44	31.47	32.12	29.55	30.86	32.17	34.81	32.46	33.17	31.24	31	30.01	33.23	33.28	35.61	34.54	32.32	32.6	34.76	34.79	32.82	33.3	33.34	34.12	33.43	38.23	36.15	34.86	37.75	39.41	37.9	35.28	38.85	39.36	38.9	38.76
35.03	33.57	33.24	32.19	32.56	31.6	32.31	32.67	33.19	34.46	33.44	34.66	36.07	37.52	36.75	37.64	39.35	40.13	41.23	42.61	43.45	42.94	41.96	42.2	44.15	47.44	45.31	45.18	43.54	41.77	42.57	40.96	44.17	42.98	41.03	41.63	41.76	41.38	41.44	40.63	42.26	42.98	44.5	46.91	48.47	49.03	49.47	47.95	49.8	47.05
18.12	20.81	21.41	22.39	20.28	21.09	21.38	21.49	20.09	21.43	21.29	22.79	21.43	23.95	23.82	23.26	22.19	22.22	23.45	23.18	21.49	20.85	20.36	20.99	23.39	24.24	23.73	24.36	23.85	23.75	21.88	23.35	24.12	25.96	23.83	23.1	25.6	27.47	27.58	27.08	26.38	26.27	26.31	28.57	26.54	25.82	25.98	27.08	26.4	26.17
17.87	16.67	18.36	19.7	21.32	21.03	21.91	21.39	21.84	20.91	20.69	20.41	20.96	18.36	18.92	20.05	19.96	19.55	19.98	22.48	20.51	19.72	19.13	20.88	18	18.35	19.56	19.3	19.93	22.81	22.04	19.82	22.43	20.86	22.94	22.24	22.39	23.11	23.55	24.89	28.29	30.55	27.98	27.13	27.02	27.74	28.71	27.71	25.2	25.08
17.08	15.85	16.48	17	17	14.79	18.29	20.28	20.7	20.12	18.72	19.12	18.08	18.29	22.72	20.41	24.25	26.3	26.04	24.01	24.49	25.67	28.56	29.15	30.33	30.37	31.99	28.93	28.94	29.69	30.99	30.62	32.08	31.2	30.31	30.29	30.07	30.47	30.76	32.09	34.54	32.84	36.26	35.49	31.79	33.01	34.45	36.9	34.34	36.34
56.83	55.33	56.37	55.88	54.26	55.31	57.51	57.47	57.24	59.6	60.32	61.44	60.8	60.93	59.88	59.1	60.35	63.88	62.77	62.15	62.71	62.89	65.68	66.9	67.49	66.37	67.39	67.54	69.63	71.66	71.4	75.86	74.5	76.41	77.4	77.4	78.98	76.31	74.44	74.4	77.34	78.6	78.57	81.86	79.25	78.37	79.24	78.39	77.61	79.09
12.66	16.05	17.7	17.16	16.63	16.3	16.57	18.23	18.46	20	18.83	22.17	23.08	20.01	18.58	16.39	14.94	16.41	16.06	16.82	16.8	15.2	18.58	18.55	18.03	17.89	18.26	20.33	21.12	19.67	19.62	19.39	18.1	19.02	17	16.39	14.34	15.51	18.27	18.52	18.83	17.86	15.95	17.74	18.87	19.81	19.95	18.74	18.01	19.96
37.76	41.53	39.53	38.11	40.64	40.97	41.61	45.32	44.57	46.32	43.83	41.43	44.85	44.03	46.23	48.8	47.06	45.16	46.05	45.75	45.21	45.04	44.83	47.07	46.56	48.85	51.69	53.36	53.01	54.8	56.34	55.23	53.1	52.32	53.34	54.17	53.39	57.29	59.13	62.47	61.89	60.77	61.12	62.38	57.08	59	60.59	62.74	60.02	57.71
32.46	32.1	33.43	37.61	39.21	38.93	40.19	38.97	39.05	38.75	39.2	41.97	40.19	40.6	40.17	41.38	41.44	38.95	40.48	40.52	39.92	39.77	39.22	39.54	43.8	45.3	43.11	45.08	47.56	51.95	53.47	51.32	50.69	52.25	52.17	51	51.07	48.88	51.67	56.06	55.8	56.96	57	58.51	55.41	58.04	54.92	54.63	57.24	57.14
24.1	20.85	20.96	21.34	22.52	22.96	24.42	26.02	25.81	24.34	22.75	21.17	22.2	24.07	19.99	22.17	24.86	22.85	23.75	25.09	28.53	25.06	27.21	27	28.74	29.12	29.26	26.78	28.25	31.13	31.97	31.17	30.6	27.65	25.45	25.96	25.34	26.73	30.59	28.05	28.18	27.57	29.76	28.85	28.91	32.45	34.9	32.53	32.49	33.76
21.94	23.45	25.05	23.04	24.82	25.81	23.87	25.05	25.28	27.49	27.28	29.25	28.67	25.8	25.58	26.38	28.83	26.25	26.73	24.22	21.27	23.81	24.41	23.52	26.69	24.39	28.25	24.63	25.48	22.46	23.16	21.78	23.44	23.46	24	24.24	25.92	25	25.59	24.95	25.92	25.82	25.99	26.17	25.06	27.53	27.66	28.71	26.81	27.71
18.36	18.17	18.55	20.16	22.15	22.78	21.94	23.86	24.66	26.43	27.91	28.08	24.98	24.52	26.51	24.44	25.03	25.47	26.34	27.38	24.39	23.87	23.68	22.24	21.36	22.55	22.29	22.43	22.79	25.39	23.11	23.28	25.42	26.54	29.84	26.46	27.44	25.41	26.42	24.13	23.49	24.34	24.98	23.83	23.66	23.6	25.17	23.53	22.94	23.3
21.47	21.91	21.13	20.62	23.51	22.81	23.37	23.88	23.17	24.36	24.02	22.75	24.13	23.78	23.81	25.64	24.65	25.49	26.83	21.57	22.66	24.3	23.62	23.52	22.98	22.06	23.62	24.37	23.13	26.07	26.86	25.61	26.88	25.48	26.47	24.25	23.95	23.62	24.26	24.7	27.31	24.66	24.08	26.97	27.38	25.66	27.26	27.22	26.69	27.01
17.28	17.3	18.05	19.2	21.56	19.68	19.46	21.57	21.65	20.8	19.03	22.08	24.55	23.16	23.89	24.56	27.37	26.09	27.37	27.4	28.97	31.58	30.54	30.02	31.03	32.8	34.09	35.98	37.04	37.88	34.64	34.5	35.74	36.19	38.5	37.88	37.07	39.31	38.36	37.9	40.29	39.36	38.75	41.01	41.21	42.26	44.4	39.01	39.84	40.11
34.1	31.86	33.67	33.61	35.66	34.56	35.4	37.72	37.54	39.5	40.53	36.66	39.14	39.89	40.76	40.82	38.77	40.52	40.99	41.43	42.6	41.7	42.04	44.76	42.3	46.24	47.34	50.26	49.58	51.47	55.73	54.17	55.39	53.5	54.25	51.46	50.38	50.62	52.89	51.58	51.81	50.81	53.32	52.26	52.27	54.18	57.18	58.03	58.82	60.84
34.16	33.57	32.35	32.7	33.48	34.06	36.32	36.35	37.17	36.84	34.86	36.95	41.31	42.73	42.96	43.25	42.38	42.26	42.8	41.88	41.5	43.66	42.12	41.36	40.84	40.23	41.69	42.22	44.65	44.73	42.3	42.9	43.45	43.34	45.48	44.9	43.38	43.68	43.03	45.79	45.72	46.28	47.34	50.48	50.41	47.26	49.93	50.52	48.99	50.36
15.17	16.51	18.73	17.17	18.02	19.67	18.03	17.54	17.8	17.57	18.64	18.5	18.04	16.35	17.96	16.81	18.61	17	19.11	18.69	18.67	18.32	19.96	19.17	18.57	17.16	17.02	17.46	15.55	15.05	12.79	15.01	14.09	16.24	15.56	16.54	16.23	16.37	16.98	16.35	16.95	17.86	16.57	18.59	17.68	18.34	18.35	18.22	18.29	15.56
24.3	25.73	29.5	29.92	27.27	29.71	27.65	27.17	27.45	23.49	27.48	30.58	31.25	29.1	30.71	30.19	30.21	32.55	32.33	33.42	30.31	30.89	31.07	32.55	32.03	31.55	31.62	33.81	34.31	36.08	36.83	36.55	37.6	37.87	35.65	39.57	38.66	37.93	36.55	37.83	37.55	36.73	39.62	39.53	37.84	37.45	34.81	35.71	40.13	39.54
15.74	15.61	16.06	15.29	17.09	17.45	17.46	16.36	17.14	16.11	15.27	14.85	15.85	16.29	16.86	17.11	16.86	15.64	14.77	13.89	14.72	15.64	18.93	18.46	18.88	21.02	21.25	19.01	19.92	21.34	20.49	20.34	20.95	20.15	21.97	23.23	22.84	24.12	22.24	21.48	24.53	24.32	23.56	23.99	25.56	25.63	28.56	27.91	29.81	33.23
15.16	14.37	16.87	19.02	17.04	19.22	20.61	21.64	24.4	21.52	19.56	18.32	18.3	19.32	18.91	18.82	17.36	19.09	19.19	20	20.17	19.46	20	20.32	20.55	20.45	21.88	23.59	23.63	25.33	24.01	25.74	24.42	24.19	25.03	24.57	24.34	23.15	22.47	23.8	24.19	20.86	21.57	22.21	25.93	25.31	26.21	26.39	23.58	22.53
24.07	23.59	22.84	24.73	26.81	26.43	27.71	27.55	27.19	26.98	25.28	27.52	28.12	26.41	25.16	25.83	25.43	28.43	27.33	27.01	26.36	28.06	28.14	23.35	23.81	24.3	25.8	26.16	24.76	25.37	25.23	26.56	29.91	27.1	29.08	28.29	30.59	30.56	31.38	29.29	29.09	27.13	27.95	27.69	26.59	27.04	27.08	28.94	26.76	27.16
34.12	34.35	34.07	32.74	30.66	32.54	31.69	32.23	34.78	35.67	36.34	35.26	39.59	41.76	40.62	40.01	41.81	42.77	43.54	43.27	42.1	41.11	43.12	41.94	46.73	43.25	46.89	47.84	47.02	47.84	45.12	46.93	44.72	46.7	44.72	45.91	45.53	47.37	48.81	42.12	43.99	42.35	40.51	40.92	40.37	41.86	41.3	41.2	40.42	40.88
35.01	35.71	35.95	35.88	36.85	36.38	34.27	37.51	37.97	39.75	34.82	39.67	36.71	40.72	43.73	41.76	43.31	42.33	42.15	44.16	41.9	41.73	41.06	40.85	42.21	41.99	40.28	41.2	40.88	39.05	39.5	41.32	42.09	44.01	42.41	41.48	39.65	43.44	39.18	39.43	41.17	43.56	42.16	41.75	41.23	47.28	44.67	44.38	44.22	47.84
30.46	33.11	31.63	31.55	32.47	33.16	34.91	35.19	35.15	37.97	39.12	39.95	40.32	40.77	38.22	39.9	40.52	38.98	40.35	42.26	45.96	48.17	45.02	41.36	41.06	43.4	43.22	41.53	40.54	39.68	43.29	43.37	46.3	48.87	51	49.67	48.25	49.14	49.24	49.61	53.28	50.81	50.62	51.84	49.79	51.99	53.16	53.12	53.12	49.27
32.02	37.18	34.76	37.63	37.89	38.95	39.87	39.68	42.47	41.68	45.65	47.27	49.54	46.36	48.21	47.69	48.26	50.41	49.24	49.62	49.72	47.45	48.78	49.75	48.48	47.26	50.33	48.34	47.43	50.14	48.79	52.25	54.24	53.75	51.74	51.12	52.54	52.59	52.89	52.33	55.64	54.84	55.01	53.63	53.69	56.88	54.1	56.75	58.21	58.85
17.97	18.38	18.61	20.47	20.16	21.63	21.43	24.13	25.35	24.01	23.28	23.36	25.76	25.27	25.37	24.92	20.66	22.77	22.21	22.89	21.51	21.73	23.32	23.37	23.2	23.33	20.62	22.26	21.1	21.8	22.63	22.63	20.66	18.9	18.51	22.4	21.8	21.79	20.7	21.03	20.87	21.48	22.32	27.26	25.04	24.48	23.78	21.85	22.63	25.05
18.79	19.93	19.92	21.58	21.88	19.75	19.91	20.34	24.54	22.81	25.31	27.36	28.16	27.31	24.41	24.96	23.39	26.43	26.69	24.67	23.58	25.38	25.42	25.08	24.4	25.98	26.52	27.22	29.16	27.99	28.1	25.4	24.46	25.86	24.21	25.78	28.47	26.09	26.29	27.02	26.46	29.2	28.47	27.11	26.77	26.9	26.1	26.83	27.11	25.83
17.98	18.5	16.75	20.53	21.2	22.41	23.25	20.13	18.91	17.15	21.12	23.15	21.04	23.57	25.28	22.08	21.71	21.45	22.12	21.05	21.32	19.56	19.69	19.67	18.65	17.95	17.9	17.42	20.76	20.15	21.76	19.4	17.76	21.55	25.31	23.3	23.25	23.09	23.51	24.72	23.93	24.44	23.66	25.21	27.3	28.55	25.75	25.94	26.45	25.86
32.2	35.58	35.48	39.91	43.04	39.07	39.52	41.35	41.33	40.11	38.96	39.15	40.01	37.77	39.09	41.95	43.66	43.24	41.98	42.72	41.95	39.78	40.35	40.42	41.1	40.36	43.43	44.11	43.15	41.29	44.65	43.2	43.96	45.49	47.72	48.2	47.9	49.43	46.53	47.54	45.37	46.39	48.45	45.87	48.22	48.87	51.25	50.68	52.69	53.05
18.13	18.23	18.92	19.87	18.16	20.39	19.53	16.82	18.37	15.88	15.97	16.1	15.08	14.86	16.55	15.71	17.73	16.73	16.25	15.17	17.85	16.13	17.43	16.94	16.19	19.06	17.4	16.24	18.44	18.27	17.01	17.43	18.72	17.96	18.99	19.99	20.65	21.89	23.95	21.5	20.79	20.21	21.66	22.32	20.54	20.39	20.79	23.95	25.23	29.05
17.39	16.09	14.8	14.82	16.13	16.31	16.84	18.56	17.45	15.96	14.7	14.71	14.35	16.47	17.52	17.02	17.24	15.93	18.35	20.24	22.62	24.1	28.11	28.61	27.3	22.85	28.66	26.25	24.55	28.14	23.9	21.53	19.95	22.83	21.05	21.58	19.86	22	22.4	21.9	19.88	18.35	22.15	21.49	21.03	21.18	19.63	21.41	21.61	19.97
34.24	34.63	33.11	32.66	34.44	32.92	30.34	29.33	28.69	28.99	27.52	29.87	28.74	29.71	30.05	30.36	31.31	29.75	29.72	30.5	29.38	28.8	28.51	27.04	26.14	26.18	27.97	29.15	27.68	30.47	30.53	32.45	32.66	32.54	33.4	34.91	33.35	37.12	38.52	39.54	37.25	35.2	36.01	35.9	37	37.56	40.61	38.27	40.07	42.32
21.91	19.19	19.93	20.3	21.25	23.11	23.04	20.42	20.62	19.96	20.48	20.65	22.88	22.94	26.93	27.17	26.11	24.41	22.58	22.46	25.5	26.55	23.06	23.58	24.05	22.5	23.59	20.95	21.23	21.08	20.62	21.34	21.63	24.31	26.6	27.62	28.47	29.19	28.71	28.14	27.74	27.72	26.59	26.57	25.73	26.23	29.49	31.21	29.92	31.55
20.87	21.48	21.86	22.14	22.45	21.94	20.8	24.01	25.32	24.56	23.07	23.43	22.05	22.1	22.46	22.15	21.62	21.53	21.56	22.17	21.83	21.86	22.1	23.03	24.82	25.43	21.24	21.98	22.23	24.77	25.75	24.87	25.05	25.77	25.51	24.61	27.81	26	28.04	31.41	28.5	29.01	28.99	29.15	28.75	28.96	27.62	28.87	30.29	30.88
31.74	31.02	33.25	34.54	32.96	32.04	31.86	31.92	33.28	33.67	34.05	32.93	32.81	35.39	38.85	37.88	38.27	37.43	37.75	33.87	32.96	33.95	32.6	35.27	35.67	39.12	34.19	33.95	33.41	36.89	39.01	38.46	37.6	40.62	41.6	41.35	42.3	40.16	40.2	42.25	44.7	46.52	47.51	47.62	49.08	47.62	47.96	46.95	47.51	49.03
37.1	38.53	38.34	35.83	34.95	36.55	35.98	35.19	32.64	37.74	32.82	35.15	34.77	33.44	33.47	34.13	34.37	36.9	36.23	37.13	34.92	36.65	37.19	38.77	39.26	39.78	40.67	41.01	42.02	39.53	40.69	43.07	43.77	42.36	41.57	42.18	41.9	43.96	45.08	43.92	43.03	41.85	42.97	40.5	43.9	44.28	43.01	44.72	45.1	47.08
29.73	30.64	31.42	33.23	33.1	30.98	31.55	32.09	33.95	35.49	34.71	36.77	37.62	37.6	37.97	37.66	39.78	41.67	41.11	38.95	43.3	41.62	43.25	44.37	42.55	45.38	47.43	48.37	44.88	49.22	52.19	50.95	52.74	51.59	54.36	52.76	53.11	52.62	54.19	52.17	50.86	54.07	53.14	54.81	56.4	58.43	57.26	58.25	58.91	59.35
12.95	15	12.61	12.85	12.8	15.6	16.41	18.2	17.84	19.55	21.79	23.01	23.08	23.98	23.23	22.2	25.99	28.09	26.15	27.95	26.25	26.68	25.25	26.63	26.79	26.73	25.04	26.46	23.04	23.35	23.56	27.33	25.4	27.26	29.75	30.32	29.63	27.48	28.59	29.77	27.23	25.88	25.69	27.09	27.79	29.31	30.7	29.46	28.74	28.67
20.22	22	21.76	24.46	24.47	23.96	22.35	23.9	25.6	24.37	24.63	25.42	24.08	25.93	26.65	25.75	23.19	22.21	23.08	25.76	25.42	25.2	24.31	25.32	27.08	26.47	25.78	24.47	25.72	25.36	24.1	22.78	22.51	21.91	20.9	21.48	21.65	20.89	20.58	22.58	19.5	20.79	20	22.33	24.38	22.22	20.33	22.06	22.96	21.53
32.42	29.56	31.41	32.13	30.83	32.73	29.82	33.01	36.12	36.73	37.2	38.68	39.97	38.63	37.98	38.26	37.26	39.42	38.99	38.52	38.58	37.9	36.97	35.44	38.69	42.05	41.7	39.43	37.67	36.38	38.58	39.57	38.87	38.24	39.15	40.53	43.87	45.57	43.88	42.03	44.4	44.79	45.64	47.95	50.98	52.06	52.64	49.57	50.8	49.98
14.93	16.71	16.8	19.7	20.69	21.45	23.23	22.85	23.17	20.43	17.91	17.76	19.45	19.19	17.58	19.39	17.91	16.9	15.54	15.11	14.91	16.76	17.61	16.76	17.79	15.41	17.15	16.86	15.58	16.75	15.28	16.82	16.87	17.54	19.14	19.97	19.86	20.59	19.43	20.34	19.27	18.76	19.54	19.79	21.24	18.67	16.91	16.7	16.23	17.82
18.2	20.31	19.12	20.63	20.8	22.13	20.85	22.59	20.22	20.1	20.24	19.01	17.29	20.02	19.08	19.99	19.94	18.57	20.07	19.87	17.53	18.17	18.73	19.86	18.78	18.07	20.18	20.61	19.46	21.15	20.46	18.16	21.05	21.72	18.17	20.76	19.31	22.26	21.85	22.58	23.08	25.23	25.08	23.66	24.66	23.5	26.83	26.6	24.83	24.47
19.59	22.13	21.62	22.57	24.12	24.82	25.22	27.09	26.9	28.77	26.62	27.72	30.63	27.77	28.61	30.07	29.73	30.31	32.27	34.28	34.85	34.28	36.39	35.1	35.5	37.64	39.2	37.47	37.94	38.82	37.1	35.95	34.38	34.19	35.19	33.89	38.69	36.45	36.56	37.13	39.45	37.36	37.67	40.46	40.59	42.2	42.95	41.39	42.88	45.95
18.44	19.9	18.41	19.92	18.38	16.79	17.73	18.12	21.03	20.93	22.62	23.62	24.44	27.56	25.12	26.85	25.46	24.52	26.7	25.39	25.89	23.57	25.56	23.28	24.14	26.34	23.86	24.92	25.31	22.6	20.18	20.53	22.13	21.77	20.12	19.97	20.45	19.78	23.77	25.47	23.48	23.08	22.65	22.16	22.19	23.48	26.16	22.52	23.92	23.64
34.31	31.93	34.11	35.73	36.26	36.26	35.87	36.25	36.31	34.37	33.64	34.48	35.43	36.78	37.94	39.56	40.36	42.29	39.3	41.25	42.77	43.86	45.18	46.95	46.02	47.7	49.47	49.72	49.29	47.19	47.7	51.17	51.19	50.97	51.56	49.97	49.34	52.23	55.17	54.27	52.78	53.04	52.22	51.7	53	54.36	56.75	59.19	56.84	57.07
34.95	35.44	35.05	36.12	38.1	37.34	37.27	37.99	40.01	39.53	39.83	39.68	39.02	39.82	38.96	39.48	41.21	39.22	40.79	43.34	46.53	51.01	50.4	51.68	53.05	54.55	55.46	56.56	57.03	57.89	61.22	61.05	61.76	62.34	60.62	62.07	60.98	62.41	60.46	63.07	63.59	64.48	64.63	66.21	65.15	66.31	66.83	65.81	67.85	68.95
22.11	21.7	19.66	18.28	20.67	18.65	19.88	24.32	25.1	25.44	26.67	25.63	24.8	25.44	25.03	27.1	26.01	25.88	25.21	24.43	26.17	24.81	24.75	28.52	27.95	25.94	28.33	28.39	29.34	32.74	30.96	29.39	31.2	31.85	31.43	32.45	32.57	30.96	32.08	34.29	34.18	33.5	34.06	35.05	36.2	41.01	36.97	38.09	40.39	36.81
30.01	28.1	27.72	27.69	29.09	29.52	30.06	26.62	25.12	22.99	23.32	22.44	24.02	22.11	21.16	22.55	23.41	24.88	26.91	28.23	29.8	28.24	30.93	31.03	31.79	35.06	37.46	39.27	38.02	36.31	36.91	37.97	37.22	39.53	37.79	40.57	39.88	41.94	43.78	44.56	44.09	41.35	41.13	39.22	38.38	41.43	40.01	42.48	43.43	44.28
30.29	30.78	32.04	31.05	30.91	30.86	30.87	29.66	30.72	30.32	31.58	30.37	31.26	31.41	33.31	32.84	31.87	34.66	34.23	34.56	35.4	34.17	32.68	33.25	34.25	38.64	40.81	38.03	38.43	39.06	39.4	41.55	46.37	47.5	51.28	49.95	50.96	52.1	54.25	52.93	51.95	51.81	52.28	51.55	53.82	53.41	57.77	58.67	55.95	58.61
56.07	55.41	55.8	58.09	60.44	57.66	59.83	58.62	59.05	60.21	61.58	66.03	63.67	65.94	64.54	65.16	63.77	70.04	69.61	70.12	73.1	74.12	74.13	74.22	74.09	74	72.66	73.88	75.05	76.11	78.37	76.72	78.16	80.44	79.11	77.96	78.51	79.41	79.39	77.48	81.93	81.83	83.99	86.15	88.99	89.12	90.5	92.01	94.21	92.49
32.36	32.26	32.83	33.3	36.83	35.72	35.4	36.37	35.8	35.71	33.73	32.39	36.08	37.66	34.74	36.36	37.03	39.09	39.4	37.87	39.34	41.67	39.67	43.46	41.51	41.8	42.98	42.18	41.48	41.92	44.56	42.82	41.92	45.07	45.58	45.43	48.56	47.38	45.36	47.99	49.05	48.17	45.84	44.93	46.17	45.46	45.37	48.05	51.23	48.27
11.78	13.07	11.36	11.49	11.66	14.43	14.57	17.37	14.59	15.19	16.9	15.96	16.38	15.58	17.33	18.29	20.5	18.28	19	17.66	16.28	16.38	17.2	17.56	17.38	16.81	18.72	19.65	16.84	16.62	15.27	17.4	19.86	18.67	18.05	20.04	17.76	18.68	19.21	20.17	18.29	20.63	23.7	23.94	22.98	19.47	20.5	19.56	21.27	23.33
17.9	16.24	17.88	16.18	15.33	14.88	15.83	13.57	13.57	13.5	17.86	18.8	19.91	18.82	16.7	15.52	17.66	18.82	18.22	18.65	17.79	19.09	17.93	20.05	21.31	22.34	24.15	21.67	20.06	19.92	21.4	20.02	20.75	20.29	18.87	19.98	21.99	22.62	22.48	25.79	25.69	20.58	23.09	21.14	23.94	23.79	23.5	23.78	23.15	25.01
15.78	15.29	15.22	16.24	15.03	13.76	15.78	17.86	17.38	18.72	18.48	18.37	16.88	14.51	16	20.6	20.87	22.73	20.22	18.85	18.34	22.06	23.16	22.79	22.01	22.05	21.5	20.71	22.65	19.4	21.93	21.41	22.05	24.4	22.34	22.73	20.85	22.84	22.91	24.6	24.93	24.02	26.14	23.97	24.7	25.49	24.57	25.15	27.07	26.83
21.31	23.39	22.3	24.13	22.83	23.39	22.95	21.57	21.55	21.31	23.63	24.45	23.7	22.76	22.68	24.19	24.3	24.12	25.64	24.54	23.93	23.2	24.81	22.08	23.01	26.01	24.59	25.24	27.11	26.16	26.66	26.25	24.63	25.58	24.82	23.62	25.45	25.53	26.07	25.97	26.91	27.03	24.88	26.78	26.02	25.74	25.55	28.09	30.16	28.82
19.86	19.97	21.67	25.62	27.14	27.06	26.79	23.23	24.82	26.2	25.91	29.9	31.39	31.47	31.66	31.22	28.9	28.12	29.68	30.21	29.69	30.53	32.22	34.42	33.96	32.57	34.3	35.02	35.15	36.72	35.8	35.59	33.09	33.83	32.43	32.22	33.96	35.2	35.29	35.08	33.91	31.32	30.73	32.75	31.47	29.99	29.06	29.22	30.5	31.38
18.05	15.97	15	14.57	15.51	16.58	15.23	15.36	17.82	17.33	17.92	17.89	16.93	16.18	15.24	15.83	15.82	16.01	16.83	15.69	17.44	18.2	16.48	16.92	17.06	17.82	17.23	18.76	20.36	20.43	20.41	21.19	22.38	25.09	26.09	23.99	23.71	22.44	20.72	23.54	22.26	22.12	19.52	18.65	16.87	17.47	19.56	20.58	20.02	18.31
17.73	20.04	19.23	19.88	17.7	16.72	21.46	19.76	21.51	21.82	19.13	21.58	23.1	21.25	21.18	22.54	22.03	23.98	22.41	23.29	25.68	25.26	25.64	26.33	25.68	26.38	29.65	29.49	30.34	26.98	26.76	25.73	27.73	31.03	26.08	26.21	24.92	25.47	28.1	28.43	27.17	32.1	32.35	31.13	31.93	34.46	33.55	33.9	33.17	33.83
17.97	18.38	18.61	20.47	20.16	21.63	21.43	24.13	25.35	24.01	23.28	23.36	25.76	25.27	25.37	24.92	20.66	22.77	22.21	22.89	21.51	21.73	23.32	23.37	23.2	23.33	20.62	22.26	21.1	21.8	22.63	22.63	20.66	18.9	18.51	22.4	21.8	21.79	20.7	21.03	20.87	21.48	22.32	27.26	25.04	24.48	23.78	21.85	22.63	25.05
22.41	22.65	21.13	22.02	22.72	25	23.62	23.15	25.09	25.53	25.51	26.94	24.06	24.86	21.73	22.95	23.76	24.69	23.76	22.75	22.5	24.52	26.44	24.12	23.62	24.42	23.73	25.43	26.66	26.04	27.84	27.25	26.97	28.25	26.25	24.2	23.59	22.23	23.72	23.42	24.92	24.16	25.91	27.37	27.5	28.67	26.59	23.98	25.96	27.1
19.99	17.87	20.79	22.2	20.65	22.89	24.16	19.79	18.03	17.23	17.78	20.14	19.06	17.45	16.54	18.75	17.52	14.82	16.88	18.66	18.06	18.68	19.14	22.4	23.5	28.15	25.82	29.36	27.86	25.62	26.99	30.07	26.96	26.79	30.55	31	27.54	27.62	23.55	21.83	19.85	21.19	22.01	19.92	20.6	21.93	22.94	22.63	24.93	23.06
26.94	29.04	26.05	26.92	27.98	31.66	31.23	29.34	28.33	26.43	26.85	27.76	26	25.85	25.91	26.02	25.8	24.86	24.62	25.05	25.31	25.23	26.8	26.66	25.56	25.37	24.48	25.13	27.32	26.35	28.69	28.13	27.85	31.88	28.01	31.08	30.83	30.83	30.71	30.42	29.97	30.79	29.62	29.81	31.24	32.02	31.26	29.86	31.15	29.95
17.83	22.22	21.72	20.51	19.53	18.07	16.3	15.64	17.73	21.89	22.11	21.66	23.08	24.86	25.59	25.22	24.87	25.85	26.15	28.85	27.54	26.56	26.74	26.56	27.9	25.46	26.29	27	27.79	27.66	28	25.54	27.01	26.88	26.47	28.3	28.99	25.94	25.48	24.29	25.27	28.82	26.11	27.71	31.01	29.63	30.51	27.9	30.64	31.25
18.52	17.31	18.62	20.59	19.17	19.76	17.58	15.44	14.54	15.9	16.89	17.09	16.56	16.12	18.39	18.57	20.4	18.72	19.21	21.59	19.95	19.87	17.68	18.63	18.79	17.21	19.58	16.25	17.03	18.13	21.02	17.35	16.27	16.15	17.05	17.3	17.29	16.75	17.55	20.31	19.51	21.25	21.5	20.32	22.16	19.89	22.69	20.96	21.03	19.57
17.76	18.21	17.88	18.82	18.68	17.01	18.78	16.98	18.3	18.11	15.76	18.47	19.65	20.42	21.05	20.31	17.03	19.67	18.4	21.14	20.72	23.07	22.05	23.82	25.56	26.95	29.11	25.71	24.99	24.57	22.79	25.21	23.51	25.87	23.09	25.11	24.65	26.17	25.81	26.39	24.19	27.88	27.18	27.9	26.88	27.12	27.51	28.36	31.48	28.44
24.41	23.58	21.84	24.62	23.01	23.28	22.02	22.53	23.69	23.39	25.34	25.65	25.77	28.43	27.91	30.62	31.92	32.46	32.12	32.9	31.12	30.29	29.55	30.83	30.31	30.15	30.56	31.28	33.56	36.91	37.77	36.11	35.84	34.9	32.43	32.1	34.7	35.71	39.14	37.16	37.56	37.32	37.29	39.5	39.44	40.85	39.02	38.04	39.77	40.64
27.26	26.9	25.58	28.15	26.44	27.77	28.1	29.55	27.76	28.25	30.57	28.09	30.06	30.96	32.77	30.7	32.37	30.53	29.04	31.13	32.69	31.35	33.48	34.94	32.73	33.86	30.25	28.51	29.94	32.24	35.33	32.83	33.28	35.44	36.4	37.72	35.12	36.56	35.63	36.54	38.75	41.63	42.76	43.41	44.29	45.5	44.2	44.68	43.13	44.44
35.02	35.72	36.07	36.72	34.56	36.05	36.93	34.94	34.68	35.17	34.67	34.81	33.63	34.93	34.48	33.86	35.21	38.9	36.24	37.03	38.41	39.69	42.41	41.79	41.29	40.56	38.99	36.59	38.03	35.51	37.82	39.22	37.21	38.92	37.97	39.05	39.05	39.19	38.83	40.63	40.63	42.45	42.31	43.01	43.18	43.75	43.57	45.47	46.91	46.89
17.49	17.43	19.03	19.08	16.99	17.79	17.92	19.15	19.67	17.3	18.34	19.29	17.49	20.57	21.45	24.52	21.87	21.02	21.95	19.83	16.57	16.27	16.07	17.5	18.94	18.27	18.3	18.51	19.06	20.07	20.55	19.66	20.12	18.91	17.17	15.9	16.71	17.02	16.55	15.61	18.74	17.2	16.04	18.53	19.66	22.19	25.12	23.48	23.3	24.16
20.07	21.57	22.98	23.86	26.27	28.92	27.09	31.3	32.34	30.27	26.22	28.11	30.45	29.46	29.82	28.44	27.96	30.46	26.93	25.22	28.32	25.78	28.89	29.47	25.97	30.46	31.21	30.67	27.82	29.59	28.83	27.51	27.64	30.89	31.89	34.46	32.3	31.55	33.75	30.84	32.26	30.76	33.94	36.17	32.95	32.69	33.33	34.86	35.58	34.66
21.13	22.49	21.1	20.36	22.07	22.43	23.9	24.31	22.25	23.6	23.77	25.15	29.65	24.73	23.53	24.59	25.86	27.05	25.52	27.35	28.33	26	26.91	27.56	27.71	26.14	26.61	28.77	26.76	27.1	26.64	23.8	24.63	26.08	24.21	23.69	23.77	20.87	22.77	23.26	23.56	23.79	24.43	25.04	23	24.1	22.9	23.22	21.64	21
22.48	21.69	20.16	22.27	22.55	23.28	24.95	23.02	26.39	23.61	23.34	22.61	21.96	22.35	27.2	28.46	29.33	30.21	29.81	30.36	30.28	30.34	30.02	28.47	29.72	29.87	28.46	27.29	25.4	29.55	27.08	26.35	27.19	29.11	30.24	29.5	32.49	33.18	35.7	35.55	36.71	35.32	38.07	36.43	34.43	37.97	35.77	37.15	37.62	39.07
22.57	23.94	23.69	23.81	23.93	22.4	24.29	22.32	24.56	24.82	26.59	24.09	24.35	26.62	26.6	26.5	28.87	30.99	34.14	31.25	30.78	31.49	31.16	28.49	26.3	28.35	27.1	27.25	26.23	26.46	24.23	26.26	27.48	27.75	27.41	28.2	28.78	29.21	27.59	28.55	26.81	27.27	27.01	27.07	28.5	28.15	29.89	29.6	28.18	27.83
32.06	30.43	28.6	31.1	34.98	32.34	33.55	33.15	30.27	33.41	30.49	32.35	32.21	29.71	32.92	31.86	31.64	31.33	32.81	30.43	31.83	33.76	33.87	33.17	33.21	35.24	35.86	36.72	38.81	39.8	38.03	37.23	36.48	38.74	39.94	41.45	42.97	41.9	45.94	44.03	43.17	43.01	44.6	44.73	47.66	45.14	44.74	45.73	46.69	45.92
28.38	28.42	26.7	27.78	29.47	27.02	27.31	27.01	29.09	30.69	27.86	30.99	28.96	27.82	29.98	30.53	29	29.56	30.61	31.92	32.27	33.43	34.31	33.54	35.52	36.82	35.93	32.25	31.91	33.93	33.36	32.72	33.86	32.6	34.18	34.05	35.63	37.37	37.86	39.65	40.84	40.76	40.43	41.23	39.24	40.28	38.96	41.62	41.08	40.28
31.86	31.67	30.81	31.61	31.85	34.22	34.36	36.32	36.51	37.68	38.72	40.04	40.84	38.67	41.93	40.15	43.09	46.93	43.12	44.35	43.92	44.82	45.35	45.17	47.76	47.1	48.2	49.46	48.34	48.7	50.79	50.68	47.36	48.25	48.12	50.27	51.99	49.78	51.09	48.51	47.87	47.9	46.9	46.21	47.2	49.97	50.95	49.37	49.94	48.92
18.86	20.18	22.39	23.17	23.9	23.31	22.71	22.28	21.63	22.13	22.54	24.39	24.7	26.43	27.57	25.43	29.7	31.24	31.18	32.34	32.38	30.62	31.64	30.55	34.1	31.76	29.92	31.41	31.52	31.19	31.31	30.87	27.75	27.78	29.47	29.92	31.44	30.31	30.15	30.5	32.36	32.35	32.65	35.32	33.63	30.58	31.15	33	32.75	34.53
19.27	20.85	21.38	19.85	19.28	21.29	22.75	24.51	23.1	22.69	19.36	21.13	20.05	21.85	22	20.64	21.7	21.75	20.95	20.78	21.86	21.13	21.34	21.37	22.31	22.35	24.16	24.71	23.78	25.06	24.05	24.26	26.58	25.63	23.37	23.5	24.99	22.01	23.39	22.55	24.98	26.96	24.66	25.64	26.55	27.63	24.62	25.58	25.85	27.07
28.86	27.54	28.71	30.59	32.09	31.22	31.55	28.54	28.28	29.36	30.98	31.86	32.81	30.39	31.6	28.91	30.58	31.02	32.07	32.49	33.46	37.26	33.83	32.4	32.6	33.19	33.99	34.52	36.83	37.24	37.77	36.31	39.14	37.9	33.51	35.67	35.75	34.24	35.67	36.59	33.48	35.35	35.04	34.64	36.05	36.89	37.7	35.65	38.09	38.14
35.96	35.98	36.48	35.13	35.01	36.87	34.94	35.09	36.65	33.71	36.86	37.83	39.4	36.88	35.17	35.57	34.31	33.87	34.84	33.89	33.53	36.03	35.83	36.62	37.89	36.38	36.78	36.27	36.85	38.8	38.36	38.31	37	35.68	37.22	35.59	38.85	38.28	36.5	37.59	38.01	37.06	38.53	40.76	44.3	43.26	41.53	45.84	45.2	48.66
16.79	16.98	19.58	20.01	22.34	22.05	21.97	21.45	22.81	25.33	25.43	25.21	25.96	24.93	25.98	27.6	26.11	27.5	27.59	28.84	26.71	26.29	25.48	22.86	22.3	24.06	25.19	23.41	22.46	22.63	21.32	23.2	23.35	23.98	25.42	24.21	23.54	24.55	23.68	24.32	22.76	21.59	21.44	22.96	25.3	25.21	26.45	23.87	23.96	23.65
18.24	18.88	19.04	19.07	19.43	20.32	19.6	20.44	19.61	19.72	20.86	19.5	21.1	22.29	23.11	22.59	24.16	26.49	28.4	28.96	30.84	28.38	26.17	25.11	24.99	24.7	24.03	23.72	23.06	23.45	24.55	25.69	26.23	25.81	25.18	23.39	24.13	21.72	22.87	22.4	23.14	23.11	21.96	20.74	24.01	22	21.13	18.66	19.84	19.94
20.1	20.94	24.55	24.69	25.72	27.05	27.27	27.29	26.31	27.27	29.02	28.59	31.16	33.29	32.25	32.4	33.68	34.82	35.52	36.64	37.26	36.51	36.66	40.42	40.65	42.55	42.89	42	45.2	42.83	41.67	42.49	45.13	43.69	41.66	39.28	41.76	44.36	46.6	45.56	41.99	41.77	40.57	40.38	42.82	41.45	42.26	41.3	41.15	41.68
20.98	21.18	18.39	20.76	20.69	22.56	20.26	20.69	19.55	21	21.63	21.11	22.65	22.6	22.65	21.52	22.13	21.9	21.57	21.9	24.05	21.76	24.34	23.2	24.42	25.69	28.5	24.75	21.78	24.45	23.61	22.2	20.17	21.16	19.78	20.11	19.91	20.34	20.11	20.28	21.27	19.76	19.06	17.08	18.88	18.93	18.29	19.9	20.49	22.92
15.78	15.29	15.22	16.24	15.03	13.76	15.78	17.86	17.38	18.72	18.48	18.37	16.88	14.51	16	20.6	20.87	22.73	20.22	18.85	18.34	22.06	23.16	22.79	22.01	22.05	21.5	20.71	22.65	19.4	21.93	21.41	22.05	24.4	22.34	22.73	20.85	22.84	22.91	24.6	24.93	24.02	26.14	23.97	24.7	25.49	24.57	25.15	27.07	26.83
28.24	26.72	25.3	26.69	27.04	24.68	28.04	29.18	32.43	30.26	30.55	29.82	30.79	31.18	32.26	31.39	31.24	29.9	27.21	27.49	25.56	26.88	30.09	31.13	32.14	32.4	30.43	29.77	28.99	27.8	26.52	29.06	29.2	28.45	29.5	30.74	31.55	33.27	30.34	33.17	32.96	33.61	34.2	32.76	35.06	37.35	34.98	36.75	37.92	35.76
34.58	34.06	30.68	32.72	28.37	29.75	31.76	37	35.53	36.69	35.96	30.46	29.77	31.1	29.88	30.63	32.03	32.32	33.35	32.18	34.22	33	34.75	34.91	34.33	32.98	35.38	31.1	32.18	32.31	35.74	33.76	34.3	32.66	35.2	35.22	34.16	33.79	34.4	36.93	37.81	36.35	36.82	39.03	38.58	39.34	38.79	37.87	37.91	39.05
35.12	37.06	36.55	38.55	41.65	40.95	40.38	41.52	42.06	43.82	41.2	41.86	41.62	41.1	42.42	41.29	43.03	41.62	41.63	40.89	41.02	42.23	45.38	43.66	46.04	45.29	48.28	46.73	45.73	48.76	48.44	47.98	47.86	47.31	46.51	47.77	51.39	52.32	55.1	54.74	59.81	59.78	62.27	65.68	63.36	64.53	65.55	67.5	65.94	67.41
18.2	20.31	19.12	20.63	20.8	22.13	20.85	22.59	20.22	20.1	20.24	19.01	17.29	20.02	19.08	19.99	19.94	18.57	20.07	19.87	17.53	18.17	18.73	19.86	18.78	18.07	20.18	20.61	19.46	21.15	20.46	18.16	21.05	21.72	18.17	20.76	19.31	22.26	21.85	22.58	23.08	25.23	25.08	23.66	24.66	23.5	26.83	26.6	24.83	24.47
24.44	25.21	25.36	27.2	28.05	26.49	26.59	23.83	25.45	26.8	31.26	31.63	35.27	33.7	35.22	32.45	35.56	34.02	38.23	37.73	36.23	34.65	33.24	34.41	32.9	31.39	33.41	33.5	34.19	34.54	33.75	34.86	33.74	36.86	32.11	33.59	36.1	37.04	36.84	37.33	37.42	37.83	35.35	34.78	35.47	34.76	35.35	39.18	36.26	36.97
26.75	27.36	27.49	26.09	27.33	28.72	29.48	28.73	28.88	28.97	27.65	29.53	29.2	28.04	28.31	28.83	30.52	29.02	28.67	26.02	28.55	26.7	26.25	27.46	27.99	26.34	27.61	28.38	28.16	28.68	27.59	28.8	30.93	31.53	31.97	33.58	34.3	33	34.33	35.68	36.15	34.91	33.66	33.82	35.13	37.61	37.46	39.68	37.19	36.76
29.1	32.23	32.44	32.55	33.08	32.46	29.7	31.89	28.8	28.9	28.32	27.96	31.07	32.33	31.1	32.95	32.57	32.36	35.76	35.16	34.76	35.66	33.55	30.56	33.61	35.16	37.69	35.74	37.73	37.59	36.37	38.31	37.42	38.13	36.15	39.31	38.45	39.62	40.23	39.95	37.9	37.17	40.62	40	38.98	40.82	44.92	45.08	45.27	44.81
28.46	28.66	27.99	28.02	27.68	24.4	25.84	25.32	28.85	28.58	25.29	27.34	28.67	28.97	27.95	28.3	25.89	25.83	26.97	27.3	26.99	26.1	26.91	28.25	28.64	28.15	29.63	27.29	26.93	28.69	27.57	25.05	27.83	24	26.02	26.04	26.97	27.8	25.76	27.81	25.74	23.55	23.52	24.63	24.2	25.46	26.02	28.36	26.41	27.23
19.73	21.85	20.58	19.53	22.2	21.15	20.11	23.61	22.06	23.09	25.02	26.88	26.82	28.07	28.72	27.97	29.41	29.52	29.68	30.29	30.28	29.57	30.07	26.81	28.38	30.15	28.98	27.8	29.08	28.64	28.4	31.91	36.18	36.78	39.23	38.92	42.2	38.48	42.99	38.1	38.04	37.96	41.46	39.19	40.34	39.86	39	40.97	40.91	43.33
21.01	21.59	23.37	26.25	26.11	26.19	25.94	27.46	27.42	28.27	29.31	29.64	29.11	30.03	32.14	29.94	27.75	26.93	26.46	28.34	25.77	27.15	26.59	26.6	23.73	23.72	27.53	25.22	24.26	23.79	24.4	23.3	24.06	24.31	23.1	25.82	26.92	25.7	27.78	26.48	23.47	25.66	27.93	28.55	28.26	29.64	30.07	32.71	32.04	31.63
19.84	19.35	19.82	21.01	21.44	22.17	23.5	26.17	25.3	23.85	25.91	28.79	28.24	29.98	28.79	30.6	30.33	29.36	30.52	28.31	28.84	28.96	26.21	28.37	27.3	26.42	26.66	27.24	26.89	28.37	28.89	28.68	28.4	26.86	27.91	26.2	25.74	26.85	26.06	27.79	27.93	29.6	30.55	31.02	29.35	30.56	29.82	27.93	31.4	33.13
29.32	28.07	29.37	32.81	30.46	30.77	29.57	31.71	32.31	32.7	33.9	34.84	32.74	34.77	35.37	33.95	34.84	35.75	37.9	37.03	37.28	35.79	38.64	37.19	37.37	37.89	36.08	37.59	37.95	36.62	37.16	37.31	37.78	37.89	36.38	37.15	37.4	37.22	41.1	40.94	44.09	45.64	46.01	47.56	47.42	52.51	52.19	55.59	57.03	53.36
26	26.45	25.11	24.9	26.64	27.33	29.26	28.78	27.17	27.56	29.06	28.82	26.3	25.99	25.32	25.83	23.65	25.24	24.77	24.76	25.17	26.18	27.21	26.83	28.31	29.32	28.28	27.15	26.85	28.54	25.04	26.58	25.64	28.99	28.13	27.64	28.53	29.84	32.63	34.24	32.52	29.59	29.93	32.45	31.35	30.85	31.86	33.31	34.91	35.67
19.51	19.63	20.76	22.56	19.16	21.69	21.18	24.01	27.24	28.5	26.44	26.97	25.05	23.07	25.95	25.17	23.32	23.42	24.52	25.87	20.8	23.35	25.96	27.8	26.87	25.26	23.8	25.07	22.93	21.63	22.46	21.26	20.66	21.92	22.46	22.63	24.45	22.04	23.4	23.09	25.45	25.4	26.28	25.13	25.01	27.56	26.63	29.13	29.84	28.04
29.77	33.76	33.99	35.47	34.41	33.91	36.14	38.83	38.45	37.59	36.73	37.85	34.86	37.19	37.7	39	39.38	37.41	39.23	38.34	37.31	37.34	36.52	35.53	37.29	39.17	37.86	38.87	41.08	41.45	42.97	43.47	42.71	44.93	47.84	46.16	47.66	47.57	46.74	47.58	48.72	48.46	50.11	49.02	53	51.28	53.41	54.05	55.19	57.5
29.78	32.43	32.8	35.19	33.73	35.68	34.16	35.24	38.79	38.87	36.42	37.79	39.62	39.49	42.51	37.84	40.27	40.95	40.63	45.42	45.15	46.17	46.37	47.47	48.71	47.86	47.48	48.39	49.89	52.89	53.04	53.68	53.87	51.76	52.53	50.53	50.41	52.01	53.91	53.58	55.14	55.22	57.44	54.61	57.47	57.22	58.76	61.76	59.9	60.17
25.31	24.63	24.99	23.64	23.5	23.27	23.05	24.93	26.12	25.99	27.34	28.07	29.43	31.75	31.83	33.27	33.13	35.85	33.56	36.77	39.77	38.17	36.06	38.15	35.8	35.8	33.71	35.64	35.86	35.47	37.87	37.95	42.37	37.63	38.54	41.22	41.17	37.6	39.24	36.33	39.93	41.46	43.01	43.18	42.84	45.07	43.46	41.67	42.85	40.56
28.64	27.65	29.19	28.26	28.94	29.48	31.49	30.17	32.21	32.21	33.27	33.81	34.81	36.84	35.99	36.38	35.21	35.82	34.82	38.27	38.24	41.89	43.11	45.55	44.69	44.62	47.03	45.03	46.3	49.65	47.47	48.33	52.24	52.97	52.25	51.78	53.79	53.74	57.92	62.32	61.08	60.49	63.29	62.66	63.2	66.74	65.94	65.01	64.07	66.4
22.16	23.43	26.31	26.66	27.13	25.94	25.43	28.35	27.12	28.47	29.08	30.4	30.82	32.25	33.11	32.6	32.57	33.12	36.35	34.52	35.42	34.2	38.92	35.54	34.47	37.15	37.13	38.78	38.09	40.02	40.36	39.09	40.44	40.31	40.17	40.83	38.68	40.06	42.54	43.33	44.47	44.72	43.82	43.44	44.96	46.31	45.54	46.62	45.86	47.57
28.27	30.37	29.59	29.3	29.37	29.34	30.47	31.1	31.83	31.89	32.8	32.2	32.33	35.32	32.82	34.14	34.56	33.19	32.68	32.78	32.63	33.26	33.42	34.56	36.27	37.29	37.73	38.1	37.2	38.17	38.51	38.74	41.01	39.64	42.01	41.17	41.39	40.13	40.95	41.91	42.18	40.81	43.85	44.79	44	43.18	41.15	43.01	45.29	41.82
24.19	25.42	23.43	23.5	23.23	23.58	25.08	24.89	24.53	23.98	23.9	23.85	23.21	22.54	24.63	24.51	25.49	26.1	26.53	28.87	28.38	28.02	28.08	28.9	31.49	30.19	30.29	25.14	30.62	29.64	28.86	28.6	30.15	28.58	29.86	29.37	27.48	29.02	27.59	27.9	28	28.2	30.43	31.92	33.53	33.56	33.45	32.6	34.91	34.3
27.63	28.38	27.45	27.88	31.17	30.49	27.79	29.14	27.79	26.49	28.39	27.36	28.38	28.48	30.5	30.28	30.33	33.89	33.11	32.05	33.74	34.37	34.12	32.57	34.64	36.92	38.1	37.29	39.01	39.02	35.92	36.86	37.9	37.95	38.83	39.77	41.62	40.16	40.5	42.19	41.11	40.27	41.88	42.66	41.86	42.51	43.18	42.31	44.63	42.86
19.37	19.51	21.82	20.16	24.26	25.46	25.1	24.02	23.82	22.9	21.85	23.09	23.89	22.47	22.75	22.53	27.81	26.31	26.76	26.67	23.25	22.77	24.72	26.07	24.61	25.65	28.7	28.75	30.15	32.11	29.33	30.15	31.13	31.1	34.41	34.36	35.71	36.55	35.15	36.41	38.12	39.84	39.65	40.43	38.47	41.58	39.47	39.98	38.74	38.41
26.44	23.33	25.63	27.05	26.66	25.31	25.04	25.39	24.97	23.32	20.85	20.45	22	23.92	26.13	28.02	27.81	26.6	27.49	25.21	28.19	29.58	27.58	30.77	32.26	33.27	33.59	32.04	28.43	29.45	30.54	32.63	34.78	37.85	35.12	37.01	32.67	32.29	32.07	32.02	32.74	35.29	33.47	33.71	32.85	32.32	32.35	30.63	28.69	31.35
25.89	27.69	28.78	28.38	27.93	30.17	30.54	30.68	33.15	33.81	32.81	32.54	30.41	32.75	33.06	31.29	31.77	32.25	34.18	35.83	33.36	34.67	35.53	34.57	33.26	31.58	32.22	31.71	34.24	33.07	34.03	35.84	33.65	36.92	34.93	37.45	37.45	38.19	38.37	40.12	41.31	42.51	42.52	43.59	46.61	41.67	40.75	41.16	38.84	40.6
28.08	27.87	28.02	29.02	31.02	31.74	32.27	30.79	32.07	34.69	36.26	34.65	33.09	34.85	34.91	33.83	35.62	35.36	37.34	34.66	37.93	37.71	35.93	36.85	36.35	37.95	38.61	38.12	38.42	40.02	41.39	42.61	39.04	39.46	43.72	42.81	42.34	40.94	39.92	38.89	39.36	37.1	38.83	39.32	38.57	38.72	40.5	38.57	37.02	41.13
21.47	21.4	23.14	24.02	22.97	24.12	23.47	25.87	26.22	25.84	25.61	27.4	29.31	29.01	29.57	29.61	28.36	28.67	29.74	32.87	30.88	31.37	33.59	31.84	34.3	34.48	36	34.86	34.2	31.04	32.39	31.94	34.02	33.18	33.71	31.56	35.54	32.67	33.01	32.89	35.04	36.04	36.18	36.47	37.1	39.22	37.43	35.22	38.29	42.68
29.36	27.4	25.36	27.01	29	28.13	26.4	24.27	25.42	25.45	26.72	27.73	29.85	30.06	30.53	31.7	30.49	28.43	30.66	31.03	30.91	32.12	31.94	30.58	31.44	33.2	37.62	37.55	35.5	35.43	36.8	38.6	38.41	40.82	39.02	37.62	37	34.61	40.33	40.84	39.75	41.31	41.98	38.84	41.09	42.03	42.73	44.05	44.56	46.9
29.88	28.16	29.59	28.88	29.53	28.57	27.8	28.01	27.95	30.77	34.16	32.79	31.62	30.88	31.98	31.19	29.18	31.16	30.98	29.99	30.84	32.62	33.38	32.61	32.49	34.35	34.22	33.42	35.99	37.81	36.03	36.3	36.73	36.73	35.28	35.6	37.95	37.96	40.23	39.49	41.1	38.48	39.62	41.3	39.71	42.87	44.54	44.04	49.15	44.3
24.14	25.56	25.62	26.34	29.19	31.63	28.77	29.1	30.68	31.08	28.82	27.94	29.51	27.66	30.83	27.48	27.04	27.56	28.31	29.62	30.74	30.87	29.26	32.29	32.17	31.42	30.76	29.05	29.79	31.6	33.57	34.98	38.69	38.96	38.9	37.04	38.11	40.82	40.58	41.93	42.84	39.68	39.67	40.29	39.51	39.02	42.54	41.22	43.77	42.54
22.26	20.9	20.09	21.69	22.61	23.48	24.21	25.4	26.7	26.1	27.24	28.56	27.33	27.33	25.84	27.34	25.78	26.51	26.8	29.12	31.93	31.42	29.53	29.06	29.75	33.78	30.37	33.54	32.09	31.59	29.36	30.69	28.11	31.32	30.13	31.97	31.62	30.32	29.96	33.56	37.47	38.68	40.68	39.79	37.6	40.05	40.44	45.14	46.04	44.64
16.01	15.98	13.8	15.8	15.87	14.01	14.45	15.61	16.19	16.49	17.87	16.95	16.9	16.87	15.52	17.12	18.92	17.19	15.02	18.86	18.17	20.54	20.44	21.46	23.89	23.05	22.62	24.07	24.09	24.25	23.68	26.17	23.34	23.6	25.27	24.9	27	27.48	27.66	28.75	30.62	31.68	33.45	32.53	31.92	32.16	31.49	29.47	31.86	33.2
26.25	26.94	25.38	28.78	27.52	26.79	27.68	25.35	25.06	27.54	30.12	31.89	31.57	35.23	37.27	38.65	34.8	34.14	34.43	34.88	33.86	34.73	35.81	33.49	33.68	34.69	34.65	35.68	34.62	37.28	36.53	37.1	37.99	38.3	41.71	39.3	40.26	39.86	41.87	43.68	42.07	42.71	41.61	42.15	43.47	41.83	39.04	39.37	40.33	39.18
26.31	27.83	28.35	30.36	29.72	32.88	36.52	35.56	36.91	37.08	35.89	34.43	37.79	39.48	36.01	37.78	37.72	33.33	34.04	36.77	39.11	38.86	38.79	38.19	39.62	38.12	36.04	36.5	36.95	39.79	41.94	40.73	40.48	40.39	41.61	42.17	43.21	46	46.59	47.15	46.93	45.89	46.87	47.41	48.36	51.28	52.66	54.15	50.85	52.07
26.09	27.58	31.31	29.74	30	32.06	27.91	27.53	26.87	29.92	27.62	28.98	29.32	28.52	29.71	27.2	27.27	28.72	28.58	30.71	28.05	29.21	31.93	29.74	34.31	35.01	33.24	36.64	39.52	36.37	31.92	34.71	37.34	35.91	35.47	35.18	35.78	37.07	36.78	38.59	37.35	38.98	40.29	40.34	42.62	40.8	41.07	41.79	39.68	43.67
27.09	30.26	27	29.22	31.1	33.11	33.14	32.96	34.03	34.08	33.77	32.47	31.59	33.51	31.65	30.9	30.61	31.53	35.29	32.12	35.05	33.99	33.01	33.36	30.9	32.57	31.98	31.25	30.62	30.23	32.12	32.69	32.73	31.55	29.98	32.74	31.59	32.4	34.09	32.15	32.16	31.66	34.42	37.26	35.52	32.19	31.76	33.83	33.79	36.54
20.51	19.2	19.5	20.01	19.56	21.37	20.74	22.66	21.37	22.49	23.75	22.5	22.98	23.02	25.06	24.29	24.33	24.99	25.87	27.96	27.34	26.88	25.8	26.4	25.33	26.79	26.07	24.93	27.58	30.67	31.52	31.38	28.95	27.88	28.25	29.52	28.1	28.3	26.63	29.28	28.44	27.12	29.92	29	31.19	28.04	32.28	31.75	29.53	32.25
14.18	13.18	18.19	16.83	18.88	17.65	21.28	20.59	18.25	21.8	21.53	21.62	22.65	22.85	21.94	23.4	22.85	23.77	22.35	20.82	21.91	22.66	22.12	20.75	20.81	22.11	19.92	21.18	21.11	23.03	21.19	21.94	22.36	23.72	25.19	26.22	28.27	26.97	27.73	25.89	29.01	29.36	27.52	28.65	29.41	28.89	29.27	29.31	31.51	30.99
26.8	25.2	25.31	25.98	29.27	29.47	28.78	29.81	33.44	34.89	35.07	38.75	40.92	35.02	33.83	31.15	31.56	30.56	28.75	27.47	27.95	28.3	29.34	28.12	29.4	27.77	28.9	27.4	30.84	33.17	29.49	30.79	31.23	34.79	34.28	34.41	32.93	32.83	34.76	34.94	34.81	35.87	34.25	32.45	32.95	34.84	37.47	35.29	36.21	32.69
29.38	31.28	28.87	31.96	29.51	28.29	28.79	27.1	27.03	29.47	28.13	27.13	29.65	29.16	29.12	31.61	31.39	32.38	34.01	35.6	34.11	35.66	34.48	34.76	35.46	34.62	32.74	33.42	33.58	32.79	34.91	36.62	36.76	38.11	36.44	37.47	35.33	36.12	37.34	34.54	33.43	33.89	36.5	35.45	35.92	36.06	37.66	35.99	38.31	38.75
29.57	30.43	32.84	29.63	29.83	30.36	31.92	32.49	31.74	31.18	31.1	30.08	33.25	31.66	30.23	31.23	31.64	32.73	30.19	30.79	30.95	31.52	30.44	29.92	31.05	30.23	30.3	28.64	30.6	31.29	35.06	31.15	32.24	31.73	34.78	34.3	34.27	35.59	34.73	37.83	36.51	36.06	35.54	36.86	37.71	39.43	40.18	41.29	43.53	43.78
28.56	29.2	31.42	32.58	31.54	33.31	33	33.07	32.99	32.88	34.94	33.27	31.35	31.88	34.08	33.73	35.76	37.88	36.53	36.4	36.42	37.27	40.12	42.91	42.4	41.27	43.63	41.43	41.55	40.4	42.56	43.06	41	42.86	48.39	49.61	48.68	50.2	49.83	51.3	49.03	49.01	48.45	47.15	48.33	49.14	49.42	50.78	48.88	49.75
26.11	24.73	25.71	28.09	27.15	26.85	29.47	30.66	30.21	27.78	29.08	30.48	31.08	32.85	35.68	32.33	33.74	33.19	34.9	38.06	36.22	35.02	33.06	37.52	37.91	40.08	39.31	39.26	41.93	39.94	39.26	39.11	39.97	38.56	40.78	39.66	40.12	38.48	41.03	42.3	40.15	41.53	41.95	44.88	44.93	42.76	43.55	43.27	44.63	45.76
26.9	25.43	24.65	25.39	24.38	26.48	28.45	25.48	29.07	27.98	29.75	29.5	30.96	33.64	33.56	34.44	37.45	35.19	34.14	33.19	33.43	36.64	38.02	38.16	40.01	39.65	39.51	41.19	43.75	47.46	51.87	47.36	48.15	47.67	44.87	46	44.55	44.09	46.7	47.24	47.45	48.04	48.57	49.52	51.59	50.13	49.06	45.97	43.68	46.87
26.1	25.17	25.87	24.86	27.42	26.12	29.25	27.97	31.25	29.65	28.84	27.79	29.73	27.28	28.1	27.75	28.38	28.55	29.73	28.68	28.69	30.2	30.69	33.08	33.32	31.69	32.25	32.51	34.65	33.77	34.93	35.3	35.03	36.6	36.16	35.64	37.37	40.25	37.29	39.97	38.42	35.03	38.14	39.89	38.67	39.79	36.95	37.28	39.82	41.24
27.67	30.8	28.45	30	26.35	28.37	26.86	25.98	25.53	26.19	25.18	26.03	27.91	27.86	30.86	29.1	28.87	28.55	29.54	28.27	30.29	32.77	29.8	26.84	26.49	28.95	27.02	26.38	28.47	25.26	28.39	27.24	26.94	29.99	30.87	29.85	30.5	31.27	28.8	31.34	31.97	33.69	35.73	35.87	35.6	35.02	37.44	37.71	38.34	35.75
28.87	29.16	30.89	29.36	29.12	30.84	30.6	32.1	33.27	32.2	33.11	34.31	33.05	32.4	32.83	32.64	33.37	33.8	33.14	32.23	30.33	31.23	35.39	34	32.65	32.38	31.38	31.6	33.84	34	33.69	35.43	35.43	36.27	35.92	36.11	37.78	38.03	36.6	37.2	38.05	37.95	36.91	37.98	37.44	39.94	41.5	40.96	41.11	43.39
27.37	25.59	25.23	25.28	25.26	24.14	25.97	27.21	30.14	29.96	30.6	33.93	34.49	35.11	35.49	34.51	35.19	35.7	33.9	32.43	38.94	41.11	39.99	39.56	40.88	41.35	40.87	43.4	44.75	49.25	51.43	48.09	49.65	48.08	48.57	49.36	50.15	49.53	49.72	47.45	48.78	50.28	50.57	51.67	53.56	53.18	54.81	51.93	51.89	51.46
26.01	25.6	26.99	26.23	27.15	27.57	27.72	26	28.66	29.36	27.05	28.97	24.82	26.91	28.1	26.74	28.19	27.8	29.55	26.65	26.91	25.95	27.33	26.38	25.57	26.94	26.73	25.61	26.75	26.91	28.13	27.56	26.28	28.29	30.83	33.19	30.06	30.46	29.26	31.86	30.74	32.95	33.09	31.34	30.86	34.55	34.15	35.68	33.84	35.53
26.24	29.68	29.13	31.5	29.5	31	33.18	32.64	32.58	32.35	34.21	35.41	36.44	34.7	38.02	40.15	40.97	38.77	40.44	39.3	37.92	39.1	40.25	36.98	37.9	38.06	38.34	38.06	39.69	42.07	43.09	41.97	42.73	45.22	48.81	49.16	48.79	51.74	55.77	52.05	52.45	54.36	57.92	54.72	52	53.21	57.07	60.88	56.33	60.16
24.45	24.23	23.52	24.76	25.8	25.45	24.31	24.77	26.2	26.37	25.12	24.27	24.76	25.25	25.62	25.29	23.21	24.64	26.3	25.5	27.05	27.6	26.3	27.57	28.91	28.9	30.4	32.45	32.09	32.88	33.32	33.24	34.17	35.96	36.38	34.31	33.38	32.78	31.96	32.14	33.27	34.49	36.14	37.72	38.82	38.29	36.62	39.9	38.79	39.17
25.36	26.86	29.71	30.33	30.74	29.49	29.53	30.79	31.17	30.92	31.24	34.32	36.02	36.54	35.25	36.74	34.29	36.26	36.84	37.88	39.53	37.29	37.27	36.83	37.14	36.57	36.47	36.14	37.04	36.65	39.16	38.47	39.55	39.5	40.12	39.78	38.28	39.51	40.15	38.99	38.92	36.55	37.42	38.42	39.11	40.35	39.42	39.81	41.69	40.85
26.79	24.52	25.09	27.56	28	29.13	28.83	26.28	26.78	27.26	25.98	26.09	25.07	25.56	25.42	27.29	26.84	26.61	29	28.69	28.84	30.16	29.93	29.96	31.58	29.03	28.29	27.44	29.61	29.11	28.31	29.31	32.32	32.27	32.93	30.9	30.41	29.95	29.54	33.51	31.91	32.36	33.45	34.28	33.74	32.2	30.95	32.59	33.71	32.32
28.87	29.16	30.89	29.36	29.12	30.84	30.6	32.1	33.27	32.2	33.11	34.31	33.05	32.4	32.83	32.64	33.37	33.8	33.14	32.23	30.33	31.23	35.39	34	32.65	32.38	31.38	31.6	33.84	34	33.69	35.43	35.43	36.27	35.92	36.11	37.78	38.03	36.6	37.2	38.05	37.95	36.91	37.98	37.44	39.94	41.5	40.96	41.11	43.39
27.44	27.35	30.44	29.6	29.13	28.42	31.62	31	33.46	32.15	29.01	29.27	27.52	28.07	28	30.76	30.72	29.01	31.44	28.53	28.58	27.88	28.58	25.52	25.83	29.39	29.03	29.99	29.62	29.13	29.78	31.07	32.03	30	29.88	33.26	31.01	34.51	34.32	34.78	34.46	37.11	39.52	36.22	40.49	39.58	39.9	41.75	38.78	42.38
34.51	35.06	35.35	37.17	36.01	34.54	36.71	38.5	39.88	39.37	41.82	40.97	41.94	41.83	41.55	42.46	42.94	43.13	43.28	43.81	43.96	44.41	44.06	45.23	45.36	46.15	45.48	45.94	45.19	48.09	48.63	51.58	50.68	48.69	51.58	49.82	48.82	51.42	50.17	51.47	52.67	52.91	52.1	52.87	53.65	53.21	55.19	55.54	55.65	55.03
44.64	42.85	45.32	45.21	44.26	44.7	45.57	43.73	45.7	45.63	46.47	46.91	48.57	48.94	50.81	51.44	52.79	51.31	53.07	53.17	53.82	54.12	54.5	54.45	52.23	56.54	58.86	59.41	58.5	58.86	57.08	59.18	60.55	62.31	61.9	63.17	64.11	61.57	62.12	62.61	62.71	61.85	59.36	59.38	59.97	61.23	62.04	65.33	66.44	64.25
34.16	35.95	34.67	34.23	36.77	35.26	36.56	35.08	35.89	34.73	34.53	36.95	36.41	35.63	33.43	35.87	38.67	40.35	42.97	44.37	46.4	43.51	44.19	46.56	46.42	48.29	47.71	47.88	48.01	45.99	48.37	51.37	52.88	49.4	52.41	53.84	57.18	61.18	61.59	64.26	63.75	66.19	65.03	63.66	63.02	63.09	66.02	61.02	59.78	57.95
43.3	46.04	45.27	46.29	46.85	45.4	45.61	47.14	47.45	45.61	47.22	44.43	42.24	43.75	44.89	46.29	48.82	50.73	48.85	50.42	50.85	51.37	54.64	53.13	53.15	53.42	56.67	56.24	56.61	55.05	54.35	53.37	53.27	54.85	54.35	52.19	55.46	53.24	53.87	55.05	56.02	56.79	54.77	54.12	53.89	52.7	52.93	53.13	53.69	52.88
49.16	47.34	49.63	48.66	49.25	52.05	52.82	52.67	52.44	54.37	55.22	54.86	56.26	56.83	56.22	55.03	57.51	58.84	58.95	60.85	60.25	65.88	63.32	63.48	63.76	65.18	68.8	67.82	69.56	67.28	68.57	73.15	71.82	72.09	72.89	73.58	74.75	75.31	73.1	74.18	70.57	71.5	73.23	71.72	72.91	74.8	74.2	75.98	78.03	77.65
39.52	42.34	39.61	40.63	40.93	39.3	43.48	42.28	41.13	40.34	38.75	40.27	42.57	43.69	44.32	47.07	47.85	48.18	49.46	50.38	53.91	53.19	51.59	52.03	51.73	48.99	50.21	51.26	51.82	52.34	51.88	53.55	54.33	53.19	56.2	56.16	59.7	61.24	58.41	58.35	59.87	62.75	62.43	64.64	63.28	62.02	63.58	60.34	61.5	59.24
49.43	48.34	48.68	49.65	51.87	51.95	48.8	50.14	50.86	52.71	52.26	52.11	55.54	54.81	53.41	53.55	52.34	53.8	56.85	57.91	58.27	59	60.05	60.18	60.52	63.51	62.98	64.2	64.79	67.05	65.41	66.59	66.87	66.83	69.04	65.98	67.02	67.43	68.99	67.38	70.46	68.64	72.4	74.1	73.1	74.76	77.63	79.82	76.15	73.26
44.77	45.47	44.06	44.71	42.23	45.11	47.31	45.95	46.96	46.68	42.96	45.77	46.67	47.14	48.32	47.28	46.51	46.08	47.25	43.86	44.61	46.5	47.44	49.64	51.64	50.47	51.3	49.24	51.3	50.22	52.33	55.11	57.18	57.42	56.74	57.71	60.3	56.3	57.84	60.81	61.77	60.74	62.36	65.18	64.25	64.89	67.81	67.24	68.75	65.61
39.45	39.76	39.11	39.52	41.72	41.05	40.66	42.98	46.09	47.27	47.41	46.41	45.65	46.52	45.91	46.69	44.43	45.46	45.74	43.17	44.3	44.9	45.27	45	44.85	45.28	45.24	43.14	45.28	44.98	49.29	49.31	50.28	52.51	54.62	52.06	52.2	56.83	57.6	56.31	55.52	55.6	54.53	56.52	56.88	57.46	61.08	60.92	62.26	65.21
31.95	30.56	30.74	32.58	33.38	32.92	34.04	32.9	34.35	33.68	32.3	33.77	36.11	35.01	36.6	38	39.55	39.89	40.16	38.52	39.3	41.4	38.31	39.6	40.69	42.89	45.58	45.91	46.18	46.62	46.98	46.65	46.82	46.45	47.61	50.03	49.64	49.98	48.32	50.72	50.03	50.89	50.15	52.18	54.7	53.06	51.17	53.75	54.81	54.81
42.17	44.48	45.22	48.39	48.97	49.75	44.82	45.2	46.47	48.02	49.37	48.84	48.5	51.13	50.17	46.83	46.82	48.58	48.85	47	49.59	50.78	54.03	59.16	55.06	55.64	54.95	54.83	54.77	56.27	55	55.05	57.48	57.1	57.44	54.47	54.83	54.78	56.7	57.39	58.72	58.48	59.15	58.9	58.2	59.95	59.47	60.47	61.43	62.2
40.1	38.92	39.52	40.34	43.48	45.94	44.88	48.12	47.12	45.96	45.84	46.83	47.85	48.89	49.94	48.28	47.1	48.87	49.55	50.44	52.2	49.65	51.53	52.01	50.82	50.43	54.09	51.74	54.47	55.83	54.28	52.88	52.38	54.62	56.36	53.72	54.24	54.24	52.57	53	54.23	55.74	56.28	55.47	55.41	57.67	59.24	59.51	59.84	60.31
48.14	51.02	53.09	51.52	55.06	58.64	60.24	57.92	58.2	61.92	64.06	66.47	67.79	66.64	64.2	66.1	65.64	65.06	67.35	67.59	68.91	72.35	72.5	70.13	70.83	66.31	66.86	65.49	66.14	67.39	66.63	68.96	70.31	68.93	66	68.38	69.87	71.04	73.38	71.44	73.36	74.48	74.17	74.83	76.09	80.06	78.7	83.67	82.76	82.91
33.45	31.91	32.19	34.46	33.14	31.75	32.19	33.46	34.45	37.57	38.5	36.6	41.6	42.19	39.9	39.33	39.54	41.84	40	38.16	38.75	40.66	42.57	42.68	43.26	42.11	43.9	46.32	46.51	44.19	45.98	47.7	47.23	49.09	51.84	51.53	53.64	53.48	55.62	56.21	58.52	57.52	58.19	61.66	62.39	63.74	62.68	63.01	60.98	60.27
48.21	46.09	49.48	45.61	46	46.28	46.61	48.97	48.08	47.41	46.15	48.48	49.96	49.88	49.74	47.41	50.34	52.97	52.44	50.49	49.57	50.09	51.59	48.33	51.35	50.65	50.12	55.91	56.05	57.88	59.99	60.02	62.48	63.93	60.77	63.93	62.89	60.75	59.25	60.57	58.09	59.17	58.25	58.75	61.26	61.21	59.91	57.6	57.74	59.96
42.26	42.94	45.28	48.19	50.51	49.12	48.94	51.18	52.43	53.48	52.54	54.29	53.91	54.47	53.87	54.58	52.35	52.19	52.31	53.15	55.41	55.13	55.13	58.04	55.54	57.2	54.74	55.08	57.21	54.99	55.71	57.43	60.27	59.29	59.97	57.72	58.68	59.48	59.34	61.35	62.22	61.79	61.41	62.48	61.83	60.88	62.17	64.91	64.81	64.77
46.47	47.22	46.38	45.06	43.81	48.7	46.09	46.42	45.85	46.64	46.96	47.31	48.94	47.1	48.25	50.56	50.03	52.27	47.61	46.27	46.71	46.38	44.78	45.32	49.49	50	48	49.85	46.19	47.17	47.73	49.44	50.73	49.02	49.95	49.82	51.64	52.43	51.15	50.7	52.35	53.68	53.46	53.58	53.11	57.29	58.12	60.2	62.01	61.9
45.04	44.5	44.84	43.26	45.22	47.88	47.13	45.86	48.02	50.13	50.55	51.99	55.04	54.13	55.36	54.68	52.22	51.57	50.02	56.11	55.96	55.95	59.57	57.51	57.04	58.15	58.49	56.74	60.76	59.62	57.88	58.43	59.46	59.85	61.2	61.64	62.06	63.35	62.82	64.02	62.85	67.47	67.5	65.8	69.62	68.99	70.15	71.61	73.56	74.53
48.97	46.71	48.54	47.23	49.19	48.44	47.78	48.21	49.29	51.39	50.49	52.32	52.85	54.54	53.14	54.63	54.49	53.22	54.11	55.04	57.4	58.39	59.36	61.68	61.6	62.45	66.01	69.58	68.9	65.44	68.03	66.76	67.48	66.23	67.91	66.32	67.63	68.86	71.24	72.61	72.98	73.84	73.03	75.21	76.18	73.57	73.41	76.57	73.51	72.63
41.63	41.84	44.2	47.97	49.7	49.3	48.26	49.51	49.61	50.26	52.71	52.48	52.85	55.82	53.61	54.1	56.34	56.53	55.8	55.25	59.31	57.65	57.28	56.71	59.63	58.62	59.82	61.53	60.47	62.69	64.72	67.26	64	65.55	65.33	65.44	64.02	66.78	68.5	68.36	66.7	70.29	72.51	72.21	72.06	76.41	75.04	74.57	78.63	78.16
46.23	46.38	47.37	46.59	49.91	48.86	47.64	47.65	51.45	51.6	46.06	46.54	45.6	44.12	44.16	44.29	45.35	50.04	45.83	48.53	47.43	50.79	50.96	51.16	52.11	52.76	51.85	53.1	54.84	56.15	54.7	57.18	59.92	60.3	61.14	62.08	61.36	59.68	62.59	63.79	63.89	67.4	64.21	66.34	66.41	73.11	73.61	73.43	72.44	72.73
49.63	51.31	50.64	54.28	56.44	56.31	56.06	57.75	58.33	59.38	59.19	59.29	59.46	60.19	61.57	62.52	61.54	62.29	65.72	64.61	66.7	71.14	72.33	71.84	72.51	72.81	71.07	71.18	70.06	71.65	73.89	72.5	72.69	75.23	76.96	75.07	77.24	79.22	79.07	79.44	78.74	78.23	77.54	77.7	77.55	78.42	80.13	81.29	84.21	86.83
38.11	37.14	35.61	36.14	34.52	35.89	34.57	35.28	37.14	35.19	36.29	39.83	40.12	40.93	43.04	41.23	41.08	42.87	45.31	47.35	47.12	44.86	45.26	45.49	45.34	48.02	47.34	49.04	51.34	47.68	48.67	46.99	48.89	49.01	51.07	49.92	54.23	55.47	56.02	53.9	56.9	56.59	56.61	56.77	57.88	61.26	57.93	58.13	55.75	56.93
49.77	51.35	50.21	50.35	49.7	53.32	51.11	51.43	52.7	52.47	50.41	53.1	52.8	54.68	54.44	53.73	55.17	54.21	53.91	54.32	55.46	55.58	53.21	53.12	52.81	54.24	54.76	56.05	56.39	55.75	55.72	56.67	57.9	57.35	58.51	57.06	58.46	61.75	60.86	61.3	62.02	59.94	58.94	61.97	63.47	61.9	62.02	64.29	65.84	64.33
45.38	45.24	45.5	46.66	45.18	46.92	48.04	48.51	49.37	52.11	50.38	51.87	53.45	51.99	55.22	56.82	55.31	56.77	57.44	59.5	62.89	61.86	60.31	60.43	62.49	60.85	62.36	62.08	63.08	61.34	62.18	61.75	65.06	65.83	65.39	65.48	66.74	69.79	66.57	67.14	66.01	67.05	65.87	67.58	65.31	65.97	65.9	66.45	65.34	67.71
47.33	45.94	47.03	49.49	45.41	45.96	47.37	49.07	47.29	49.2	50.1	50.28	48.89	49.65	49.14	48.94	50.74	51.76	50.82	51.51	51.22	51.57	53.81	52.85	54.06	55.56	54.46	53	54.68	52.94	53.2	54.53	54.52	55.25	56.81	59.55	57.02	55.49	54.7	56.49	56.48	56.23	58.22	59.6	60.02	62.09	63.3	66.38	66.81	68.52
40.35	40.94	42.25	41.36	41.63	41.78	42.57	40.85	42.71	41.41	41.22	47.79	47.72	48.19	49.79	48.89	48.74	49.66	48.86	48.97	51.34	55.53	58.39	56.42	55.4	59.82	57.55	59.56	59.81	61.19	63.17	65.51	65.14	62.42	63.83	64.74	64.37	64.99	64.29	66.28	64.44	64.79	64.9	65.71	68.16	66.04	69.66	69.43	71.31	75.21
37.28	35.74	38.26	41.59	39.93	38.63	39.81	42.03	42.33	41.08	42.44	43.24	45.98	47.24	48.36	49.87	48.62	47.11	47.19	50.56	51.02	50.04	51.42	49.89	52.46	51.57	53.49	53.17	55.83	56.97	55.53	57.51	59.38	59.34	60.54	59.5	59.42	59.09	58.05	55.73	56.68	57.62	57.41	57.85	59.48	61.4	61.52	62.35	64.71	64.64
40.88	40.54	41.7	40.98	42.37	42.08	39.73	39.4	39.76	42.33	41.48	40.69	41.86	43.78	43.99	43.23	42.48	41.24	43.03	44.61	42.45	41.45	45.15	46.49	45.24	45.45	46.06	46.31	47.44	46.52	46.63	47.15	49.51	48.36	49.3	48.92	48.79	50.69	49.72	50.02	48.76	49.18	47.92	49.44	50.41	48.2	46.69	48.84	49.6	48.15
46.36	47.44	47.78	47.4	47.02	47.38	47.89	50.27	49.86	50.57	50.86	50.22	52.33	51.79	53.25	54.82	54.45	55.51	53.46	56.51	59.06	57.66	58.27	58.52	59.11	59.95	60.18	58.89	63.68	62.1	64.32	66.17	64.53	64.12	63.21	61.69	60.6	64	67.93	69.38	66.44	69.87	70.98	70.4	70.59	69.76	72.79	73.67	75.77	75.27
42.31	39.01	41.47	36.77	39.95	38.91	38.95	39.23	37.47	39.36	36.85	37.15	38.61	41.31	39.54	40.36	40.73	42.83	40.16	39.68	40.19	42.39	47.26	47.71	47.97	43.38	41.07	40.54	39.67	40.34	39.97	42.08	43.1	43.69	45.39	44.87	44.15	45.22	45.86	48.16	46.83	48.05	46.54	48.08	47.16	49.58	50.79	49.66	48.52	52.8
48.54	47.12	48.2	49.31	47.38	48.36	50.09	51.77	52.77	51.78	54.5	55.05	54.92	55.62	55.75	56.37	57	57.15	56.6	56.7	57	57.2	57.77	57.9	56.76	59.77	59.5	60.28	61.07	61.13	60.01	62.82	62.17	60.24	61.39	62.54	64.14	63.87	63.21	65.13	63.8	64.19	67.37	68.37	70.87	71.18	71.75	72.05	72.61	74.82
48.05	51.48	52.52	52.75	51.42	52.53	54.06	53.77	53.12	55.06	56.03	56.45	55.46	55.04	56.09	58.29	59.26	58.67	56.6	59.87	59.07	59.35	63.43	60.78	62.42	61.32	62.74	64.72	67.21	69.76	67.3	70.33	71.39	72.94	73.63	74.66	76.33	72.61	72.73	73.16	71.14	73.06	74.53	72.55	76.42	76.39	77.18	79.18	80.89	78.44
39.02	38.63	39.8	39.35	39.8	40.14	40.56	39.07	39.56	40.14	40.78	40.87	40.78	39.22	41.75	41.47	43.07	43.18	40.22	41.88	40.47	40.7	40.4	42.28	43.04	43.26	45.47	45.43	48.13	48.69	46.82	45.9	45.46	42.71	45.03	44.99	47.09	46.04	47.58	47.19	49.62	48.36	46.22	44.96	44.01	45.4	43.96	45.84	45.55	45.63
48.41	48.05	48.35	52.05	51.74	49.96	53.56	55.51	53.43	55.43	58.01	58.97	60.75	63.61	66.1	65	67.74	67.09	64.18	64.83	65.07	67.17	66.51	65.7	67.21	66.9	66.6	66.84	68.61	70.38	68.86	69.02	72.37	74.62	75.93	76.09	78.15	81.45	82.25	82.92	80.05	78.84	76.62	79.56	80.94	82.06	81.94	79.8	83.71	82.74
37.11	38.11	39.13	37.39	38.02	39.48	40.05	39.59	36.95	40.59	39.95	39.58	42.89	45.16	45.27	45.09	44.91	47.08	46.77	47.91	48.81	49.42	49.06	47.31	49.61	49.55	51.98	49.3	49.32	47.58	51.17	50.87	50.41	50.65	51.49	52.26	52.26	51.49	53.81	54.25	52.49	51.82	53.1	53.33	52.27	52.32	55.75	55.33	54.36	55.11
39.11	39.16	41.01	41.14	40.08	41.11	40.15	40.25	42.35	39.91	39.26	42.3	42.38	44.39	42.63	44.58	44.46	44.66	46.44	45.51	43.7	42.57	43.38	41.41	41.94	41.74	41.33	41.35	42.73	46.05	44.44	45.11	45.09	44.36	47.63	46.8	46.68	45.04	46.71	47.74	47.04	48	49.51	49.2	49.67	51.02	53.66	53.26	53.9	50.54
47.62	48.75	52.26	51.78	51.01	56.87	53.96	55.53	53.68	51.55	52.13	51.36	51.32	49.21	50.95	49.72	50.11	51.23	52.77	53.92	52.59	51.53	51.61	51.42	51.49	54.53	55.72	53.83	55.58	56.26	56.01	58.86	59.17	61.78	62.12	63.72	65.76	63.67	64.57	64.41	63.01	65.3	66.21	66.11	67.89	68.58	68.12	70.85	72.55	71.51
32.41	33.91	37.75	37.68	37.44	34.2	34.18	35.29	34.59	36.1	36.15	34.04	34.23	35.65	36.59	35.74	36.19	37.38	38.57	39.4	38.68	39.18	38.97	36.64	37.92	38.17	35.3	36.01	36.97	38.18	37.55	38.19	38.06	40.09	41.53	45.26	42.3	42.55	41.77	43.08	42.16	43.95	44.82	44.89	45.26	44.28	42.65	45.42	48.05	47.66
49.41	51.4	49.92	51.02	51.85	53.71	53.49	55.52	54.39	56.16	55.31	55.62	59.96	58.64	59.95	61.15	61.78	63.66	62.98	63.53	64.61	64.05	67.82	68.49	67.67	68.47	69.22	71.27	69.22	69.86	68.94	70.94	70.34	68.84	70.27	71.97	71.45	74.11	74.54	78.85	81.12	81.69	80.35	81.29	85	85.15	84.97	84.86	83.73	86.58
42.78	42.66	43.55	44.76	41.78	41.3	42.55	44.04	43.57	40.57	42.46	42.97	43.58	46.22	48.89	43.98	46.68	42.69	44.16	43.32	42.92	42.45	41.85	40.88	39.03	38.37	37.64	38.09	39.1	41.06	42.13	43.71	46.24	45.06	44.15	45.52	45.85	47.38	48.65	51.07	49.18	48.72	50.48	51.44	51.11	52.23	57.48	56.73	56.38	58.94
48.86	52.36	54.53	57.04	54.15	54.23	52.53	52.63	53.56	53.13	55.98	53.79	53.14	50.33	52.07	52.81	52.18	55.18	58.38	55.36	57.1	56.98	57.47	58.52	61.29	64.72	65.02	65.7	66.87	68.77	68.51	67.59	66.35	64.74	65.16	67.67	67.12	64.86	65.66	66.5	64.96	65.33	67.32	70.4	71.86	72.09	73.28	74.24	74.94	73.36
42.91	42.84	44.81	44.9	44.82	45.2	46.53	47.27	45.27	47.09	48.27	49.26	50.21	48.72	51.01	54.05	52.86	53.72	55	53.9	52.5	54.66	55.54	55.47	54.06	54.83	55.04	55.3	56.83	56.28	58.11	57.66	58.51	58.29	60.02	58.83	61.56	59.22	59.01	58.66	61.14	64.28	63.15	63.77	66.82	67.96	68.88	70.3	71.46	74.95
48.74	51.18	49.78	52.39	53.44	52.2	51.36	51.76	53.66	54.84	54.5	53.85	55.75	57.04	57.23	56.05	59.73	60.01	60.53	60.57	62.12	65.29	63.64	63.01	62.82	64.12	63.92	65.56	63.08	64.09	64.46	64.93	65.86	65.8	64.67	63.54	66.38	68.77	67.55	69.72	70.35	71.89	71.73	74.07	75.69	77.16	77.68	78.86	78.75	79.04
44.04	41.81	42.2	42.69	43.76	45.31	43.36	45.32	45.98	45.79	47.56	48.67	49.39	51.89	52.48	55.95	53.68	56.34	55.35	55.53	56.61	57.29	59.17	57.4	58.43	57.45	55.93	59.1	57.07	57.26	57	59.2	57.97	58.72	56.45	58.47	56.95	54.99	56.91	57.43	57.15	59.84	58.61	57.86	58.72	58.7	59.55	58	59.96	63.01
32.4	32.02	30.37	30.14	28.56	28.2	29.41	31.1	28.15	25.85	26.36	26.6	29.23	28.33	29.36	24.94	27.54	27.37	28.35	28.77	29	30.97	35.05	32.6	33.7	37.27	36.53	39.92	39.01	37.8	36.86	38.98	37.26	36.59	36.97	40.1	37.29	37.5	36.39	36.71	36.16	36.09	39.61	37.14	36.16	39.81	40.59	40.74	41.15	41.18
42.15	42.45	40.52	42.68	43.36	44.63	47.04	46.01	46.31	46.52	49.19	47.18	48.45	48.95	49.84	49.77	46.75	48.11	48.12	49.84	49.73	48.13	48.09	46.63	47.5	49.58	48.45	49.25	52.07	51.42	50.28	50.9	53.2	53.88	53.35	53.5	55.3	56.51	56.98	55.48	57.19	56.93	59.34	61.64	58.74	58.09	60.15	58.76	59.05	58.47
34.57	33.01	32.18	34.59	33.39	32.29	32.68	34.88	36.03	36.09	38.15	43.17	40.3	38.41	38.41	39.89	38.62	40.26	41.07	40.07	41.93	42.91	38.97	38.84	36.38	39.87	39.07	37.47	35.71	37.86	36.18	35.17	34.89	37.11	39.7	40.29	39.22	40.14	41.31	42.49	39.01	36.04	37.26	39.06	39.41	40.78	42.12	44.12	42.67	42.38
35.09	36.61	37.92	37.45	39.56	36.99	35.03	33.42	36.83	37.92	39.82	39.39	38.69	40.37	40.76	38.51	40.72	43.1	41.74	42.8	43.85	43.3	42.76	44.48	43.29	45.24	44.19	45.05	45.48	49.43	47.29	45.33	48.82	48.89	52.13	49.56	49.72	50.43	51.43	51.81	51.62	50.68	51.5	54.26	55.03	54.73	53.43	53.05	55.42	53.51
48.17	49.49	48.63	49.02	51.5	52.96	50.75	51.45	51.79	51.82	51.67	50.4	52.05	55.69	55.59	54.36	54.56	56.94	57.55	62.36	57.33	58.13	60.55	59.45	58.49	59.84	60.38	60.19	62.56	65.17	65.19	65.29	64.04	64.27	62.96	65.91	66.56	69.72	67.93	68	67.93	68.77	71.19	74.3	76.51	77.54	74.17	74.56	71.5	76.63
44.9	45.31	48.31	48.38	51.52	50.07	49.7	48.13	50.09	50.86	48.29	47.56	48.47	49.08	49.73	50.18	49.29	51.24	52.27	50.82	50.82	54.61	60.05	57.9	59.7	63.66	66.36	68.84	64.95	67.79	67.04	66.25	66.23	65.3	68.5	71.08	70.34	71.38	74.8	74.17	72.62	74.28	76.95	78.38	80.67	80.95	82.23	79.83	80.87	80.85
43.55	43.71	42.99	46.27	47.01	46.74	46.42	47.52	51.01	51.27	52.15	56.17	57.97	54.01	55.12	53.67	53.55	55.32	56.34	56.59	54.99	59.5	60.25	59.55	61.72	59.55	60.92	64.62	63.7	65.98	69	69.19	65.81	65.81	67.23	72.55	71.23	74.1	75.5	75.48	75.64	76.15	74.34	73.19	72.74	73.58	74.29	74.22	72.88	72.77
41.99	40.67	44.02	45.73	43.6	45.69	47.23	45.79	47.05	51.23	51.58	51.55	51.61	52.37	51.01	55.98	53.98	53.26	53.05	56.37	55.61	56.08	56.21	59.18	58.08	59.35	62.36	63.67	62.41	61.52	64.99	62.34	64.04	63.05	63.99	63.99	66.08	68.01	70.82	71.54	71.1	71.53	73.14	74.94	73.31	74.51	77.21	78.43	78.23	77.01
48.76	49.91	48.54	46.59	48.61	48.19	50.79	51.05	51.24	52.26	56.84	57.1	57.85	58.86	61.28	62.74	60.51	61.82	65.97	62.27	64.45	65.86	66.64	67.82	67.89	67.31	67.02	67.94	68.74	68.72	69.64	67.52	66.42	68.16	68.63	69.21	71.32	70.89	70.69	71.57	72.22	70.48	72.3	72.81	74.19	75.07	75.9	78.76	77.38	77.55
36.07	37.21	36.49	38.05	40.4	38.7	39.09	37.73	40.75	38.86	39.42	39.31	37.55	36.65	35.89	34.94	37.18	37.95	37.63	43.23	40.11	39.78	39.32	40.11	39.72	38.87	38.55	39.13	36.53	37.72	37.7	39.1	37.24	37.22	38.04	42.8	41.78	43.57	42.13	43.19	45.03	45.62	43.05	46.71	48.1	51.84	53.5	52.19	54.17	52.19
37.5	39.28	38.46	40.08	40.08	42.65	42.69	42.95	43.47	44.87	43.91	46.66	47.67	45.83	47.53	48.34	47.95	48.25	45.88	48.19	46.5	49.25	52.46	54.53	54.3	56	57.77	53.91	55.27	59.06	56.07	57.36	59.96	61.57	62.65	59.97	63.59	64.94	63.59	64.61	67.72	68.76	68.8	71.52	69.83	71.79	74.45	74.48	72.85	72.14
42.33	43.31	42.9	42.52	43.31	45.35	45.57	48.36	52.31	55.6	55.6	57.05	55.64	53.79	59.05	59.85	54.11	54.74	53.61	54.9	56.76	56.84	54.05	56.53	55.42	55.43	56.32	58.91	57.5	59.12	61.45	62.06	63.41	64.28	69.58	67.38	70.21	68.34	67.25	68.84	71.22	72.71	76.44	73.97	76.56	76.02	76.5	77.15	74.49	73.64
48.23	47.67	50.13	50.65	53.05	54.28	55.53	55.63	55.86	59.35	59.21	58.22	60.3	60.71	59.47	60.86	61.43	59.17	58.69	58.43	57.27	59.62	59.81	62.98	63.47	63.87	64.98	65.57	63.29	65.83	64.23	66.61	65.93	69.24	73.85	74.13	72.8	74.85	73.72	75.88	76.3	76.9	79.22	82.04	80.38	80.46	79.14	79.78	80.3	80.19
40.58	39.12	41.21	40.72	40.58	39.66	40.62	43.55	43.98	46.06	45.13	45.71	45.12	44.3	45.65	43.67	46.61	46.39	46.32	47.85	48.97	49.39	53.99	54.55	52.57	52.98	53.33	55.63	55.38	57.59	57.68	59.08	57.62	58.25	56.56	58.1	59.35	60.11	59.88	61.68	63.56	62.14	65.65	66.31	69.21	70.03	71.08	69.6	68.98	70.79
47.88	46.66	48.38	47.29	48.8	48.32	49.65	52.67	53.43	53.64	52.45	50.63	50.03	51.69	55.26	55.54	54.2	57.12	61.73	61.98	62.38	64.98	67.77	67.08	66.62	67.5	68.69	72.01	69.97	72.4	74.23	71.33	72.31	69.28	73.44	74.49	73.71	72.79	77.64	78.94	83.28	81.42	82.73	81.18	82.26	82.3	84.7	86.19	87.79	87.13
39.12	43.23	44.9	46.56	44.72	47.28	49.2	45.57	44.6	45.58	46.81	47.04	47.77	49.27	53.36	55.34	55.83	59.17	58.74	58.23	60.24	58.77	58.26	57.07	56.75	56.56	58.04	60.67	58.38	61.86	64.55	63.98	63.91	66.83	66.84	67.2	70.05	67.04	70.39	73.24	68.4	69.11	68.36	70.54	72.14	71.52	70.04	72.89	69.12	72.58
41.6	43.17	45.7	43.7	46.55	48.35	48.67	48.38	51.05	51.66	51.57	49.12	48.5	53.48	50.95	49.48	48.83	54.44	53.57	54.74	54.08	53.41	56.89	55.16	58.85	57.55	58.66	59.13	57.9	56.84	57.3	57.32	58.38	61.18	57.95	61.64	62.42	65.24	62.51	66.31	65.26	67.05	68.48	66.07	67.34	67.72	67.67	65.7	68.8	69.58
49.22	50.52	50.48	48.88	51.78	50.96	50.9	51.01	53.89	56.21	55.78	57.73	55.37	55.53	55.58	59.12	55.56	52.15	57.67	55.21	53.86	56.35	56.51	53.3	53.71	57.66	58.47	58.92	62	58.87	63.34	60.69	57.12	58.57	59.54	63.52	62.05	64.29	66.29	61.89	61.87	61.77	61.72	62.96	64.88	69.05	70.37	68.41	70.55	70.95
45.11	43.87	42.62	43.8	44.06	46.29	45.9	47.7	45.32	43.54	45.67	46.45	46.82	47.81	48.21	48.83	48.42	52.01	50.86	55.13	53.69	53.83	55.23	59.23	60.4	58.47	57.35	57.27	55.28	56.31	55.76	55.19	56.83	55.27	58.06	58.54	60.7	63.36	61.33	63.8	62.09	61.98	63.05	63.6	62.96	60.11	61.22	61	60.48	57.32
36.45	35.69	34.53	34.86	34.59	36.3	38.21	41.3	39.68	43.08	42.38	41.1	43.3	40.63	43.17	41.86	42.5	42.54	45.33	46.89	47.39	45.64	48.28	48.78	48.82	48.3	48	50.21	51.29	47.79	50.3	49.1	49.85	50.07	50.31	53.11	53.9	59.21	59.71	61.91	65.75	68.18	67.18	67.39	69.55	67.71	70.61	72.7	71.21	70.67
48.37	50	52.37	53.42	50.23	49.88	48.84	48.46	50.37	50.22	52.25	54.67	56.74	56.33	56.57	56.4	58.31	57.84	58.35	59.74	59.31	59.82	59.34	58.35	57.72	59.95	57.63	61.27	62.99	63.11	63.73	63.12	64.87	68.21	68.15	66.78	69.02	68.44	68.4	65.83	65.8	68.73	66.78	67.73	66	67.32	69.4	67.04	70.69	71.32
48.15	47.88	47.35	48.77	48.32	49.74	51.86	49.94	51.97	54.35	54.37	54.88	53.08	56.49	54.39	55.83	58.6	59.95	60.56	60.76	58.55	61.51	59.41	62.19	63	60.76	60.21	58.44	62.42	62.25	63.77	62.76	61.86	65.3	67.91	68.26	66.12	65.45	65.55	67.92	66.56	66.46	67.64	68.9	70.27	70.79	71.29	73.42	74.2	77.13
44.25	44.55	43.77	43.51	42.27	42.63	42.22	42.23	41.98	44.37	41.73	43.14	44.83	44.72	45.41	45.15	45.8	46.74	48.56	50.4	47.45	50.33	50.83	49.95	48.68	50.53	50.59	51.25	52.58	54	53.48	51.19	53.12	53.59	54.98	55.77	55.7	58.11	57.64	59.59	58.96	57.4	57.42	60.78	58.6	61.82	62.71	65.47	64.41	65.01
47.03	50.12	49.76	54.81	52.44	50.66	50.25	50.75	52.69	51.24	53.05	50.03	50.9	50.03	51.17	50.16	51.45	55.86	52.72	53.04	51.79	52.75	53.57	53.83	57.5	55.71	57.77	57.64	58.46	57.02	59.2	57.25	58.51	57.73	59.62	59.34	60.61	62.68	62.86	61.97	62.43	62.2	61.34	61.28	63.8	64.48	62.17	64.48	64.24	64.54
36.5	36.22	36.17	34.95	36.46	38.63	36.59	40.09	41.29	40	40.31	41.25	41.49	40.71	40.04	38.1	39.74	37.85	37.71	39.01	40.32	38.11	40.74	43.06	40.1	43.84	43.82	43.65	46.01	45.07	45.18	44.65	45.52	44.76	46.06	47.3	48.08	45.91	48.61	47.28	47.97	47.98	49.68	51.85	51.01	53.47	54.21	58.22	56.73	57.15
48.52	49.15	48.86	50.08	53.59	52.04	55.84	55.6	55.84	55.52	55.41	53.6	52.91	53.53	54.99	55.78	57.9	58.31	57.54	58.86	57.91	59.6	61.27	62.29	63.89	64.74	65.29	66.09	65.61	66.73	67.81	69.34	70.79	68.35	68.27	66.47	68.34	68	71.22	71.6	71.18	69.55	69.53	70.08	72.94	70.76	69.89	69.18	68.26	73.6
47.19	48.62	48.48	51.22	51.38	53.3	54.51	53.83	53.67	53.53	55.1	60.35	58.46	59.17	59.02	59.29	61.06	62.44	65.36	64.14	63.38	63.66	64.3	66.32	67.58	71.03	72.57	72.81	73.38	71.46	73.77	73.14	71.92	70.66	73.56	72.28	75.07	76.12	77.02	75.54	74.18	73.03	74.42	75.04	72.71	76.2	77.99	81.85	82.83	83.67
43.14	44.71	43.64	44.76	43.85	45.65	46.71	48.84	49.48	49.17	46.69	47.23	47.8	46.79	44.92	47.43	45.73	46.81	49.94	51.07	53.37	54.1	58.91	56.59	56.05	55.32	56.7	54.54	57.27	55.87	55.19	55.34	57.78	59.51	56.74	57.22	56.68	59.01	59.07	60.4	63.74	63.89	63.79	65.21	62.78	59.78	61.85	63.81	59.65	62.69
47.78	48.43	51.45	52.05	51.82	53.15	54.13	56.86	55.4	57.94	57.87	59.22	61.06	60.17	62.42	64.85	62.62	63.25	64.87	64.52	64.07	66.84	62.15	61.25	62.94	63.67	63.64	63.56	66.61	66.4	64.49	63.27	62.32	62.48	61.8	64.84	65.08	64.96	65.61	65.69	69.2	70.34	71.56	71.34	74.01	75.27	77.76	77.55	79.92	80.24
46.09	47.74	45.66	45.05	44.1	42.15	45.29	46.91	43.4	47.45	46.59	47.16	42.6	44.1	44.78	44.85	45.62	44.8	44.12	47.07	50.73	50.43	50.86	50.9	51.47	54.02	51.56	49.87	51.68	51	50.69	52.63	52.29	53.64	54.67	53.29	51.1	57.61	59.43	60.91	60.93	62.32	60.34	61.53	67.03	65.4	64.63	67.78	63.69	65.91
37.78	37.6	40.87	43.36	42.09	42.3	42.3	43.72	44.71	48.37	50.4	50.75	51.84	51.28	48.84	52.02	52.26	51.09	50.42	52.24	50.35	51.59	51.07	51.46	51.85	51.21	52.25	51.26	52.48	51.74	54.5	53.37	53.45	56.67	57.37	54.53	55.34	59.33	59.33	58.78	61.23	61.56	61.09	61.77	62.42	60.41	61.35	62.51	64.59	65.9
39.37	40.32	38.39	39.17	40.75	41.34	41.78	42.22	45.26	44.76	46.87	43.6	43.61	42.58	42.21	43.48	45.91	45.21	46.04	52.05	52.9	54.79	52.84	52.24	50.84	48.79	48.93	51.36	52.49	53.53	53.48	54.23	59.31	59.83	58.11	56.54	57.02	57.8	57.97	59.37	54.94	54.82	58.62	60.19	59.7	63.92	61.22	64.48	63.92	65.24
40.38	39.26	39.13	41.48	42.42	43.78	45	39.93	40.9	42.36	41.92	42.42	43.93	44.95	45.92	47.34	46.51	43.75	47.24	49.49	46.58	46.35	47.9	49.46	48.13	46.95	47.54	47.91	47.91	47.66	49.85	51.61	53.59	54.59	54.96	58.36	56.47	56.72	57.15	57.54	59.81	57.68	58.11	56.85	59.2	58.67	61.21	59.39	60.12	58.66
39.5	41.17	39.34	40.17	39.97	41.13	41.99	43.29	43.24	45.27	45.39	43.04	43.27	43.21	42.77	45.72	42.78	42.68	44.01	44.97	47.78	47.84	48.46	48.28	49.55	51.35	54.13	58.88	60.27	59.72	57.15	53.79	52.84	57	56.18	58.18	57.01	56.88	53.52	57.99	58.78	60.08	58.94	57.26	61	61.94	62.24	63.9	63.4	62.93
36.37	32.89	35.3	34.05	35.04	35.48	37.07	39.72	40.39	41.32	42.19	41.58	43.84	41.45	43.58	46.37	45.74	44.25	44.53	42.11	41.58	38.81	40.82	41.18	40.42	40.27	38.97	41.62	40.4	40.91	42.76	43.32	43.11	43.05	42.6	42.43	44.78	46.56	47.26	49.79	49.21	49.09	51.71	54.1	53.72	53.74	54.85	55.35	56.78	58.33
49.71	51.27	50.43	52.02	49.62	49.72	50.62	52.92	52.68	51.74	58.04	57.91	59.07	59.65	57.95	56.85	55.78	57.1	56.62	57.52	60.98	62.43	60.74	60.68	62.75	62.13	62.36	61.25	63.43	64.83	67.67	66.06	67.12	68.68	66.39	66.08	64.9	65.88	65.54	67.44	65.85	65.71	68.01	68.15	68.22	67.86	68.81	69.17	69.97	71.83
49.13	50.67	51.12	50.81	52.35	55.72	54.91	56.49	58.83	60.92	61.37	60.29	58.43	62.28	64.52	65.65	64.9	62.31	63.02	62.35	63.56	66.09	66.33	66.71	64.94	64.31	66.09	65.99	66.65	67.28	65.76	67.4	69.06	72.21	69.51	68.8	72.29	72	73.66	75.93	75.11	73.97	75.93	76.69	79.46	80.08	78.18	82.95	82.6	81.45
44.59	47.01	46.31	46.7	45.96	47.34	46.87	48.15	47.41	48.81	47.54	48.72	49.89	49.26	47.99	47.68	48.52	49.31	51.91	54.12	55.27	57.72	57.53	58.75	59.81	59.28	59.94	60.7	63	62.23	59.61	61.94	64.03	64.32	64.11	64.71	65.41	69.46	68.01	68.86	71.47	73.45	73	69.73	70.03	70.66	69.5	72.82	76.26	79.37
40.39	39.07	42.12	41.2	43.07	40.66	41.88	44.42	44.55	44.84	46.62	44.81	45.23	49.61	47.45	45.51	47.38	46.35	45.51	50.06	52.21	50.69	51.08	54.72	52.85	53.35	56.44	57.44	56.86	54.98	57.05	55.9	57.16	57.08	58.27	56.7	56.56	58.61	60.42	60.68	61.11	61.08	61.57	63.1	65.12	68.39	68.05	68.75	69.87	68.31
45.92	47.24	45.55	47.15	47.42	47.44	45.99	46.9	48.49	47.53	46.31	46.91	49.69	49.98	52.72	51.26	50.63	51.09	46.17	51.26	47.95	48.83	50.58	53.31	54.66	54.17	54.97	55.73	54.15	58.45	56.13	57.84	60	59.77	58.73	58.79	61.39	59.53	58.28	61.47	64.34	63.11	69.37	68.3	66.61	65.63	65.69	66.38	63.82	66.85
44.58	46.5	44.25	45.82	42.97	43.12	43.13	45	46.74	47.07	50.64	48.32	51.83	53.53	55.36	53.29	54.23	52.92	54.93	55.76	57.58	57.91	58.66	59.11	56.29	58.61	59.98	58.28	60.21	61.26	59.44	58.24	59.57	60.6	62.85	63.35	64.33	64.71	66.14	65.44	68.36	67.82	66.11	68.15	69.85	71.89	71.7	71.81	77.53	79.52
41.78	44.02	42.87	44.73	45.74	48.42	47.64	48.63	51.22	51.26	54.37	53.16	50.83	49.71	48.49	54.1	54.77	52.92	52.93	54.87	53.4	57.1	57.25	58.31	59.81	56.27	59.31	58.89	60.82	61.15	61.68	63.63	61.01	61.1	61.22	61.59	63.14	64.35	61.18	62.96	57.11	59.95	61.32	62.81	59.33	59.67	61.59	63.44	63.46	64.01
35.23	35.48	37.54	36.74	37.88	37.86	35.59	36.33	34.03	35.25	36.06	34.02	37.28	37.56	39.17	39.19	40.11	41.36	40.47	42.2	40.49	41.96	38.35	37.74	38.73	40.25	37.5	35.43	36.32	38.16	37.82	37.57	37.74	39.35	38.09	37.6	38.6	40.19	39.67	41.51	39.57	38.65	39.58	39.58	40.46	44.87	43.11	43.02	42.02	42.17
32.12	32.17	31.8	34.33	34.98	35.38	37.19	38.72	36.63	37.01	35.26	38.07	38.73	37.6	38.23	39.78	40.49	40.29	42.07	39.31	41.24	41.13	41.26	42.11	42.39	42.99	43.45	42.78	43.69	44.76	47.79	49.69	48.48	48.63	47.9	45.54	44.83	44.33	47.01	48.36	48.25	45.67	46.23	46.2	47.73	45.59	47.03	49.58	47.93	47.12
49.43	48.34	48.68	49.65	51.87	51.95	48.8	50.14	50.86	52.71	52.26	52.11	55.54	54.81	53.41	53.55	52.34	53.8	56.85	57.91	58.27	59	60.05	60.18	60.52	63.51	62.98	64.2	64.79	67.05	65.41	66.59	66.87	66.83	69.04	65.98	67.02	67.43	68.99	67.38	70.46	68.64	72.4	74.1	73.1	74.76	77.63	79.82	76.15	73.26
46.2	46.7	47.66	50.24	50.58	50.61	51.92	51.59	51.45	53.85	52.88	52.71	54.77	54.62	53.45	54.87	55.7	54.55	59.09	57.81	61.36	57.71	59.3	62.61	61.45	62.76	66.86	67.19	66.35	66.3	68.57	67.03	66.49	66.2	67.56	69.03	70.3	69.62	71.43	71.91	74.17	73.26	74.91	73.82	75.9	76.52	76.01	77.17	79.25	79.96
36.71	36.23	36.72	37.27	35.74	36.48	34.89	36.19	36.64	34.43	33.66	33.62	34.45	33.81	33.18	34.69	33.64	34.27	35.4	33.31	33.49	33.34	34.01	34.62	34.76	34.98	34.74	34.44	33.42	33.42	34.25	35.42	35.23	36.36	34.02	34.47	36.66	35.21	35.92	34.17	34.63	34.22	35.01	38.13	37.76	39.37	39.99	38.7	40.58	40.47
36.94	38.81	40.55	41.95	41.95	45.32	44.49	43.99	44.52	45.58	44.59	46.52	46.92	45.39	46.55	45.42	43.89	47.58	47.57	47.72	47.37	49.8	48.44	48.94	48.56	48.13	46.86	46.92	47.93	47.29	47.14	45.84	48.28	47.15	48.87	49	49.41	51.87	51.24	50.9	52.66	54.88	55.73	56.37	55.4	53.53	55.46	56.52	57.57	56.6
36.52	41	41.54	41.25	41.39	43.49	43.37	45.15	46.11	43.02	44.69	47.83	44.08	47.27	48.88	48.34	50.44	53.62	52.86	51.5	50.89	54.77	57.12	58.97	56.77	52.03	53.54	52.72	56.26	58.43	58.41	57.18	55.01	56.9	55.97	55.63	58.22	55.6	54.61	57.96	60.07	55.2	58.48	62.09	59.14	59.56	60.9	65.47	67.92	68.15
45.21	43.93	45.46	44.26	41.89	41.71	42.32	42.03	41.04	41.42	43.23	44.07	44.19	43.19	43.2	45.31	46.23	47.2	46.87	46.59	47.13	47.8	48.85	51.95	50.57	50.32	50.51	48.85	46.35	46.66	48.55	51.29	49.88	49.83	49.44	46.86	46.68	49.48	50.2	50.01	46.76	49.2	49.27	49.71	49.86	48.93	50.42	50.57	49.98	48.66
39.41	38.82	38.73	39.16	38.7	39.27	39.54	38.99	40.74	41.87	41.76	40.89	40.16	37.09	38.69	37.49	40.84	40.7	40.14	41.94	40.94	41.71	42.66	44.3	45.14	49.5	48.22	50.32	49.89	49.43	50.77	51.62	54	53.21	53.66	54.44	55.69	56.63	57.84	59.44	58.52	60.29	61.44	60.39	62.49	63.33	63.21	64.18	64.54	65.08
45.95	46.02	44.27	45.51	48.6	50.31	47.51	52.22	49.59	49.29	49.51	47.06	47.17	48.33	50.05	48.63	50.94	49.88	52.58	51.19	48.26	46.62	47.69	47.61	47.55	52.45	53	55.47	55.8	56.23	58.83	60.56	57.76	55.99	54.35	56.4	59	61.76	61.59	62.65	60.17	60.43	61.56	61.21	65.37	65.92	68.65	68.96	67.95	69.75
43.82	45.59	47.43	48.16	50.65	53	51.83	51.64	50.08	52.86	53.12	49.23	51.43	53.08	52.61	53.02	54.23	54.78	55.12	54.84	53.15	55.6	54.02	56.11	55.82	56.01	57.55	62.25	61.36	62.09	64.79	62.33	66.48	64.73	67.6	67.24	69.31	70.12	70.4	69.09	70.78	70.01	69.93	70.42	69.48	68.31	66.59	68.59	69.34	71.36
45.88	45.79	46.04	45.8	46.13	47.67	49.91	50.42	51.7	50.12	51.75	51.02	51.68	51.45	52.31	52.59	54.56	54.95	55.73	56.64	57.6	57.47	58.9	59.53	57.47	57.82	58.54	59.05	61.62	60.2	62.82	61.45	60.73	61.66	66.47	65.71	67.07	67.21	68.06	68.02	71.09	72.46	70.11	73.49	73.6	72.42	77.74	77.53	79.72	80.8
37.78	37.6	40.87	43.36	42.09	42.3	42.3	43.72	44.71	48.37	50.4	50.75	51.84	51.28	48.84	52.02	52.26	51.09	50.42	52.24	50.35	51.59	51.07	51.46	51.85	51.21	52.25	51.26	52.48	51.74	54.5	53.37	53.45	56.67	57.37	54.53	55.34	59.33	59.33	58.78	61.23	61.56	61.09	61.77	62.42	60.41	61.35	62.51	64.59	65.9
45.15	48.62	46.43	46.03	45.62	45.96	47.8	47.42	48.06	49.98	46.86	47.33	51.44	53.4	52.46	52.4	57.05	57.46	61.34	64.49	66.39	62.93	66.52	64.45	68.1	61.79	65.37	60.06	61.62	63.27	63.34	62.3	65.5	65.63	65.22	64.45	62.68	62.26	60.6	62.95	63.05	62.49	63.98	67.25	69.09	67.97	70.81	72.53	74.11	74.42
48.44	49.53	48.36	47.51	47.24	49.18	50.56	51.56	51.7	50.8	50.88	51.56	52.33	55.64	53.69	53.66	54.09	56.59	53.9	56.52	54.44	55.69	58.21	59.25	59.34	62.49	62.35	60.72	62.61	64.94	63.7	64.84	64.7	66.26	66.31	66.76	71.12	69.96	71.5	72.57	71.6	71.85	70.92	72.14	73.54	72.31	75.88	75.31	75.3	77.46
41	42.59	41.43	43.83	42.41	44.54	41.98	44.92	45.56	44.65	47.11	45.09	45.98	46.11	47.87	48.99	49.35	50.52	53.37	53.11	51.11	51.55	54.97	54.87	53.27	53.04	52.64	54.48	56.53	58.39	60.53	63.27	64.44	65.1	65.87	65.59	65.52	67.07	66.71	67.67	68.07	69.95	69.43	68.05	67.96	72.36	72.03	74.53	74.72	73.7
49.8	50.84	49.26	47.46	47.93	45.88	50.14	53.74	50.91	51.22	52.68	53.08	55.21	56.24	55.28	54.47	55.75	57.28	59.66	59.33	60.66	60.31	59.88	59.22	61.09	61.36	61.37	64.39	60.95	61.63	60.25	60.24	61.32	63.33	64.33	68.2	70.02	70.06	72.09	73.2	69.18	72.61	73.9	75.59	74.93	75.33	75.63	74.2	73.72	74.96
47.6	47.95	49.65	49.9	50.39	53.15	55.44	54.34	54.68	54.18	54.72	52.59	55.09	56.57	57.91	56.74	56.08	53	54.36	56.69	55.44	55.27	55.2	56.7	59.57	60.55	58.59	60.05	62.53	65.69	64.69	67.65	68.1	66.24	68.03	69.72	70.05	70.18	72.16	73.63	72.49	76.15	74.26	72.56	71.35	72.41	72.02	72.68	75.77	79.94
48.73	50.09	48.9	48.23	49.23	50.13	48.86	48.43	51.56	49.29	52.83	49.76	50.74	48.32	49.23	50.48	49.88	49.75	51.39	51.36	50.78	49.85	50.46	48.37	49.43	52.27	53.51	53.75	56.13	53.72	51.92	52.73	51.27	53.91	54.19	56.45	57.24	58.44	60.41	59.2	60.89	61.92	65.66	64.92	65.07	61.37	60.77	60.37	61.49	61.77
48.25	51.73	52.63	53.21	57.72	54.58	52.46	52.89	51.2	51.54	51.05	53	54.29	53.87	52.78	54.61	56.84	55.33	55.97	55.37	57.57	56.94	56.63	57.72	55.04	57.5	59.62	61.73	60.36	65.31	66.09	67.14	67.23	67.96	69.15	69.79	71.72	72.54	74.9	74.77	72.71	76.02	75.6	74.25	75.48	75.48	76.18	76.83	77.06	77.13
39.58	38.46	40.43	38.38	40.23	37.94	38.58	40.32	41.42	41.07	40.79	42.28	44.98	46.52	44.59	44.09	44.94	47.45	45.12	46.01	47.45	48.34	48.8	49.8	50.17	48.59	50.4	49.69	50.51	53.74	56.08	56.9	57.56	56.7	55.11	58.13	60.27	59.2	62.92	64.95	63.67	66.1	63.98	68.03	65.61	65.95	68.37	68.01	67.14	68.44
36.34	38.16	38.48	37.95	39.48	40.4	38.63	40.21	41.77	43.86	43.19	44.78	46.04	43.65	44.62	43.32	46.04	47.31	46.85	45.56	47.48	48.86	48.98	49.4	48.67	51.76	51.04	55.1	54.02	56.3	57.89	57.06	56.95	57.22	59.91	58.43	60.64	60.51	59	60.21	63.11	60.12	63.02	64.84	65.85	66.72	68.27	69.31	68.9	70.39
39.88	40.09	40.87	42.51	42.15	43.72	47.52	43.57	42.4	42.34	43.37	43.36	41.74	40.45	42.56	43.55	43.38	44.98	45.05	46.15	47.09	47.52	47.74	47.56	48.19	50.1	50.57	51.4	53.06	53.1	52.49	51.94	53.19	51.71	53.46	53.61	53.82	54.83	56.16	56.3	58.03	58.05	61.1	61.4	59.51	63.64	64.14	70.06	70.58	71.97
36.29	33.23	37.01	37.78	41.14	43.09	46.36	42.45	40.78	40.33	39.81	42.28	43.51	43	41.24	43	43.11	43.81	43.52	46.35	46.89	44.39	45.72	48.05	47.01	48.41	49.03	50.18	51.64	49.57	51.58	51.6	48.32	46.71	48.15	47.33	46.95	48.27	47.93	48.75	52.9	54.4	56.56	57.76	56.29	58.3	63.95	58.02	59.05	56.83
33.67	30.97	30.56	27.45	27.3	27.78	28.21	28.38	28.93	29.32	29.27	31.29	30.65	33.01	31.01	30.24	30.96	31.2	31.94	35.62	34.14	36.26	35.25	37.46	37.11	37.77	37.48	36.86	37.13	36.3	39.58	36.63	39.14	38.03	40.25	40.92	41.48	43.39	44.89	43.37	47.32	49.15	50.44	48.74	47.73	48.53	50.49	52.8	53.96	55.3
45.85	44.01	45.09	45.96	47.24	49.22	49	48.07	46.97	48.15	50.41	50.61	50.11	52.34	52.58	54.74	56.76	55.2	54.09	53.72	54.76	56.39	53.92	54.19	55.09	56.85	56.19	57.93	57.92	58.77	59.35	58.59	61.49	59.82	57.22	59.82	58.68	57.08	58.44	57.08	57.81	57.52	57.59	60.43	59.39	59.53	58.58	58.39	59.59	59.6
43.7	45.98	47.63	45.94	44.76	45.4	45.37	48.41	49.12	46.83	45.78	46.73	44.58	47.84	48.94	47.81	49.65	50.18	48.98	51.53	52.26	51.58	50.51	50.07	52.09	51.38	52.27	52.53	58.29	57.94	57.33	60.7	60.62	60.18	60.94	59	61.27	60.1	61.39	60.65	60.64	64.58	63.28	63.18	62.38	61.26	61.79	61.71	62.32	62.98
31.39	31.08	30.03	31.87	32.91	33.07	33.86	33.13	33.21	33.77	30.28	31.62	33.26	33.01	33.47	32.72	34.92	34.11	32.29	32.55	33.45	31.88	30.05	32.75	34.05	33.4	36.23	35.76	38.62	37.31	40.19	40.8	42.2	41.7	41.74	40.48	41.88	39.66	39.73	38	38.51	36.04	38.29	39.18	37.41	38.58	39.39	39.35	43.05	42.44
35.25	34.71	37.79	39.34	35.2	38.09	37.97	38.17	35.89	38.44	36.59	36.4	37.91	37.77	38.59	37.92	38.95	41	40.35	41.29	41.02	41.52	44.54	44.39	47.53	46.87	46.85	47.47	47.08	46.13	48.59	47.6	46.42	49.31	49.49	51.52	49.38	53	52.24	50.26	49.32	48.77	48.57	51.2	49.87	48.64	50.33	50.88	48.26	47.22
43.73	44.51	44.52	45.82	48.08	48.28	49.35	46.66	47.97	46.61	49.08	49.22	49.75	50.07	53.05	53.63	56.21	58.88	56.71	57.11	56.51	59.83	58.47	60.37	60.71	63.32	63.89	67.61	66.14	67.35	68.86	66.45	67.45	68.49	71.16	70.48	70.39	70.31	71.52	72.89	74.79	75.38	77.16	79.57	80.62	80.45	78.81	78.9	79.37	79.8
43.06	45.91	46.92	48.11	46.64	45.76	46.14	47.55	48.52	50.99	49.22	51.08	52.22	49.74	49.87	49.57	52.42	52.13	54.37	55.38	53.72	53.81	53.49	53.94	56.44	57.89	57.56	58.18	60.69	61.74	62.77	64.17	63.58	62.37	63.05	64.42	64.02	63.94	65.52	71.29	70.3	70.81	69.23	67.72	70.28	68.23	69.39	68.6	69.36	67.67
37.38	40.8	40.31	38.43	36.99	37.51	38.81	39.2	41.25	39.38	40.73	45.55	40.27	39.6	39.52	40.18	38.81	41.5	43.16	43.75	43.38	44.84	45.52	44.55	41.62	45.7	45.95	46	47.13	48.41	50.48	51.5	52.2	51.97	54.33	57.4	54.08	51.98	55.79	56.38	55.12	55.46	55.14	53.91	54.08	53.8	55.72	55.31	58.46	59.41
43.32	47.59	48.07	48.8	48.62	48.51	51.98	52.56	53.29	54.38	56.83	56.6	57.69	59.48	58.16	57.37	55.26	54.62	55.6	55.95	58.55	59.02	55.95	56.46	59.7	58.23	58.38	58.44	61.16	59.93	61.04	61.8	61.43	63.99	64.84	63.29	64.54	65.32	67.83	65.71	65.12	67.49	69.27	71.01	70.61	71.13	71.1	72.74	71.83	74.33
39.59	40.26	42.21	40.52	42.13	41.77	41.79	43.45	45.96	43.84	44.69	45.69	47.05	50.03	52	51.66	53.24	57.1	58.01	57.85	58	60.47	61.51	61.19	63.09	60.97	62.92	61.65	61.94	61.61	60.59	62.17	64.75	62.71	62.88	64.3	65.91	64.48	64.64	67.77	66.54	64.11	65.42	69.29	67.8	66.33	69.2	70.25	69.58	70.21
49.73	49.98	48.2	49.83	51.54	50.14	49.85	53.62	52.96	52.48	54.02	55	56.33	56.64	55.66	59.33	58.29	61.53	62.02	61.8	63.47	63.1	62.01	63.69	64.77	65.39	69.21	68.69	69.21	71.66	70.81	68.65	69.25	69.36	67.14	67.68	65.86	68.69	70.5	70.49	71.95	70.51	74.68	74.35	75.31	73.2	76.41	76.9	76.85	80.1
45.74	45.97	48.66	49.65	50.28	54.23	50.77	50.28	51.54	51.13	52.09	54.73	56.02	55.03	53.55	54.61	54.43	55.95	57.55	58.95	58.4	58.43	59.07	59.09	59.05	60.19	63.38	62.84	64.55	65.64	64.34	65.76	66.14	68.07	70.81	71.05	71.36	72.86	71.87	75.63	76.23	77.57	80.03	79.07	79.27	81.95	82.77	82.93	80.3	81.58
46.08	49.6	48.25	50.04	51.69	50.63	50.91	48.53	51.26	50.65	51.43	50.26	47.64	51.31	50.34	49.79	51.36	50.85	52.2	52.88	56.02	55.08	57.09	55.99	58.91	60.2	62.16	62.33	62.81	61.75	64.11	60.64	61.92	61.67	60.82	60.91	61.8	61.94	61.97	62.76	61.08	62.29	62.67	62.87	62.45	63.97	64.48	64.1	61.89	63.42
47.56	46.14	49.13	48.88	50.25	54.57	54.63	53.17	52.23	52.42	50.67	53.87	55.37	59.28	58.18	61.69	58.95	57.15	60.49	60.31	59.44	63.47	66.15	66.9	65.91	66.55	69.13	68.2	72.1	71.39	69.72	69.46	69	70.08	71.66	73.52	73.35	72.27	73.65	72.49	71.49	71.19	70.68	71.76	72	72.02	73.05	74.14	74.01	76.3
46.85	49.61	51.98	51.72	52.8	51.19	52.36	53.54	54.68	55.31	56.27	56.38	55.16	59.83	62.53	59.94	63.11	63.94	64.38	66.03	66.53	71.6	68.44	71.18	72.02	72.3	74.5	74.75	74.12	74.78	74.9	73.74	74.98	75.74	77.02	79.81	80.39	80.93	81.28	81.13	81.45	80.62	83.29	84.97	87	89.65	88.85	92.46	93.06	90.11
42.79	43.67	44.47	42.55	41.25	42.43	42.2	43.53	44.04	45.85	44.18	40.49	41.96	44.36	47.47	48.93	50.05	50.25	50.14	49.01	50.74	51.63	56.03	53.02	55.72	54.42	52.8	56.21	54.89	53.68	56.94	56.41	52.65	55.27	56.24	57.54	59.05	60.27	60.88	60.77	57.91	61	62.36	63.8	62.63	64.45	64.26	62.91	63.39	63.48
36.95	38.23	38.67	39.21	38.8	39.03	38.12	38.05	38.13	40.18	41.39	40.26	41.34	42.62	41.88	42.89	44.86	44.76	43.78	44.35	43.28	45.32	45.36	45.11	46.25	45.65	46.19	48.32	48.72	49.12	51.89	54.63	54.17	50.39	50.16	51.58	51.4	52.13	51.59	51.4	51.17	50.09	48.91	50.44	50.54	50.34	48.86	50.48	49.72	53.06
42.52	40.15	39.32	41.76	43.36	43.38	43.36	43.78	44.19	46.39	46.25	46.81	44.61	45.67	45.54	45.61	46.18	46.48	46.74	48.96	48.35	46.37	47.36	45.19	46.6	48.49	50.34	50.39	49.29	49.91	51.08	50.27	52.78	54.9	56.39	59.73	61.05	62.07	62.43	61.48	60.63	62.05	62.22	62.7	63.52	67.55	69.11	68.72	69.53	72.71
32.58	34.55	35.58	34.32	35.86	35.4	35.02	32.4	31.94	34.12	34.53	34.76	34.19	33.48	32.78	33.8	34.04	36.66	37.71	34.26	36.39	37.34	37.99	38.24	37.39	35.87	39.09	36.97	38.42	39.21	38.41	39.9	41.37	39.57	39.97	40.48	40.66	41.95	41.1	41.43	42.78	42.92	41.81	39.95	41.11	43.05	42.3	41.59	41.03	39.16
43.39	44.7	46.83	44.19	43.93	48.08	45.86	44.98	45.18	46.96	47.34	49.86	49.8	49.55	49.62	52.77	53.66	55.15	57.36	58.43	56.74	58.05	59.42	55.5	57.23	57.11	58.9	57.94	58.49	59.57	60.54	56.51	59.03	58.43	62	62.78	63.26	64.9	67.22	69.89	71.66	70.56	73.29	73.15	72.12	71.81	72.93	75.79	77.89	78.45
46.34	46.3	45.05	47.48	48.6	48.13	48.22	49.56	50.71	53.16	52.85	48.97	50.61	50.05	50.05	48.36	50.14	50.79	53.72	53.74	53.67	55.81	52.19	53.28	51.57	51.38	50.72	50.22	53.22	53.53	54.89	54.72	55.3	56.19	57.28	61.35	60.26	61.44	63.6	65.18	63.79	67.48	66.48	68.96	69.17	70.49	71.21	70.28	71.65	71.18
41.66	45.12	47.97	46.42	45.64	46.87	45.65	46.14	48.1	46.83	49.87	48.37	46.28	46.41	47.44	47.93	48.79	50.69	51.68	52.11	53.47	52.02	53.01	54.59	55.35	57.24	57.98	56.34	55.34	57.32	60.24	60.18	61.46	61.04	62.15	61.43	61.27	64.14	65.72	65.33	66.3	69.93	72.48	71.06	67.2	65.66	67.04	67.52	69.89	72.49
41.62	44.5	47.14	46.28	46.37	47.44	49.41	49.45	49.77	50.58	50.41	51	54.09	52.7	52.09	53.52	52.83	53.42	57.73	56.19	58.31	56.55	58.8	55.54	56.09	57.15	56.53	58.17	60.32	64.63	64.87	66.24	67.8	66.31	65.69	69.56	68.56	70.14	69.89	68.25	69.57	70.63	70.52	69.73	69.11	70.36	68.31	68.24	71.47	72.22
44.81	45.08	47.88	48.74	49.7	52.31	58.38	58.25	56.97	56.78	58.14	58.44	58.94	59.97	60.23	55.62	55.43	55.14	55.42	54.18	54.3	53.73	55.12	57.39	59.49	59.42	58.84	59.96	60.84	63.33	62.38	63.11	64.89	64.42	63.48	64.17	63.86	65.04	66.12	66.12	68.12	69.1	69.06	70.15	70.9	72.92	71.85	71.59	72.65	73.53
48.87	49.02	49.86	53.48	52.66	47.75	46.91	48.06	50.45	47.6	45.28	47.78	48.82	46.7	46.93	47.97	49.43	47.88	48.12	52.7	51.29	47.06	44.62	46.84	46.97	44.6	48.63	48.84	51.31	48.37	46.49	48.36	46.94	47.36	48.91	46.82	49.24	50.73	51.51	51.62	51.04	49.73	48.56	48.4	52.32	52.12	53.58	54.01	53.42	55.11
34.91	31.1	30.42	30.06	30.68	33.82	33.68	34.42	37.63	38.52	36.14	35.15	33.91	33.32	34.5	33.94	36.06	34.53	32.04	33.95	34.12	32.74	33.04	33.72	36.68	34.02	34.57	33.41	34.56	35.25	36.89	37.28	36.33	35.41	35.56	36.43	36.87	36.67	37.37	38.66	37.55	37.44	37.14	37.76	35.62	35.72	39.24	38.13	39.13	41.5
40.08	39.17	40.9	40.46	42.72	47.6	49.49	47.88	45.92	47.99	50.9	50.27	54.38	50.05	50.73	51.66	51	53.75	51.19	51.72	51.74	54.92	56.91	54.57	56.22	54.15	58.99	56.56	53.97	54.79	57.67	55.41	56.04	56.48	58.01	61.52	61.59	60.42	61.87	66.28	63.94	63.38	65.72	63.77	63.65	63.55	69.98	69.7	65.82	63.42
42.88	43.73	41.9	43.43	46.2	41.67	41.43	43.31	43.62	40.63	42.06	42.12	41.87	42.99	41.91	40.52	42.12	41.55	41.95	43.07	40.82	43.12	44.06	44.24	41.89	41.06	41.94	45.12	45.21	45.14	46.97	47.79	48	48.59	46.4	44.94	45.4	43.96	47.6	48.32	50.57	49.4	49.74	50.48	48.81	48.54	48.94	47.91	49.26	50.27
36.71	36.23	36.72	37.27	35.74	36.48	34.89	36.19	36.64	34.43	33.66	33.62	34.45	33.81	33.18	34.69	33.64	34.27	35.4	33.31	33.49	33.34	34.01	34.62	34.76	34.98	34.74	34.44	33.42	33.42	34.25	35.42	35.23	36.36	34.02	34.47	36.66	35.21	35.92	34.17	34.63	34.22	35.01	38.13	37.76	39.37	39.99	38.7	40.58	40.47
42.48	46.81	44.08	43.55	43.84	43.29	45.12	45.74	46.46	49.81	50.28	51.61	50.87	49.17	50.55	51.48	50.48	48.31	52.01	51.34	51.27	51.77	51.59	53.77	52.38	50.51	51.72	51.14	50.11	53.69	54.62	54.47	55.88	53.08	53.9	55.53	59.09	59.8	61.39	57.3	57.97	58.19	58.28	59.99	59.6	61.5	61.02	63.47	59.78	61.8
38.38	41.53	42.02	42.9	44.12	43.98	46.08	44.39	44.94	44.02	45.53	45.36	46.48	47.22	46.53	49.05	49.61	49.99	52.44	51.21	51.89	53.24	54.43	53.89	55.47	55.26	55.76	55.99	56.13	56.78	58.49	55.56	56.08	59.19	56.58	60.62	59.23	60.14	60.53	58.99	61.47	60.81	65.19	64.14	65.02	65.65	64.78	65.18	66.55	67.25
37.45	38.18	35.69	36.86	36.02	37.69	35.47	38.09	40.02	42.6	45.06	45.85	47.2	47.45	49.05	49.78	49.39	50.44	51.76	51.95	51.49	52.31	52.76	52.31	52.5	54.06	52.63	55.27	54.64	56.09	58.06	58.47	59.34	60.74	60.32	61.39	59.7	60.43	62.12	59.06	60.41	64.31	65.19	67.61	68.87	66.02	67.14	68.41	66.65	68.9
40.13	41.3	41.58	44.96	44.25	41.58	41.62	45.1	46.15	47.87	47.73	46.02	47.66	44.71	43.59	45.45	44.2	46.39	44.5	44.98	45.04	46.96	47.47	48.11	50.88	51.12	51.09	51	49.34	50.05	50.79	50.6	51.34	53.43	53.12	52.67	54.81	57.11	56.72	59.55	59.56	60	59.87	57.32	59.44	57.01	59.83	59.68	58.88	62.72
47.01	47.03	47.23	46.54	46.83	49.03	48.28	48.85	49.05	50.87	51.5	50.62	49.2	48.81	49.1	49.6	49.85	51.69	53.4	52.9	54.79	54.28	56.97	54.52	56.51	56.3	59.68	58.59	54.6	57.99	59.83	58.07	60.49	61.23	60.35	63.04	63.6	64.95	64.04	63.53	66.34	63.3	59.05	60.51	60.2	60	63.52	62.44	63.03	59.87
44.89	43.37	45.46	42.98	40.76	39.13	38.22	41.42	38.79	38.86	36.65	37.4	36.96	40.1	38.01	38.68	38.49	38.46	39.12	41.13	39.4	40.92	41.38	43.28	42.65	43.31	47.04	45.31	47.56	48.94	47.28	48.98	50.75	52.57	52.31	51.88	53.44	53.34	54.21	55.97	56.51	56.45	54.07	56.31	56.55	56.82	54.62	55.09	56.34	56.11
35.59	35.87	34.63	36.02	35.08	34.61	38.82	40.91	40.82	41.08	38.6	41.49	41.28	44.1	47.56	43.99	45.25	48.76	50.76	52.33	52.96	48.81	50.46	50.73	50.32	54.64	53.62	54.68	55.66	53.14	54.48	52.97	55.6	57.43	58.82	57.07	58.83	57.75	55.74	56.52	55.83	60.34	60.54	60.2	59.63	58.58	64.42	61.37	61.16	59.91
33.34	33.74	33.66	33.16	34.81	33.19	34.04	35.4	37.74	35.79	33.59	33.56	33.3	37.06	37.65	34.93	39.53	37.99	37.14	37.26	38.66	37.93	38.09	36.11	37.73	39.82	41.9	42.73	43.37	41.43	43.68	44.41	45.38	46.42	46.86	47.32	48.07	51	48.05	48.71	48.67	50.05	52.02	49.16	51.09	50.58	51.43	51.8	53.82	53.55
44.45	46.86	49.38	47.38	46.21	48.46	47.78	50.21	50.45	50.3	53.09	52.76	52.12	51.12	52.26	53.04	51.2	52.7	49.79	48.52	50.03	47.82	47.53	48.56	48.63	51.55	55.63	54.74	57.26	58.49	55.51	55.93	60.56	59.74	61.98	60.69	60.5	60.55	62.09	63.84	61.64	59.47	61.1	59.53	59.36	58.72	61.18	60.52	63.22	64.98
34.56	34.59	34.7	34.01	32.14	31.31	32.73	33.6	32.77	36.36	35.61	42.38	38.03	41.2	39.58	39.76	40.4	41.17	44.03	43.06	47.12	44.87	46.13	49.36	48.62	48.95	52.89	53.35	49.6	49.82	52.35	52.36	52.15	51.61	51.37	49.7	50.38	48.93	50.85	53.76	53.36	53.93	58.03	57.51	57.62	56.88	54.36	54.37	52.08	53.93
49.04	49.24	47.64	47.39	47.78	45.77	47.77	47.59	49.28	47.37	50.3	52.75	51.77	53.32	49.65	50.63	47.62	47.32	45.68	46.62	47.51	48.97	48.63	48.02	47.47	48.46	49.5	51.48	50.71	50.43	50.46	52.27	53.89	56.93	54.92	56.08	55.12	55.1	55.21	57.06	59.15	59.87	58.16	57.61	55.6	55.21	55.24	56.31	59.41	59.17
49.63	51.31	50.64	54.28	56.44	56.31	56.06	57.75	58.33	59.38	59.19	59.29	59.46	60.19	61.57	62.52	61.54	62.29	65.72	64.61	66.7	71.14	72.33	71.84	72.51	72.81	71.07	71.18	70.06	71.65	73.89	72.5	72.69	75.23	76.96	75.07	77.24	79.22	79.07	79.44	78.74	78.23	77.54	77.7	77.55	78.42	80.13	81.29	84.21	86.83
41.97	42.58	45.7	44.8	44.53	49.45	50.33	45.65	46.81	45.41	46.62	47.07	49.32	46.97	47.01	47.44	47.35	47.31	50	49.15	51.55	50.75	51.21	50.72	51.64	50.05	52.65	57.92	60	60.16	62.17	61.4	60.03	60	58.47	60.93	60	60.5	60.93	59.29	59.5	61.24	60.64	62.89	64.2	65.82	67.17	68.87	68.51	69.67
48.54	47.12	48.2	49.31	47.38	48.36	50.09	51.77	52.77	51.78	54.5	55.05	54.92	55.62	55.75	56.37	57	57.15	56.6	56.7	57	57.2	57.77	57.9	56.76	59.77	59.5	60.28	61.07	61.13	60.01	62.82	62.17	60.24	61.39	62.54	64.14	63.87	63.21	65.13	63.8	64.19	67.37	68.37	70.87	71.18	71.75	72.05	72.61	74.82
49.36	51.94	54.61	56.02	53.19	53.31	56.81	56.37	58.11	60.49	59.28	57.37	58.44	59.62	59.16	61.43	60.37	61.58	62.05	64.9	62.74	62.19	65.54	63.76	64.14	63.78	66.77	67.02	69.41	71.32	72.52	75.13	77.7	76.21	77.98	78.93	81.38	81.53	81.07	78.4	79.12	81.01	81.41	83.8	84.79	85.63	85.02	86.72	88.39	90.82
43.07	43.09	42.25	42.72	45.59	45.66	47.1	47.57	48.06	48.8	45.87	47.91	49.95	51.91	52.81	52.71	52.96	50.82	52.64	54	56.1	54.79	56.98	56.11	57.87	60.1	59.95	61.04	58.24	58.21	58.07	59.66	61.34	59.06	57.24	60.32	63.75	65.25	67.95	69.63	72.1	71.73	71.23	71.51	73.69	72.29	72.3	71.72	71.63	71
39.82	39.65	41.29	40.11	40.8	38.65	37.3	38.7	39.8	38.36	38.56	36.43	39.28	41.39	42.09	45.61	44.61	44.05	45.8	42.84	41.75	41.58	41.2	42.84	41.94	43.15	44.27	44.72	42.48	43.82	43.39	42.06	42.61	44.03	46.91	47.26	45.98	46.65	47.48	48.16	51.23	51.47	50.21	52.81	54.68	52.89	53.82	53.05	54.51	53.89
40.54	38.08	38.94	42.87	43.19	45.53	44.65	43.62	44.65	46.85	48.27	48.84	50.47	52.68	54.99	55.85	56.42	55.42	55.61	57.02	59.28	56.49	59.29	58.07	62.62	61.07	61.71	62.61	63.28	60.81	61.59	64.47	64.68	65.38	65.56	66.29	64.61	64.77	64.11	66.59	65.52	67.19	69.21	68.5	70.01	73.74	72.96	73.37	74.92	73.34
30.87	31.12	30.91	29.32	27.57	27.11	28.47	28.49	28.14	26.57	30.43	33.69	32.51	32.43	33.4	33.86	33.82	35.17	35.7	36.48	37.38	35.68	36.29	38.2	39.86	40.95	42.64	45.43	45.23	43.71	44.05	45.06	40.95	41.12	40.26	43.04	42.93	43.23	45.98	51.15	46.04	47.23	45.68	50.16	52.54	52.57	52.32	51.43	53.02	50.49
47.24	45.32	46.52	44.58	44.48	45.15	47.32	48.04	48.69	48.5	47.43	47.22	49.73	51.95	50.83	51	51.4	54.1	56.95	58.89	59.19	60.91	59.36	58.71	58.82	58.25	59.38	61.03	62.05	66.25	69.12	72.21	68.82	70.2	68.91	69.8	68.66	68.22	72.5	70.75	72.01	70.93	73.37	73.44	72.75	74.43	74.37	73.06	75.47	75.29
41.47	41.26	42.53	40.45	40.56	42.9	42.13	42.84	43.33	43.3	43.55	43.33	44.99	42.21	42.21	44.33	43.72	44.92	47.79	47.38	49.02	49.06	49.66	50.35	50.2	48.13	48.23	47.06	48.84	47.42	47.95	48.76	51.82	50.53	50.18	52.21	51.98	51.09	53.24	54.88	53.86	54	56.33	59.48	58.87	57.41	58.55	61.23	63.28	63.2
44.26	41.44	44.96	44.95	46.3	47.19	47.08	50.05	50.72	49.68	49.09	53.78	51.35	51.29	52.44	55.71	55.07	53.68	54.3	60.08	59.01	59.28	61.18	62.22	63.36	60.63	61.66	63.81	61.62	61.94	63.65	64.08	63.38	63.98	64.08	64.15	60.53	63.83	65.14	64.94	66.63	67.48	68.78	70.31	72	73.33	74.82	73.66	69.79	72.46
44.96	45.97	43.92	45.78	46.4	46.62	46.4	47.56	43.65	44.28	46.96	46.79	48.03	50.3	49.34	48.75	51.53	51.74	49.9	49.45	49.18	50.35	50.21	50.41	54.18	53.01	53.88	54.87	57.4	55.91	54.93	53.69	53.75	53.88	54.18	55.52	55.95	60.16	60.09	58.46	58.6	60.65	58.21	57.49	59.48	59.32	58.16	61.21	63.1	59.41
48.5	52.49	52.67	51.42	51.92	51.27	50.56	52.55	51.66	56.21	57.51	59.25	60.08	60.03	61.85	59.63	61.16	59.14	58.95	59.97	59.62	59.77	59.38	57.44	58.09	59.36	58.04	60.91	59.16	63.55	62.92	63.75	64.96	67.19	65.09	66.43	64.89	65.71	69.85	70.26	70.24	68.53	74.3	72.58	76.09	74.51	73.71	74.96	76.8	75.73
44.06	46.39	46.3	48.8	46.35	47.22	48.27	47.52	46.65	47.6	47.99	49.27	50.16	51.64	52.13	54.74	56.12	54.97	51.56	54.47	56.52	57.84	57.26	58.35	59.97	62.63	58.94	59.83	61.1	62.52	62.89	63.3	62.92	62.44	64.45	67.34	68.59	69.33	69.48	70.54	71.14	72.7	72.89	74.37	75.21	76.36	76.39	78.49	78.26	78.84
45.54	45.72	45.01	46.7	47.6	48.54	49.56	52.22	51.67	50.63	48.26	50.82	49.75	50.28	51.26	50.93	50.65	49.78	49.42	50.03	50.6	50.4	52.26	54.27	53.48	54.96	56.34	56.64	55.9	54.75	56.04	56.01	58.22	58.24	58.06	58.26	57.01	61.09	61.74	61.07	59.81	63.64	60.17	62.74	63.77	64.53	64.71	65.6	63.36	64.89
44.56	45.56	45.11	46.72	44.43	44.27	43.66	44.46	46	45.01	44.18	43.98	44.25	44.38	44.26	44.26	44.81	44.5	48.21	47.72	49.01	50.02	49.24	50.21	51.98	51.19	52.74	52.38	56.14	57.82	60.2	62.95	63.51	61.49	61.79	59.89	58.6	60.71	62.32	64.41	63.6	64.96	63.99	68.04	71.34	68.01	67.65	68.34	66.26	67.43
40.63	42.72	41.3	43.5	41.88	44.36	43.29	42.72	43.02	44.09	44.18	45.33	47.38	48.1	48.95	47.31	47.47	49.58	49.78	51.02	51.03	49.8	48.02	46.25	46.16	45.67	47.84	46.17	47.99	46.61	46.37	50.45	52.92	54.44	51.97	50.9	51.92	50.56	51.02	52.91	51.05	54.36	53.18	52.51	52.8	53.4	52.14	55.23	58.14	60.21
48.2	49.88	51.24	51.48	52.04	54.07	55.92	58.03	55.95	57.39	57.91	57.35	56.98	57.04	56.01	57.74	59.23	60.15	61.17	62.71	64.83	62.78	65.21	67.06	65.52	66.91	66.27	65.37	66.8	67.25	64.99	67.13	68.13	68.54	69.46	71	70.32	68.15	69.45	72.79	72.91	74.63	76.74	73.19	73.4	72.34	72.33	70.59	71.89	73.26
40.03	41.39	42.83	43.96	44.08	42.17	43.84	45.84	44.63	44.24	44.4	46.46	47.88	47.12	48.29	48.8	49.21	49.5	49.9	51.6	54.47	52.37	54.22	54.05	52.01	53.83	54.63	53.44	57.2	56.62	55.62	55.15	56.28	57.64	58.95	60.58	59.21	62.69	63.22	63.29	65.32	68.17	65.87	67.74	65.53	65.06	65.96	68.88	69.81	74.37
49.55	48.3	50.43	50.93	51.86	52.72	51.3	51.99	49.11	50.04	51.27	51.13	57.46	55.86	57.4	60.08	61.49	62.86	63.14	64.48	66.22	65.07	63.98	63.23	63.07	63.98	64.57	66.51	69.5	67.63	69.52	69.79	70.08	69.96	70.7	68.69	72.14	73.3	73.26	72.51	70.41	71.89	73.53	75.02	79.14	77.88	78.92	77.42	76.78	77.82
37.85	39.58	41.69	42.11	39.86	43.05	43.01	45.3	43.91	43.43	42.16	43.33	42.73	42.37	41.36	43.7	42.31	42.4	41.93	42.14	42.53	44.18	46.11	46.61	46.19	48.53	48.42	47.88	49.97	47.84	45.27	49.13	50.63	52.38	54.82	58.26	59.21	58.2	60.33	65.38	66.13	65.59	66.89	65.27	68.14	71.17	72.48	72.33	70.85	68.95
31.11	30.87	31.7	31.72	37.05	36.99	36.16	35.08	36.6	34.41	32.92	32.13	31.55	34	34.1	31.79	33.35	32.81	35.04	34.98	36.26	34.1	34.83	35.62	36.06	35.67	38.44	39.86	40.27	40.11	39.78	39.42	40.19	38.51	35.1	37.78	42.22	40.21	42.54	41.47	39.95	42.45	45.52	45.04	45.07	45.31	47	49.19	50.75	50.22
36.8	36.68	34.51	34.9	37.67	38.07	40.83	39.77	39.62	40.98	41.63	39.54	40.34	44.1	41.6	43.82	44.58	44.15	46.31	47.31	46.72	47.65	49.88	48.24	49.8	51.72	51.26	52.59	52.3	52.61	52.46	53.46	53.42	52.62	54.86	54.55	53.04	56.9	53.84	55.26	57.39	56.04	57.86	59.95	61.97	63.74	62.41	62.35	62.61	61
37.62	36.63	35.44	37.55	37.44	39.2	37.76	39.67	40.52	38.8	42.78	41.38	41.94	43.91	42.76	42.18	38.84	39.44	41.23	40.89	41.59	42.35	43.02	46.99	45.56	44.15	46.27	48.83	49.54	50.61	50.83	52.98	53.56	53.54	52.71	53.52	55	53.86	54.68	56.33	58.31	60.03	57.35	57.71	58.36	58.59	59.47	61.15	61.81	61.76
67.32	68.06	70.79	70.91	68.98	67.9	68.43	68.47	70.78	71.16	70.39	71.14	71.03	72.2	71.39	70	73.15	74.49	72.25	72.82	72.84	73.24	72.75	74.43	77.22	77.87	78.79	80.49	83.05	81.09	86.4	87.91	92.24	93.68	95.76	94.63	95.55	97.49	97.72	98.08	96.97	100.09	101.59	103.42	105.65	108.73	106.49	106.08	106.81	109.71
52.52	51.68	48.44	48.17	48.94	49.03	49.36	52.85	53.57	52.89	52.05	55.59	53.96	55.61	54.12	55.42	56.14	56.26	57.92	60.22	58.95	60.36	58.32	59.76	59.96	60.65	60.92	63.9	66.51	66.1	65.31	67.89	67	66.97	66.43	66.07	68.4	70.4	70.92	71.97	72.47	73.84	73.84	73.9	76.19	75.14	75.07	75.95	75.85	76.65
72.45	71.9	74.94	78.1	75.68	76.03	78.93	75.92	77.04	78.72	77.65	79.64	81.69	84.15	87.21	83.36	85.22	84.47	86.7	86.7	89.57	91.7	90.79	89.27	87.35	90.8	91.85	89.78	87.44	86.72	86.22	87.5	88.85	89.97	90.83	90.93	94.03	93.51	96.83	96.33	93.72	96.91	98.75	103.06	104.37	103.18	104.61	103.79	103.8	104.37
74.93	76.52	76.37	79.56	79.05	81.35	78.77	78.42	81.66	80.69	80.69	83.78	83.3	80.99	82.07	87.62	87.66	88.34	89.04	89.79	89.35	88.7	87.34	88.67	87.84	91.04	94.68	93.33	93.16	94.51	96.07	94.52	98.15	99.41	99.99	97.82	99.63	102.65	98.99	100.29	99.85	102.18	101.67	101.35	102.67	105.09	105.14	106.91	106.75	106.96
55.19	55.23	55.84	58.18	57.24	60.64	62	61.03	62.78	62.73	64.67	65.02	68.26	68.76	67.22	68.19	66.83	68.28	67.66	69.22	67.71	69.27	69.92	71.05	70.09	72.28	74.46	73.32	74.71	75.25	74.81	75.69	72.41	74.61	74.89	76.21	75.43	76.25	77.91	79.21	79.88	80.26	78.96	79.05	79.77	84.06	83.11	84.82	87.59	88.6
58.17	60.73	62.07	61.42	62.62	64.84	64.32	66.02	66.72	67.47	67.47	67.86	70.28	70.54	71.86	72.7	74.06	74.47	72.25	75.28	72.19	74.67	73.15	74.51	75	75.7	72.08	74.91	72.73	74.21	76.71	77.5	76.33	80.24	78.94	79	79	80.56	84.49	83.77	87.17	87.23	90.45	90.18	89.83	86.57	91.23	89.23	91.33	89.59
53.07	54.99	54.61	55	55.5	55.44	54.72	56.67	59.33	59.7	59.07	58.46	61.52	58.96	59.59	58.97	61.76	60.92	60.82	61.85	63.48	67.9	67.94	66.67	69.33	69.53	68.7	72.59	72.92	72.28	74.16	76.86	76.67	76.27	79.28	75.28	79.12	79.68	79.66	77.68	80.31	82.76	84.46	83.06	83.46	83.02	85.48	84.94	87.04	90.17
54.38	56.65	56.75	55.79	53.89	54.99	55.81	56.03	57.86	59.72	59.28	58.64	60.28	59.5	60.26	60.07	62.1	63.96	64.63	66.27	68.39	67.1	67.62	67.3	69.68	70.65	70.06	73.99	73.47	74.33	75.04	74.73	74.32	75.54	75.5	77.02	78.09	81.58	80.76	81.63	82.21	82.92	84.26	88.96	89.13	90.44	92.61	91.07	89.6	92.63
57.03	60.85	58.36	60.16	61.22	61.68	61.87	62.59	63.68	64.27	66.71	68.81	69.07	68.31	70.13	70.07	70.96	69.57	68.8	68.96	69.1	71.97	69.73	68.92	70.31	69.11	69.07	69.72	71.22	68.89	70.33	70.68	72.22	72.02	74.41	73.21	77.64	77.58	77	74.34	77.68	77.71	79.8	80.75	79.76	79.78	79.13	82.67	84.87	86.61
74.78	73.05	75.47	73.77	74.17	78.99	79.34	80.22	80.79	78.37	80.75	82.17	80.7	84.9	86.85	88.77	85.77	85.83	86.59	85.16	84.93	83.61	87.18	89.45	88.19	90.99	90.24	90.34	90.7	94.8	95.4	100.2	100.8	102.82	101.62	100.75	100.1	103.66	103.3	106.08	105.72	109.35	109.86	109.29	109.8	111.66	117.71	120.34	122.66	124.22
54.94	55.31	57.34	57.21	58.13	56.55	57.63	59.63	60.4	58.9	60.9	64.15	63.84	63.23	61.45	60.54	63.71	64.43	63.67	65.6	66.68	65.72	67.47	68.25	70.3	69.96	71.08	71.71	73.22	72.82	74.63	74.16	74.67	74.98	74.96	76.59	75.39	78.75	78.6	80.72	80.39	84.03	84.25	88.15	84.92	84.92	83.92	87.17	85.89	85.82
50.36	52.86	52.31	54.95	53.39	54.06	53.54	55	55.04	54.59	57.43	60.11	60.12	62.34	65.6	67.11	67.74	66.63	66.08	66.88	69.47	71.95	69.84	69.04	71.8	74.02	74.61	75.85	77.51	77.67	79.23	78.89	78.3	79.16	78.03	75.62	76.91	79.28	83.26	81.06	80.05	82.12	81.85	83.54	86.3	88.37	83.84	85.27	87.47	90.99
59.22	57.94	62.02	60.8	59.62	63.51	63.01	62.56	65.39	67.14	65.3	68.88	65.53	64.88	67.41	69.44	72.46	73.53	71.77	70.35	72.14	73.71	76.21	76.33	77.11	76.18	73.37	76.16	76.17	78.74	80.27	84.29	82.25	82.43	84.83	81.71	81.89	82.59	84.13	85.47	82.54	82.83	82.28	85.81	86.74	89.47	91.08	92.54	92.23	92.07
51.43	53.1	53.49	52.98	52.97	52.31	53.82	53.71	55.14	55.03	56.32	58.12	59.36	59.85	63.13	62.88	64.51	65.04	64.64	64.72	64.83	65.47	67.62	68.58	68.62	69.17	68.1	68.1	70	72.25	69.65	69.86	70.57	70.46	71.77	72.17	73.45	74.14	76.43	75.57	76.74	78.01	77.66	76.62	81.33	80.44	79.59	83.79	85.23	82.33
55.86	54.74	52.51	51.89	50.67	51.42	51.23	54.17	56.24	58.66	56.98	58.31	55.23	55.5	56.68	55.18	54.08	60.27	60.95	60.86	62.6	64.51	64.17	65.4	66.83	65.46	64.31	66.72	65.45	66.44	68.73	68.66	67.93	67.64	67.77	68.61	67.15	67.1	69.52	69.74	69.52	69.5	74.14	74.82	73.54	75.32	78.01	76.35	79.7	77.49
65.99	68.94	71.61	72.26	73.11	72.72	73.09	73.36	76.85	75.08	76.01	72.61	77.02	81.93	83.09	84	84.48	83.46	81.48	84.93	84.35	85.04	84.14	85.55	83.08	86.39	88.42	89.79	85.59	84.14	83.49	87.24	89.13	90.13	91.53	95.87	94.55	94.44	95.44	94.94	94.87	98.37	96.86	102.12	103.11	104.64	110.32	110.33	112.74	113.41
72.46	72.4	73.94	73.1	74.78	76.69	77.15	77.95	78.2	77.59	78.1	80.79	82.83	81.08	82.52	84.15	84.67	84	83.07	83.57	84.51	87.59	87.26	84.53	86.42	87.75	86.53	88.48	91.28	91.86	92.87	95.33	95.79	95.96	97.26	96.64	95.87	98.66	98.73	99.84	101.48	101.94	99.02	101.82	100.19	100.43	102.24	105.31	108.29	108.07
50.06	51.8	50.86	51	50.47	51.1	51.58	52.24	50.65	49.44	48.1	53.23	53.63	52.28	51.67	52.95	49.96	50.9	50.83	50.49	49.83	51.23	52.48	53.5	52.24	54.46	54.37	54.28	58.84	56.95	54.11	56.53	56.97	55.53	54.99	57.23	56.01	56.94	55.89	57.08	58.37	57.48	58.38	59.46	60.95	61.11	62.87	61.58	63.56	63.48
68.59	69.66	70.48	70.52	69.7	69.22	72.64	72.61	72.39	71.88	73.66	73.41	77.25	76.78	82.03	79.75	84.45	83.93	82.77	84.86	85.26	85.37	86.01	83.24	85.67	86.37	84.5	85.46	87.62	86.35	86.53	89.14	90.5	88.25	88.53	91.89	92.04	95.26	93.99	95.57	96.85	97.67	98.31	100.57	101.71	102.5	101.42	104.27	102.32	101.75
55.38	54.89	52.16	52.3	51.91	53.76	53.04	52.7	51	50.99	57.4	54.98	53.17	55.78	56.21	55.07	58.78	57.13	54.63	54.66	55.15	54.41	54.95	54.87	57.65	55.82	58.02	56.26	56.01	56.01	55.94	54.55	58.74	56.31	58.78	58.63	57.45	62.34	65.01	65.01	63.94	63.39	64.05	66.21	68.56	68.25	71.75	73.85	71.78	74.28
56.02	54.06	54.3	55.28	58.63	58.96	55.21	53.18	56.73	54.46	53.83	51.85	54.26	54.09	56.15	56.98	56.93	57.65	60.88	60.55	63.71	61.92	60.17	63.41	63.62	60.6	59.62	58.99	58.1	58.72	60.62	64.81	61.97	63.06	64.05	67.72	66.25	64.05	64.4	66.52	67.88	70.07	70.68	73.43	72.55	72.62	74.52	72.94	75.72	75.38
50.92	47.17	49.68	48.77	50.18	52.63	48.12	48.05	48.54	47.38	48.83	51.32	49.11	48.44	47.77	47.38	49.91	51.17	50.9	50.91	53.43	52.05	52.24	52.11	50.79	50.25	54.55	52.64	54.19	53.17	51.73	53.47	52.88	51.16	53.99	51.81	54.22	53.82	54.05	55.15	56.06	56.37	59.52	61.54	62.05	62.29	62.1	62.72	62.68	62.7
55.32	54.21	54.57	58.82	57.54	59.87	60.63	60.89	62.11	61.39	60.99	60.69	61.84	66.32	65.65	64.98	66.42	68.19	68.99	70.45	69.3	69.03	72.54	75.18	76.09	77.79	79.17	81.52	82.66	83.75	84.64	87.46	88.44	89.02	89.5	90.66	87.84	89.29	85.64	87.96	90.33	89.9	89.36	89.87	92.25	94.12	94.5	96.08	98.81	98.84
51.13	48.28	50.33	50.3	49.8	51.23	53.05	51.46	50.7	53.86	54.3	55.7	54.93	56.17	58.41	61.04	62.28	62.12	61.66	64.56	60.78	64.53	63.48	63.54	65.97	65.9	68.92	67	61.67	64.28	64.7	65.9	64.69	69.53	69.43	68.51	68.15	69.31	68.79	68.64	69.58	71.77	72.59	75.24	74.07	74.18	75.81	74.66	73.24	76.74
56.21	58.78	60.66	62.07	60.69	59.39	60.02	62.89	63.62	61.21	61.19	63.47	64.57	64.95	63.5	66.15	67.67	66	65.17	69.77	71.19	71.44	68.18	71.81	71.13	72.38	76.7	75.62	77.72	77.52	76.29	77.74	78.33	81.3	81.49	78.52	80.86	79.45	79.76	84.69	85.26	85.26	84.19	87.04	86.45	88.07	87.37	90.03	90.11	92.5
62.07	66.02	67.93	64.71	69.67	71.87	70.69	72.11	74	74.95	72.53	70.12	68.94	72.71	71.89	70.3	71.25	72.51	77.59	80.22	78.38	78.34	75.5	74.01	76.71	75.21	74.32	76.21	77.13	78.25	81.55	81.25	84.86	85.03	86.01	84.14	83.73	85.42	86.73	89.22	91.29	92.91	93.17	93.55	94.57	95.54	92.55	99.05	99.03	101.47
57.57	59.48	61.13	60.04	58.59	57.2	60.16	58.87	58.55	61.58	60.17	60.65	59.66	61.57	58.58	59.43	59.93	62	65.4	64.07	62.81	62.73	60.75	66.11	63.24	63.61	64.7	65.21	64.85	66.13	70.91	71.07	70.87	72.08	70.38	70.46	72.13	73.17	72.3	73.96	74.5	72.84	76.58	78.67	77.71	77.84	80.65	80.39	84	85.13
65.8	66.75	68.74	69.43	67.04	67.56	70.14	69.9	70.93	73.03	76.78	73.91	74.64	75.16	76.64	79.85	78.24	81.16	78.61	80.72	82.39	80.13	83.41	85.52	86.02	87.7	91.72	93.52	94.8	95.1	92.48	91.82	91.49	95.61	93.21	93.66	92.28	91.78	95.18	97.7	97.65	98.74	96.51	99.98	101.33	101.9	106.26	106.67	104.53	106.45
72.06	68.78	73.27	74.12	76.51	76.59	79.42	82.57	82.52	82.73	85.25	90.21	89.52	88.54	91.35	92.39	93.3	93.7	93.84	94.49	95.75	97.86	99.7	102.61	101.02	100.27	102.53	105.6	105.18	105.18	106.57	107.63	108.62	108.56	111.07	108.57	108.03	112.34	113.24	117.09	118.81	120.8	117.02	120.1	121.38	124.95	123.36	123.75	126.89	127.81
56.97	56.63	59.81	58.79	58.87	57.69	60.61	63.47	63.36	63.98	63.41	66.04	67.67	66.31	65.33	63.85	66.62	64.53	65.21	65.57	67.16	67.24	67.58	67.8	64.24	65.51	65.48	64.88	67.37	67.35	68.25	69.51	70.07	73.88	73.44	73.23	72.8	72.97	73.9	74.63	76.02	78.63	76.83	74.66	77.86	77.62	78.22	80.29	80.82	80.23
62.35	61.49	61.74	62.59	64.15	62.68	63.31	61.18	61.12	63.07	63.24	62.15	63.19	62.89	62.56	63.76	66.07	67.25	66.12	66.09	67.37	68.81	67.92	68.71	69.42	69.1	69.28	69.43	68.22	69.09	70.61	70.32	70.44	70.89	71.31	73.55	73.59	75.55	77.8	80.43	80.57	80.18	83.14	86.08	87.69	84.43	86.16	85.9	84.95	88.44
57.81	60.24	60.33	62.45	63.03	62.3	63.25	61.87	64.5	64.16	66.93	65.1	63.29	63.2	63.06	65.09	61.5	61.23	63.15	63.61	65.47	63.41	63.48	65.48	67.14	66.9	67.55	71.42	71.76	72.63	73.95	74.96	76.83	74.61	75.66	77.48	77.8	82.55	83.01	81.69	82.68	84.5	82.68	84.14	87.96	89.06	91.85	92.7	91.41	90.97
56.48	56.62	59.77	60.77	57.15	59.31	58.95	56.29	55.74	57.91	55.1	56.93	56.55	58.78	58.28	61.46	60.54	63.02	64.09	64.31	61.07	61.66	59.02	61.47	60.8	60.62	59.27	60.95	62.53	65.3	64.52	67.21	68.08	68.11	68.06	69.56	68.12	66.29	68.8	68.75	71.46	73.27	72.8	73.52	72.85	75.83	75.25	74.17	73.92	76.73
61.72	62.1	64.57	65.51	65.44	68.12	68.92	68.42	71.99	71.35	70.73	70.7	71.16	71.34	71.99	76.66	75.62	76.33	78.43	79.9	83.02	81.81	82.5	84.06	83.46	85.53	87.84	88.75	89.84	90.33	90.53	89.76	90.13	91.05	91.15	93.13	94.55	95.37	97.93	97.47	98.21	99.15	98.92	99.77	98.86	101.28	104.34	102.97	103.55	104.04
50.47	48.24	51.42	49.53	51.75	52.39	51.56	48.56	52.17	51.19	53.7	54.02	53.08	52.92	55.6	53.05	51.71	53.03	53.07	52.41	53.43	56.24	54.86	55.92	56.14	55.12	55.23	58.14	57.71	56.46	55.67	54.76	54.23	54.69	57.55	58.04	59.3	61.15	61.1	64.61	64.72	64.31	64.58	65.41	64.92	65.2	67.15	69.31	70.66	72.87
70.93	71.64	69.46	68.02	72.61	72.46	72.64	75.26	76.57	73.43	76.85	74.98	75.4	79.03	78.31	79.37	81.19	83.42	83.57	84.3	83.89	85.15	85.74	83.83	83.31	81.64	81.24	81.85	84.9	86.67	86.18	88.8	92.82	92.52	93.95	91.17	91.55	93.75	94.02	91.94	92.1	92.58	95.98	96.88	99.21	99.92	101.59	99.72	102.91	99.47
55.27	54.44	52	50.3	52.16	52.41	52.57	52.08	55.69	57.06	58.2	57.56	56.45	55.41	56.16	58.93	59.63	61.58	64.06	64.9	63.35	66.96	67.52	66.8	65.41	67.18	69.56	67.64	68.81	70.85	72.82	75.2	73.09	73.46	74.41	78.86	77.36	76.32	76.39	75.58	76.24	76.43	78.76	79.74	78.04	79.1	77.1	81.4	81.19	80.83
66.31	69.17	70.22	68.25	69.86	69.72	72.99	76.8	77.71	79.95	80.27	80.17	82.37	82.14	81.67	78.58	81.8	83.6	80.45	84.01	82.64	83.22	81.55	81.38	82.16	83.16	80.52	80.54	78.97	80.32	80.77	85.03	84	83.86	85.28	86.62	86.91	89.45	90.74	92.12	95.44	95.81	95.05	97.69	96.29	99.38	99.49	97.98	99.41	100.5
52.85	51.84	52.88	52.48	53.95	56.96	58.37	58.62	57.6	60.51	59.61	58.94	59.84	58.85	59.64	62.79	61.95	59.69	62.19	62.92	62.78	62.87	63.24	65.73	63.74	65.14	66.01	66.27	64.22	65.57	65.59	67.38	67.86	67.63	69.05	68.89	69.95	69.38	68.63	69.16	72.13	74.11	74.67	75.26	75.27	76.33	77.6	78.98	79.49	81.24
52.68	55.03	57.94	55.95	59.48	59.05	57.71	61.07	65.43	62.74	65.16	64.72	60.85	59.72	59.24	62.94	62.53	65.57	66.83	67.55	72.88	70.83	72.38	71.21	72.69	75.95	74.1	75.7	77.36	79.97	77.48	80.6	78.32	78.24	79.62	76.87	78.05	79.25	82.41	83.07	83.19	82.52	81.32	83.24	85.78	88.05	85.89	89.14	92.21	93.06
52.16	51.41	52.14	51.47	49.57	51.7	50.56	53.63	52.98	56.6	56.48	56.03	57.96	55.68	55.79	57.64	56.38	59.19	62.37	64	65.42	65.05	65.9	66.73	68.17	69.68	69.77	72.28	73.44	73.49	75	75.65	76.83	74.74	75.89	79.55	77.29	76.87	78.69	81.13	78.2	80.29	83.45	84.3	81.93	83.27	84.99	87.12	87.42	89.46
57.77	61.07	58.3	60.12	62.67	63.1	61.77	64.2	64.6	65.58	63.78	66.97	66.32	67.34	66.67	65.97	71.24	72.38	71.12	70.2	73.1	74.79	72.71	71.73	72.2	75.46	74.28	72.91	74.05	73.94	74.43	74.79	74.91	77.51	78.12	78.18	76.5	76.35	75.4	76.62	77.9	78.31	81.04	80.77	81.35	81.5	83.85	83.04	85.95	89.04
58.51	58.4	56.31	56.46	59.63	56.63	55.52	53.32	54	55.2	55.58	55.84	58.98	57.27	58.27	58.75	59.02	58.15	57.26	59.12	60.96	61.84	63.16	65.91	70.06	68.29	69.57	69.32	68.63	66.76	69.22	64.79	65.61	67.22	66.31	64.06	64.36	65.38	66.32	66.23	64.99	66.75	66.91	68.35	67.95	71.1	73.38	70.51	73.04	73.66
52.98	54.98	56.24	59.15	61.63	59.07	59.68	57.73	58.9	60.07	60.18	60.82	63.23	61.08	63.18	63.1	64.12	63.74	64.69	63.99	65.72	66.95	64.87	67.68	68.68	68.1	69.14	70.49	71.64	73.68	76.47	77.31	73.52	75.95	74.83	75.62	74.09	74.44	78.47	77.26	81.53	81.72	82.1	81.73	83.24	81.78	82.87	84.21	84.13	83.97
68.48	71.4	73.21	73.11	74.47	73.8	73.96	76.17	72.62	75.31	75.69	75.36	72.38	74.73	76.12	75.09	74.32	75.11	77.08	76.79	74.57	76.47	76.83	76.95	79.19	81.22	82.46	83.24	84.29	84.28	85.3	89.29	89.37	88.94	89.33	89.45	92.92	92.64	93.88	93.48	96.03	97.37	97.33	97.45	98.39	96.86	98.58	101.31	101.03	102.8
65.98	68.63	68.27	69.07	69.08	68.84	70.84	73.11	71.12	73.91	75.6	75.31	77.63	77.71	79.04	79.21	80.24	84.08	85.68	84.42	84.1	85.98	87.12	87.81	89.94	90.06	91.37	90.38	89.61	91.65	89.16	92.15	92.53	91.55	95.7	95.05	93.67	96.22	100.58	101.54	101.26	103.27	104.48	107.31	108.06	112.27	113.2	114.81	114.21	114.74
62.42	64.29	63.6	64.35	63.04	60.8	60.01	61.62	64.08	65.33	69.01	73.58	76.24	75.84	80.17	81.46	81.8	78.93	78.36	80.22	81.94	80.78	84.22	83.6	81.41	84.13	86.63	86.47	83.49	81.6	82.69	84.5	84.57	88.11	89.93	92.85	93.07	92.71	91.49	92.69	90.71	91.28	90.76	89.77	89.35	93.01	93.51	91.27	92.64	94.79
59.78	60.31	64.47	64.75	65.66	64.45	64.84	66.28	63.64	67.01	66.94	69.55	66.94	70.56	71.04	75.1	76.16	76.05	76.31	76.39	76.49	78.16	78.17	76.87	79.06	79.87	82.51	85.27	85.95	83.44	83.2	84.27	83.99	84.47	82.93	84.73	83.97	85.87	89.06	89.09	90.81	89.14	91.95	91.39	88.41	86.73	89.43	91.31	91.39	88.43
62	58.57	55.79	55.91	57.9	57.23	56.94	57.96	57.71	59.1	59.95	60.75	62.11	60.78	61.94	63.24	58.82	55.64	56.2	56.33	56.75	56.68	57.53	57.2	57.9	58.66	61.38	64.24	62.86	66.2	65.32	67.63	66.74	65.75	67.02	66.36	66.39	67.97	66.36	68.4	69.35	71.27	68.7	70.87	70.24	70.56	71.92	71.31	72.23	72.8
69.13	67.91	68.02	66.74	67.78	69.56	69.92	69.92	69.94	72.43	72.17	72.78	74.8	74.65	75.95	78.46	82.48	81.82	79.76	77.75	79.68	78.9	85.48	87.22	87.33	90.48	89.66	90.24	92.1	91.43	90.76	90.57	91.06	90.87	91.05	93.25	90.2	91.89	93.59	92.65	93.31	94.81	97.31	95.82	99.09	96.9	93.48	98.11	97.54	96.98
66.48	65.65	64.45	63.14	60.92	61.22	61.95	63.52	65.2	67.09	67.56	70.65	67.16	66.2	67.53	67.2	67.19	70.37	71.31	72.99	77.15	76.23	75.65	74.83	75.87	77.68	80.15	78.79	79.96	83.07	86.76	85.36	84.93	88.64	87.49	87.36	90.87	91.54	95.42	94.7	97.92	97.82	100.6	100.94	101.38	100.94	104.3	104.52	105.6	105.18
53.6	52.44	52.88	54.62	55.14	54.15	56.11	55.09	57.53	56.62	55.95	56.28	56.2	57.72	56.11	57.22	58.16	59.86	59.56	62.38	63.73	64.73	64.8	65.63	66.39	66.48	69.32	69.96	68.91	71.28	70.84	72.33	69.74	72.39	71.82	75.37	75.82	73.51	75.61	74.23	76.93	78.47	77.34	76.16	80.54	79.5	80.41	82.26	83.41	84.01
73.06	70.14	74.14	76.65	77.79	73.69	72.33	70.97	72.58	71.96	75.85	73.16	74.37	77.67	77.46	77.82	81.12	82.5	83.85	83.24	82.44	85.05	87.1	85.44	85.18	83.08	84.73	87.05	85.18	85.24	88.34	84.46	85.47	87.25	82.16	80.98	81.97	84.62	85.56	85.09	84.93	85.07	88.61	90.37	89.32	92.04	91.51	92.58	93.33	91.79
52.18	54.76	54.56	55.06	55.51	55.53	56.3	55.42	55.44	53.55	56.13	56.8	57.07	57.04	56.9	57.71	58.07	62.68	62.33	61.97	60.5	60.96	59.41	60.85	61.9	64.46	63.89	65.81	67.71	69.48	69.89	71.92	71.97	72.88	71.21	73.85	71.98	73.68	76.6	74.87	78.72	77.52	79.51	77.07	76.39	78.82	79.67	78.26	78.34	77.8
60.6	59.81	59.68	60.28	59.9	62.01	61.84	61.92	61.51	60.92	62.45	61.74	64.1	66.75	69.51	67.34	66.25	67.99	71.37	68.76	66.52	68.73	71.53	74.61	72.25	73.49	74.01	74.86	76.09	75.55	76.49	75.67	77.24	77.99	79.05	82.67	84.51	86.2	88.68	90.4	89.31	89.82	92.66	94.11	91.33	90.92	92.83	92.63	93.95	97.19
56.91	57.26	58.65	55.76	54.08	51.33	53.62	52.06	51.28	55.26	55.91	55.61	55.69	54.36	56.36	57.45	57.77	59.9	61.68	58.85	59.53	61.47	64.57	64.1	66.42	68.92	69.94	73.14	70.07	68.85	68.87	72.89	71.42	72.59	71.91	74.85	73.54	73.91	72.39	72.34	73.86	76.01	73.32	73.38	74.79	78.28	76.18	76.65	76.36	79.06
60.91	62	66.76	69.86	67.63	68.29	65.77	69.16	68.81	70.08	71.87	71.48	71.02	73.42	72.32	73.81	68.19	68.26	71.43	71.49	72.38	75.94	74.7	76.31	74.74	78.56	77.92	79.43	81.12	84.19	84.66	85.29	86.57	87.77	83.64	83.25	81.76	81.67	83.82	87.16	88.48	91.49	92.77	89.51	90.07	93.47	93.6	92.76	95.78	99.02
54.23	54.56	53.61	54.76	55.17	55.2	57.34	57.33	57.89	57.47	54.5	53.84	56	57.03	58.52	60.31	62.72	65.21	66.31	66.77	63.88	65.06	66.53	70.33	71.84	72.57	71.2	69.21	67.85	68.84	69.79	69.59	68.25	69.21	72.38	73.2	72.59	73.51	70.74	73.04	74.9	75.92	76.98	77.93	80.26	81.29	83.44	83.08	84.82	86.92
63.62	63.89	66.97	68.48	69.5	67.34	65.74	66.72	70.56	73.92	73.69	73.79	75.92	74.9	76.09	75.84	79.98	79.34	77.84	77.45	78.07	77.6	77.69	77.78	80.62	83.48	86.58	87.52	85.48	85.68	87.97	89.91	90.36	89.16	90.01	91.32	88.77	90.65	91.44	93.38	95.58	94.69	98.46	97.31	97.15	101.24	102.75	99.51	100.14	98
66.61	67.71	62.78	64.08	64.08	65.61	67.74	65.79	68.81	71.07	73.55	74.21	74.14	73.13	73.79	75.32	74.97	72.98	71.96	74.32	76.37	77.47	79.13	77.49	79.83	79.33	78.82	80.62	80.39	85.54	89.45	84.6	84.46	83.76	91.37	92.53	94.94	96.47	95.61	99.06	99.39	99.67	100.56	101.59	105.11	105.94	109.15	106.84	107.06	108.8
62.29	63.09	63.23	66.15	64.29	65.95	66.85	70.9	75.87	77.11	77.41	74.62	73.39	78.65	76.04	80.73	80.21	81.56	82.15	85.46	87.46	88.16	85.64	82.98	84.9	87.13	92.13	90.12	90.69	92.92	92.12	92.45	91.17	92.62	95.09	94.74	96.02	94.19	97.96	95.52	94.71	97.32	97.87	103.38	101.82	100.92	101.93	102.2	104.63	105.09
55.65	54.89	56.95	55.34	58.23	57.52	58.5	58.95	57.59	61.18	61.14	61.39	62.25	65.31	68.9	66.03	67.7	69.04	69.87	74.93	74.12	72.84	74.13	72.71	73.47	75.73	76.79	79.43	80.77	81.96	85.17	84.65	84.08	86.48	85.73	87.69	88.81	89.39	88.29	89.5	92.35	91.27	91.77	93.13	92.63	91.76	95.84	97.09	97.23	94.29
59.57	61.62	63.55	65.78	64.53	63.54	61.81	63.18	64.72	65.29	66.67	65.75	66.81	67.67	67.97	64.51	64.58	64.36	65.73	63.38	62.62	63.79	64.5	62.16	66.29	68.25	70.17	68.84	69.32	73.39	71.13	71.8	71.43	73.95	72.97	76.13	75.03	77.13	77.88	77.75	78.64	83.12	83.15	82.91	85.31	87.15	86.63	87.84	89.74	88.95
59.9	61.57	65.15	62.58	61.65	58.31	59.25	61.76	61.58	60.32	61.56	61.14	62.52	62.47	65.61	65.96	66.29	66.97	70.11	70.27	74.22	73.43	76.11	75.57	75.68	76.9	78.11	76.21	76.73	75.79	75.65	77.91	80.44	79.72	77.48	79.09	81.05	79.86	84.82	85.09	83.23	83.2	83.38	82.61	81.81	82.76	83.22	85.19	85.32	87.66
73.16	74.51	73.36	76.47	78.12	77.84	80.16	81.37	83.66	81.91	82.4	83.77	86.16	86.35	86.45	84.89	85.03	84.68	86.8	88.85	91.5	92.86	91.16	94.53	94.05	96.19	95	93.81	98.27	97.56	98.64	99.3	98.7	98.14	99.79	104.79	103.82	107.08	107.02	107.19	108.4	106.22	107.77	110.55	111.05	111.64	109.91	110.76	114.99	117.36
50.65	49.92	52.9	54.19	56.28	56.77	57	54.9	53.16	55.65	56.34	58.52	62.45	60.11	56.92	58.16	59.82	60.46	61.14	60.6	60.28	59.35	62.46	60.68	60.21	59.55	57.83	58.32	58.39	60.54	61.74	63.15	63.88	62.39	64.83	64.55	68.66	66.9	66	65.54	65.97	67.69	67.69	67.32	67.41	65.14	69.32	69.96	74.83	72.01
59.57	61.62	63.55	65.78	64.53	63.54	61.81	63.18	64.72	65.29	66.67	65.75	66.81	67.67	67.97	64.51	64.58	64.36	65.73	63.38	62.62	63.79	64.5	62.16	66.29	68.25	70.17	68.84	69.32	73.39	71.13	71.8	71.43	73.95	72.97	76.13	75.03	77.13	77.88	77.75	78.64	83.12	83.15	82.91	85.31	87.15	86.63	87.84	89.74	88.95
56.38	57.5	58.92	60.78	60.88	63.21	63.58	63.32	65.76	68.13	69.88	69.12	68.68	71.19	71.2	70.54	68.76	69.25	70.16	68.93	70.7	71.02	72.55	74	75.2	77.48	78.9	78.58	82.4	85.72	87.11	87.23	85.88	86.35	85.56	85.67	87.77	90.56	93.47	94.21	92.4	91.64	95.2	95.06	94.57	96.83	95.74	100.56	100.39	101.45
62.04	64.74	64.6	64.18	64.23	63.81	63.26	64.85	66.61	69.32	66.74	67.75	68.95	70.29	70.33	74.78	75.78	72.01	73.8	73.57	72.62	72.91	72.94	70.94	69.82	69.07	67.34	68.94	66.42	66.66	66.45	68.1	72.44	70.01	69.39	71.01	71.87	71.54	69.68	71.05	71.33	70.09	73.14	74.06	74.91	75.32	75.11	77.25	76.73	78.01
62.57	60.49	60.31	61.11	65.25	64.5	66.74	66.14	69.09	69.67	69.59	69.79	68.21	68.6	71.32	64.62	65.63	65.63	68.53	69.89	72.52	73.91	74.28	72.29	70.04	71.67	75.26	75.94	77	76.63	75.77	76.56	79.69	80.16	79.98	80.76	81.43	81.43	85.1	85.38	86.78	87.62	89.23	90.65	92.12	93.22	92.8	91.29	93.36	93.93
53.35	55.94	57.01	59	60.61	59.84	60.28	58.99	58.62	59.83	58.47	63.91	61.02	63.33	61.8	64.05	65.86	65.61	66.59	66.41	67.27	66.4	66.18	65.49	67.19	69.27	72.71	69.32	72.12	71.75	72.41	71.49	75.79	78.64	76.53	77.31	80.21	80.83	80.89	84.3	86.27	84.39	83.92	86.3	87.46	86.28	90.59	87.9	87.61	86.59
50.18	48.83	50.5	50.64	49.31	54.8	54.1	51.72	51.34	53.18	52.86	53.14	53.99	53.93	52.34	57.36	55.36	54.97	55.53	57.98	56.31	56.16	59.63	59.96	61.02	63.91	65.52	65.63	65.57	65.44	65.69	67.22	69.62	71.97	72.35	74.91	74.84	77.19	75.91	76.31	78.42	77.2	79.5	79.95	79.59	80.5	81.19	81.49	82.77	81.93
56.9	55.78	57.28	55.58	53.72	55.46	57.01	56.63	55.7	55.08	58.02	58.24	58.84	60.82	62.65	62.98	65.93	66.94	66.94	66.39	67.83	68.89	67.63	67.9	67.05	70.38	68.35	71.86	72.93	73.42	70.58	70.6	71.42	73.28	75.15	74.16	73.94	78.4	79.9	80.72	82.86	86.64	88.78	90.72	90.35	88.66	91.36	91.32	89.99	91.51
60.38	63.28	62.4	60.16	61.8	64.97	64.93	63.57	64.56	64.62	66.6	66.59	70.51	68.72	70.39	70.7	71.27	71.85	74.5	75.66	78.31	77.31	78.17	78.94	83.49	83.33	81.68	81.9	84.36	86.04	85.11	88.19	89.34	92.79	92.06	93.55	90.95	92.62	92.14	96.88	99.41	96.01	96.85	98.7	100.97	99.96	101.8	104.3	104.18	104.64
62.38	61.78	63.02	62.69	64.95	65.9	65.87	62.79	66.95	65.52	66.67	68.3	68.89	68.91	68.16	70.16	73.3	70.32	71.4	71.59	72	71.35	72.02	73.78	73.36	73.56	74.82	75.3	75.55	75.42	75.47	75.81	77.92	78.07	77.6	76.53	77.07	78	80.81	84.36	89.09	86.16	86.35	87.79	88.12	92.02	95.66	96.61	97.59	96.6
71.01	74.74	72.82	73.45	73.82	76.04	76.19	74.63	73.28	76.34	73.83	73.95	73.04	73.05	76.12	75.23	78.2	78.06	81.08	82.45	80.65	84.35	83.51	83.25	84.43	87.24	85.21	87.75	88.39	88.48	88.46	88.55	87.99	89.81	89.51	90.02	90.61	92.08	93.39	95.08	92.72	94.63	96.83	97.27	96.11	98.35	100.23	101.56	100.14	99.62
63.43	66.02	63.68	65.28	62.68	62.23	64.62	67.25	70.83	73.86	69.81	73.21	73.91	73.85	76.27	75.72	78.28	78.64	78.9	79.31	76.23	78.58	78.83	79.83	84.53	83.44	82.91	86.65	87.42	87.36	89.93	90.55	88.63	88.9	92	93.31	95.36	96.99	93.91	93.85	92.05	93.65	93.83	92.39	95.32	96.43	98.55	95.49	95.73	98.6
65.21	67.98	68.31	65.1	65.71	67.29	71.36	70.99	71.29	72.11	71.66	73.44	73.71	74.69	75.32	75.48	76.99	76.81	79.46	82.35	79.83	83.73	85.58	86.43	85.95	85.33	85.4	85.6	89.79	87.97	85.72	87.45	88.46	89.1	88.05	91.08	89.72	88.52	87.42	87.04	86.71	89.14	90.48	89.45	90.45	91.65	90.98	92.59	93.01	95.93
50.49	50.6	52.24	52.06	50.84	51.3	53.06	54.02	54.21	54.29	57.05	56.76	56.96	58.24	60	60.59	60.33	61.16	59.53	58.79	56.15	57.34	57.95	59.61	58.02	60.36	56.38	59.12	56.98	60.21	58.97	60.41	57.94	58.76	60.15	59.84	60.84	61.9	62.07	62.31	62.14	61.74	62.54	66.16	66.96	67.05	68.61	69.3	70.16	70.46
52.73	51.19	57.87	58.69	55.83	54.01	52.29	53.31	59.36	60.5	60.49	60.1	58.54	61.18	63.38	59.46	60.64	60.15	59.83	61.25	62.54	64.11	68.33	66.98	65.06	64.93	65.41	63.7	68.04	67.18	66.18	64.85	64.51	65.74	66.22	64.31	67.36	67.2	67.94	66.77	67.84	66.78	66.82	67.47	66.4	68.48	67.73	67.36	67.1	66.81
53.12	53.95	54.88	52.61	54.11	52.46	52.19	52.93	53.5	55.15	55.23	54.53	53.38	54.19	55.75	53.45	53.35	55.48	57.25	57.24	59.93	59.81	62.32	61.08	62.53	61.79	62.25	60.08	63.31	62	64.13	65.93	66.48	67.77	67.24	70.54	69.38	71.2	68.9	70	72.49	75.72	77.42	79.94	80.03	80.52	81.61	85.47	85.44	85.54
52.81	55.98	57.03	54.96	56.06	57.77	56.13	57.89	58.05	59.27	61.2	58.7	61.03	62.46	60.53	61.51	61.38	60.03	62.95	62.02	63.6	65.28	65.49	67.1	65.37	68.17	69.87	70.7	72.28	73.83	72.86	75.48	74.76	76.27	75.16	78.76	76.7	79.56	80.72	79.45	82.82	80.92	81.85	84.91	84.48	85.05	81.87	81.02	82.07	80.16
59.39	60.7	61.57	62.97	61.52	62.03	65.04	62.55	62.87	65.99	65.39	66.38	66.38	64.76	66.01	68.44	70.43	75.08	76.68	74.25	76.14	78.89	77.38	80.54	82.61	79.38	80.92	77.62	77.55	78.18	76.48	76.17	78.76	76.1	77.26	82.05	84.23	82.67	82.33	83.92	81.68	81.98	83.52	82.72	84.12	87.12	88.87	86.49	85.48	86.11
55.45	56.56	58.27	55.83	52.23	52.91	56.22	58.44	55.41	53.08	53.31	56.89	54.43	53.81	52.06	50.48	53.16	53.47	56.25	52.46	55.52	56.23	54.64	54.83	56.5	56.34	57.35	55.63	60.11	57.45	58.66	62.18	64.17	64.82	63.33	62.29	65.79	66.35	66.04	68.88	70.9	70.42	67.51	67.49	70.01	70.82	73.74	72.19	69.73	70.14
51.17	51.26	52.26	52.99	52.7	54.57	55.97	58.26	58.46	60.57	60.23	59.45	60.82	61.95	61.91	65.01	66.65	67.07	67.71	69.36	69.88	71.21	71.91	71.03	69.26	72.77	77.73	75.01	77.65	79.79	76.86	77.94	78.68	76.56	75.48	75.37	77.34	77.63	78.15	79.27	79.95	80	80.8	80.81	81.8	81.35	82.16	81.42	82.45	83.19
51.94	51.18	49.96	51.39	53.8	52.09	51.59	53.65	54.58	53.49	55.55	54.57	55.64	54.99	53.91	55.41	54.61	57.55	57.99	57.31	57.08	59.48	58.71	58.31	57.44	59.99	61.36	62.32	63.88	62.92	64.62	65.52	67.07	69.22	69.09	68.87	67.25	66.5	64.01	63.77	65.33	67.98	70.18	70.98	71.99	73.09	73.22	74.42	72.01	73.79
67.48	71.06	69.09	69.47	73.41	76.44	73.25	73.72	79.75	82.19	79.02	76.39	78.34	77.42	76.81	74.61	73.18	72.68	74.4	75.98	76.43	82.19	81.31	82.37	83.84	84.78	80.57	82.28	81.96	84.68	86.69	85.71	84.97	83.39	84.46	84.45	85.27	84.42	85.44	88.39	90.26	92.61	92.57	91.81	90.68	93.17	94.93	99.02	98.96	101.15
59.81	58.88	58.64	59.18	63.99	67.73	68.55	70.31	69.63	67.1	71.58	74.79	73.31	79.16	76.44	80.01	80.58	81.93	80.34	80.67	80.36	79.01	78.88	80.29	82.42	81.94	84.09	82.92	85.94	87.28	85.36	86.4	83.05	88.2	87.12	88.81	86.21	86.57	86.22	85.85	86.94	90.6	91.44	93.66	94.05	91.68	93.55	96.04	97.81	99.82
61.35	61.31	64.19	64.98	65.05	64.98	66.06	66.71	66.99	67.45	69.57	68.17	68.82	70.06	71.02	71.36	73.04	72.19	72.81	72.87	73.95	72.7	74.05	75.79	74.39	75.87	75.11	73.12	74.53	75.61	76.61	74.99	79.33	78.35	79.59	79.95	82.42	81.83	85.83	84.52	85.98	87.6	88.49	88.72	89.75	92.84	92.02	92.93	93.26	98.43
52.03	53.07	52.47	51.29	55.09	58.78	58.54	57.67	56.02	56.57	55.92	55.73	54.61	56.33	57.2	58.89	60.43	58.71	57.37	58.49	58.97	58.93	60.94	59.63	62.8	61.48	63	66.25	66.61	65.39	62.62	66.87	68.52	68.02	70.05	72.32	71.39	72.88	71.51	72.13	73.6	75.08	72.64	72.54	73.85	75.68	74.86	77.3	74.07	74.42
60.74	61.97	60.43	60.37	57.9	56.82	56.42	56.38	60.54	58.16	57.65	58.05	62.83	60.98	60.4	59.79	59.64	62.43	65.33	64.91	66.62	65.47	68.88	69.59	67.96	67.67	67.73	68.18	70.15	68.58	68.36	71.9	71.17	72.74	74.08	72.56	72.23	72.87	73.37	75.1	74.48	75.3	74.61	78.26	79.09	81.31	79.43	80.54	80.6	82.82
53.14	51.63	52.29	51.96	54.87	54.39	53.64	54.06	55.77	57.65	58.51	58.08	61.26	56.71	59.92	60.19	57.84	57.24	59.73	60.61	62.33	62.57	63.48	62.2	61.8	64.58	63.77	65.26	65.54	69.05	69.93	69.34	70.41	70.31	70.03	72.7	70.42	75.92	76.4	74.16	73.62	74.01	76.75	78.6	80.09	77.72	78.89	79.52	78.75	78.73
50.81	50.27	50.77	52.13	53.96	55.47	53.4	55.16	54.27	52.1	53.81	56.14	57.11	56.75	59.21	59.01	60.5	62.54	58.56	60.89	63	66.9	63.24	63.82	64.77	65.3	62.67	60.8	58.2	60.87	60.47	62.38	60.56	60.98	60.97	59.38	61.05	61.33	63.92	64.35	63.22	62.85	65.67	65.88	65.47	65.18	64.05	66.19	66.35	68.4
62.31	60.34	63.26	66.76	68.9	69.23	68.89	69.73	73.09	72.29	69	71.95	71.12	69.78	71.17	71.05	73.14	76.2	77.66	78.82	80.03	80.89	83	83.57	83.94	85.04	85.82	83.63	83.17	82.89	84.38	83.35	83.51	83.91	84.9	85.95	86.06	88.01	91.25	88.56	88.56	90.74	91.66	90.75	90.9	92.51	91.94	92.56	92.22	93.78
68.38	70.02	72.39	70.03	71.44	72.47	70.17	72.67	73.34	69.55	73.43	72.52	74.28	77.86	79.5	78.65	79.07	83.58	84.92	85.78	88.11	89.26	93.06	92.17	92.09	95.7	96.02	97.73	94.44	91.79	94.07	93.45	94.12	95.79	96.73	99.28	103.03	102.67	103.19	103.15	106.05	105.41	105.08	106.26	104.65	106.44	105.59	108.68	110.13	111.41
68.28	66.52	68	64.87	64.41	67.32	69.15	68.08	69.95	69.86	72.84	71.99	71.01	71.43	73.49	75.97	76.46	76.4	79.14	79.75	80.55	81.22	80.48	80.68	82.92	88.34	87.69	88.43	87.77	90.14	91.46	93.72	94.87	93.56	95.92	97.29	97.86	96.04	95.76	96.41	96.42	99.12	98.21	97.8	100.43	102.73	101.69	102.74	103.4	103.71
54.83	52.71	55.3	55.56	54.67	56.53	57.74	58.59	60.62	62.56	64.34	66.65	68.15	66.16	67.05	68.31	67.69	66.79	67.63	68.71	68.96	71.19	74.01	72.98	73.72	71.63	73.89	75.2	77.12	76.03	74.58	73.93	75.36	75.9	79.64	75.35	77.16	80.59	81.76	80.1	80.27	80.94	82.59	82.92	84.39	88.15	89.21	91.17	92.67	92.69
56.55	57.68	56.7	57.73	57.86	58.02	56.38	57.68	57.38	57.11	57.44	60.59	59.52	59.54	58.54	61.65	61.66	61.79	62.65	63.53	60.53	62.33	63.97	65.03	65.8	65.64	68.15	69.28	70.04	68.88	72.2	71.58	72.25	71.92	72.67	68.42	69.47	67.21	69.94	71.1	72.87	75.26	75.73	75.86	76.53	77.41	80.52	82.07	81.84	84.2
62.72	61.66	60.1	60.26	61.29	64.94	63.12	64.66	65.37	69.78	67.81	67.46	69.01	71.27	69.35	68.65	70.07	72.58	72.3	71.42	72.76	75.39	73.04	72.16	74.14	76.72	74.42	73.42	74.95	74.7	72.04	74.53	73.82	72.52	72.43	73.71	71.65	74.22	75	74.91	76.19	75.5	77.53	79.83	79.73	80.39	82.34	82.5	83.86	86.34
55.05	55.46	57.31	57.34	58.93	59.21	55.93	56.35	54.85	56.07	55.17	56.98	57.21	57.9	59.13	55.74	58.36	55.94	57.71	59.06	57.06	58.58	58.17	56.88	57.31	55.21	55.48	57.16	57.71	59.03	61.19	60.17	62.51	62.93	63.51	61.09	61.04	62.47	62.93	64.55	64.26	67.52	70.71	70.84	71.57	71.65	68.56	72.78	71.18	74.22
54.29	54.92	57.01	58.18	59.99	61.08	60.99	60.49	61.93	62.61	59.55	64.92	62.38	62.94	63.73	65.17	66.03	66.77	71.05	74.15	75.66	74.59	77.14	76.28	79.44	78.59	79.52	78.57	81.41	79.92	84.84	85.56	86.94	88.39	89.16	88.71	91.43	94.25	92.52	91.55	91.39	94.59	95.87	98.31	97.18	95.86	98.76	96.08	98.04	100.33
57.12	57.69	58.65	56.64	55.31	57.13	58.89	57.4	56.04	57.2	57.61	56.63	57.83	58.16	57.5	61.19	63.56	60.74	63.3	64.74	64.5	65.56	65.13	63.72	64.02	68.2	67.26	66.43	67.64	67.84	67.84	68.14	68.69	69.65	72.2	74.34	73.36	75.15	76.62	75.81	76.88	78.47	76.95	76.76	77.69	77.69	77.87	79.78	80.95	80.98
65.4	62.81	63.1	62.39	61.98	59.47	59.62	61.11	61.46	60.79	59.62	59.35	61.28	60.74	61.41	59.01	60.77	60.33	58.95	59.85	62.18	60.34	61.2	62.63	62.79	64.76	64.57	65.52	66.37	68.3	68.98	69	70.04	71.31	73.62	76.21	77.89	80.09	80.42	84.02	80.72	80.34	79.58	77.61	76.95	76.79	77.16	77.91	77.67	79.89
56.37	56.03	57.78	59.14	61.07	60.36	58.22	57.58	56.16	59.52	57.83	57.1	57.01	57.06	56.8	57.3	56.09	56.65	57.4	61.48	61.38	64.14	66.95	67	68.61	70.01	70.13	75.46	75.65	81.69	78.26	79.11	83.58	81.99	82.39	82.27	78.03	79.16	83.09	84.68	84.46	84.09	81.81	81.7	82.16	84.45	84.84	86.92	88	88.43
60.77	63.4	61.74	62.83	62.49	63.08	64.04	65.92	62.64	63.69	65.93	67.81	68.95	70.72	70.94	69.18	71.22	75.14	73.89	72.92	75.97	74.83	73.51	73.28	73.52	73.4	77.52	78.38	77.92	80.62	83.65	81.37	81.81	83.99	85.52	84.46	86.1	82.78	83.89	83.33	83.69	86.35	87.83	90.75	89.9	92.14	92.31	97.4	97.7	95.5
60.42	61.36	61.45	60.96	62.14	63.06	65.09	64.05	64.44	67.08	70.16	68.57	70.96	71.28	75.18	75.21	75.01	73.71	75.11	76.01	74.19	73	74.34	74.15	74.93	74.35	75.99	78.67	81	80.65	81.28	80.89	81.6	85.22	83.87	83.95	82.74	84.3	84.51	85.29	84.48	88.61	89.9	91.05	93.01	93.98	96.38	99.09	100.82	99.61
55.98	57.48	57.98	57.47	59.56	56.98	55.74	54.99	58.55	58	59.58	60.59	61.03	59	59.89	60.01	59.84	59.11	58.55	58.18	59.07	61.27	60	62.08	62.14	61.17	63.7	62.95	64.61	62.08	63.01	63.83	63.91	69.65	67.24	68.84	69.59	70.77	72.89	73.14	72.3	73.61	76.11	77.62	74.33	79.81	79.9	80.51	80.85	75.39
53.53	52.7	55.05	54.19	56.57	54.54	53.27	54.74	56.75	59.11	58.78	59.33	62.99	62.26	64.4	60.96	64.61	66.65	67.08	68.03	70.4	69.61	69.95	68.17	70.4	70.38	69.24	70.14	71.23	71.86	69.1	71.11	73.17	72.49	72.53	73.85	73.49	73.87	75.87	75.25	75.79	74.85	74.6	74.55	73.76	75.03	75.74	76.71	79.22	78.33
53.34	56.09	54.51	53.33	56.57	61.17	58.31	60.67	60.13	58.91	61.46	59.68	61.31	61.82	61.88	61.88	63	59.81	59.47	59.03	58.96	61.38	62.58	62.75	63.9	66.24	67.22	69.06	70.45	69.2	68.73	71.3	73.74	73.58	70.3	72.81	75.07	76.38	77.92	75.05	80.11	82.34	81.77	82.32	88.27	87.04	85.33	87.62	91.11	90.11
59.72	57.14	56.56	58.8	56.72	56.94	57.9	61.73	61.65	61.5	64.77	62.85	63.32	63	64.8	67.77	67.87	69.21	68.86	67.06	69.14	71.36	74.9	71.42	74.73	74.61	79.07	81.04	80.22	79.95	79.77	81.48	79.36	81.64	84.27	82.66	81.47	83.05	85.18	87.01	88.03	90.98	89.45	87.85	89.83	88.41	90.35	89.03	90.39	94.65
52.03	53.07	52.47	51.29	55.09	58.78	58.54	57.67	56.02	56.57	55.92	55.73	54.61	56.33	57.2	58.89	60.43	58.71	57.37	58.49	58.97	58.93	60.94	59.63	62.8	61.48	63	66.25	66.61	65.39	62.62	66.87	68.52	68.02	70.05	72.32	71.39	72.88	71.51	72.13	73.6	75.08	72.64	72.54	73.85	75.68	74.86	77.3	74.07	74.42
53.47	54.9	57.8	59.53	58.1	56.42	57.11	58.55	56.86	57.5	56.78	57.5	58.32	56.81	56.16	58.16	60.97	62.07	63.03	62.9	62.75	62.89	63.53	66.99	68.96	67.55	70.47	66.26	69.64	68.69	70.85	70.58	70.12	68.81	68.64	67.07	70.25	68.59	69.38	69.82	68.7	69.1	72.53	72.6	73.77	74.31	71.64	74.47	74.97	76.39
54.87	57.11	58.08	59.43	58.01	59.57	59.76	62.75	60.66	62.32	62.84	63.77	67.46	65.75	68.16	70.3	68.25	70.02	69.94	69.08	69.06	68.59	71.54	73.65	75.16	74.95	74.1	75.02	75.91	74.96	76.3	80.67	80.81	81.99	82.97	85.88	85.47	87.8	88.45	87.1	84.45	84.89	84.83	85.05	84.69	87.62	92	89.77	91.22	92.57
71.97	74.47	73.76	75.69	77.96	77.98	81.82	84.28	84.13	84.13	85.17	86.26	86.15	87.2	89.16	90.42	93.12	90.14	92.25	90.39	98.37	98.39	101.21	103.89	105.3	105.19	108.07	109.26	105.32	104.38	105.37	105.97	107.9	109.63	109.28	110.92	112.49	116.52	112.72	115.25	113.47	115.69	117.46	118.07	118.71	121.53	121.33	122.39	121.51	123.95
55.58	58	55.55	55.37	57.06	56.96	55.79	60.41	59.54	60.47	59.56	60.09	61.09	58.72	58.97	58.77	58.26	60.93	60.74	63.93	61.74	63.67	64.75	63.33	62.84	63.14	66.77	64.56	61.65	63.05	63.19	65.5	63.91	65.1	64.83	62.96	62.87	63.3	63.54	66.16	65.99	63.78	66.09	65.81	64.62	65.36	65.44	67.67	67.96	69.25
55.46	55.54	59.87	60.08	61.79	62.26	61.86	61.31	61.6	61.98	63.2	61.12	62.18	62.19	65.74	63.75	67.3	72.9	70.43	71.55	76.87	78.33	73.81	71.59	72.66	72.39	73.15	74.81	75.44	76.67	77.83	79.82	80.67	82.02	82.34	84.2	84.67	85.97	83.34	86.09	87.52	89.03	86.67	90.81	90.66	92.26	94.55	96.56	96.3	94.72
61.06	57.33	55.85	57.79	59.09	57.71	58.52	57.66	55.62	57.75	56.88	57.28	57.3	57.98	57.51	58.43	57.3	57.78	57.55	60.53	61.79	64.58	61.8	59.19	61.6	62	62.36	66.52	64.81	66.7	65.31	65.22	68.88	67.94	67.49	68.24	71.04	72.12	75.04	75.34	73.5	74.82	73.28	73.3	73.4	74.66	73.28	72.85	74.17	75.97
58.51	58.4	56.31	56.46	59.63	56.63	55.52	53.32	54	55.2	55.58	55.84	58.98	57.27	58.27	58.75	59.02	58.15	57.26	59.12	60.96	61.84	63.16	65.91	70.06	68.29	69.57	69.32	68.63	66.76	69.22	64.79	65.61	67.22	66.31	64.06	64.36	65.38	66.32	66.23	64.99	66.75	66.91	68.35	67.95	71.1	73.38	70.51	73.04	73.66
53.11	53.71	55.36	57.06	56.35	56.99	56.46	56.12	57.45	58.55	62.91	64.7	67.57	66.46	66.79	65.86	63.98	65.2	65.71	66.95	67.19	66.95	66.59	67.24	62.5	66.93	64.23	64.85	65.33	64.96	63.83	64.89	65.32	67.87	67.66	68.03	69.22	70.54	73.04	73.3	73.77	75.86	78.27	78.7	78.11	80.27	80.31	78.91	82.64	82.32
59.52	59.31	61.2	63.2	65.12	66.28	69.47	72.33	71.64	69.49	69.33	71.21	69.65	70.97	71.86	70.5	74.05	73.03	73.71	76.36	75.96	75.65	73.24	75	77.05	76.74	75.05	77.1	74.18	76.74	77.88	77.99	76.38	76.12	77.57	75.43	76.15	76.92	75.29	74.53	75.98	79.2	78.79	80.91	78.25	79.49	80.52	81.98	84.72	83.23
63.24	64.51	64.1	65.28	64.58	62.92	63.59	63.77	65.16	66.81	68.63	71.04	69.75	73.28	73.9	75.15	74.29	76.61	77.26	78.49	78.67	79.98	78.03	80.39	82.73	85.6	86.08	88.79	89.5	90.77	91.78	95.15	92.97	92.71	97.18	95.06	99.11	101.99	105.64	106.98	108.05	108.86	109.46	109.87	105.33	106.57	110.26	113.16	116.05	116.58
68.32	68.49	70.14	71.46	68.04	67.3	69.96	70.09	71.96	71.01	73.15	71.75	71.86	74.29	74.73	75.61	75.56	75.75	76.42	74.54	76.48	75.46	80.32	80.02	81.25	85.28	86.46	80.96	84.2	83.73	84.24	85.76	88.73	88.59	88.03	91.23	91.7	93.56	96.26	95.44	94.6	96.35	97.89	97.69	98.06	97.06	100.14	101.06	99.55	103.13
54.93	54.93	55.69	53.72	52.45	53.29	54.31	57.95	56.93	54.9	55.78	60.21	61.11	58.18	60.37	59.66	60.46	61.71	59.81	58.19	59.86	62.54	61.66	64.24	66.46	66.73	66.98	65.81	64.79	69.19	67.3	66.5	64.16	62.54	61.27	61.1	60.8	58.79	57.18	58.91	63.68	64.54	66.5	65.11	66.03	70.04	70.49	67.94	70.75	70.87
54.68	53.16	54.54	54.31	55.62	57.34	56.55	55.75	57.13	59.69	57.96	61.68	62.46	62.07	65.21	64.68	66.69	67.87	66.86	65.15	66.44	66.56	69.68	68.88	68.48	66.74	66.49	68.73	68.96	67.24	67.63	69.21	69.66	73.4	70.83	72.8	75.41	73.74	72.52	72	72.08	73.99	76.82	75.52	79.29	80.5	79.61	82.35	79.87	82.51
52.41	51.91	52.08	50.63	54.12	51.58	54.13	55.93	55.23	56.95	57.66	59.95	56.74	55.47	57.28	59.51	57.71	59	59.64	60.87	61.42	63.29	65.12	70.89	71.66	70.63	66.35	65.97	65.68	70.51	72.49	73.08	74.31	78.36	80.46	80.04	81.6	83.43	81.7	82.52	84.25	82.18	82.08	86.26	88.9	87.74	90.6	89.01	85.62	84.48
72.22	74.47	73.61	72.52	74.33	74.46	79.66	79.07	82.7	82.31	82.89	84.65	85.18	82.13	85.33	81.57	83.33	83.83	83.64	82.68	85.51	85.19	86.29	83.96	84.93	86.2	87.87	91.65	89.5	92.42	94	92.59	95.18	95.46	95.8	95.07	97.52	98.66	97.99	99.68	98.05	102.76	105.53	104.15	103.95	106.94	107.52	108.36	112.71	109.79
59.55	57.3	56.53	56.46	56.75	57.74	59.95	61.41	61.06	63.38	64.83	64.9	64.99	67.21	68.67	68.83	69.22	69.05	71.45	70.58	69.32	71.69	72.53	72.63	72.6	73.39	73.44	74.01	73.98	74.82	74.68	74.32	77.66	78.31	81.19	81.51	82.83	84.14	82.89	81.43	82.38	85.78	87.08	89.6	93.45	91.91	92.31	91.4	95.78	95.57
57.79	56.5	57.92	58.43	59.11	61.64	59.92	59.36	60.42	61.76	59.42	63.06	62.99	65.34	63.47	65.12	62.27	64.77	63.7	62.82	63.78	63.42	65.48	65.06	67.68	65.6	67.28	65.8	70.08	69.08	70.22	70.12	71.01	71.92	73.74	72.43	73.47	74.22	75.13	77.65	80.7	81.02	82.01	80.72	82.46	83.68	83.43	86.33	85.46	87.73
64.15	63.55	64.66	66.18	67.61	69.72	70.23	74.23	73.82	71.93	74.38	71.92	73.02	74	71.59	70.69	69.88	71.62	74.5	73.24	74.09	74.61	75	77.73	78.66	75.7	77.88	77.54	79.8	80.69	81.19	82.26	80.94	84.31	87.4	86.56	88.92	89.63	91.14	91.38	92.54	93.72	93.48	95.02	97.33	97.84	97.49	99.58	99.22	101.67
54.1	53.8	56.29	58.63	58.26	57.94	57.58	60.33	62.4	65.18	66.22	65.44	68.78	72.46	72.2	73.04	71.05	69.58	71	71.25	67.51	67.71	69.37	68.99	70.65	72.9	73.09	73.54	72.93	72.11	72.71	71.61	68.1	67.7	70.06	72.17	69.24	71.6	72.52	74.28	74.7	75.84	76.41	76.26	74.79	76.29	75.97	80.12	78.94	79.2
57.58	58.49	60.1	61.89	62.59	63.71	65.78	63.69	65.71	65.26	63.21	64.93	67.88	70.6	70.76	70.3	67.18	67.07	67.04	68.49	69.11	68.33	70.84	75.12	76.84	76.51	76.45	77.45	80.18	77.62	77.15	77.96	80.53	84.16	82.75	82.49	87	88.27	90.34	90.06	90.83	94.1	91.16	91.47	91.88	92.74	94.81	93.89	97.96	97.79
56.91	57.26	58.65	55.76	54.08	51.33	53.62	52.06	51.28	55.26	55.91	55.61	55.69	54.36	56.36	57.45	57.77	59.9	61.68	58.85	59.53	61.47	64.57	64.1	66.42	68.92	69.94	73.14	70.07	68.85	68.87	72.89	71.42	72.59	71.91	74.85	73.54	73.91	72.39	72.34	73.86	76.01	73.32	73.38	74.79	78.28	76.18	76.65	76.36	79.06
51.45	52.32	53.27	53.63	55.66	57.02	53.96	55.04	54.38	58.49	57.77	58.5	61.93	60.21	60.14	60.95	63.65	64.32	64.47	66.05	67.31	68.58	67.7	69.02	70.3	71.47	70.39	71.32	73.31	72.79	71.07	70.25	73.28	72.81	77.86	78.76	79.8	80.41	79.85	77.31	79.24	79.48	81.08	81.67	81.59	82.06	81.92	87.75	87.62	86.4
60.87	55.86	54.63	53.02	53.52	56.43	59.7	59.5	60.8	59.75	62.36	63.24	63.34	66.34	66.41	67.45	66.94	68.18	71.82	72.73	76.32	76.64	73.5	76.25	74.72	76.95	75.53	75.76	76.2	75.95	77.04	78.08	76.36	78.08	84.57	81.53	82.61	79.56	77.72	78.62	79.64	80.76	79.78	83.23	85.63	85.13	84.84	83.61	83.91	82.21
55.61	55.12	55.72	55.32	58.82	56.04	56.46	59.29	59.77	63.37	62.05	62.69	62.14	62.96	64.35	65.72	65.62	63.15	62.68	63.92	62.28	66.02	67.57	67.85	71.1	69.77	70.14	70.56	70.34	74.96	72.18	72.67	72.28	71.53	72.56	74.02	75.06	76.07	75.08	74.57	76.57	77.8	77.28	79.6	76.48	77.73	80.36	80.59	81.37	81.23
74.96	74.18	78.78	77.69	77.82	80.47	81.87	80.81	82.09	81.8	82.22	79.9	82.14	84.55	85.37	85.69	84.29	85.34	85.38	90.91	93	94.15	95.26	99.2	99.45	98.75	97.04	96.27	94.61	100.34	98.12	98.93	99.84	98.2	99.14	99.2	100.56	96.94	99.38	101.12	102.04	101.67	104.64	105.1	106.34	104.01	106.71	109.76	111.65	112.54
54.78	58.91	56.45	57.09	59.37	59.8	58.63	58.36	61.81	61.31	62.96	62.4	64.16	62.17	62.57	64.39	60.38	65.13	65.87	65.79	64.97	64.46	62.53	64.6	65.56	64.25	64.55	64.97	64.89	66.33	71.67	68.59	70.07	70.27	72	75.93	77.03	77.09	78.18	76.74	76.77	74.57	76.55	81.68	80.35	83.38	81.91	83.44	80.22	81.8
57.52	57.53	57.89	58.6	58.58	56.38	56.54	56.91	58.69	58.58	57.47	58.18	59.01	61.38	63.05	61.32	62.43	63.99	63.91	65.7	64.78	65.56	65.99	69.49	72.52	72.92	72.59	74.07	73.51	72.48	73.3	71.2	71.76	70.13	72.6	73.18	72.5	74.52	76.06	77.82	76.3	76.88	76.83	77.18	78.15	80.3	77.34	80.05	81.22	80.02
59.84	58.23	62.7	59.72	62.96	62.58	64.8	65.31	63.35	66.84	70.14	72.89	75.58	70.3	69.18	71.56	72.72	72.47	72.53	72.88	71.36	73.75	75.27	73.43	73.93	74.94	75.27	76.39	79.5	78.57	82.94	84.8	85.43	89.28	87.66	88.32	89.67	89.49	91.05	89.8	92.71	90.6	87.99	88.31	87.57	88.44	93.71	93.99	96.06	98.63
61.51	63.46	64.37	63.57	68.89	67.58	70.02	69.16	69.75	71.59	70.25	70.82	72.11	73.34	72.34	72.07	74.6	74.61	79.58	79.21	81.69	78.68	81.79	85.83	82.79	82.02	85.25	87.16	87.56	88.84	92.98	93.43	89.64	91.95	95.36	96.43	96.96	97.1	97.55	96.93	96.48	99.18	97.65	100.38	102.02	100.55	102.69	104.92	102.25	100.96
55.77	59.33	61.74	61.09	61.89	59.35	61.01	64.16	63.36	66.86	66.36	66.22	67.22	68.05	68.03	70.73	71.2	69.87	72.66	72.83	73.32	74.61	76.55	76.51	76.48	77.26	77.53	77.62	80.59	81.68	84.19	81.79	83.54	83.78	87.16	88.26	88.63	89.84	87.23	88.27	87.24	88.25	87.64	89.59	91.96	93.51	91.73	93.39	94.3	92.99
58.25	58.55	60.69	61.01	60.06	58.66	60.74	60.76	65.23	66.63	69.01	70.7	71.66	74.98	75.41	75.54	74.96	77.43	77.16	79.23	81.04	80.04	81.16	82.89	84.14	81.31	83.98	84.34	85.43	84.96	86.88	88.22	86.43	87.02	88.58	89.27	87.17	88.21	93.13	93.76	95.03	96.52	98.97	99.06	99.08	100.28	103.74	105.78	105.15	106.21
52.55	56.14	57.66	59.63	59.95	59.37	61.68	59.22	57.61	57.62	58.54	62.55	60.69	61.44	60.34	62.42	62.02	60.88	60.6	61.16	60.84	63.32	62.47	62.23	60.82	62.25	64.85	63.88	64.25	63.13	65.6	64.34	63.54	62.71	61.11	62.8	65.5	65.32	66.23	67.96	67.61	70.02	69.49	67.81	70.73	75.37	74.54	75.71	76.38	78.58
51.57	52.78	50.27	50.48	51.06	52.46	54.09	53.75	54.84	56.64	57.27	57.19	60.81	60.88	58.89	60.78	63.65	60.74	61.37	62.38	61.29	63	65.6	64.61	64.56	67.92	66.49	71.37	71.68	69.73	72.29	74.36	76.61	81.37	78.37	79.31	82.87	80.15	80.89	81.8	83.79	87.46	84.91	86.78	86.28	85.99	84.66	84.97	88.28	87.38
63.28	65.13	65.95	66.01	67.16	67.43	69.59	69.91	70.74	71.95	72.66	74.51	73.45	76.67	77.78	78.64	80.21	82.56	83.18	86.29	86.42	87.21	87.28	91.03	90.48	89.97	91.29	89.69	89.48	89.54	89.98	93.42	96.16	98.37	102.12	101.57	103.19	105.02	108.62	108.56	109.27	109.94	111.81	112.69	112.59	113.55	112.51	112.42	114.97	115.93
64.2	65.18	65.32	64.34	66.59	70.02	68.82	68.64	69.08	70.63	71.37	69.94	71.85	71.74	70.05	69.42	71.39	75.38	73.16	76.24	76.69	76.1	74.97	76.82	77.15	78.02	82.96	80.77	81.75	81.17	81.15	83.45	84.46	82.94	84.09	87.97	87.65	88.64	89.95	90.04	90.9	93.03	92.05	91.78	92.78	94.11	95.55	97.35	95.97	96.48
65.1	63.38	64.5	66.45	64.23	64.93	64.93	63.01	62.16	64.51	65.77	61.66	63.16	66.23	67.4	69.07	66.55	67.49	67.18	66.3	66.37	67.52	67.91	70.12	70.08	72.24	72.95	72.37	72.21	71.67	71.9	72.7	74.16	75.26	76.89	76.58	76.66	78.05	84.48	84.56	82.5	82.18	80.25	83.42	85.2	83.8	84.81	90.47	88.78	88.33
61.05	62.28	62.5	61.44	64.35	67.11	66.88	63.42	65.5	66.45	69.62	65.86	69.05	67.97	67.65	66.59	66.24	71.33	74.39	71.27	69.51	70.98	74.28	75.61	73.87	76.08	76.2	75.6	79.29	80.14	79.63	79.96	80.41	80.51	80.56	79.33	78.46	76.98	76.19	79.45	81.54	79.47	81.97	83.87	84.12	84.2	82.59	85.36	88.51	91.03
56.23	57.33	61.28	60.71	60.96	61.46	62.46	64.67	63.58	63.42	65.41	61.8	59.48	59.21	61.59	64.44	65.93	64.88	64.51	68.07	70.4	69.96	70.96	70.31	71.5	72.11	72.22	73.39	72.54	72.15	73.36	72.29	74.38	76.55	75.91	74.74	73.99	73.7	73.36	73.22	73.81	75.94	74.51	76.2	77.82	76.02	75.76	77.19	80.8	82.66
50.49	50.6	52.24	52.06	50.84	51.3	53.06	54.02	54.21	54.29	57.05	56.76	56.96	58.24	60	60.59	60.33	61.16	59.53	58.79	56.15	57.34	57.95	59.61	58.02	60.36	56.38	59.12	56.98	60.21	58.97	60.41	57.94	58.76	60.15	59.84	60.84	61.9	62.07	62.31	62.14	61.74	62.54	66.16	66.96	67.05	68.61	69.3	70.16	70.46
57.7	59.76	61.06	60.1	63.22	63.43	63.83	64.4	66.17	69.23	67.74	69.02	72.96	73.04	73.66	73.99	76.77	76.56	76.56	79.41	81.32	83.46	85.85	83.94	83.25	84.69	83.44	84.56	86.98	85.38	84.05	87.34	87.3	89.48	91.32	88.75	91.24	93.12	90.79	94.07	93.64	89.14	91.98	94.23	96.79	97.03	94.9	98.84	96.25	99.22
87.99	91.17	92.33	92.02	90.48	91.73	92.81	93.23	95.19	91.79	93.92	96.53	99.99	98.73	99.26	97.96	100.56	97.42	96.11	95.95	97.37	97.94	97.15	96.25	94.95	98.19	98.16	99.83	103.32	103.83	107.81	109.3	107.19	109.53	110.15	111.59	113.4	112.51	112.45	115.63	114.58	113.92	115.13	119.17	118.37	119.79	121.32	121.9	120.69	120.4
63.09	63.88	65.6	63.17	65.28	66.24	67.9	69.4	72.28	69.86	71.04	68.68	67.67	68.03	67.31	68.2	68.41	71.36	70.78	70.64	76.31	75.67	78.44	78.15	82.01	78.76	78.18	79.21	82.95	84.8	84.92	82.77	83.39	84.81	84.3	84.6	87.95	89.76	89.22	91.72	91.68	92.68	90.88	93.2	93.3	93.26	94.47	94.74	97	99.12
63.21	65.34	66.47	66.09	64.2	65.16	67.43	68.87	71.19	71.22	69.68	72.32	73.74	72.87	77.44	76.84	75.39	76.11	74.52	73.98	73.8	74.64	77.24	76.84	75.88	77.56	78.93	78.9	78.43	81.37	86.68	88.42	87.53	87.32	87.95	86.16	90.55	91.2	92.5	92.97	96.61	96.83	95.76	95.75	98.63	100.27	101.51	101.72	101.63	100.31
51.23	48.41	50.85	50.91	50.18	54.32	53.82	53.66	55.21	58.51	55.2	58.04	56.93	55.34	54.08	52.6	55.37	52.92	54.68	52.69	52.21	54.3	57.32	55.69	57.24	59.97	58.47	62.82	61.84	62.01	62.34	64.84	64.39	61.34	64.36	65.41	66.12	67.56	66.55	68.43	69.39	68.87	65.79	66.24	66.43	69.74	70.02	68.4	66.99	68.26
78.48	76.36	77.61	77.15	79.68	75.56	78.3	78.43	79.04	82.69	85.27	85.87	85.31	88.85	88.93	91.27	95.54	97.41	98.11	98.34	98.27	99.33	99.57	101.49	102.02	102.35	102.2	105.36	104.7	103.14	104.71	103.39	106.68	105.97	108.45	106.38	108.19	107.21	107.8	108.46	113.11	113.01	113.96	115.77	117.51	121.79	122.19	126.49	128.41	127.47
55.84	57.35	57.3	61.19	63.52	65.95	67.4	65.14	67.04	69.93	71.95	71.99	70.44	73.82	72.53	76.38	73.46	74.15	75.36	76.89	80.15	79.91	79.03	78.56	77.6	77.32	76.21	77.26	79.22	77.34	77.43	79.03	80.62	83.05	83.12	84.42	87.76	88.09	83.96	82.39	82.96	83.34	84.4	86.89	87.8	85.8	84.9	88.31	89.89	90.6
59.73	61.61	60.75	63.84	64.12	64.66	66.26	67.65	67.27	62.34	64.05	65.92	66.91	67.56	66.26	66.83	65.79	65.24	64.41	67.15	65.06	64.13	68.61	64.36	65.06	64.8	68.33	70.81	70.32	71.18	71.38	74.61	73.89	77.69	78.89	78.58	80.2	84.43	81.25	82.74	82.57	82.9	85.28	87.51	85.53	86.1	87.34	87.55	87.7	89.5
51.54	55.77	57.03	54.62	58.41	55.59	55.16	57.3	57.82	57.67	57.17	57.3	59.2	60.06	60.98	61.8	61.78	62.69	60.66	63.52	63.95	66.68	65.25	65.49	64.54	66.54	65.83	68.6	68.8	67.84	69.49	67.75	71.82	73.82	73.59	74.52	75.44	76.37	76.44	75.69	77.51	80.05	78.9	79.84	81.61	80.18	81.43	80.31	81.47	84.35
52.7	51.66	51.44	55.32	55.47	55.03	58.09	57.93	55.47	55.45	58.05	57.65	60.11	60.79	61.94	63.15	62.69	65.6	63.97	64.47	65.29	66.38	65.23	66.82	67.25	67.3	66.72	68.44	66.29	65.83	66.02	67.28	67.61	69.35	70.53	71.14	69.3	69.78	69.96	71.2	73.39	75.27	75.38	76.07	78.08	79.22	81.53	82.69	86.28	87.49
69.69	68.95	68.87	70.51	71.15	72.55	73.49	73.44	76.55	76.37	77.21	75.84	77.5	78.74	79.47	78.77	82.56	82.56	82.52	85.9	84.3	83.97	81.58	81.38	81.2	85.01	85.31	86.15	87.11	88.93	88.31	89.76	89.33	90.16	89.44	91.47	90.17	91.24	90.3	91.92	92.64	96.79	96.65	97.63	97.05	98.69	98.67	96.97	96.35	96.93
71.68	70.54	76.24	72.51	74.22	73.87	73.52	74.54	76.76	76.77	76.74	79.52	81.3	85.34	85.65	87.57	91.58	90.55	92.03	94.42	96.29	98.67	98.94	94.89	97.89	98.3	101.09	104.65	104.3	105.19	103.95	100.89	103.53	103.48	105.6	106.94	106.64	108.06	104.79	107.1	109.13	107.01	113.49	110.94	111.32	112.82	115.23	116.6	114.7	115.5
53.71	54.41	52.99	54.93	51.08	54.96	56.2	55.32	59.23	59.54	58.86	59.63	62.73	60.34	59.33	57.82	59.05	58.92	57.2	60.67	64.4	63.63	66.12	65.22	64.42	68.27	67.31	68.13	69.14	66.78	70.08	67.91	73.1	75.89	75.28	75.48	76.65	76.71	78.54	77.25	79.72	83.84	82.48	82.8	83.85	83.72	87.6	88.71	89.74	90.93
54.19	53.29	56.34	58	58.19	57.9	57.62	60.05	62.72	58.84	61.54	61.43	62.73	64.89	61.9	62.83	62.48	60.95	65.1	66.73	69.03	68.6	71.73	74.39	77.73	78.19	77.55	79.68	79.99	74.14	74.81	75.52	79.11	79.67	79.29	79.64	79.14	80.63	80.91	82.8	82.32	84.74	83.92	84.38	86.89	88.48	88.13	87.47	88.42	88.4
61.76	64.32	62.91	61.68	62.86	63.3	64.62	65.66	64.75	66.81	64.67	65.74	71.93	72.92	72.88	77.58	77.67	79.19	78.83	81.75	80.78	80.12	76.62	78.29	80.4	80.91	80.93	84.32	83.89	83.17	84.89	85.72	87.81	87.7	85.53	89.7	89.89	91.1	86.44	91.67	95.14	96.72	94.41	96.25	100.52	100.07	100.01	97.91	99.42	95.5
73.55	72.9	70.99	72.1	74.9	77.1	75.31	77.11	73.03	74.39	74.25	76.48	78.27	78.59	80.27	78.99	79.8	79.01	80.06	80.46	80.25	82.45	81.33	82.81	84.37	87.74	89.11	87.62	90.6	92.12	93.03	93.53	94.22	98.58	102.68	102.67	106.14	110.17	108.95	108.99	109.12	110.77	112.16	112.27	108.29	109.64	112.88	113.83	115.32	117.71
65.22	67.31	68.97	69.24	70.03	72.43	70.41	70.02	73.4	76.52	74.34	78.93	78.12	80.94	84.42	83.32	81.64	82.99	79.79	80.83	82.76	89.08	86.86	86.96	90.56	94.36	93.9	93.95	93.07	92.73	94.09	93.04	95.88	95.4	94.32	97.86	98.82	102.11	99.83	99.6	100.43	102.3	106.47	105.74	106.3	105.54	103.8	106.87	107.82	110.44
64.86	66.18	65.76	66.12	68.06	69.16	72.94	74.11	71.16	73.9	75.32	75.66	76.31	75.52	76.2	77.47	79.32	78.91	79.92	81.54	79.81	79.97	80.19	82.16	82.79	85.12	83.53	85.08	85.78	87.02	87.89	90.41	89.58	91.44	90.31	91.35	92.99	92.71	95.32	92.29	93.01	98.06	99.45	99.85	101.37	104.96	103.05	103.89	106.15	107.18
73.86	71.74	70.88	70.29	72.07	73.69	73.61	72.67	73.63	74.37	75.97	76.61	76.27	77.55	74.94	78.3	81.37	82.3	84.45	85.14	85.24	84.96	87.88	89.82	88.99	89.19	90.41	88.82	91.46	92.2	94.5	99.09	98.75	96.54	97.55	100.99	98.69	99.95	101.71	100.76	102.26	102.71	104.2	104.1	106.15	109.14	110.28	108.5	109.43	108.98
54.99	55.6	56.36	55.48	55.59	57.53	62.22	61.56	62.46	62.42	64.37	61.99	63.21	64.69	66.32	67.02	68.88	71.22	70.2	72.19	74.2	75.2	74.23	77.83	79.61	77.7	78.2	80.02	80.06	82.59	80.79	79.11	80.92	82.64	80.74	83.67	86.22	87.23	83.43	84.8	87.58	86.3	88.14	89.11	89.51	90.81	91.18	89.93	90.85	91.81
67.4	69.75	68.7	69.83	68.93	69.84	71.71	70.88	70.69	72.22	72.07	73.24	73.07	72.38	73.83	77.25	78.93	84.23	84.32	84.52	87.92	86.23	86.47	88.08	88.07	87.87	88.65	89.65	87.67	86.85	86.89	87.12	86.3	87.74	90.13	90.34	91.28	91.23	89.51	90.13	92.05	93.89	94.44	97.39	100.43	100.79	102.4	110.29	112.68	112.65
57.31	61.8	61.01	60.14	60.83	65.15	64.91	65.79	65.58	65.44	64.67	64.82	65.22	66.06	67.32	66.38	66.11	68.31	69.73	71.3	69.25	66.51	70.16	70.17	70.73	73.35	76.36	77.01	78.79	78.78	80.49	80.2	79.79	81.64	78.95	79.25	78.65	79.34	81.21	83.6	85.23	86.93	87.44	88.13	87.89	89.97	89.65	89.09	90.03	92.37
51.98	52.98	54.2	56.72	53.91	57.91	57.38	58.34	58.19	60.11	58.87	60.31	63.14	63.37	66.31	65.39	67.39	68.31	69.47	69.26	72.61	71.81	72.09	72.03	75.74	71.39	67.9	68.52	70.52	71.48	73.09	73.28	72.52	74.9	74.85	74.33	74.94	76.84	77.93	77.23	76.71	79.73	80.26	82.41	83.85	87.49	84.94	87.87	86.58	86.29
56.4	57.46	58.8	62.04	61.54	61.59	63.51	57.16	57	61.91	63.4	65.11	68.89	67.62	67.39	68.87	70.47	73.15	72.73	69.52	65.68	63.5	62.97	61.77	61.68	61.41	63.58	63.73	63.66	63.42	66.19	67.03	67.03	68.57	70.96	71.54	69.13	69.83	69.16	71.72	73.98	76.21	75.9	74.76	74.01	79.06	81.17	85	86.7	89.77
52.83	51.64	51.47	52.58	51.9	53.89	57.99	57.46	56.88	60.39	60.89	59.13	57.24	59.61	60.17	62.89	61.48	59.37	61.29	64.49	64.2	64.16	62.95	63.63	64.71	65.54	63.43	62.46	63.65	65.3	64.3	64.32	65.91	67.89	67.97	70.55	70.72	71.76	73.8	72.97	74.75	77.87	79.85	79.75	77.08	80.62	78.44	76.3	73.86	77.19
76.33	77.64	77.45	75.4	74.78	74.6	75.46	75.14	73.08	73.61	74.37	75.42	75.33	75.48	74.35	77.03	77.94	75.81	77.14	78.58	77.7	77.19	77.29	76.9	77.01	77.49	79.49	78.61	79.01	77.84	78.82	75.8	78.63	78	77.33	78.23	78.44	81.21	76.33	75.56	77.19	78.29	78.71	77.49	74.26	77.07	78.12	76.79	78.79	77.83
76.33	75.16	73.82	74.59	76.09	75.57	75.08	75.22	75.59	75.6	75.65	73.23	73.32	74.83	75.02	74.11	75.81	77.04	77.27	77.98	75.21	78.2	73.19	73.39	72.57	73.79	71.84	73.29	74	74.86	75.55	74.15	77.88	79.12	76.81	75.75	73.52	75.58	79.03	74.69	74.7	76.98	74.1	75.56	75.37	76.81	74.38	75.35	76.32	76.88
76.33	75.18	76.28	77.45	77.09	78.82	80.35	79.27	77.54	75.23	76.67	75.36	74.09	74.92	71.89	69.8	69.14	68.36	72.71	72.04	74.09	73.53	74.49	72.99	75.95	74.93	75.8	77.28	76.39	77.88	75.02	78.33	76.84	77.92	78.39	77.79	80.08	81.01	76.5	78.41	76.96	77.42	76.23	77.88	77.9	76.33	78.94	76.29	75.84	78.65
76.33	77.84	79.36	77.45	78.35	77.2	75.64	78.03	81.3	81.01	80.49	79.5	78.31	80.76	82.47	81.99	80.86	79.18	80.08	79.23	81.5	80.22	79.24	81.39	83.57	80.31	81.67	82.52	77.6	75.6	76.98	74.47	74.14	76.95	75.99	76.61	73.09	72.25	71.61	70.67	69.2	72.28	69.86	68.63	69.48	70.97	74.97	72.38	67.26	67.6
76.33	75.57	74.63	73.48	74.39	76.82	80.5	78.39	83.79	82.25	81.27	80.03	76.63	76.66	75.71	73.84	73.92	72.92	72.99	74.7	73.15	73.22	74.68	76.4	75.51	72.4	72.74	70.54	72.25	73.82	75.55	70.95	74.38	77.38	72.48	71.55	71.14	73.62	73.41	73.61	72.47	74.86	75.36	79.08	76.73	76.73	78.2	76	76.84	80.26
76.33	77.7	77.39	74.99	77.3	75.81	77.06	78.32	79.16	80.22	80.34	80.81	81.94	78.72	77.13	77.4	76.34	77.7	79.44	77.39	76.24	78.8	76.09	75.24	76.24	74.81	75.91	72.52	74.03	74.58	75.65	77.2	75.77	76.34	77.47	79.26	76.93	80.92	80.09	77.88	73.85	75.57	73.56	75.82	75.01	77.54	77.02	79.09	80.16	79.93
76.33	76.62	76.45	74.5	76.14	77.31	75.73	74.74	74.59	72.4	70.17	71.13	70.52	75.4	74.31	75.94	75.14	73.45	73.12	74.72	74.19	73.14	72.63	77.04	76.41	78.81	76.98	77.64	76.68	77.91	77.77	78.74	76.39	79.49	76.95	75.79	75.93	79.47	78.45	79.54	83.68	83.35	81.81	80.47	83.62	82.29	84.94	85.22	85.49	83.21
76.33	74.22	74.56	76.17	76.19	77.26	76.59	75.64	74.32	74.96	72	74.21	73.88	72	73.21	75.58	73.92	76.44	76.17	77.23	79.91	79.63	78.97	82.52	80.95	81.09	78.88	81.64	81.73	78.62	79.87	75.56	75.12	77.91	75.16	76.08	77.42	76.34	74.33	74.3	73.45	73.24	75.53	78.12	73.36	75.37	74.4	80.45	80.02	79.88
76.33	75.51	77.19	76.84	73.42	79.23	75.57	78.3	76.81	80.41	79.05	79.83	79.78	82.25	79.1	78.18	76.08	77.58	76.7	76.14	76.08	78.73	77.52	76.02	76.7	78.01	76.93	74.83	72.87	70.56	73.12	72.96	71.12	70.64	72.12	76.5	74.92	74.71	73.55	74.49	72.07	72.71	72	72.61	72.04	73.62	74.14	73.74	75.55	74.57
76.33	75.46	74.51	76.02	77.33	75.36	77.64	79.74	76.54	77.74	79.23	80.14	79.07	78.46	80.01	81.13	77.24	80.69	79.5	80.37	79.19	81.78	82.05	80.28	80.08	78.32	79.99	78.6	79.3	79.39	79.86	83.23	83.85	86.4	84.89	83.34	83.9	86.72	88.32	86.38	87.3	89.82	90.27	90.14	90.37	89.58	89.31	90.71	89.66	89.93
[truncated: 951 more columns]

[truncated: 7 more sheets: t, Z1_fast_true, Z1_fast_pred, Z1_middle_true, Z1_middle_pred, Z1_slow_true, Z1_slow_pred]
