# Supplementary material for: Constructing custom thermodynamics using deep learning
Source: Nat Comput Sci. 2023 Dec 29;4(1):66–85. doi: 10.1038/s43588-023-00581-5 (PMC10808076; doi:10.1038/s43588-023-00581-5)
Supplement: Supplementary file 5 — Source data for trajectory plots. [file 43588_2023_581_MOESM5_ESM.xlsx]

## Sheet: Z2_data
0
-0.0120952
-0.00387227
-0.00688865
-0.0169444
-0.00982034
-0.0111936
-0.0151644
-0.0192033
-0.0272497
-0.0247988
-0.0300166
-0.023734
-0.0147894
-0.0138246
-0.0151853
-0.0159631
-0.010222
-0.01725
-0.0158957
-0.0242201
-0.0251254
-0.0252225
-0.024348
-0.0188501
-0.0180807
-0.0264832
-0.0253484
-0.0168758
-0.0153027
-0.016998
-0.0251147
-0.0252205
-0.0291072
-0.0279363
-0.0249195
-0.0304826
-0.0230182
-0.0209103
-0.0157607
-0.0265076
-0.0253017
-0.0164073
-0.0179333
-0.0153627
-0.00287611
-0.0122873
-0.011753
-0.0163757
-0.0196647
-0.00737987
-0.00794156
-0.00816007
-0.00493889
0.00025116
-0.00295482
-0.00569906
-0.00699043
-0.00059185
-0.00764273
-0.00165806
-0.00510168
-0.00507643
-0.00696128
-0.0133707
-0.0152028
-0.0130251
-0.012295
-0.00475992
-0.00522152
-0.000881974
-0.00244985
0.00437797
0.000997315
-6.79765e-05
0.000198507
0.0146651
0.0159578
0.0213512
0.0185818
0.019555
0.0187138
0.0181994
0.0167012
0.0261547
0.031418
0.0305249
0.0319975
0.0296601
0.0286994
0.0298236
0.0382623
0.0239793
0.0185856
0.0144359
0.0151738
0.0188384
0.0120954
0.00924868
0.000660797
-0.00457003
-0.0083804
-0.000104905
0.000419277
-0.0128664
-0.0156898
-0.0169558
-0.0142708
-0.0179437
-0.011663
-0.0158944
-0.0325875
-0.0287559
-0.0343682
-0.0302454
-0.0295652
-0.0289588
-0.0278269
-0.0342661
-0.0348669
-0.0313513
-0.0325135
-0.0273414
-0.0347066
-0.0301041
-0.0263236
-0.0152061
-0.0169126
-0.0182744
-0.020766
-0.0221956
-0.0111794
-0.0025254
0.00374279
-0.00237809
-0.00783998
-0.00714687
-0.00442994
0.00236731
0.00677143
8.24406e-05
0.00954517
0.00510664
0.0134014
0.0164875
0.0201265
0.0253403
0.0343288
0.0354827
0.0391108
0.0409173
0.0428886
0.0429136
0.0411353
0.0515006
0.0539654
0.0526307
0.0497742
0.0619426
0.0571257
0.0724124
0.0715757
0.0808496
0.0794633
0.0679081
0.0714473
0.0710877
0.074428
0.0731829
0.0689955
0.0749175
0.0796922
0.0760601
0.0765093
0.0825173
0.0903311
0.0907289
0.0830512
0.0786307
0.0769688
0.0799161
0.0851979
0.0882998
0.0927538
0.0991095
0.102516
0.100128
0.0975296
0.0984538
0.102846
0.0978186
0.0938042
0.0932448
0.100015
0.102271
0.0973438
0.0988105
0.105657
0.0995635
0.106635
0.104309
0.0933635
0.0845642
0.0853519
0.078673
0.0725932
0.0751565
0.0846439
0.0918293
0.0945122
0.0908569
0.0940797
0.0996061
0.101952
0.10513
0.107444
0.106905
0.10235
0.104012
0.0969341
0.0979193
0.0971
0.0954057
0.0932257
0.10392
0.100663
0.109361
0.103863
0.10807
0.114718
0.11176
0.110234
0.104162
0.101131
0.100768
0.102948
0.100485
0.0966166
0.101854
0.101835
0.0929983
0.0984378
0.0947055
0.103119
0.113756
0.107396
0.107508
0.112248
0.11751
0.114057
0.114922
0.115391
0.121138
0.118038
0.115645
0.119818
0.12714
0.129937
0.138335
0.132062
0.130711
0.139584
0.149034
0.147463
0.146967
0.145791
0.145692
0.160013
0.170252
0.173741
0.178028
0.178944
0.176044
0.181002
0.173694
0.175126
0.171279
0.170074
0.174515
0.192645
0.17496
0.177424
0.171212
0.171472
0.165383
0.155402
0.163411
0.169396
0.177585
0.181426
0.173547
0.169892
0.170784
0.182038
0.177227
0.170574
0.184992
0.187947
0.184361
0.193666
0.200366
0.191395
0.187202
0.190108
0.203865
0.209942
0.208724
0.205181
0.202335
0.213821
0.209292
0.206768
0.216848
0.209331
0.215384
0.215148
0.22499
0.223066
0.223461
0.234028
0.248397
0.255702
0.262665
0.267128
0.274121
0.281356
0.282758
0.279806
0.292344
0.298228
0.301463
0.307277
0.309687
0.302712
0.296691
0.296545
0.30902
0.310662
0.316593
0.321093
0.317922
0.306631
0.307369
0.308119
0.309971
0.305126
0.307973
0.316343
0.323211
0.324135
0.329412
0.324186
0.325325
0.329868
0.337709
0.349506
0.358257
0.366492
0.368852
0.373362
0.368494
0.36543
0.369271
0.371614
0.373826
0.376516
0.379568
0.377685
0.385429
0.375545
0.378969
0.379946
0.377913
0.379727
0.380348
0.381795
0.384758
0.379969
0.37986
0.38658
0.393278
0.390072
0.386469
0.397342
0.400434
0.407954
0.41091
0.412444
0.433814
0.436907
0.435327
0.440314
0.443267
0.439306
0.43749
0.431779
0.441894
0.458937
0.460069
0.468089
0.47376
0.478503
0.493899
0.502584
0.508522
0.511184
0.504587
0.509746
0.509719
0.514562
0.522184
0.523465
0.519092
0.504312
0.505456
0.506779
0.51185
0.520916
0.51965
0.531822
0.524821
0.51775
0.517089
0.522177
0.52932
0.52354
0.526906
0.525261
0.539655
0.544374
0.554611
0.550317
0.553301
0.566251
0.557514
0.564956
0.564221
0.574505
0.574682
0.582184
0.572493
0.579096
0.583936
0.589964
0.585833
0.595008
0.606114
0.606778
0.620541
0.627866
0.631859
0.645664
0.646203
0.661443
0.671824
0.678639
0.679549
0.680968
0.688991
0.685392
0.69423
0.713564
0.724823
0.73141
0.729758
0.737349
0.748507
0.751574
0.749035
0.751083
0.747322
0.757647
0.76335
0.775844
0.781434
0.782403
0.786264
0.78432
0.78291
0.798676
0.805887
0.806376
0.812
0.83107
0.84019
0.84646
0.855724
0.863851
0.878701
0.887885
0.896257
0.902737
0.910251
0.924481
0.92817
0.932257
0.941255
0.956714
0.956488
0.949116
0.954472
0.951781
0.956333
0.95055
0.95488
0.956221
0.965103
0.971716
0.975521
0.985425
0.979464
0.986106
0.999118
1.00103
1.00309
1.00638
1.01026
1.02654
1.02796
1.02498
1.03727
1.03529
1.03601
1.04351
1.04864
1.06067
1.06404
1.07333
1.08103
1.09444
1.09519
1.10001
1.10003
1.10966
1.12215
1.13334
1.1344
1.1459
1.15494
1.16403
1.1632
1.17918
1.17126
1.18075
1.18713
1.19916
1.20487
1.22885
1.23264
1.24462
1.24619
1.25523
1.26078
1.26357
1.26974
1.27657
1.28169
1.28496
1.28049
1.29538
1.30362
1.30648
1.31282
1.31823
1.33164
1.33639
1.34304
1.34433
1.3514
1.35692
1.35941
1.36961
1.36555
1.36767
1.3825
1.39193
1.40847
1.40955
1.41344
1.41261
1.42009
1.41666
1.42169
1.44151
1.45582
1.45646
1.46647
1.47946
1.48243
1.48805
1.49674
1.50295
1.50157
1.50699
1.5176
1.52431
1.52983
1.54492
1.54792
1.55069
1.55119
1.55273
1.5679
1.568
1.57211
1.581
1.58865
1.59515
1.60551
1.61105
1.61133
1.61932
1.63043
1.63935
1.64595
1.64711
1.65731
1.66521
1.65844
1.6526
1.66897
1.66777
1.65984
1.66466
1.66332
1.66659
1.66155
1.67338
1.67373
1.66646
1.66561
1.6775
1.68047
1.69051
1.68611
1.6898
1.6866
1.69286
1.6943
1.69887
1.70029
1.70696
1.69909
1.7082
1.70404
1.7038
1.70299
1.705
1.69165
1.69289
1.68762
1.69454
1.70103
1.71101
1.71595
1.71562
1.70894
1.70467
1.70446
1.70565
1.69999
1.70586
1.70758
1.70975
1.69989
1.69944
1.6922
1.69231
1.70329
1.69597
1.69997
1.69239
1.68088
1.68962
1.69132
1.6982
1.70079
1.70353
1.70589
1.71343
1.71949
1.70707
1.70188
1.70268
1.6939
1.69001
1.68416
1.68036
1.68144
1.67525
1.67682
1.67798
1.68921
1.69478
1.6885
1.68908
1.69895
1.69733
1.6966
1.70272
1.7067
1.70528
1.7023
1.70525
1.71741
1.71079
1.70104
1.69865
1.70169
1.69787
1.69332
1.70215
1.70053
1.69313
1.69421
1.69823
1.69859
1.69278
1.69155
1.69077
1.69468
1.69887
1.70654
1.71158
1.70714
1.70604
1.71039
1.70561
1.69857
1.69492
1.68922
1.68833
1.6854
1.68719
1.69811
1.69379
1.68838
1.68654
1.67871
1.67633
1.67675
1.6894
1.69749
1.69191
1.69922
1.70207
1.70864
1.70968
1.70758
1.70624
1.69442
1.70158
1.70679
1.70699
1.70603
1.71204
1.71071
1.71401
1.71284
1.71554
1.71637
1.7178
1.71505
1.71211
1.71614
1.71334
1.71262
1.71304
1.71229
1.70414
1.70443
1.70399
1.6977
1.69837
1.699
1.7008
1.70251
1.70097
1.70317
1.7106
1.72468
1.72157
1.72156
1.72362
1.71819
1.71418
1.71321
1.71594
1.71623
1.71347
1.7127
1.72021
1.72246
1.72173
1.70847
1.7078
1.70537
1.70322
1.70521
1.70622
1.70429
1.7082
1.70617
1.70368
1.70284
1.71082
1.70106
1.70154
1.70037
1.6874
1.69031
1.69311
1.68357
1.69736
1.69793
1.70037
1.69861
1.69331
1.68991
1.68704
1.67722
1.67985
1.67856
1.67865
1.68226
1.67139
1.67156
1.67345
1.6695
1.66804
1.6808
1.68144
1.67961
1.68206
1.67316
1.66945
1.67363
1.68179
1.68421
1.6866
1.68677
1.68747
1.68282
1.68424
1.68442
1.6826
1.67892
1.67478
1.68072
1.68849
1.68783
1.68876
1.69267
1.68883
1.68925
1.69009
1.69847
1.70593
1.71226
1.70593
1.70947
1.70614
1.71294
1.70789
1.71072
1.70879
1.70866
1.68857
1.69148
1.68253
1.67891
1.68034
1.68421
1.67823
1.67878
1.67895
1.68767
1.68578
1.6829
1.682
1.67981
1.67656
1.67996
1.69359
1.69432
1.69953
1.69851
1.70301
1.70596
1.69764
1.70028
1.70497
1.7013
1.70237
1.70004
1.69725
1.68748
1.68507
1.69366
1.6901
1.702
1.70103
1.70682
1.70255
1.69924
1.69032
1.68239
1.68164
1.68016
1.67205
1.67824
1.69589
1.70308
1.70303
1.69862
1.70728
1.70189
1.70782
1.70413
1.70557
1.70701
1.70297
1.70446
1.69321
1.68857
1.68771
1.68319
1.67614
1.68558
1.68769
1.68424
1.69167
1.69102
1.69318
1.69454
1.69614
1.68916
1.68595
1.68558
1.67729
1.67749
1.6822
1.68284
1.67549
1.66804
1.66361
1.66347
1.66015
1.6642
1.67238
1.68121
1.68342
1.68923
1.69016
1.69058
1.68374
1.69667
1.68746
1.67919
1.68205
1.67455
1.67676
1.68766
1.6842
1.67807
1.67396
1.67589
1.68003
1.66496
1.66371
1.66568
1.6716
1.68
1.67931
1.68232
1.69063
1.68499
1.6795
1.67639
1.68008
1.6806
1.68195
1.67906
1.68286
1.68796
1.68052
1.67914
1.68371
1.69324
1.68698
1.68517
1.68843
1.68959
1.68
1.67158
1.67571
1.67543
1.675
1.67495
1.67716
1.67993
1.68106
0.0108508
0.0144355
0.00791759
0.00844219
0.00676108
0.00316803
0.00960438
0.0168454
0.0258603
0.0337266
0.0344669
0.033068
0.0404819
0.0442878
0.0530486
0.0511522
0.0473697
0.0586866
0.0644398
0.0743538
0.068405
0.0713971
0.0756314
0.0718965
0.0675978
0.0604572
0.0595198
0.055832
0.0525559
0.0552301
0.0608403
0.0592958
0.0667345
0.0641426
0.0613097
0.0672075
0.0769643
0.0864728
0.0906712
0.0853554
0.0880696
0.093892
0.103259
0.102438
0.107781
0.111199
0.110624
0.118219
0.118849
0.115264
0.12397
0.125602
0.135792
0.136603
0.128465
0.132768
0.130442
0.132271
0.127823
0.124999
0.134494
0.140193
0.14457
0.138521
0.14645
0.147101
0.157126
0.157802
0.161642
0.163419
0.170136
0.175124
0.175973
0.171052
0.182308
0.178258
0.180329
0.184369
0.18008
0.180801
0.183917
0.182102
0.180594
0.174958
0.173117
0.180481
0.175502
0.170775
0.174646
0.173639
0.171708
0.173243
0.181261
0.177493
0.178507
0.183482
0.194786
0.202869
0.200695
0.201528
0.206133
0.209193
0.201069
0.204336
0.201952
0.199387
0.199143
0.199149
0.196419
0.203025
0.217573
0.218199
0.221277
0.223269
0.231838
0.23327
0.233651
0.239831
0.239921
0.244502
0.245627
0.261621
0.262643
0.258194
0.266597
0.274991
0.280207
0.277307
0.274789
0.275471
0.276257
0.276536
0.282132
0.279272
0.28408
0.28997
0.298986
0.307443
0.311823
0.310015
0.308032
0.318549
0.320779
0.32472
0.338476
0.354847
0.362046
0.383124
0.390886
0.398997
0.399331
0.401497
0.395913
0.401465
0.404281
0.414039
0.41582
0.417904
0.430381
0.431405
0.43736
0.444753
0.44533
0.454313
0.462858
0.468983
0.48764
0.490055
0.505206
0.505699
0.521339
0.532591
0.537382
0.543914
0.552516
0.564138
0.565338
0.574177
0.571454
0.574356
0.578651
0.583748
0.587968
0.584757
0.589579
0.600508
0.603273
0.613287
0.623137
0.635179
0.647533
0.654777
0.661987
0.671581
0.670851
0.679424
0.676514
0.684646
0.697088
0.699785
0.694825
0.697525
0.708924
0.721693
0.732233
0.72845
0.730519
0.735939
0.741009
0.748061
0.753328
0.751638
0.766459
0.777369
0.785177
0.788306
0.796613
0.79247
0.807495
0.806831
0.822919
0.828309
0.831159
0.839198
0.847352
0.842564
0.853283
0.858788
0.871373
0.890018
0.895002
0.907307
0.91834
0.934289
0.954579
0.95908
0.963294
0.967882
0.981304
0.988767
0.988449
0.994263
1.00203
1.01088
1.02514
1.03402
1.05412
1.06346
1.07741
1.09253
1.09844
1.11151
1.11979
1.1241
1.12689
1.13349
1.13633
1.13639
1.14124
1.14611
1.15321
1.16949
1.17315
1.18407
1.18951
1.18905
1.19951
1.20548
1.21368
1.22391
1.23277
1.23904
1.25397
1.26738
1.2702
1.27336
1.2904
1.27859
1.29136
1.31326
1.31597
1.32691
1.34171
1.34805
1.36202
1.36567
1.36864
1.37301
1.37953
1.38778
1.40001
1.39894
1.40953
1.41324
1.42252
1.42846
1.43889
1.44879
1.45312
1.45647
1.4625
1.46584
1.47373
1.48988
1.50501
1.51144
1.51559
1.52322
1.53133
1.53398
1.55022
1.5605
1.57784
1.59624
1.59015
1.59892
1.60379
1.60867
1.61888
1.62084
1.6101
1.60727
1.60218
1.6076
1.61088
1.60622
1.61604
1.62878
1.64671
1.64645
1.64485
1.64274
1.64333
1.65414
1.66557
1.67205
1.67027
1.67358
1.67401
1.67721
1.68581
1.69301
1.69359
1.69826
1.69231
1.69726
1.69952
1.70081
1.69175
1.6943
1.70152
1.70575
1.71365
1.71907
1.71675
1.72251
1.70116
1.69965
1.69563
1.69652
1.70258
1.69879
1.69996
1.70929
1.70757
1.6992
1.70263
1.70056
1.69498
1.69517
1.6927
1.69393
1.69465
1.70015
1.69349
1.69237
1.68703
1.6912
1.6894
1.68339
1.68471
1.68264
1.6853
1.68893
1.68168
1.68378
1.68665
1.70045
1.70501
1.69948
1.69896
1.70578
1.70832
1.71447
1.70909
1.71363
1.71333
1.71072
1.71797
1.70952
1.70544
1.70503
1.70857
1.71301
1.70914
1.71264
1.71462
1.70473
1.69879
1.69097
1.68169
1.68551
1.68167
1.68975
1.69706
1.69873
1.6933
1.6906
1.69466
1.68735
1.68283
1.68372
1.69132
1.6961
1.68636
1.69254
1.68347
1.68973
1.68952
1.69333
1.69661
1.70094
1.70609
1.69387
1.69149
1.69118
1.69224
1.69366
1.6909
1.69637
1.69966
1.70732
1.69555
1.70039
1.69594
1.70026
1.69121
1.68923
1.68772
1.69525
1.6983
1.688
1.68381
1.69228
1.69193
1.69203
1.69927
1.69722
1.7001
1.7022
1.69427
1.69807
1.69115
1.69689
1.69244
1.69355
1.69585
1.70255
1.69395
1.69163
1.6899
1.68279
1.68464
1.68859
1.69479
1.69383
1.68036
1.68494
1.6909
1.70153
1.69182
1.68904
1.69101
1.69769
1.70611
1.70354
1.69927
1.69237
1.69916
1.69762
1.70028
1.69553
1.69799
1.69429
1.69202
1.68646
1.69036
1.69377
1.69764
1.70302
1.70052
1.70104
1.70038
1.6984
1.6936
1.69694
1.70498
1.70908
1.70734
1.71152
1.72235
1.72704
1.71793
1.70944
1.71589
1.71282
1.7078
1.70688
1.69465
1.70544
1.69821
1.69836
1.70662
1.70663
1.70425
1.70443
1.70333
1.69879
1.70143
1.7043
1.69887
1.70136
1.70367
1.698
1.68103
1.68808
1.68631
1.68529
1.69439
1.69022
1.68936
1.6969
1.69508
1.70038
1.68665
1.69295
1.69332
1.69929
1.70678
1.70936
1.71537
1.70407
1.69746
1.69553
1.69771
1.70924
1.7102
1.71489
1.723
1.71678
1.71515
1.72601
1.71789
1.71737
1.71802
1.71095
1.71028
1.70628
1.71311
1.71383
1.72021
1.72481
1.71989
1.7247
1.72245
1.72395
1.72045
1.71608
1.70733
1.70359
1.70897
1.70884
1.69725
1.69523
1.69283
1.68979
1.69428
1.67952
1.68814
1.69679
1.70534
1.70783
1.71108
1.70753
1.7038
1.69847
1.6996
1.70207
1.69895
1.6898
1.68436
1.68386
1.66967
1.67619
1.68509
1.69225
1.69606
1.69776
1.69889
1.69185
1.68495
1.69065
1.68988
1.67607
1.67853
1.68816
1.69419
1.7052
1.70278
1.69575
1.6895
1.69067
1.68871
1.68669
1.6872
1.68627
1.68332
1.67943
1.68742
1.69124
1.69221
1.68406
1.69008
1.68414
1.68811
1.69788
1.71217
1.71974
1.722
1.721
1.716
1.71496
1.7106
1.7042
1.70263
1.706
1.70777
1.69973
1.69766
1.70043
1.70495
1.70072
1.7048
1.71439
1.71235
1.70835
1.70863
1.71244
1.71669
1.71517
1.72572
1.72851
1.72371
1.72749
1.73292
1.73429
1.72865
1.72042
1.7217
1.7263
1.72676
1.72169
1.7159
1.71802
1.72168
1.72516
1.71545
1.70267
1.70121
1.69406
1.69073
1.68459
1.67985
1.68479
1.68111
1.69071
1.69374
1.69902
1.70284
1.70351
1.69934
1.69294
1.69003
1.6879
1.68528
1.68642
1.6874
1.67938
1.68299
1.68039
1.69227
1.69349
1.68879
1.69036
1.69216
1.6883
1.68912
1.68816
1.68844
1.68527
1.69337
1.69491
1.69334
1.70142
1.69664
1.6977
1.69484
1.70731
1.70073
1.70159
1.69644
1.70568
1.71667
1.71921
1.71716
1.71491
1.71835
1.71691
1.72267
1.71813
1.72083
1.72859
1.73102
1.72565
1.72776
1.72384
1.72345
1.71204
1.71133
1.70783
1.70841
1.70795
1.70161
1.70163
1.69846
1.68885
1.68888
1.68574
1.69126
1.68652
1.68633
1.67782
1.68568
1.69379
1.69911
1.70736
1.70622
1.70574
1.70172
1.70055
1.69625
1.69477
1.71089
1.71152
1.71489
1.71914
1.71248
1.70426
1.70988
1.70296
1.70808
1.70242
1.70862
1.70297
1.71047
1.70721
1.70499
1.70018
1.69662
1.69309
1.6933
1.69491
1.69854
1.69664
1.69899
1.69427
1.69896
1.69291
1.69364
1.70413
1.69941
1.69458
1.69312
1.701
1.69536
1.69415
1.70332
1.70482
1.70333
1.69952
1.70528
1.70149
1.70396
1.70209
1.69935
1.69836
1.69633
1.70041
1.70102
1.70977
1.70232
1.69891
1.70535
1.70597
1.70567
1.71052
1.71251
1.70649
1.70076
1.70566
1.71285
1.71268
1.70402
1.70787
1.70902
1.70947
1.70395
1.7036
1.70122
1.70403
1.70185
1.70987
1.72698
1.72405
1.71651
1.72652
1.72115
1.71957
1.70747
1.71349
1.71193
1.71775
1.71158
1.71066
1.69512
1.69915
1.7006
1.69799
1.70934
1.71005
1.71366
1.7084
1.70205
1.69693
1.69553
1.70458
1.69702
1.70758
1.70646
1.70674
1.6967
1.69921
1.6965
1.71406
1.7159
1.72287
1.72627
1.72226
1.72259
1.72231
1.72659
1.72822
1.72352
1.72834
1.72242
1.71637
1.72038
1.71599
1.70652
1.7101
1.71679
1.71303
1.70934
1.71086
1.69972
1.69711
1.6894
1.69351
1.69219
1.68917
1.69186
1.68129
1.68267
1.68165
1.68212
1.69327
1.70297
1.69819
1.70539
1.70092
1.70183
1.68916
1.69721
1.69618
1.69211
1.69059
1.6869
1.69082
1.68282
1.68141
1.68722
1.67772
1.67748
1.69073
1.69097
1.69486
1.68976
1.69265
1.69592
1.69552
1.69672
1.69744
1.69859
1.70592
1.69651
1.69849
1.69774
1.6956
1.69639
1.69863
1.70307
1.70398
1.7115
1.71048
1.71063
1.71455
1.71447
1.70329
1.70115
1.69548
1.69338
1.69158
1.69677
1.70002
1.70388
1.69849
1.68954
1.686
1.68193
1.68889
1.70011
1.70142
1.70664
1.70923
1.71136
1.72389
1.71207
1.72034
1.71695
1.71388
1.72022
1.71845
1.71548
1.71054
1.70441
1.70993
1.72169
1.72346
1.72055
1.72156
1.71914
1.70697
1.69737
1.69943
1.70052
1.70451
1.70504
1.70484
1.70334
1.70998
1.70675
1.7078
1.71106
1.71895
1.71998
1.71795
1.72122
1.71691
1.71192
1.70263
1.71205
1.71575
1.70943
1.70509
1.71102
1.70161
1.70109
1.70673
[truncated: 608,611+ more rows]

## Sheet: Z3_data
0
-1.12949
-1.1059
-1.12398
-1.17448
-1.15237
-1.11377
-1.18436
-1.29413
-1.24077
-1.22312
-1.25135
-1.2368
-1.29879
-1.35044
-1.42628
-1.47285
-1.4347
-1.49542
-1.50615
-1.48684
-1.55487
-1.59616
-1.62089
-1.71729
-1.76099
-1.81617
-1.84755
-1.78665
-1.80729
-1.92672
-1.9395
-2.01234
-2.0589
-2.01018
-1.96532
-2.02548
-2.03375
-2.0247
-2.05763
-2.05284
-2.1153
-2.12227
-2.15984
-2.11782
-2.15896
-2.17177
-2.24192
-2.20691
-2.22394
-2.24139
-2.35457
-2.36812
-2.48665
-2.58356
-2.57305
-2.53546
-2.5074
-2.49512
-2.43518
-2.49964
-2.50179
-2.53383
-2.4574
-2.46176
-2.46408
-2.41312
-2.41032
-2.44248
-2.38236
-2.36089
-2.46903
-2.51518
-2.49062
-2.56743
-2.57468
-2.5945
-2.61905
-2.5949
-2.61463
-2.66128
-2.6712
-2.69702
-2.76789
-2.80917
-2.8504
-2.78301
-2.80857
-2.8945
-2.92824
-2.9292
-2.99982
-2.93962
-3.0411
-3.03638
-3.04995
-2.99174
-3.08651
-3.11428
-3.09024
-3.14906
-3.16088
-3.12415
-3.14557
-3.1972
-3.17141
-3.22661
-3.21296
-3.18876
-3.28965
-3.28116
-3.14128
-3.09684
-3.21151
-3.25893
-3.13857
-3.12094
-3.17138
-3.22039
-3.21016
-3.25779
-3.25498
-3.31205
-3.33616
-3.37249
-3.30362
-3.36614
-3.33107
-3.39986
-3.4204
-3.44392
-3.52221
-3.52688
-3.64419
-3.64703
-3.76472
-3.75348
-3.89463
-3.86292
-3.7072
-3.67418
-3.62697
-3.55783
-3.56049
-3.51609
-3.43091
-3.50966
-3.44382
-3.47315
-3.5075
-3.55514
-3.6172
-3.47535
-3.59685
-3.67365
-3.65099
-3.72111
-3.75906
-3.91233
-3.88334
-3.95662
-3.965
-3.96628
-3.97023
-3.96404
-4.0305
-4.12422
-4.29242
-4.32376
-4.28362
-4.27403
-4.37802
-4.33515
-4.43546
-4.33361
-4.39619
-4.31695
-4.38111
-4.35905
-4.32605
-4.3652
-4.40585
-4.34658
-4.3741
-4.40535
-4.42212
-4.42449
-4.45794
-4.40396
-4.34149
-4.29299
-4.31698
-4.39526
-4.40671
-4.4741
-4.53648
-4.56858
-4.5187
-4.67137
-4.73663
-4.79375
-4.77731
-4.70951
-4.67704
-4.63414
-4.68546
-4.64126
-4.59435
-4.60765
-4.59094
-4.65525
-4.64737
-4.62947
-4.60348
-4.61133
-4.65897
-4.69418
-4.665
-4.61175
-4.60353
-4.54327
-4.43755
-4.43475
-4.56635
-4.47221
-4.52868
-4.58513
-4.55978
-4.58731
-4.59667
-4.60339
-4.62699
-4.61753
-4.67853
-4.70895
-4.62193
-4.55614
-4.53696
-4.56716
-4.51034
-4.36869
-4.30067
-4.23335
-4.15413
-4.14299
-4.07969
-4.07165
-3.98641
-4.01342
-3.96992
-3.97672
-3.9792
-3.96563
-3.95945
-3.93011
-3.97722
-4.0507
-4.01455
-4.05217
-4.05395
-4.10051
-4.13733
-4.07881
-4.21612
-4.17586
-4.20062
-4.39449
-4.37391
-4.28134
-4.31331
-4.34566
-4.28007
-4.23907
-4.22295
-4.27861
-4.31151
-4.35468
-4.38478
-4.5351
-4.50543
-4.45726
-4.42407
-4.31259
-4.22623
-4.19757
-4.1902
-4.23631
-4.28815
-4.29318
-4.27843
-4.3136
-4.23363
-4.25635
-4.24877
-4.14874
-4.0296
-4.08953
-4.14588
-4.14765
-4.12111
-4.15903
-4.11232
-4.19953
-4.185
-4.16443
-4.2231
-4.24989
-4.20228
-4.24322
-4.28836
-4.21638
-4.27516
-4.2725
-4.29212
-4.28707
-4.25358
-4.25619
-4.22858
-4.21355
-4.2283
-4.17038
-4.14795
-4.20834
-4.2071
-4.16853
-4.1046
-4.11698
-4.1369
-4.10219
-4.18652
-4.22862
-4.19316
-4.22138
-4.25223
-4.19671
-4.0552
-3.95489
-3.88822
-3.87442
-3.79587
-3.80224
-3.7467
-3.68793
-3.81229
-3.89338
-3.88173
-3.93289
-3.95583
-4.03553
-3.96152
-4.08179
-4.15025
-4.14914
-4.14519
-4.2192
-4.24635
-4.29171
-4.35759
-4.45086
-4.50997
-4.49103
-4.43341
-4.4156
-4.46291
-4.50954
-4.5615
-4.56146
-4.52813
-4.57686
-4.55871
-4.62551
-4.58887
-4.61909
-4.58328
-4.57157
-4.5383
-4.41169
-4.36389
-4.48895
-4.52544
-4.40283
-4.42108
-4.49395
-4.51226
-4.52426
-4.42413
-4.44328
-4.47658
-4.40479
-4.40261
-4.42159
-4.45075
-4.39299
-4.3433
-4.35136
-4.35372
-4.41841
-4.36716
-4.33767
-4.31462
-4.36195
-4.3737
-4.45288
-4.44731
-4.43678
-4.34261
-4.30379
-4.32126
-4.35041
-4.34455
-4.28707
-4.29686
-4.22057
-4.15249
-4.14926
-4.21433
-4.18479
-4.20803
-4.19949
-4.21707
-4.30052
-4.29901
-4.29962
-4.29291
-4.25839
-4.2887
-4.22626
-4.18362
-4.13565
-4.18846
-4.29883
-4.27922
-4.25431
-4.25803
-4.14208
-4.09104
-4.11768
-4.07154
-4.07472
-4.15131
-4.09497
-4.18402
-4.10973
-4.17943
-4.25539
-4.20864
-4.18706
-4.11688
-4.1155
-4.04199
-4.08007
-4.05395
-4.11695
-4.0532
-4.0905
-4.02705
-3.95821
-4.04166
-4.01539
-4.09387
-4.18621
-4.24918
-4.19183
-4.1419
-4.02091
-3.99335
-3.98191
-3.97752
-4.01641
-3.96711
-3.93727
-3.94839
-3.94271
-3.9508
-3.89374
-3.81709
-3.70546
-3.73861
-3.72875
-3.67399
-3.65561
-3.59184
-3.57262
-3.52442
-3.4931
-3.42896
-3.45549
-3.5465
-3.48551
-3.53732
-3.50707
-3.40204
-3.43019
-3.43355
-3.43065
-3.45258
-3.39253
-3.39072
-3.39253
-3.40915
-3.40201
-3.31257
-3.24043
-3.19292
-3.19413
-3.22554
-3.15577
-3.16329
-3.06844
-3.11742
-3.11689
-3.08119
-3.02499
-3.0808
-3.0291
-3.02467
-3.03365
-2.94942
-2.92502
-2.94049
-2.9619
-2.92513
-2.88679
-2.80883
-2.79566
-2.78806
-2.78995
-2.66097
-2.66845
-2.58197
-2.5989
-2.52643
-2.43523
-2.40092
-2.38341
-2.24816
-2.25619
-2.16127
-2.1399
-2.09915
-2.11375
-2.05824
-2.0507
-1.96741
-1.94582
-1.92702
-1.96781
-1.97119
-2.0308
-2.05456
-2.01869
-1.99197
-2.01098
-1.88388
-1.82722
-1.8873
-1.86852
-1.73578
-1.78104
-1.74485
-1.71933
-1.64045
-1.60364
-1.60605
-1.53017
-1.53078
-1.47974
-1.33496
-1.3151
-1.32202
-1.11934
-1.18442
-1.04023
-0.950571
-1.02281
-0.999344
-0.997905
-1.01409
-0.888256
-0.910182
-0.770259
-0.716558
-0.716283
-0.62412
-0.692946
-0.737865
-0.684499
-0.614781
-0.633082
-0.542609
-0.540792
-0.486002
-0.478301
-0.460008
-0.377999
-0.403577
-0.402154
-0.359893
-0.2755
-0.196098
-0.0865467
-0.076407
-0.0815366
-0.0705139
-0.0633668
-0.0768603
-0.0598096
-0.088755
-0.0851142
-0.0867543
-0.0777055
-0.0849636
-0.0484337
-0.0633151
-0.0541599
-0.0459821
-0.0663133
-0.0776065
-0.0779527
-0.0442437
-0.0684639
-0.0718102
-0.0836562
-0.146869
-0.174575
-0.228687
-0.243654
-0.204454
-0.134932
-0.120436
-0.103769
-0.197121
-0.200286
-0.209341
-0.299869
-0.296966
-0.188164
-0.116374
-0.108273
-0.0754845
-0.0517269
-0.0553627
-0.0455925
-0.0444775
-0.0583332
-0.0653091
-0.0625972
-0.0822036
-0.0366139
-0.038677
-0.0565018
-0.027121
-0.0428218
-0.100246
-0.0668606
-0.010979
-0.0621468
-0.0252491
-0.104895
-0.0503108
-0.0343349
-0.0563856
-0.0556755
0.0602304
0.0365581
0.0507866
0.0513245
0.00678826
-0.00716252
-0.0104798
-0.0473163
-0.0416644
-0.0239525
-0.0344916
-0.0447575
0.0215747
0.0340882
0.0552552
-0.00183659
-0.00706692
0.0891095
0.0951157
0.0661552
0.0803613
0.0804203
0.0665863
0.0890234
0.0794195
0.0907102
0.0534136
0.0738208
0.0889906
0.0694163
0.088309
0.107636
0.0879839
0.124798
0.138975
0.199269
0.159305
0.20968
0.180597
0.172378
0.174894
0.132943
0.135064
0.150141
0.132997
0.130569
0.154179
0.133113
0.112216
0.131299
0.145684
0.139881
0.133428
0.157523
0.197791
0.16204
0.169504
0.16303
0.167338
0.144222
0.159128
0.190122
0.141321
0.160047
0.195656
0.177997
0.158916
0.156378
0.178052
0.166395
0.191462
0.184394
0.201785
0.20032
0.208762
0.184236
0.204081
0.223726
0.175102
0.17648
0.201577
0.175755
0.185744
0.193439
0.185448
0.217828
0.243292
0.243623
0.250678
0.19261
0.19827
0.219964
0.175363
0.205146
0.228196
0.210274
0.214433
0.228141
0.228397
0.214774
0.213541
0.199716
0.236301
0.221871
0.261576
0.250813
0.247662
0.223127
0.23287
0.210857
0.216988
0.225954
0.239891
0.254795
0.235228
0.226287
0.189602
0.198614
0.193211
0.208708
0.209536
0.204625
0.237569
0.201571
0.213467
0.224376
0.200776
0.199825
0.17233
0.188992
0.208035
0.189487
0.232796
0.187257
0.206769
0.204908
0.186377
0.210861
0.207473
0.196009
0.216615
0.221233
0.191865
0.206739
0.202525
0.208972
0.223925
0.212104
0.211374
0.226206
0.24498
0.246548
0.208396
0.198795
0.237421
0.233034
0.260826
0.243036
0.225148
0.25466
0.276619
0.237776
0.210786
0.204562
0.20025
0.247088
0.24843
0.230936
0.20385
0.22469
0.206571
0.2124
0.208431
0.202334
0.192379
0.180712
0.200296
0.22215
0.17652
0.202011
0.180983
0.14791
0.187283
0.164011
0.142229
0.172471
0.172653
0.169341
0.153332
0.0657752
0.16363
0.178231
0.166234
0.170472
0.171985
0.143614
0.141808
0.13931
0.131139
0.118727
0.105552
0.112923
0.126801
0.111729
0.104556
0.125433
0.13925
0.166219
0.138948
0.149922
0.134399
0.136928
0.178673
0.15192
0.15133
0.149869
0.15974
0.16968
0.174413
0.151078
0.167394
0.113353
0.13728
0.184496
0.15643
0.166111
0.144828
0.129812
0.11295
0.108181
0.0822315
0.0687677
0.0566876
0.058507
0.0772639
0.0827539
0.0769005
0.0497383
0.0440256
0.0516465
0.0525738
0.0509004
0.059803
0.0606761
0.0335143
0.027387
0.0371673
0.0413725
-0.0480934
-0.00131436
0.0480176
0.0660786
0.0535924
0.0386166
0.0369095
0.0546921
0.0592122
0.0757797
0.0478549
0.0319704
0.0282397
0.0214703
0.038572
0.0503821
0.0580218
0.0519256
0.0482801
0.0462219
0.0668451
0.0472347
0.0599889
0.073779
0.069543
0.0567787
0.0297285
0.0338593
0.0300729
-0.0428455
0.0267319
0.00900318
0.0288677
0.0379498
0.0685795
0.0303327
0.0200609
0.0261346
0.012706
0.0263132
0.0786136
0.0856871
0.0711404
0.0436709
0.0537755
0.0410392
0.0596886
0.0553955
0.0340939
0.0559566
0.0625533
0.0525921
0.116288
0.137481
0.0624999
0.0848302
0.0988524
0.0758769
0.0445908
0.0492087
0.0645107
0.0621142
0.0497887
0.0674145
0.0492594
0.0518198
0.0183032
0.0443305
0.0689338
0.0686842
0.0658531
0.0376912
0.0746685
0.0499657
0.036797
0.0302684
0.0483446
0.0440938
0.0628971
0.0444621
0.0558993
0.0251121
0.0370501
0.0580726
0.0342126
0.0158931
0.04013
0.0232669
0.0160433
0.0550569
0.0236826
0.836859
0.827352
0.792144
0.801569
0.813204
0.905024
0.973793
0.869651
0.802012
0.818166
0.778412
0.801178
0.786955
0.742039
0.808621
0.77068
0.814215
0.840145
0.844996
0.752397
0.793378
0.766292
0.68148
0.721789
0.746714
0.743526
0.741604
0.741505
0.74471
0.701034
0.738697
0.74454
0.706516
0.695981
0.692236
0.617781
0.590146
0.592182
0.618085
0.592296
0.572433
0.522655
0.585757
0.618653
0.55743
0.530647
0.529198
0.470749
0.416047
0.429689
0.474565
0.461995
0.541285
0.545761
0.56959
0.626874
0.678818
0.570393
0.634547
0.669269
0.637153
0.542816
0.586097
0.505961
0.489306
0.519137
0.405101
0.371191
0.358503
0.364199
0.356742
0.328646
0.354591
0.390834
0.316208
0.350514
0.305481
0.320138
0.358107
0.41553
0.374514
0.331283
0.283446
0.291277
0.352696
0.340594
0.364517
0.333597
0.361924
0.372639
0.376789
0.39021
0.359583
0.264202
0.225595
0.256337
0.256118
0.342063
0.372451
0.293187
0.270487
0.203176
0.234583
0.205275
0.240674
0.289012
0.221516
0.232926
0.17697
0.196152
0.187787
0.131515
0.0729613
0.132911
0.118353
0.165142
0.149741
0.157095
0.144759
0.144104
0.118721
0.0960613
0.135368
0.119317
0.180952
0.209193
0.197884
0.264063
0.12101
0.160221
0.152816
0.1672
0.23767
0.290996
0.249293
0.278965
0.291945
0.264807
0.301911
0.268805
0.28656
0.204109
0.209952
0.240951
0.236772
0.224993
0.219494
0.257911
0.241003
0.324056
0.29194
0.268773
0.297138
0.286723
0.283998
0.289326
0.216306
0.202678
0.27156
0.23145
0.301638
0.249658
0.247582
0.238309
0.293514
0.33045
0.245695
0.205927
0.106961
0.113368
0.286344
0.205816
0.113593
0.0749313
0.0539572
0.0299672
-0.0541376
-0.0165485
-0.00882895
0.00433431
0.00643378
0.104225
0.144626
0.133794
0.146376
0.193324
0.0710738
0.151721
0.147327
0.170267
0.168841
0.206217
0.176504
0.19246
0.215298
0.232118
0.18804
0.188652
0.2081
0.205663
0.201249
0.216349
0.189063
0.132917
0.18522
0.242908
0.146668
0.191796
0.200305
0.28253
0.242394
0.221562
0.165973
0.135905
0.184447
0.141683
0.19552
0.127258
0.0908798
0.210819
0.165067
0.0530951
-0.0126097
0.0324358
-0.00418072
-0.0579641
-0.096618
-0.030704
0.00626233
-0.0132874
-0.0523757
-0.0304323
0.0815808
0.136348
0.151409
0.17759
0.250247
0.284144
0.290596
0.273977
0.346781
0.299574
0.32084
0.269764
0.256668
0.286626
0.251359
0.247008
0.259188
0.187366
0.184019
0.194971
0.190194
0.260339
0.193091
0.174901
0.300635
0.286019
0.219215
0.218008
0.239638
0.295876
0.274829
0.229378
0.229188
0.277714
0.305041
0.295196
0.307322
0.332804
0.316328
0.351824
0.343357
0.303496
0.308239
0.360134
0.299937
0.376413
0.361557
0.352349
0.360798
0.358372
0.331945
0.329564
0.311597
0.357165
0.343242
0.331835
0.378268
0.333621
0.277888
0.324662
0.333854
0.323545
0.337467
0.302315
0.326283
0.311307
0.288676
0.294056
0.34563
0.292717
0.299536
0.335296
0.349702
0.332496
0.337745
0.3606
0.376549
0.377702
0.397077
0.359087
0.364958
0.396752
0.357091
0.372717
0.357368
0.407765
0.344097
0.365723
0.367977
0.355487
0.317876
0.308524
0.308957
0.307016
0.32194
0.341613
0.339646
0.308235
0.306334
0.319068
0.332564
0.327934
0.290449
0.308007
0.314262
0.300965
0.285759
0.304536
0.30491
0.300184
0.28444
0.295244
0.308939
0.353156
0.304467
0.317659
0.292515
0.299083
0.286527
0.279404
0.302636
0.289645
0.319214
0.304496
0.316107
0.315641
0.291513
0.30621
0.301772
0.303323
0.298462
0.251837
0.272592
0.269512
0.255737
0.274767
0.269392
0.258167
0.262397
0.269023
0.246193
0.230959
0.222027
0.209193
0.25209
0.247592
0.213863
0.230794
0.239465
0.210679
0.225846
0.214249
0.246358
0.220608
0.203333
0.234544
0.23353
0.204381
0.202025
0.230202
0.248772
0.217201
0.197227
0.211709
0.22036
0.212292
0.219106
0.225308
0.229675
0.207301
0.226039
0.198121
0.191997
0.198146
0.217705
0.264841
0.215579
0.248764
0.214756
0.228236
0.208591
0.251389
0.26036
0.196024
0.206226
0.212566
0.181603
0.160719
0.179211
0.18925
0.20222
0.191385
0.205532
0.197799
0.236529
0.190432
0.177835
0.16363
0.155494
0.174017
0.176371
0.157539
0.154401
0.162902
0.121906
0.121181
0.13568
0.136745
0.143373
0.148792
0.120981
0.157781
0.157289
0.134756
0.147062
0.133733
0.119494
0.104946
0.10935
0.104248
0.0729554
0.102879
0.125472
0.117458
0.109125
0.113838
0.118357
0.0849824
0.138432
0.117752
0.112376
0.145098
0.146204
0.166401
0.160653
0.113546
0.16302
0.167859
0.146154
0.116453
0.130712
0.134626
0.16623
0.165427
0.126762
0.103622
0.139921
0.123548
0.111954
0.123093
0.12463
0.0977608
0.135366
0.141453
0.141862
0.136915
0.147461
0.13595
0.148414
0.151878
0.142835
0.155761
0.128194
0.107688
0.133963
0.129057
0.13133
0.125226
0.14752
0.164029
0.15727
0.215369
0.19333
0.141256
0.139553
0.116777
0.0971197
0.112803
0.105583
0.0831612
0.103337
0.0966729
0.123693
0.114671
0.108922
0.129528
0.154805
0.144761
0.142864
0.071093
0.0380633
0.0496211
0.107539
0.0876752
0.0961125
0.0892435
0.0779098
0.0580728
0.0518912
0.0627554
0.0693468
0.0675051
0.0881061
0.0705408
0.0867569
0.111232
0.135015
0.123255
0.093649
0.112902
0.113706
0.0947468
0.10141
0.0930466
0.068175
0.0668849
0.0299495
0.0597923
0.0592566
0.0403846
0.0678653
0.0302407
0.0466231
0.0727033
0.0839824
0.0747793
0.0833488
0.0628075
0.0578576
0.0998332
0.1018
0.109611
0.118324
0.12168
0.12862
0.152135
0.137266
0.116223
0.0966248
0.104466
0.0878523
0.0854325
0.0822271
0.0727611
0.117811
0.0877295
0.0950435
0.11464
0.0857106
0.0864906
0.100344
0.0949453
0.0816224
0.100056
0.0844639
0.0634532
0.0776454
0.0297726
0.0459456
0.0492134
0.050095
0.0445223
0.0256536
0.0165401
0.025774
0.0277154
0.061913
0.0886241
0.0460269
0.0651145
0.0776412
0.0859201
0.0548763
0.0632163
0.0324962
0.0587611
0.0362116
0.0517171
0.0299603
0.0579998
0.0675797
0.0342711
0.055421
0.0463089
0.0487431
0.0466609
0.0327857
0.0311393
0.0242042
0.0344428
0.0158559
0.0295995
0.0548221
0.060533
0.0404817
0.0370208
0.0192103
0.033731
0.0618793
0.0511339
0.0601382
0.0972472
0.130293
0.133328
0.0983953
0.120512
0.107067
0.0851867
0.106291
0.0975794
0.114962
0.087528
0.10717
0.175481
0.161441
0.166617
0.264505
0.201028
0.180106
0.103927
0.157789
0.11896
0.115751
0.119799
0.134344
0.141793
0.11959
0.108519
0.112179
0.108044
0.147312
0.120635
0.111459
0.11426
0.106132
0.101915
0.067471
0.0418556
0.0517403
0.0829787
0.0803188
0.0960448
0.125471
0.132681
0.128675
0.147478
0.162846
0.145322
0.176015
0.167015
0.159141
0.152901
0.129668
0.145933
0.151458
0.159306
0.153912
0.159478
0.162338
0.185279
0.192698
0.171529
0.127886
0.151968
0.133941
0.154504
0.164404
0.153113
0.130514
0.125547
0.116942
0.0940935
0.123123
0.140427
0.121129
0.147872
0.120311
0.111606
0.111719
0.121922
0.113374
0.147473
0.120531
0.114361
0.120672
0.109366
0.0764674
0.132775
0.145897
0.147833
0.187456
0.179842
0.143583
0.157824
0.194588
0.128717
0.10413
0.111725
0.102266
0.108211
0.0939153
0.0940095
0.0725857
0.0862149
0.0554518
0.0957658
0.0767271
0.0790082
0.0841992
0.0790505
0.0512795
0.10442
0.0974918
0.133941
0.086537
0.0438168
0.0853474
0.0718104
0.0858352
0.0736157
0.0650174
0.0421503
0.029744
0.0314942
0.0673086
-0.0187924
0.0498063
0.0889646
0.0870029
0.0863158
0.107407
0.116003
0.105278
0.0818956
0.0877873
0.123702
0.109574
0.118299
0.121123
0.130729
0.131337
0.121481
0.0904102
-0.0292788
-0.0220889
0.0399452
0.0330381
0.0761285
0.0970637
0.120502
0.0936059
0.0862321
0.090542
0.108339
0.11651
0.119639
0.13933
0.0926642
0.112687
0.13213
0.0874466
0.106576
0.0636604
0.0609044
0.070969
0.0517128
0.0883337
0.106486
0.0664114
0.0597623
0.0655058
0.0692356
0.083849
0.0322841
0.0267032
0.0281315
0.0368065
0.059851
0.0422032
0.0659524
0.0692618
0.0667911
0.104972
0.120783
0.138692
0.111372
0.105192
0.114799
0.0964797
0.0946571
0.0933898
0.0499672
0.0508872
0.0696219
0.0617107
0.0945021
0.0622123
0.0561241
0.0547824
0.0771842
0.08076
0.0624514
0.0751643
0.084003
0.103375
0.110204
0.104368
0.146269
0.168438
0.173855
0.180206
0.176075
0.167149
0.207693
0.172869
0.153475
0.166465
0.174389
0.146179
0.138204
0.162995
0.178932
0.150129
0.154204
0.152533
0.164632
0.231653
0.180881
0.187624
0.205257
0.218095
0.258812
0.284518
0.234714
0.232992
0.205048
0.193645
0.191174
0.207867
0.195709
0.205776
0.20786
0.206973
0.209099
0.207047
0.174464
0.171994
0.15453
0.192766
0.172431
0.163708
0.202968
0.184849
0.129437
0.177723
0.15439
0.0762457
0.0585311
0.0603714
0.118382
0.0910441
0.101687
0.167782
0.173961
0.18834
0.188894
0.186267
0.194228
0.183918
0.204423
0.207027
0.223016
0.21412
0.193283
0.217715
0.208787
0.191241
0.20358
0.192188
0.200843
0.217136
0.236187
0.280792
0.263102
0.270312
0.2311
0.20089
0.200347
0.206878
0.216409
0.218659
0.216552
0.267905
0.238048
0.204219
0.191222
0.200425
0.193721
0.207761
0.198747
0.195995
0.18955
0.221379
0.251316
0.253902
0.228964
0.277536
0.200142
0.249912
0.217531
0.238631
0.262461
0.233141
0.20372
0.237039
0.19305
0.211002
0.224941
0.216184
0.214779
0.215162
0.208334
0.228636
0.238762
0.20507
0.184711
0.190163
0.196963
0.191699
0.201942
0.207157
0.222165
0.197868
0.216357
0.242044
0.233077
0.230906
0.203586
0.205203
0.217653
0.215569
0.214311
0.201668
0.236521
0.210527
0.211547
0.230408
0.224629
0.224062
0.211866
0.198325
0.208003
0.196742
0.198718
0.184883
0.189073
0.17427
0.167052
0.175666
0.189811
0.183163
0.16665
0.176572
0.170145
0.166314
0.155762
[truncated: 608,611+ more rows]

## Sheet: foldedness_data
0
1061.23
1030.6
1038.21
1145.73
1155.24
1159.08
1232.87
1362.78
1296.27
1295.6
1348.88
1313.97
1456.43
1438.33
1537.6
1637.4
1612.4
1594.27
1609.99
1478.42
1614.5
1629.18
1675.74
1845.09
1852.59
1846.2
1892.05
1816.38
1848.62
2012.59
2096.92
2243.62
2293.69
2225.26
2216.28
2338.02
2359.18
2369.26
2391.33
2372.31
2495.04
2477.35
2476.6
2313.81
2403.41
2419.48
2470.01
2442.55
2487.3
2502.45
2656.35
2663.92
2813.97
2984.5
2960.04
2945.89
2831.92
2825.95
2675.29
2696.37
2718.6
2747.55
2630.05
2611.73
2695.61
2637.05
2648.29
2650.68
2536.33
2536.25
2716.42
2771.09
2727.02
2808.2
2804.77
2848.2
2869.14
2814.91
2831.32
2872.71
2872.09
2886.53
3005.98
3059.4
3113.64
3040.72
3037.98
3149.77
3181.68
3193.03
3356.67
3234.58
3334.08
3328.18
3345.58
3233.73
3310.26
3402.61
3404.18
3475.09
3457.45
3445.66
3452.66
3546.16
3488.06
3541.54
3502.84
3521.13
3665.06
3620.99
3454.38
3388.42
3550.08
3642.08
3529.79
3501.82
3469.49
3586.55
3571.12
3595.69
3568.67
3659.7
3652.72
3713.62
3683.03
3773.48
3771.65
3834.48
3884.09
3898.96
3928.54
3931.73
4020.17
4042.36
4192.48
4200.33
4420.3
4380.37
4153.24
4124.82
4166.87
4089.32
4075.93
4058.8
3971.98
4039.14
3912.31
3987.39
3992.3
4027.49
4058.78
3919.14
4097.78
4162.19
4122
4215.89
4259.33
4446.77
4337.48
4485.91
4480.51
4442.1
4483.02
4447.63
4622.74
4688.63
4875.9
4915.72
4881.39
4840.72
4943.45
4978.95
5103.82
4926.53
4971.86
4907.62
4917.25
4918.36
4873.57
4934.53
4968.74
4922.98
5023.93
5074.86
5090.11
5107.53
5135.15
5030.91
4969.75
4916.38
4981.43
5041.88
5076.15
5135.7
5262.62
5289.63
5239.99
5439.72
5550.94
5643.86
5624.63
5557.43
5518.29
5502.8
5570.56
5559.3
5486.84
5523.64
5520.44
5661.65
5563.47
5536.29
5433.17
5479.04
5559.73
5577.3
5518.36
5422.19
5409.65
5349.85
5233.24
5249.39
5405.75
5330.09
5431.1
5494.6
5448.58
5496.81
5497.68
5566.85
5573.28
5548.36
5605.62
5685.23
5592.26
5550.51
5563.86
5605.55
5484.15
5380.33
5295
5284.53
5206.1
5190.82
5161.36
5120.42
4992.51
5053.22
4966.03
4949.14
4918.21
4979.19
4938.81
4902.85
4949.85
5085.1
5031.89
5093.1
5069.62
5139.59
5196.99
5113.04
5300.99
5298.78
5338.43
5603.6
5636.08
5470.36
5510.64
5539.27
5480.17
5414.75
5432.77
5499.85
5553.29
5550.17
5645.1
5780.79
5769.54
5728.8
5716.64
5613.83
5518.27
5522.24
5432.72
5546.07
5563.83
5568.18
5490.13
5536.18
5489.97
5495.19
5564.45
5420.69
5220.03
5327.75
5425.49
5407.41
5444.09
5456.49
5458.59
5550.16
5526.46
5461.72
5489.79
5461.95
5429.02
5475.96
5557.88
5429.54
5487.86
5513.8
5575.24
5586.39
5553.29
5521.91
5506.23
5498.43
5551.29
5420.69
5421.05
5545.84
5576.14
5530
5493.73
5539.02
5556.39
5562.95
5666.3
5724.16
5698.38
5694.69
5728.84
5718.34
5537.62
5414.17
5316.11
5313.16
5234.54
5192.17
5092.9
5095.28
5306.88
5337.59
5381.64
5379.64
5389.82
5467.86
5346.82
5486.47
5525
5551.34
5567.44
5703.35
5763.63
5800.08
5910.51
6037.28
6032.2
6013.36
5907.91
5886.71
5948.61
5988.87
6041.18
5988.35
5972.89
6026.89
6027.18
6125.34
6077.79
6092.46
6064.62
6083.91
6073.09
5964.34
5860.69
5998.8
6065.8
5916.81
5946.35
6015.23
6034.94
6090.19
5985.32
5977.24
5941.53
5862.45
5866.15
5878.38
5908.48
5885.78
5781.16
5841.59
5897.04
5930.15
5846.13
5825.94
5861.79
5946.06
5940.05
6074.5
6026.2
6019.4
5857.55
5891.71
5868.14
5904.62
5869.32
5739.67
5807.24
5725.23
5573.57
5549.62
5677.63
5647.48
5630.59
5665.71
5714.76
5773.74
5758.48
5747.82
5728.73
5662.88
5743.02
5641.29
5591.3
5493.85
5596.94
5689.71
5682.62
5677.36
5697.77
5548.21
5522.06
5530.6
5464.37
5461.11
5571.24
5466.03
5551.96
5543.08
5584.36
5676.63
5617.72
5613.09
5557.82
5601.91
5460.01
5468.98
5416.34
5533.43
5476.07
5445.8
5316.03
5190.6
5363.24
5350.56
5480.52
5569.37
5651.64
5538.91
5453.66
5280.02
5208.57
5214.57
5246.62
5336.25
5326.69
5274.01
5268.97
5248.29
5295.71
5211.86
5183.24
5017.85
5048.35
5049.46
4993.41
4956.73
4926.62
4899.83
4867.1
4797.98
4634.64
4703.18
4827.84
4761.22
4827.03
4777.89
4654.79
4691.22
4730.24
4728.99
4799.96
4692.29
4738.53
4688.33
4736.21
4742.71
4593.65
4554.04
4455.33
4449.59
4421.78
4360.66
4366.67
4212.72
4306.24
4258.9
4251.4
4183.57
4264.03
4203.16
4217.56
4242.65
4110.92
4078.41
4085.7
4123.29
4101.7
4075.54
3938.71
3915.13
3917.11
3949.79
3794.1
3820.35
3718.78
3740.34
3661.64
3550.93
3553.57
3454.98
3341.97
3314.52
3181.65
3081.94
3023
3094.33
2974.49
3006.7
2901.64
2861.99
2841.69
2903.11
2874.82
2934.33
2955.23
2895.86
2858.92
2876.84
2753.42
2683.88
2794.67
2694.99
2524.56
2573.76
2535.16
2464.66
2345.62
2306.44
2272.84
2161.29
2190.98
2082.49
1900.19
1885.29
1897.09
1676.34
1706.61
1532.38
1448.65
1532.96
1486.02
1513.23
1501.03
1319.45
1337.55
1130.56
1121.79
1104.63
958.744
1089.01
1108.1
1029.15
894.609
918.197
793.908
843.33
761.084
700.204
609.828
505.331
498.483
536.85
479.735
335.1
275.854
171.556
97.8012
141.628
126.002
145.153
119.394
93.9201
133.919
90.138
110.784
134.272
171.934
83.3145
118.291
70.1127
149.397
117.8
62.8385
73.5074
78.9331
123.377
109.92
102.274
180.188
197.33
280.875
270.164
203.18
161.286
151.045
99.9971
161.646
165.758
190.639
259.33
231.585
164.452
121.493
122.061
136.511
70.8379
74.8043
86.4278
102.979
140.095
178.749
162.644
225.269
87.4585
44.6596
113.889
99.6803
129.677
168.248
112.033
117.229
136.417
108.692
226.358
183.209
162.593
206.685
228.922
89.3614
168.9
104.699
54.2332
187.058
228.864
187.931
293.045
240.695
236.356
283.329
282.23
182.56
162.51
159.24
233.869
243.738
107.417
88.7542
112.843
130.056
105.598
56.1375
93.3252
119.853
137.855
78.2106
103.498
94.923
95.7475
126.799
90.3775
154.639
150.413
141.3
321.413
291.152
288.739
204.483
216.303
130.533
173.986
130.949
153.293
166.451
154.634
197.511
148.569
118.225
159.438
73.8417
174.175
150.526
158.454
141.152
102.086
115.896
83.6738
70.5911
95.3211
150.7
138.157
184.313
113.368
132.425
130.223
162.584
97.4629
109.214
108.213
121.049
71.2531
51.019
113.543
146.18
106.209
55.784
177.814
154.38
87.7495
54.5782
73.2612
70.9587
103.659
127.478
152.15
237.317
218.203
221.58
119.662
68.3195
73.777
69.9443
50.2272
143.848
123.549
59.7968
87.216
75.2753
91.9647
82.2866
68.5604
70.938
59.5831
113.023
91.6791
86.2533
80.525
54.5203
72.3053
74.7003
53.7469
62.0476
92.3754
79.7045
121.873
99.92
79.4549
96.962
89.1197
43.0133
101.167
53.893
123.238
91.6313
108.755
71.5024
104.657
170.163
101.215
205.633
151.987
160.952
170.291
192.719
172.754
97.8278
71.8874
154.675
223.947
113.909
213.56
154.136
43.8119
101.054
159.04
147.098
76.7738
44.7295
83.5442
97.0902
89.4351
59.453
153.016
103.542
100.665
97.7273
134.015
147.811
213.058
135.228
77.8312
81.4167
134.333
226.97
189.97
168.614
113.444
156.888
116.083
117.847
71.5261
71.961
99.1729
92.3596
72.6686
106.599
48.0893
83.6691
130.625
54.0544
205.445
142.364
155.632
139.667
117.7
66.2444
75.0736
73.1395
233.431
101.45
112.077
99.0304
131.244
102.477
51.1267
105.534
74.4835
82.943
57.7069
74.0767
128.016
139.682
116.285
103.028
82.9543
86.3706
82.0118
105.706
210.551
164.319
187.889
228.416
166.911
190.26
170.969
107.253
125.825
130.142
123.756
243.862
181.225
158.768
140.782
58.2857
88.4042
93.8274
104.327
103.429
123.717
81.5816
120.309
76.4304
74.5508
160.28
91.0436
84.5055
124.676
90.4674
98.2081
54.1551
72.068
93.7445
80.9935
64.2375
91.2497
91.1636
169.388
296.185
249.743
197.562
165.439
147.137
133.1
159.133
55.4924
75.79
90.4273
81.2589
87.2868
70.0657
123.829
86.6278
89.095
99.8425
68.756
70.9135
78.9819
70.0293
95.1563
116.915
126.398
78.0642
90.5593
75.8505
71.8983
111.09
177.022
104.634
170.226
185.719
95.8286
113.637
132.616
83.5486
169.095
197.962
165.579
96.1116
150.159
75.0664
85.6769
107.118
131.481
108.215
131.031
153.473
115.883
87.3583
189.11
296.427
296.12
188.024
173.157
128.47
141.507
119.306
169.005
143.779
127.963
44.6141
94.8757
72.8867
122.58
91.7543
66.4337
143.531
111.819
61.9202
108.012
82.4539
139.098
169.299
175.749
113.322
72.2861
121.41
122.233
128.284
120.83
89.8806
103.217
61.0834
104.881
95.6665
133.826
121.539
96.6115
135.146
936.253
885.859
856.958
857.587
937.89
993.136
1071.82
938.023
927.628
965.554
901.528
880.529
869.898
780.024
827.477
857.938
856.448
863.07
858.066
737.606
813.807
817.117
779.206
800.913
856.369
901.985
872.582
891.038
921.357
976.232
991.514
1043.27
1050.9
1034.58
992.614
956.065
1014.11
927.898
945.062
916.083
850.848
820.853
846.577
911.419
869.768
881.913
817.807
792.435
808.709
751.143
730.883
769.288
797.613
840.356
933.836
896.446
858
841.291
803.103
769.808
675.495
663.1
700.069
725.004
657.257
568.424
593.841
654.435
771.24
825.987
825.763
862.75
914.327
900.012
919.745
991.373
1068.54
1088.12
1125.13
1025.63
1006.42
1017.02
1040.94
993.086
919.358
873.185
840.935
892.257
830.26
872.468
896.071
921.49
873.221
903.07
979.746
858.183
778.224
737.981
671.866
713.732
681.573
648.584
693.632
778.253
848.484
890.113
872.594
842.082
872.013
905.302
950.593
1042.09
1109.53
990.132
963.825
935.634
826.512
837.177
838.479
813.34
791.551
778.894
791.823
765.166
791.732
764.843
894.428
902.047
944.715
902.81
882.842
868.236
804.287
741.658
798.541
845.605
860.332
834.955
795.105
801.903
745.596
659.147
684.454
832.581
773.035
701.126
678.885
738.624
680.958
571.06
522.763
487.958
543.658
553.94
521.444
548.103
683.38
774.964
760.793
776.483
775.85
787.745
800.94
901.391
921.471
895.81
939.509
911.602
1013.33
951.67
753.566
881.842
971.337
1048.76
1101.74
1122.01
1305.7
1320.98
1308.71
1095.29
1080.72
1089.65
1043.74
1068.67
1033.74
1052.47
1159.07
1129.05
1029.76
971.876
949.791
965.38
1005.63
963.662
877.08
825.75
906.013
896.212
990.665
1109.17
1113.24
1083.55
1095.34
1041.6
907.808
870.257
1025.09
992.386
902.428
938.602
906.761
991.481
1079.81
1193.9
1066.61
1156.4
1021.91
1033.29
977.403
939.488
854.517
871.197
921.095
880.572
912.872
992.098
942.603
846.04
849.585
832.788
886.58
857.485
700.006
657.359
642.031
620.299
550.787
449.497
452.661
462.918
359.284
400.048
365.874
428.782
478.067
408.034
443.716
448.456
451.796
564.784
537.336
471.041
489.941
453.028
507.904
526.755
408.813
413.4
455.971
391.197
403.17
358.612
391.996
412.189
412.979
398.887
381.572
356.364
436.942
408.428
353.055
312.371
341.169
353.146
368.627
335.728
360.587
293.249
267.943
302.253
293.041
326.865
323.748
346.723
354.774
290.951
269.349
326.162
226.086
308.309
375.583
333.731
294.658
261.173
293.397
210.814
235.861
207.56
188.902
207.185
227.013
145.565
201.997
208.938
208.452
207.454
177.474
232.784
200.711
148.909
114.462
113.189
89.7538
101.781
100.836
112.098
81.5442
181.833
104.671
110.074
87.3867
99.6888
150.399
217.838
276.336
209.346
160.252
153.688
135.298
110.261
151.691
201.248
206.129
240.957
137.831
209.706
247.347
275.016
146.171
80.9379
81.1292
78.0743
123.441
117.14
62.3788
186.37
85.1729
100.721
61.2968
73.7755
81.4665
92.8985
71.0414
57.3899
58.0905
91.3996
129.407
118.034
70.9879
74.2363
84.8875
81.8746
150.61
151.03
88.0532
66.2421
96.7341
143.801
147.743
102.887
103.02
117.816
83.3435
123.945
133.084
58.257
78.8562
82.9772
150.318
142.268
126.768
86.2432
167.153
150.755
140.971
102.076
65.228
83.7269
83.3621
98.39
112.932
79.6301
121.216
45.985
89.6798
52.8894
74.1278
65.7242
68.2595
72.072
85.7576
89.6518
104.235
119.793
77.1526
181.573
162.565
227.88
141.461
126.461
162.605
188.728
134.39
214.335
235.585
147.839
131.569
107.28
135.429
124.374
79.8797
122.708
234.303
228.85
253.979
251.91
279.708
241.533
212.887
215.163
93.3121
77.477
95.0304
69.4397
173.108
96.347
196.315
168.117
60.3526
47.0108
63.9922
135.56
140.531
183.17
65.5318
115.934
98.9743
169.199
194.382
240.349
245.834
227.077
199.235
147.765
89.2284
87.3975
107.308
82.5152
182.898
112.425
63.664
86.6752
52.9005
102.863
111.049
83.1504
77.8698
75.0247
109.736
112.019
97.5428
86.1448
98.1652
119.232
65.6163
84.9306
84.589
98.5419
105.804
100.408
154.252
136.852
106.462
117.061
117.941
129.574
85.3245
118.732
65.0949
47.4712
82.4787
60.3669
93.7785
89.729
84.3027
107.053
97.8774
101.01
88.4459
71.0108
129.187
197.759
205.182
238.558
237.604
176.054
167.077
92.871
176.325
142.171
68.8711
109.744
87.5901
143.481
132.99
53.8503
72.6188
52.8784
98.6873
88.3296
136.266
210.007
197.872
209.634
137.339
68.4593
90.5729
139.726
97.6627
133.447
77.8398
58.5558
72.2325
115.545
71.8411
111.486
84.9214
108.41
149.92
141.516
121.458
90.4725
89.8611
68.5679
101.952
74.0423
68.109
84.0699
154.998
131.992
117.99
86
84.9018
132.733
62.6788
131.489
116.334
123.62
99.1258
86.6049
77.7997
114.129
58.9606
51.7745
52.5572
76.9145
86.811
150.663
110.525
63.1734
60.7509
64.6824
135.247
72.6819
65.5734
80.4103
81.6664
94.1287
75.6376
88.308
56.4378
65.2377
58.0357
166.777
102.991
127.782
94.9822
105.972
63.631
154.352
192.268
125.762
99.0704
176.422
130.551
193.406
137.37
119.201
132.077
214.997
131.686
113.256
110.77
172.339
111.295
156.703
118.535
173.055
125.203
128.088
88.1953
122.776
95.16
72.7396
100.513
133.688
106.274
124.207
83.7656
93.9271
109.577
114.062
85.597
75.4936
69.1578
87.7018
85.4352
84.3272
63.0217
84.5468
115.297
92.8663
94.6837
98.461
206.49
149.473
158.91
98.2573
156.066
100.222
112.293
87.1711
100.472
178.754
174.674
304.871
319.026
312.033
421.931
291.232
287.777
115.4
182.602
150.298
152.867
140.236
144.445
83.9987
117.732
71.3077
56.2216
96.9224
95.8066
86.8424
66.3553
78.7566
70.3316
93.979
121.646
208.062
130.082
159.836
74.7872
64.1176
72.6397
53.401
48.0878
83.0055
147.991
54.8245
86.4973
117.119
83.1499
106.623
160.192
145.263
160.438
176.388
135.742
100.343
72.7243
106.383
143.548
86.115
92.4403
153.582
178.22
108.295
109.434
93.9563
166.409
191.243
88.7102
139.247
115.772
77.6157
68.9195
124.067
101.68
72.3867
83.104
71.4612
107.491
62.1537
93.436
73.2164
90.119
76.219
68.2679
116.417
161.672
165.385
246.898
222.651
149.98
76.4273
134.733
89.3026
99.9193
77.802
77.4414
119.921
79.3997
60.7509
53.9727
165.909
130.692
148.168
166.378
143.665
88.6688
114.739
113.158
154.113
89.2631
151.241
179.271
212.314
102.487
109.201
89.0884
93.6672
70.6383
68.8925
118.714
88.9871
153.582
259.948
126.932
147.141
71.64
105.701
59.6931
134.222
177.146
192.178
183.691
161.616
63.5463
87.8029
93.2164
110.7
103.858
90.5254
166.602
281.359
232.11
159.68
100.82
70.3314
88.8194
112.18
110.562
101.92
103.211
91.2667
154.308
86.867
165.09
147.513
222.299
277.81
197.762
248.384
137.979
245.222
200.425
127.912
161.997
169.713
135.344
96.0506
89.6985
132.61
109.375
52.0005
124.39
56.0054
79.3897
66.0902
82.6062
169.136
221.628
199.683
210.27
247.355
280.745
178.467
136.573
88.6557
134.394
88.1091
155.366
102.36
140.988
97.3769
67.8579
104.08
147.136
100.665
82.4943
112.847
106.131
159.329
118.099
62.1183
109.065
117.153
122.29
109.12
63.2327
66.3537
101.169
51.7955
70.8218
178.636
80.0932
106.05
157.094
158.981
79.8123
94.413
77.5523
159.551
79.8674
79.9575
153.573
123.149
227.545
145.346
82.814
139.712
154.711
246.404
262.608
212.924
173.296
120.999
95.1481
155.924
158.26
141.086
173.375
164.529
202.098
202.063
153.731
146.767
116.153
126.413
98.6764
127.538
118.156
76.4807
127.165
130.222
133.904
180.963
256.088
261.018
248.145
195.449
240.928
247.901
224.741
214.989
140.148
156.069
144.697
72.0029
73.69
145.601
135.957
102.631
65.9418
67.9153
113.053
117.194
89.8791
89.497
116.077
117.992
107.526
44.4949
93.3463
166.035
80.7099
56.0238
107.747
109.883
85.2617
56.9521
97.2272
138.049
102.911
89.4463
117.879
67.8332
79.0231
64.9004
79.9648
104.386
88.8341
63.988
73.1547
124.623
134.507
85.1073
224.619
133.387
173.881
167.243
124.226
233.617
124.726
97.1467
87.9951
98.7441
55.4293
64.545
117.584
154.188
75.3791
106.562
87.4988
61.8044
111.128
99.0645
153.581
127.638
176.441
147.624
225.576
151.905
125.522
83.6264
59.5133
55.5368
53.5964
84.8343
110.335
173.051
149.338
84.6868
91.9053
103.651
110.447
67.4675
72.0267
65.6676
87.9166
92.9075
91.9588
69.3825
140.954
107.451
144.1
135.044
155.234
137.25
88.3414
89.1139
86.1864
67.8213
54.3686
173.328
64.6071
48.7896
[truncated: 608,611+ more rows]

## Sheet: end_to_end_data
0
16.4754
16.2874
13.0842
16.3632
20.5514
19.1922
18.1055
18.9799
21.7535
22.0195
25.8773
23.9999
22.4111
23.1682
24.6583
22.2543
18.1269
19.4096
18.0496
20.9517
21.2126
24.4045
26.811
19.1456
18.6488
23.0824
20.8642
21.9764
23.3759
20.913
21.4751
25.6441
25.1758
26.8419
23.9187
24.398
23.3851
24.5045
22.6995
22.2385
24.1376
22.8033
19.0539
17.2168
14.3277
16.1635
20.6419
23.5504
19.6885
16.1695
17.526
17.7736
20.6218
14.2688
17.0239
20.2722
17.6172
21.4649
22.795
21.1328
22.5469
24.2364
26.8452
29.7567
24.1467
22.0209
22.3604
19.0307
17.5058
20.1725
17.4738
20.0545
19.6777
15.9734
15.0479
14.0158
14.0426
12.8943
12.4898
13.6661
8.2473
10.2284
9.5482
13.209
13.6098
11.5466
9.3647
8.5821
12.1998
11.8506
10.1174
13.9298
13.8569
17.1703
16.1412
11.9936
13.7374
11.8679
11.6491
9.9884
13.6294
12.3257
14.2225
14.5557
16.7963
15.2119
17.8931
19.3517
16.3487
15.6178
17.3049
16.0544
19.2357
19.0794
14.7271
16.8755
18.9389
22.9568
23.1944
25.7218
19.2544
22.2956
15.5738
14.8398
16.088
15.3943
15.7999
10.9814
6.4387
7.176
4.9482
3.4941
2.6866
5.5878
5.4779
4.9542
3.3042
2.7668
3.4301
3.3925
3.5156
5.0048
1.7476
4.3548
2.4088
4.4517
3.8995
2.5357
3.5497
4.5762
3.7504
5.0521
2.2478
5.1657
6.0754
7.1383
5.3717
5.6767
5.671
6.8113
11.2324
8.5295
7.7998
7.5338
5.3491
11.5212
9.4789
3.5842
4.18
6.2125
5.3528
10.5385
8.9759
11.8116
7.8409
8.1418
11.6377
12.1921
11.4438
12.1553
12.7458
16.0475
18.9947
14.5045
15.4949
12.7707
11.073
8.4795
6.4404
9.4565
9.3772
7.9077
10.4787
12.1949
11.733
12.7425
10.4575
13.63
12.7868
12.2238
8.4377
9.239
12.2444
1.4955
1.5626
2.0345
6.3798
13.6011
7.8813
7.3965
8.3841
14.9004
15.5888
16.2154
13.3835
16.9372
13.7856
10.5434
8.4985
8.9625
12.2821
11.0658
9.8514
8.949
10.3244
10.1289
11.276
15.9803
19.1392
17.217
13.5382
17.7793
12.0456
15.9823
10.8852
9.1764
11.2285
12.4001
11.8938
7.0827
15.2757
17.8258
18.4296
25.6766
22.3541
25.3439
23.1961
27.3141
25.7656
25.6987
20.3411
25.8741
28.069
28.4709
25.7172
28.5316
27.1835
26.8497
29.9252
30.7721
31.3402
33.3661
34.8181
31.7935
28.5072
27.3259
24.1667
28.03
27.975
29.553
34.1834
27.8025
26.5643
29.7916
30.2296
26.6568
22.0891
25.0399
26.3993
22.2804
22.1698
21.9492
21.1439
14.0541
17.0385
16.4165
16.9735
21.3529
20.0389
26.272
22.7258
20.1564
20.9547
18.569
21.1763
22.6867
21.0104
22.6646
22.9863
25.6051
25.8222
26.7123
23.3165
23.1866
26.5627
24.9013
22.1563
17.4
18.9146
20.5291
24.7646
22.8735
22.6248
27.1252
27.9866
31.0113
30.5668
34.4612
31.1181
29.4888
29.6057
32.0304
38.3411
41.3881
43.3176
44.9019
39.5417
41.3451
42.6297
43.0815
40.185
39.887
35.2331
35.7954
35.1418
40.5556
46.2977
47.6432
46.6479
46.7264
41.5651
43.6003
41.2994
42.351
48.0302
45.2722
43.9441
46.3011
46.2315
45.2876
44.9609
42.0489
39.9178
40.4608
40.7405
43.6574
46.437
43.1228
45.285
45.0385
44.2855
44.412
48.8866
51.3237
49.186
47.1666
45.2408
46.2856
43.1525
45.467
41.6338
44.0944
44.0614
46.263
44.7391
44.0275
39.8636
42.9218
44.2163
42.6981
45.076
41.9564
43.9297
40.6534
45.1456
43.2603
43.7016
42.9927
43.1427
40.9641
45.8925
39.8018
40.1463
38.3668
40.9511
45.0406
46.3382
44.6338
47.1749
56.2171
52.8933
55.8787
56.7169
53.4501
54.3265
57.3463
54.6955
59.3032
56.488
58.7379
57.9701
53.3877
56.725
54.7703
52.3671
55.1207
58.3157
55.7329
63.8571
58.1838
54.9206
60.4993
55.4486
58.6965
59.632
61.5428
59.6598
58.8731
57.5607
60.5247
56.9083
57.3206
65.4015
64.5872
67.5679
72.6492
73.232
70.1831
71.8101
69.2625
68.1459
68.7038
69.5781
71.6215
70.9536
70.8548
70.3991
71.9559
72.8844
73.0872
75.8352
78.099
84.2646
82.4674
83.9212
81.9834
79.9531
77.5991
79.4403
83.2676
86.8639
87.3967
89.3851
92.8965
94.0777
90.2588
88.0688
86.8653
90.7481
93.6936
91.8264
87.4582
92.3283
92.7705
94.2611
97.3865
90.6521
91.4478
92.7161
91.454
94.6123
92.8643
97.5346
96.6719
91.2562
94.2081
95.7821
96.6899
96.4211
98.8242
101.731
105.531
101.915
102.743
104.913
103.357
104.895
106.223
102.648
107.082
109.823
108.357
110.35
112.282
109.605
112.017
109.565
110.114
107.91
111.966
115.469
120.03
117.471
112.464
111.288
115.944
121.296
120.153
125.218
122.017
125.959
121.931
124.541
125.837
129.066
129.969
129.252
130.228
130.969
131.505
136.394
134.325
136.747
140.764
142.648
142.025
144.803
143.074
142.334
140.587
138.906
137.29
140.054
141.985
144.166
144.116
148.161
148.849
151.066
154.428
155.672
156.989
158.888
158.492
157.519
159.698
159.465
159.403
162.687
167.361
168.325
165.386
167.782
176.313
173.701
179.382
179.322
182.428
180.269
180.326
178.193
175.777
179.884
183.156
186.486
188.622
188.125
190.831
190.682
196.963
195.787
191.173
194.301
195.966
196.327
198.255
205.183
203.421
205.352
207.517
205.91
208.671
215.463
216.516
219.153
216.411
218.922
221.447
221.826
222.413
225.251
225.586
227.638
225.027
229.002
226.328
225.5
227.463
233.573
229.018
229.992
232.859
237.598
238.124
240.288
236.923
239.818
240.474
238.653
238.945
244.429
239.403
239.062
240.903
240.144
240.551
236.316
241.657
238.636
238.522
240.493
240.087
241.274
241.892
241.415
246.343
245.955
244.454
246.886
248.345
248.999
250.077
249.937
246.805
245.691
244.813
243.461
240.647
245.372
241.941
244.094
249.706
245.81
250.722
249.415
253.13
248.712
248.965
248.736
246.396
247.781
248.767
246.545
244.004
246.177
241.297
243.027
248.316
240.449
244.851
243.12
244.029
240.171
239.248
242.786
245.983
247.382
248.719
248.831
248.127
249.245
246.376
249.593
246.206
242.124
242.074
244.678
243.151
240.828
236.414
233.687
238.795
243.742
241.657
245.273
246.761
243.553
245.23
243.474
244.201
243.05
242.392
247.407
248.512
246.555
244.5
245.011
246.996
247.181
246.026
249.172
245.674
247.347
245.898
245.128
247.242
245.427
248.654
245.414
244.663
245.493
247.275
247.017
248.19
247.731
251.691
246.905
248.181
244.268
242.824
245.804
245.405
246.858
245.14
242.615
243.763
246.439
243.296
244.073
239.26
242.563
239.633
239.791
243.34
245.263
245.55
249.7
249.609
245.714
246.648
241.586
246.296
247.644
249.535
249.568
248.923
254.86
253.104
254.509
247.146
250.529
253.728
249.033
251.129
250.889
249.453
247.819
249.222
248.589
247.891
246.411
245.241
243.627
241.613
243.057
249.107
246.11
246.421
247.676
253.338
249.875
251.846
249.286
250.587
248.275
248.897
245.632
247.139
252.13
253.69
255.546
251.206
253.263
248.313
250.035
247.378
249.362
246.932
247.221
246.921
247.186
248.222
246.722
245.009
247.979
243.667
245.486
247.527
242.871
245.26
246.416
242.577
245.965
245.017
248.281
248.929
243.706
239.734
241.749
237.608
239.326
243.651
244.74
243.267
240.159
245.569
244.676
242.503
242.618
246.264
244.003
241.948
240.406
240.538
242.176
245.28
243.884
243.124
245.014
241.46
242.497
240.699
245.077
244.222
248.458
246.667
238.222
240.872
243.606
244.793
242.371
244.043
240.614
240.055
246.528
247.419
246.298
244.954
246.499
247.905
251.112
249.543
244.304
241.417
244.56
246.702
245.214
246.582
246.393
240.529
242.117
243.497
244.398
242.391
242.863
243.989
243.333
243.084
244.242
243.351
243.398
242.671
243.922
247.668
250.702
248.786
247.26
245.467
246.019
249.161
247.224
247.79
245.812
243.715
247.532
243.423
246.632
245.28
244.432
244.475
243.34
245.078
243.048
246.54
244.89
241.454
239.542
243.212
241.091
239.693
245.993
247.885
244.076
246.415
246.266
245.925
246.686
248.363
249.7
249.748
247.364
248.38
242.612
246.217
245.231
247.478
246.72
243.918
244.758
244.627
248.023
246.01
242.101
240.135
245.304
245.417
241.959
243.066
241.277
241.831
238.301
236.779
236.516
236.397
242.153
242.278
242.551
241.242
237.663
239.501
238.394
240.472
242.436
244.713
244.285
246.46
242.785
241.989
240.454
236.647
241.727
244.755
240.423
240.714
241.928
241.554
244.11
242.485
242.165
240.505
243.956
242.606
240.678
242.588
244.242
246.206
243.005
242.546
243.412
244.567
240.037
243.18
243.851
244.276
242.995
244.576
244.006
246.246
244.132
247.372
248.844
242.266
243.607
242.128
244.78
239.843
238.888
243.072
239.515
242.383
244.562
6.419
11.1245
5.748
0.9453
0.5063
0.2518
1.4387
0.9432
0.1494
2.1211
1.1873
3.7573
7.3686
6.831
11.9152
10.2761
9.3277
9.927
11.3823
9.6401
13.5354
13.8653
14.5104
10.5082
9.366
10.903
6.601
6.1413
7.132
11.5421
9.915
8.5762
12.4991
11.1774
11.2872
12.0688
15.5395
14.135
14.7368
13.9218
15.1603
15.7312
12.5186
10.0074
15.3215
10.7035
8.1239
11.4277
11.6503
16.1463
14.4204
10.8908
16.6249
13.8321
9.7865
14.3554
19.5473
15.9297
15.4338
15.7408
14.7908
16.5307
16.526
24.5909
27.9997
24.1907
23.9806
23.5291
20.8325
24.2112
22.3953
22.3897
23.9207
23.0052
25.7767
25.5173
24.934
26.0664
27.843
27.1415
24.8378
25.0498
23.6266
22.8471
20.1142
20.0277
19.5884
16.7938
21.9286
18.0661
16.6975
16.6086
22.3362
17.3662
19.1426
21.7991
28.4547
28.3183
23.352
23.2194
27.9195
27.9162
27.3107
26.4302
28.2426
31.8878
31.3524
29.5999
29.4985
26.9488
28.5907
28.045
25.4714
29.1924
27.1817
31.1881
33.4292
37.0259
36.8336
34.6995
33.9665
36.5754
31.4791
29.2955
33.6331
35.5271
35.4736
32.2236
30.4703
29.3201
37.3821
34.7391
33.4931
35.6861
40.766
39.6534
35.035
33.4952
33.5514
34.313
33.4459
34.0468
32.9475
32.8086
32.8026
33.1117
37.7669
43.0118
47.7158
46.1877
41.3977
40.0412
35.7994
40.652
38.5328
42.4596
40.7522
46.1603
47.3022
44.8305
42.629
51.9244
49.3721
49.7329
52.2431
47.3241
53.177
53.7073
55.9509
55.0211
57.7235
60.183
63.3603
59.5608
64.729
65.4751
65.3383
69.8103
66.3572
66.3831
65.1229
66.0021
72.7272
71.2733
70.0091
71.3491
75.4957
75.4667
76.2318
76.1239
80.3829
80.7825
81.4372
85.3825
84.4365
84.4536
84.8518
88.2774
91.0847
89.771
88.8723
93.6473
92.7437
91.1369
93.0957
91.0735
94.6828
94.7342
93.273
92.4467
92.8105
93.8153
93.9522
98.763
99.9953
98.3051
100.551
99.8797
100.307
99.6731
103.288
102.146
102.853
105.11
102.64
106.414
111.775
110.22
115.473
116.857
113.068
115.16
120.188
121.137
123.375
123.385
120.041
121.05
118.938
124.437
122.577
121.242
123.66
127.255
136.45
138.525
142.177
139.651
141.967
143.89
146.173
146.454
141.893
147.599
147.548
153.396
149.033
150.603
150.652
154.367
152.154
150.045
150.043
151.602
156.263
156.681
155.75
156.302
159.073
162.215
161.165
162.293
165.666
167.062
163.928
169.478
176.323
174.185
175.521
179.604
179.056
183.596
186.099
186.536
191.022
193.023
191.072
192.454
194.207
198.983
203.786
198.212
200.631
199.155
201.588
204.611
202.788
205.165
207.182
207.098
205.861
210.683
212.896
211.471
212.951
214.596
215.999
216.364
215.707
214.899
218.949
216.734
218.537
229.005
230.454
231.078
228.481
227.277
231.369
232.752
228.792
227.92
221.041
225.787
224.401
229.857
233.649
236.86
238.5
239.359
240.432
240.11
234.075
235.556
236.886
236.883
238.637
235.987
236.031
236.671
242.389
244.458
246.646
243.322
241.8
245.908
245.492
246.369
244.03
245.4
244.309
248.186
248.074
249.801
248.543
253.005
252.208
248.565
249.457
249.362
250.903
245.822
243.053
246.747
243.661
244.972
245.562
243.884
245.541
246.572
245.202
242.744
245.046
245.464
247.281
245.592
244.174
241.126
242.84
243.025
243.03
243.956
242.739
245.038
247.807
244.844
245.333
247.237
251.004
247.952
250.674
247.443
250.711
250.065
247.486
246.692
251.608
248.014
245.606
245.085
247.07
246.087
245.177
246.178
248.498
250.248
245.775
249.811
250.871
247.575
246.945
241.685
241.205
246.541
245.282
248.085
241.59
243.721
244.659
244.708
242.453
243.909
247.685
243.341
239.13
242.387
245.559
243.268
243.507
242.343
242.731
245.074
247.951
247.7
241.361
244.517
244.08
245.305
240.155
241.074
245.547
247.146
248.686
252.384
249.32
246.822
246.027
245.719
241.471
244.504
242.535
243.548
242.048
249.079
245.875
248.701
247.996
245.842
245.916
245.976
247.462
247.493
247.439
243.965
247.412
243.818
239.723
241.947
239.792
245.983
248.552
245.145
243.095
246.1
245.384
247.37
246.119
246.29
243.384
246.339
243.81
241.122
241.742
242.487
245.103
245.135
249.801
245.004
248.594
249.502
249.878
248.34
248.808
249.722
248.511
246.583
243.772
245.374
246.739
246.864
242.594
245.597
247.266
248.223
247.896
245.934
247.89
252.26
251.428
248.399
248.368
249.855
251.23
251.249
250.534
250.648
251.583
249.267
246.587
248.75
251.298
244.967
246.713
245.897
245.504
249.748
250.901
249.836
247.017
247.574
243.384
244.055
242.155
247.339
239.574
243.206
240.133
242.965
244.907
244.731
246.636
245.429
242.352
244.711
244.705
244.93
246.259
246.047
249.264
246.948
246.729
245.324
250.855
248.556
250.17
252.006
248.343
248.125
253.273
244.96
246.606
249.549
248.656
246.387
248.132
249.95
250.748
250.051
254.027
253.676
250.962
252.77
253.027
249.667
248.811
248.184
247.985
247.781
244.994
247.875
242.928
244.358
243.62
242.48
243.296
243.333
243.308
241.327
243.223
242.147
247.737
250.008
247.245
248.275
249.947
247.724
244.249
245.095
247.64
244.689
244.207
243.782
239.956
242.26
244.816
243.321
244.831
242.512
242.559
244.798
245.819
247.589
249.286
243.163
244.856
247.27
251.145
247.457
247.334
246.781
245.747
245.139
246.822
245.755
247.274
247.404
246.037
245.514
248.37
248.956
244.984
244.126
248.843
243.318
242.052
246.951
248.011
243.98
245.003
245.959
246.752
248.513
245.585
244.806
244.634
242.873
241.26
243.418
241.306
245.644
248.41
244.471
246.351
245.563
247.61
246.672
244.929
245.566
242.622
247.395
249.956
249.851
252.376
249.639
249.108
252.346
250.36
252.226
251.47
249.772
246.307
245.782
246.876
249.319
252.054
252.432
251.348
247.564
246.412
247.202
245.742
243.368
239.867
242.411
242.124
245.977
243.324
245.197
241.819
246.509
243.104
244.238
244.062
241.779
242.438
242.518
243.498
240.801
242.637
246.519
247.604
246.217
243.988
244.545
241.984
245.273
244.301
242.875
241.686
238.002
242.229
241.861
245.903
248.727
245.773
246.744
246.353
242.391
245.595
243.695
244.209
243.782
247.071
246.39
245.068
251.123
248.523
247.541
250.054
251.879
248.303
250.758
252.246
254.466
254.462
253.841
252.67
248.905
246.931
243.462
244.307
249.653
246.677
247.94
246.058
249.581
248.396
246.029
244.991
245.602
244.023
243.195
245.596
244.25
241.075
242.041
239.729
244.207
245.208
245.743
246.263
245.334
248.146
249.687
251.198
249.485
249.966
246.168
247.815
241.315
240.901
235.64
248.206
248.591
249.97
247.642
245.989
241.241
237.674
236.676
242.393
242.781
245.642
243.731
237.104
244.561
247.927
245.462
245.926
248.855
247.917
250.767
246.473
246.983
248.994
245.921
247.182
247.833
247.489
246.033
252.127
248.373
249.93
244.476
248.034
243.416
247.31
250.196
249.01
248.132
245.812
243.281
247.546
247.099
247.634
248.721
249.382
245.323
243.449
244.56
248.779
245.26
248.584
249.049
248.721
245.552
247.578
247.264
245.959
245.855
247.571
251.808
255.205
249.41
242.217
248.016
245.237
246.062
244.573
246.62
243.461
241.983
246.071
246.16
245.654
245.932
245.037
244.05
242.824
245.546
248.134
244.327
243.609
241.628
244.967
239.934
247.7
245.531
247.655
247.709
248.502
246.18
244.628
248.263
248.039
250.759
249.459
250.833
252.798
250.953
247.709
249.164
250.392
249.631
246.655
248.524
249.865
248.551
247.437
248.87
247.758
249.266
248.647
249.255
248.681
244.624
244.742
244.255
244.12
246.099
248.311
243.244
241.334
240.674
242.953
241.974
243.536
244.415
243.745
243.41
246.186
242.754
238.394
244.817
240.305
237.825
240.592
242.761
237.765
239.909
243.46
238.087
239.373
240.637
245.541
241.863
246.668
246.38
246.9
245.632
244.392
245.153
246.189
245.45
245.748
242.267
243.703
238.863
244.784
249.188
245.371
244.795
248.168
248.013
246.174
249.899
248.921
248.467
247.181
245.617
242.072
243.443
243.145
242.125
245.479
243.745
242.078
239.364
240.958
240.909
245.397
245.182
247.818
241.845
242.481
243.579
245.95
242.743
244.143
246.076
248.264
246.381
245.975
246.678
244.007
250.765
252.295
251.892
250.903
245.763
250.348
246.522
244.003
244.708
245.428
242.171
249.59
247.137
245.582
248.754
246.746
246.809
245.151
247.974
249.648
246.478
248.793
250.794
249.625
246.157
251.121
247.914
247.646
249.172
249.144
245.441
247.348
247.422
[truncated: 608,611+ more rows]

## Sheet: X_data_Z2
0	1	2
16.0251	3.57636	12.1519
15.184	3.85316	11.6873
14.5126	3.66556	10.9704
15.1486	4.02406	10.287
14.2019	3.80976	10.0466
13.8116	3.32196	9.26577
13.7011	3.12066	8.29247
12.825	2.80346	7.92937
12.1357	2.08766	8.04117
11.1662	1.88646	8.18107
11.0665	0.894358	8.10367
10.5897	0.470658	7.33347
11.0766	0.692358	6.48857
11.8977	0.555058	5.93447
12.4699	0.899158	5.19007
12.9041	0.976058	6.08757
12.1462	1.52366	6.44227
11.3201	1.89766	6.86367
10.4386	1.96076	6.39577
10.4502	1.48866	5.51427
9.74221	0.782658	5.49627
10.0607	0.172558	4.77077
9.71211	-0.749742	4.93757
10.2957	-0.815442	5.74697
11.1477	-1.04744	6.21627
10.9002	-1.44344	7.10047
10.0424	-1.33334	6.59837
9.47831	-1.43054	5.77847
9.85301	-1.75104	4.90847
8.94831	-1.35754	4.74537
8.26631	-2.04974	4.98147
7.62731	-2.29844	4.25357
6.89231	-1.63094	4.13437
6.81291	-1.70874	3.14057
6.05621	-1.06344	3.24567
5.31691	-1.03764	3.91857
4.49791	-1.47404	3.54617
4.15311	-1.90264	2.71097
3.90551	-2.83914	2.95937
3.05301	-2.36354	2.74257
2.64971	-1.59364	3.23707
1.74751	-1.32784	3.57677
1.10341	-0.647442	3.92647
0.54111	-0.298142	4.67597
0.0339097	-1.03074	5.12997
-0.42709	-0.548442	4.38507
-1.23169	-0.220542	4.88017
-1.39959	-0.815942	5.66587
-1.89569	-1.19704	4.88567
-2.54029	-1.72694	4.33457
-3.48719	-1.79104	4.64977
-4.26069	-1.94534	4.03517
-5.09349	-1.55024	4.42297
-4.89659	-0.640342	4.78817
-4.37919	0.0238583	5.32767
-3.93189	0.367658	6.15337
-3.71619	0.457558	7.12567
-4.39829	1.03556	7.57367
-4.89859	0.743558	8.38877
-4.37869	-0.110542	8.40297
-5.21929	-0.287242	8.91497
-5.22229	-1.16784	9.38877
-6.11539	-1.40724	9.00787
-6.49539	-0.999542	8.17767
-7.06129	-1.05414	7.35497
-7.88319	-1.37134	6.88177
-8.50589	-0.675842	7.24027
-9.46679	-0.439042	7.09707
-9.66469	0.540958	7.07227
-10.6006	0.410958	7.39957
-11.3986	0.177858	7.95547
-12.15	-0.417242	7.67047
-13.1296	-0.225142	7.61147
-12.8938	0.297058	8.43107
-13.0229	0.986258	9.14407
-13.8166	0.884358	8.54427
-14.4482	0.109158	8.53867
-15.4195	0.150358	8.30477
-16.0374	0.597558	7.65807
-16.7971	0.934258	7.10167
-17.5983	0.393658	6.84537
-18.4932	-0.0273417	6.69717
-19.2124	-0.414242	7.27427
-20.1282	-0.621542	7.61827
-20.2184	-1.08664	6.73757
-21.1023	-1.55394	6.75477
-21.6104	-0.850842	6.25727
-22.4907	-0.509642	5.92777
-23.3546	-0.332842	5.45597
-24.3201	-0.382642	5.20057
-25.1273	0.167058	4.98517
-25.1144	0.200858	3.98577
-25.3577	-0.728442	4.26397
-26.2034	-0.260542	4.52047
-26.2631	0.718058	4.71777
-27.025	1.19106	5.16007
-27.9308	1.60836	5.08687
-28.918	1.48606	5.18967
-29.7279	0.924558	5.35967
-30.7211	1.03786	5.38407
-30.6986	0.0788583	5.66637
-31.4042	0.0555583	4.95817
-32.24	0.577258	4.78667
-32.6582	0.695158	5.68727
-33.4113	0.969058	5.08907
-34.3167	1.38426	5.17717
-33.8945	1.97006	4.48547
-34.8404	2.18486	4.72867
-35.6089	1.54516	4.71947
-36.5021	1.19316	4.43957
-37.3928	1.55786	4.71097
-38.3352	1.54016	5.04487
-39.3018	1.79586	5.02607
-39.724	2.46196	4.41117
-38.9633	2.48396	3.76237
-39.613	1.81936	3.39317
-39.0873	1.39096	2.65837
-38.2973	1.01676	2.17257
-38.1191	0.457058	1.36327
-38.8553	-0.128842	1.02437
-38.1864	-0.836542	0.796871
-37.3909	-0.706142	1.38867
-37.9551	-0.292442	2.10317
-38.0646	-0.256342	3.09647
-39.0415	-0.469142	3.12057
-38.8806	-1.16594	3.81947
-37.9432	-1.49924	3.92057
-38.08	-2.41924	3.55327
-37.1954	-2.75624	3.23097
-36.7946	-3.50874	2.70827
-36.065	-3.98534	3.19887
-35.351	-3.59114	2.62027
-34.7751	-3.61044	3.43757
-34.327	-2.71804	3.49167
-34.325	-2.84254	4.48387
-33.867	-3.53474	3.92607
-32.8682	-3.56604	3.88967
-32.531	-3.17354	3.03407
-32.2993	-2.78304	2.14307
-33.1322	-2.61874	1.61447
-33.4951	-2.46324	2.53327
-32.9367	-1.76784	2.98557
-32.3777	-1.65894	2.16357
-31.5001	-1.64474	1.68447
-31.802	-1.07454	0.920471
-31.0013	-0.498442	0.756371
-30.1109	-0.273742	0.360571
-30.0158	0.0454583	-0.582329
-29.7479	-0.893642	-0.367029
-30.3973	-1.52364	-0.793029
-31.1056	-0.986942	-1.25153
-30.8462	-0.0718417	-1.56023
-31.0882	-0.586242	-2.38293
-30.8064	-0.544542	-3.34143
-30.7019	-0.893342	-4.27283
-29.8694	-0.593942	-3.80673
-30.1506	0.260258	-4.24413
-29.5695	0.962858	-3.83333
-29.2837	0.640958	-2.93073
-28.6558	0.631558	-2.15253
-29.2534	1.42946	-2.23143
-28.6345	1.67226	-2.97843
-27.7599	1.18866	-2.94393
-27.3875	1.80276	-3.63983
-27.0367	2.59216	-3.13603
-26.2226	2.61456	-2.55573
-25.6224	2.85176	-1.79183
-25.1358	2.78876	-2.66323
-25.1543	3.54316	-3.31943
-24.2816	3.34806	-3.76703
-23.7304	2.88746	-3.07133
-22.7387	2.83966	-2.95193
-22.1196	2.09806	-3.21033
-21.4298	1.81706	-2.54313
-20.487	1.48526	-2.51113
-20.0856	1.46526	-3.42683
-19.1586	1.39186	-3.05913
-18.3284	1.94886	-3.03543
-17.4433	2.05266	-3.48913
-16.501	2.05316	-3.82393
-15.7839	1.95456	-3.13393
-15.3705	1.15176	-2.70443
-15.0212	1.06866	-3.63773
-14.0881	0.890258	-3.94983
-13.2167	0.663158	-4.38473
-12.217	0.668358	-4.40753
-11.9846	0.373658	-5.33443
-11.144	-0.100142	-5.07193
-10.4014	-0.239342	-5.72703
-9.64169	-0.796542	-5.39173
-8.72789	-0.515042	-5.68443
-7.76229	-0.696142	-5.87083
-6.78759	-0.868942	-6.01283
-6.28059	-1.33014	-6.74093
-5.47419	-0.739942	-6.70313
-5.00839	-1.53434	-6.31333
-4.18529	-2.09234	-6.20793
-3.26909	-2.10834	-6.60833
-3.03199	-2.84654	-7.23983
-2.04169	-2.78254	-7.36333
-1.92769	-3.03674	-6.40293
-0.97829	-3.04254	-6.71713
-0.0152903	-2.78664	-6.80203
0.67311	-3.50404	-6.90923
1.64901	-3.33114	-6.77663
2.57591	-3.04984	-6.52823
3.51261	-2.70254	-6.48313
3.64441	-3.40684	-5.78563
3.58111	-4.15964	-5.13043
4.31621	-4.50774	-4.54873
5.19661	-4.17594	-4.20993
5.35371	-4.92034	-4.85893
6.24721	-5.01354	-4.41973
6.68481	-5.67844	-5.02513
7.30721	-5.54904	-5.79703
7.83391	-4.89194	-5.25783
8.48341	-4.40724	-4.67193
9.31651	-3.95924	-4.34773
10.2521	-4.20494	-4.09403
11.2193	-4.09304	-3.86603
11.7262	-3.52034	-3.22183
12.6849	-3.48644	-3.50403
13.504	-2.98764	-3.22043
14.1283	-2.38944	-2.71803
14.2106	-1.56254	-2.16183
15.1995	-1.42134	-2.20733
15.5519	-2.27794	-2.58423
16.4017	-2.79774	-2.49723
16.607	-1.83274	-2.66033
17.0936	-0.994242	-2.41503
18.0891	-0.922742	-2.47793
18.9838	-0.537742	-2.25163
19.778	0.0693583	-2.22733
20.1431	0.822358	-1.67983
21.0644	0.928858	-2.05383
21.7775	0.254258	-2.24453
22.6283	-0.0591417	-1.82253
23.1195	-0.926842	-1.89863
23.0093	-0.441142	-2.76573
23.9099	-0.212942	-2.39573
24.674	0.223958	-1.92103
25.5599	0.554458	-1.59563
25.9814	-0.348842	-1.51543
26.8183	0.0547583	-1.88513
26.8385	0.600158	-2.72313
27.728	0.965658	-2.44903
28.7223	0.901458	-2.53413
29.4395	0.211758	-2.63483
29.5628	0.973158	-1.99833
29.867	1.90796	-1.81463
30.7879	1.81356	-2.19283
31.5661	1.34606	-2.61223
32.4832	1.08386	-2.31193
33.0299	0.430858	-2.83603
33.6034	0.970558	-3.45233
34.1784	1.25066	-4.22093
34.9182	1.54386	-4.82653
35.7732	1.89946	-5.20413
36.4861	1.50876	-5.78653
36.9392	2.12386	-6.43163
37.8912	2.32536	-6.20123
38.6325	2.25026	-5.53423
39.1821	1.63726	-6.10193
39.5181	1.08696	-5.33753
40.1587	0.688458	-5.99393
41.0912	1.04606	-6.04423
41.4978	1.43346	-6.87163
42.1895	2.10556	-7.13593
43.0876	1.70886	-6.94553
43.9155	1.60246	-7.49613
44.8878	1.48326	-7.29503
45.5251	1.75976	-8.01433
46.4744	1.79026	-8.32723
47.3643	1.34306	-8.23693
48.1086	0.869458	-8.70783
47.7211	1.43046	-9.43933
47.6168	1.46766	-10.4331
48.484	1.74806	-10.0217
49.45	1.98816	-10.118
50.1473	2.46456	-9.58253
50.6848	2.89156	-10.3096
51.2207	2.89696	-11.1539
52.0815	3.20056	-10.7453
52.8304	2.70876	-11.1895
53.3463	3.39336	-10.6745
54.3343	3.54366	-10.6392
54.7172	3.93936	-11.4739
55.3856	4.36946	-10.8671
56.0351	3.67166	-10.5649
56.157	3.21756	-11.4475
56.5087	2.30906	-11.6731
56.3453	2.06466	-10.7173
56.191	1.62866	-9.83073
55.6677	2.20546	-9.20353
54.6796	2.35286	-9.24753
55.0121	2.13026	-10.164
54.8897	1.39286	-10.8283
54.089	1.24926	-11.4099
53.1635	1.04656	-11.0899
53.2611	1.13566	-10.0986

## Sheet: X_data_add_Z2
0	1	2
6.59457	3.58908	12.1365
5.7629	3.86576	11.672
5.10759	3.67806	10.9551
5.76547	4.03651	10.2717
4.84583	3.8222	10.0315
4.48662	3.3342	9.25086
4.41068	3.1327	8.27763
3.57169	2.81533	7.91466
2.92198	2.09942	8.0266
1.99377	1.89814	8.16654
1.93706	0.905902	8.08918
1.5048	0.482169	7.31909
2.03748	0.703753	6.47422
2.90551	0.566344	5.9202
3.52596	0.910536	5.17583
4.00949	0.987363	6.07341
3.30177	1.53475	6.42824
2.52694	1.90849	6.84981
1.69748	1.97156	6.38214
1.76212	1.49924	5.50052
1.10778	0.793221	5.48253
1.48056	0.183051	4.7571
1.18709	-0.739185	4.92396
1.82636	-0.804681	5.73357
2.73466	-1.03688	6.20291
2.54399	-1.43296	7.0872
1.74364	-1.32293	6.58514
1.23753	-1.42028	5.7654
1.67053	-1.74087	4.89565
0.824673	-1.34755	4.73272
0.201901	-2.03978	4.96877
-0.377251	-2.28848	4.24098
-1.05225	-1.621	4.12191
-1.07111	-1.69896	3.12819
-1.76688	-1.05368	3.23338
-2.44501	-1.02794	3.9065
-3.20237	-1.4643	3.53439
-3.48524	-1.893	2.6993
-3.67063	-2.82937	2.9478
-4.46058	-2.35362	2.73117
-4.80114	-1.58347	3.22593
-5.6403	-1.31768	3.56586
-6.22108	-0.637175	3.91578
-6.71983	-0.287666	4.66549
-7.16327	-1.02021	5.11968
-7.56022	-0.537716	4.37488
-8.30054	-0.209683	4.87025
-8.40398	-0.804966	5.65596
-8.83537	-1.18594	4.87591
-9.41497	-1.71576	4.3248
-10.2967	-1.77971	4.6402
-11.0049	-1.93389	4.02572
-11.7721	-1.53862	4.41358
-11.5094	-0.628571	4.77868
-10.9261	0.0356652	5.31823
-10.4126	0.379428	6.14386
-10.1307	0.469451	7.11613
-10.7463	1.04752	7.56417
-11.18	0.755568	8.37926
-10.5933	-0.0985205	8.39345
-11.367	-0.27525	8.90541
-11.303	-1.15582	9.37914
-12.1288	-1.39519	8.99829
-12.4416	-0.987403	8.16811
-12.9401	-1.042	7.34535
-13.6944	-1.3592	6.87208
-14.2495	-0.663739	7.23059
-15.1426	-0.426998	7.08735
-15.2726	0.552869	7.06242
-16.1405	0.422846	7.38962
-16.8704	0.189772	7.94548
-17.5537	-0.405315	7.66024
-18.465	-0.213386	7.60103
-18.1608	0.308839	8.42042
-18.2214	0.997921	9.1333
-18.9465	0.895883	8.53328
-19.5093	0.120551	8.52746
-20.4118	0.161622	8.29335
-20.9609	0.608616	7.64635
-21.6516	0.945004	7.08965
-22.3838	0.404225	6.83317
-23.2095	-0.0169268	6.68484
-23.8596	-0.404037	7.26164
-24.7061	-0.611575	7.60541
-24.7269	-1.07686	6.72451
-25.5413	-1.54442	6.74147
-25.9799	-0.841512	6.24364
-26.7906	-0.500637	5.91388
-27.5849	-0.324162	5.44179
-28.4807	-0.374303	5.1861
-29.218	0.175051	4.97059
-29.1353	0.208582	3.97097
-29.3086	-0.7209	4.24891
-30.0843	-0.253252	4.50517
-30.074	0.724999	4.70217
-30.7658	1.19772	5.14413
-31.6016	1.61471	5.07067
-32.5186	1.49215	5.17331
-33.2583	0.930493	5.34306
-34.1813	1.0435	5.36729
-34.0885	0.0843094	5.64935
-34.7238	0.0608537	4.94098
-35.4894	0.582339	4.76919
-35.8373	0.700019	5.66949
-36.5201	0.973764	5.07101
-37.3551	1.38879	5.1588
-36.8625	1.97451	4.46674
-37.7381	2.18912	4.70957
-38.4362	1.54916	4.70004
-39.2591	1.1969	4.41991
-40.0794	1.56128	4.69111
-40.9514	1.54328	5.02478
-41.8476	1.79875	5.00568
-42.1994	2.46456	4.39059
-41.3682	2.48616	3.74167
-41.9475	1.82116	3.37232
-41.3514	1.39241	2.63737
-40.491	1.01789	2.15154
-40.2423	0.45787	1.34201
-40.908	-0.128276	1.00288
-40.1686	-0.83625	0.775243
-39.3025	-0.706167	1.36693
-39.7963	-0.292574	2.08127
-39.8353	-0.256652	3.07447
-40.7416	-0.469625	3.09836
-40.5103	-1.16672	3.79712
-39.5023	-1.50029	3.89812
-39.5687	-2.42054	3.53075
-38.6136	-2.75771	3.20834
-38.1422	-3.51042	2.68553
-37.3422	-3.98715	3.17603
-36.5577	-3.59324	2.59737
-35.9114	-3.61269	3.41474
-35.3929	-2.7205	3.46883
-35.3205	-2.84513	4.46103
-34.792	-3.53754	3.90328
-33.7229	-3.56885	3.8669
-33.3154	-3.17641	3.01138
-33.0135	-2.78609	2.12045
-33.7762	-2.62186	1.59193
-34.0689	-2.46638	2.51083
-33.4403	-1.77109	2.96329
-32.8112	-1.66224	2.1415
-31.8634	-1.6481	1.66255
-32.0954	-1.0779	0.898659
-31.2247	-0.501881	0.734579
-30.2644	-0.277306	0.339067
-30.0995	0.0418102	-0.603574
-29.7617	-0.89727	-0.387918
-30.3414	-1.5273	-0.813604
-30.9799	-0.990553	-1.27184
-30.6509	-0.0754806	-1.58021
-30.8233	-0.58986	-2.40258
-30.4719	-0.548224	-3.36069
-30.2979	-0.897123	-4.29171
-29.3959	-0.597779	-3.82521
-29.6077	0.256464	-4.26209
-28.9572	0.959018	-3.85082
-28.602	0.637116	-2.94776
-27.9048	0.627649	-2.16914
-28.4331	1.42548	-2.24754
-27.745	1.66823	-2.99396
-26.8012	1.18457	-2.95887
-26.3596	1.7987	-3.65421
-25.9398	2.58798	-3.14984
-25.0567	2.61022	-2.56892
-24.3875	2.84726	-1.80443
-23.8319	2.78418	-2.67528
-23.7814	3.53865	-3.3309
-22.8397	3.34361	-3.77791
-22.2196	2.88305	-3.08158
-21.1591	2.83537	-2.96157
-20.4712	2.09386	-3.21941
-19.7126	1.81298	-2.55167
-18.701	1.48128	-2.51908
-18.2309	1.4613	-3.43408
-17.2352	1.38782	-3.06576
-16.3364	1.94491	-3.04147
-15.3827	2.04869	-3.49462
-14.3719	2.04917	-3.82885
-13.5862	1.95067	-3.13835
-13.1045	1.14784	-2.70844
-12.6868	1.06469	-3.64112
-11.6854	0.886139	-3.95271
-10.7458	0.658983	-4.38713
-9.67797	0.664173	-4.40942
-9.37744	0.36946	-5.33578
-8.46875	-0.104352	-5.07281
-7.65807	-0.243709	-5.72737
-6.83037	-0.800989	-5.39146
-5.84866	-0.519633	-5.68362
-4.81516	-0.700868	-5.86964
-3.77262	-0.873808	-6.01119
-3.19784	-1.33503	-6.73879
-2.32373	-0.744843	-6.70066
-1.79033	-1.53938	-6.31033
-0.89968	-2.09742	-6.20459
0.0840689	-2.11333	-6.60446
0.388594	-2.85147	-7.23547
1.44629	-2.78746	-7.35857
1.62759	-3.04179	-6.39771
2.64418	-3.04753	-6.71131
3.67432	-2.79157	-6.79573
4.42975	-3.50897	-6.90247
5.47258	-3.33599	-6.76935
6.46637	-3.05477	-6.5204
7.4699	-2.70748	-6.47471
7.66847	-3.41187	-5.77674
7.67181	-4.16476	-5.12092
8.47351	-4.51308	-4.53865
9.42035	-4.18152	-4.19935
9.64383	-4.92602	-4.84778
10.6036	-5.0194	-4.40809
11.1074	-5.68452	-5.01304
11.7959	-5.55532	-5.78435
12.3887	-4.89845	-5.24464
13.1041	-4.41401	-4.65818
14.003	-3.96616	-4.33342
15.0043	-4.21212	-4.07913
16.037	-4.10045	-3.85049
16.6094	-3.52801	-3.20571
17.6335	-3.49439	-3.48734
18.5179	-2.99598	-3.20318
19.2074	-2.39801	-2.70024
19.3548	-1.57142	-2.14346
20.4086	-1.43043	-2.18844
20.8258	-2.28718	-2.56477
21.7404	-2.80716	-2.4773
22.0103	-1.84232	-2.64
22.5612	-1.00396	-2.39419
23.6211	-0.932699	-2.45657
24.5801	-0.547831	-2.22979
25.4385	0.0591823	-2.20506
25.8676	0.811998	-1.65718
26.8528	0.918363	-2.0307
27.6297	0.243638	-2.22111
28.5442	-0.069807	-1.79875
29.0989	-0.937594	-1.87448
29.052	-0.451968	-2.74119
30.0158	-0.223897	-2.37083
30.843	0.212893	-1.89601
31.7918	0.543164	-1.57028
32.276	-0.36021	-1.48979
33.1756	0.0434498	-1.8592
33.2584	0.588771	-2.69685
34.2103	0.9542	-2.42249
35.2668	0.889978	-2.50725
36.046	0.200168	-2.60753
36.2312	0.961449	-1.97053
36.5971	1.89616	-1.7864
37.5796	1.80161	-2.16408
38.4193	1.3341	-2.58318
39.3976	1.07194	-2.28261
40.0054	0.419038	-2.80647
40.6397	0.958837	-3.42244
41.2752	1.23903	-4.19069
42.0754	1.5324	-4.79592
42.9906	1.88806	-5.17323
43.7634	1.49747	-5.7554
44.2761	2.11288	-6.40008
45.2875	2.31454	-6.16954
46.0879	2.23964	-5.50216
46.6963	1.62687	-6.06948
47.0909	1.07677	-5.30459
47.7897	0.678332	-5.96069
48.78	1.03622	-6.01068
49.2443	1.42376	-6.83787
49.9931	2.0961	-7.10195
50.9481	1.69968	-6.91128
51.8325	1.5934	-7.46161
52.8608	1.4744	-7.26002
53.5538	1.75092	-7.97905
54.5582	1.78162	-8.29177
55.5027	1.33461	-8.20117
56.3012	0.861032	-8.67183
55.9674	1.42228	-9.40297
55.9161	1.4595	-10.3963
56.836	1.74002	-9.98452
57.8539	1.98044	-10.0805
58.6025	2.45713	-9.54479
59.1907	2.88453	-10.2716
59.7766	2.89005	-11.1157
60.6866	3.19376	-10.7068
61.4839	2.70211	-11.1507
62.0474	3.38683	-10.6354
63.082	3.53712	-10.5999
63.5105	3.93288	-11.4342
64.2235	4.36306	-10.8271
64.9165	3.66535	-10.5247
65.0809	3.21144	-11.4072
65.4734	2.30294	-11.6327
65.3494	2.05847	-10.6767
65.2327	1.62251	-9.79002
64.7449	2.19944	-9.16267
63.7896	2.34675	-9.20667
64.152	2.12406	-10.1232
64.0553	1.38664	-10.7875
63.2758	1.24303	-11.3691
62.3659	1.04034	-11.049
62.4726	1.12945	-10.0577

## Sheet: X_data_minus_Z2
0	1	2
25.4556	3.56363	12.1672
24.6051	3.84056	11.7026
23.9176	3.65305	10.9856
24.5317	4.01161	10.3022
23.558	3.79732	10.0617
23.1366	3.30972	9.28069
22.9915	3.10862	8.30731
22.0783	2.79158	7.94408
21.3494	2.0759	8.05575
20.3386	1.87478	8.1956
20.196	0.882815	8.11816
19.6746	0.459148	7.34785
20.1157	0.680964	6.50293
20.8899	0.543773	5.94874
21.4139	0.88778	5.20431
21.7987	0.964754	6.10174
20.9906	1.51257	6.4563
20.1133	1.88683	6.87754
19.1797	1.94995	6.4094
19.1383	1.47808	5.52802
18.3766	0.772096	5.51001
18.6409	0.162066	4.78444
18.2371	-0.760299	4.95118
18.7651	-0.826202	5.76038
19.5608	-1.058	6.22963
19.2564	-1.45392	7.11375
18.3412	-1.34375	6.6116
17.7191	-1.4408	5.79154
18.0355	-1.76121	4.92129
17.0719	-1.36753	4.75802
16.3307	-2.0597	4.99417
15.6319	-2.3084	4.26616
14.8369	-1.64088	4.14684
14.6969	-1.71852	3.15295
13.8793	-1.0732	3.25797
13.0788	-1.04734	3.93064
12.1982	-1.48378	3.55795
11.7915	-1.91228	2.72264
11.4817	-2.84891	2.97094
10.5666	-2.37346	2.75398
10.1006	-1.60381	3.24822
9.13532	-1.338	3.58768
8.4279	-0.657709	3.93717
7.80205	-0.308618	4.68645
7.23109	-1.04127	5.14027
6.70604	-0.559167	4.39526
5.83716	-0.231401	4.89009
5.6048	-0.826917	5.67578
5.04399	-1.20814	4.89544
4.33439	-1.73812	4.34435
3.32229	-1.80237	4.65934
2.48348	-1.9568	4.04463
1.58515	-1.56187	4.43237
1.71626	-0.652113	4.79767
2.16772	0.0120514	5.33711
2.54886	0.355889	6.16289
2.69833	0.445666	7.13521
1.94976	1.0236	7.58318
1.38281	0.731549	8.39828
1.83594	-0.122563	8.41249
0.928445	-0.299234	8.92453
0.858375	-1.17987	9.3984
-0.101949	-1.4193	9.01746
-0.549219	-1.01168	8.18723
-1.18252	-1.06628	7.36459
-2.07195	-1.38349	6.89147
-2.7623	-0.687944	7.24995
-3.79096	-0.451085	7.1068
-4.05677	0.529048	7.08212
-5.06065	0.39907	7.40952
-5.92674	0.165944	7.96547
-6.74632	-0.429168	7.6807
-7.79419	-0.236897	7.62191
-7.62676	0.285278	8.44172
-7.82435	0.974595	9.15485
-8.68669	0.872834	8.55526
-9.38704	0.0977661	8.54988
-10.4271	0.139094	8.31619
-11.1139	0.5865	7.6698
-11.9426	0.923513	7.11369
-12.8128	0.383092	6.85757
-13.7768	-0.0377565	6.7095
-14.5652	-0.424446	7.2869
-15.5503	-0.631508	7.63113
-15.7099	-1.09643	6.75064
-16.6633	-1.56347	6.76808
-17.2409	-0.860172	6.2709
-18.1908	-0.518646	5.94166
-19.1243	-0.341522	5.47015
-20.1595	-0.39098	5.21504
-21.0366	0.159066	4.99975
-21.0935	0.193135	4.00058
-21.4068	-0.735983	4.27903
-22.3225	-0.267832	4.53577
-22.4522	0.711118	4.73337
-23.2842	1.18439	5.17602
-24.26	1.60201	5.10307
-25.3174	1.47997	5.20603
-26.1975	0.918624	5.37628
-27.2609	1.03222	5.40086
-27.3086	0.0734073	5.68339
-28.0845	0.0502629	4.97536
-28.9906	0.572178	4.80415
-29.4791	0.690298	5.70505
-30.3025	0.964353	5.10713
-31.2783	1.37973	5.19554
-30.9264	1.96561	4.5042
-31.9427	2.18059	4.74777
-32.7816	1.54115	4.7389
-33.7451	1.18941	4.45924
-34.7062	1.55444	4.73084
-35.719	1.53704	5.06497
-36.7559	1.79296	5.04647
-37.2486	2.45936	4.43176
-36.5584	2.48176	3.78307
-37.2785	1.81755	3.41402
-36.8232	1.3895	2.67937
-36.1036	1.01563	2.1936
-35.9959	0.456246	1.38453
-36.8026	-0.129407	1.04586
-36.2042	-0.836833	0.8185
-35.4792	-0.706117	1.41042
-36.1139	-0.292309	2.12507
-36.2939	-0.256031	3.11847
-37.3413	-0.468659	3.14279
-37.2509	-1.16516	3.84182
-36.384	-1.4982	3.94302
-36.5913	-2.41795	3.57579
-35.7772	-2.75477	3.25361
-35.4469	-3.50706	2.73101
-34.7878	-3.98353	3.22171
-34.1443	-3.58905	2.64318
-33.6388	-3.6082	3.4604
-33.2611	-2.71559	3.51451
-33.3295	-2.83995	4.50671
-32.9419	-3.53194	3.94886
-32.0135	-3.56323	3.91245
-31.7465	-3.17067	3.05677
-31.585	-2.77999	2.16569
-32.4882	-2.61562	1.63701
-32.9213	-2.46011	2.55571
-32.4331	-1.76459	3.00785
-31.9442	-1.65565	2.18565
-31.1367	-1.64139	1.7064
-31.5086	-1.07119	0.942283
-30.7779	-0.495002	0.778164
-29.9574	-0.270177	0.382075
-29.9321	0.0491065	-0.561083
-29.734	-0.890013	-0.346139
-30.4532	-1.51998	-0.772453
-31.2313	-0.98333	-1.23122
-31.0415	-0.0682028	-1.54024
-31.3531	-0.582623	-2.36328
-31.1409	-0.540859	-3.32216
-31.1059	-0.88956	-4.25395
-30.3429	-0.590105	-3.78825
-30.6935	0.264053	-4.22617
-30.1818	0.966699	-3.81584
-29.9653	0.644801	-2.91369
-29.4068	0.635468	-2.13592
-30.0736	1.43344	-2.21531
-29.524	1.67629	-2.96289
-28.7186	1.19274	-2.92899
-28.4154	1.80682	-3.62545
-28.1336	2.59634	-3.12222
-27.3885	2.61889	-2.54254
-26.8573	2.85625	-1.77923
-26.4397	2.79334	-2.65118
-26.5272	3.54766	-3.30796
-25.7235	3.35251	-3.75615
-25.2411	2.89186	-3.06108
-24.3183	2.84395	-2.94228
-23.768	2.10226	-3.20125
-23.147	1.82114	-2.53459
-22.273	1.48923	-2.50318
-21.9403	1.46921	-3.41958
-21.0819	1.39589	-3.0525
-20.3203	1.9528	-3.02939
-19.5039	2.05663	-3.48364
-18.6301	2.05714	-3.819
-17.9816	1.95845	-3.12951
-17.6365	1.15568	-2.70042
-17.3556	1.07263	-3.63433
-16.4908	0.894377	-3.94695
-15.6876	0.667334	-4.38233
-14.756	0.672543	-4.40564
-14.5917	0.377857	-5.33307
-13.8192	-0.0959312	-5.07105
-13.1447	-0.234974	-5.72669
-12.453	-0.792095	-5.392
-11.6071	-0.51045	-5.68523
-10.7094	-0.691415	-5.87202
-9.80256	-0.864075	-6.01447
-9.36334	-1.32525	-6.74307
-8.62465	-0.73504	-6.7056
-8.22645	-1.52931	-6.31632
-7.4709	-2.08726	-6.21127
-6.62225	-2.10336	-6.6122
-6.45257	-2.84161	-7.24419
-5.52967	-2.77762	-7.36809
-5.48297	-3.03169	-6.40815
-4.60076	-3.03755	-6.72294
-3.7049	-2.78171	-6.80832
-3.08353	-3.49911	-6.91599
-2.17456	-3.3263	-6.78391
-1.31455	-3.04492	-6.53606
-0.444677	-2.6976	-6.49155
-0.379652	-3.40181	-5.79452
-0.509589	-4.15452	-5.13994
0.158913	-4.5024	-4.55881
0.972871	-4.17037	-4.22051
1.06359	-4.91466	-4.87008
1.89085	-5.00768	-4.43137
2.26219	-5.67236	-5.03722
2.81849	-5.54276	-5.80971
3.27913	-4.88543	-5.27102
3.8627	-4.40047	-4.68568
4.62998	-3.95232	-4.36203
5.49995	-4.19776	-4.10892
6.40157	-4.08564	-3.88157
6.84301	-3.51268	-3.23794
7.73637	-3.4785	-3.52071
8.49011	-2.97931	-3.23768
9.04918	-2.38088	-2.73582
9.06646	-1.55366	-2.1802
9.9904	-1.41226	-2.22622
10.278	-2.2687	-2.60369
11.063	-2.78833	-2.51716
11.2038	-1.82317	-2.68065
11.626	-0.984523	-2.43587
12.5571	-0.912784	-2.49929
13.3875	-0.527653	-2.27347
14.1176	0.0795343	-2.2496
14.4186	0.832719	-1.70248
15.276	0.939354	-2.07696
15.9253	0.264879	-2.26794
16.7124	-0.0484764	-1.84631
17.1401	-0.916089	-1.92278
16.9666	-0.430315	-2.79027
17.8041	-0.201986	-2.42063
18.505	0.235024	-1.94605
19.328	0.565753	-1.62098
19.6868	-0.337474	-1.54107
20.461	0.0660669	-1.91106
20.4186	0.611546	-2.74941
21.2457	0.977116	-2.47556
22.1779	0.912939	-2.56101
22.833	0.223349	-2.66212
22.8944	0.984868	-2.02612
23.1369	1.91975	-1.84286
23.9962	1.82551	-2.22158
24.7129	1.35802	-2.64128
25.5688	1.09578	-2.34125
26.0545	0.442679	-2.86558
26.5671	0.98228	-3.48221
27.0816	1.26229	-4.25116
27.761	1.55531	-4.85714
28.5559	1.91085	-5.23503
29.2089	1.52005	-5.81766
29.6023	2.13484	-6.46318
30.4949	2.33617	-6.23291
31.1772	2.26087	-5.5663
31.6679	1.64764	-6.13438
31.9454	1.09715	-5.37047
32.5278	0.698584	-6.02717
33.4024	1.05589	-6.07777
33.7514	1.44315	-6.90538
34.3859	2.11501	-7.16991
35.2271	1.71804	-6.97977
35.9986	1.61152	-7.53065
36.9148	1.49211	-7.33004
37.4964	1.7686	-8.0496
38.3906	1.79889	-8.36269
39.2259	1.35151	-8.27269
39.916	0.877885	-8.74383
39.4748	1.43864	-9.47568
39.3175	1.47582	-10.4699
40.132	1.75609	-10.0589
41.0462	1.99588	-10.1555
41.6921	2.47199	-9.62026
42.1789	2.89858	-10.3477
42.6648	2.90386	-11.1922
43.4765	3.20735	-10.7839
44.1769	2.71541	-11.2284
44.6452	3.39989	-10.7137
45.5866	3.55019	-10.6786
45.924	3.94583	-11.5137
46.5477	4.37586	-10.9071
47.1537	3.67796	-10.6052
47.2332	3.22367	-11.4879
47.544	2.31518	-11.7136
47.3412	2.07085	-10.758
47.1493	1.6348	-9.87144
46.5905	2.21148	-9.24438
45.5696	2.35896	-9.28838
45.8722	2.13646	-10.2049
45.7241	1.39908	-10.8692
44.9023	1.25549	-11.4508
43.9611	1.05278	-11.1309
44.0496	1.14187	-10.1396

## Sheet: X_data_Z3
0	1	2
16.0251	3.57636	12.1519
15.184	3.85316	11.6873
14.5126	3.66556	10.9704
15.1486	4.02406	10.287
14.2019	3.80976	10.0466
13.8116	3.32196	9.26577
13.7011	3.12066	8.29247
12.825	2.80346	7.92937
12.1357	2.08766	8.04117
11.1662	1.88646	8.18107
11.0665	0.894358	8.10367
10.5897	0.470658	7.33347
11.0766	0.692358	6.48857
11.8977	0.555058	5.93447
12.4699	0.899158	5.19007
12.9041	0.976058	6.08757
12.1462	1.52366	6.44227
11.3201	1.89766	6.86367
10.4386	1.96076	6.39577
10.4502	1.48866	5.51427
9.74221	0.782658	5.49627
10.0607	0.172558	4.77077
9.71211	-0.749742	4.93757
10.2957	-0.815442	5.74697
11.1477	-1.04744	6.21627
10.9002	-1.44344	7.10047
10.0424	-1.33334	6.59837
9.47831	-1.43054	5.77847
9.85301	-1.75104	4.90847
8.94831	-1.35754	4.74537
8.26631	-2.04974	4.98147
7.62731	-2.29844	4.25357
6.89231	-1.63094	4.13437
6.81291	-1.70874	3.14057
6.05621	-1.06344	3.24567
5.31691	-1.03764	3.91857
4.49791	-1.47404	3.54617
4.15311	-1.90264	2.71097
3.90551	-2.83914	2.95937
3.05301	-2.36354	2.74257
2.64971	-1.59364	3.23707
1.74751	-1.32784	3.57677
1.10341	-0.647442	3.92647
0.54111	-0.298142	4.67597
0.0339097	-1.03074	5.12997
-0.42709	-0.548442	4.38507
-1.23169	-0.220542	4.88017
-1.39959	-0.815942	5.66587
-1.89569	-1.19704	4.88567
-2.54029	-1.72694	4.33457
-3.48719	-1.79104	4.64977
-4.26069	-1.94534	4.03517
-5.09349	-1.55024	4.42297
-4.89659	-0.640342	4.78817
-4.37919	0.0238583	5.32767
-3.93189	0.367658	6.15337
-3.71619	0.457558	7.12567
-4.39829	1.03556	7.57367
-4.89859	0.743558	8.38877
-4.37869	-0.110542	8.40297
-5.21929	-0.287242	8.91497
-5.22229	-1.16784	9.38877
-6.11539	-1.40724	9.00787
-6.49539	-0.999542	8.17767
-7.06129	-1.05414	7.35497
-7.88319	-1.37134	6.88177
-8.50589	-0.675842	7.24027
-9.46679	-0.439042	7.09707
-9.66469	0.540958	7.07227
-10.6006	0.410958	7.39957
-11.3986	0.177858	7.95547
-12.15	-0.417242	7.67047
-13.1296	-0.225142	7.61147
-12.8938	0.297058	8.43107
-13.0229	0.986258	9.14407
-13.8166	0.884358	8.54427
-14.4482	0.109158	8.53867
-15.4195	0.150358	8.30477
-16.0374	0.597558	7.65807
-16.7971	0.934258	7.10167
-17.5983	0.393658	6.84537
-18.4932	-0.0273417	6.69717
-19.2124	-0.414242	7.27427
-20.1282	-0.621542	7.61827
-20.2184	-1.08664	6.73757
-21.1023	-1.55394	6.75477
-21.6104	-0.850842	6.25727
-22.4907	-0.509642	5.92777
-23.3546	-0.332842	5.45597
-24.3201	-0.382642	5.20057
-25.1273	0.167058	4.98517
-25.1144	0.200858	3.98577
-25.3577	-0.728442	4.26397
-26.2034	-0.260542	4.52047
-26.2631	0.718058	4.71777
-27.025	1.19106	5.16007
-27.9308	1.60836	5.08687
-28.918	1.48606	5.18967
-29.7279	0.924558	5.35967
-30.7211	1.03786	5.38407
-30.6986	0.0788583	5.66637
-31.4042	0.0555583	4.95817
-32.24	0.577258	4.78667
-32.6582	0.695158	5.68727
-33.4113	0.969058	5.08907
-34.3167	1.38426	5.17717
-33.8945	1.97006	4.48547
-34.8404	2.18486	4.72867
-35.6089	1.54516	4.71947
-36.5021	1.19316	4.43957
-37.3928	1.55786	4.71097
-38.3352	1.54016	5.04487
-39.3018	1.79586	5.02607
-39.724	2.46196	4.41117
-38.9633	2.48396	3.76237
-39.613	1.81936	3.39317
-39.0873	1.39096	2.65837
-38.2973	1.01676	2.17257
-38.1191	0.457058	1.36327
-38.8553	-0.128842	1.02437
-38.1864	-0.836542	0.796871
-37.3909	-0.706142	1.38867
-37.9551	-0.292442	2.10317
-38.0646	-0.256342	3.09647
-39.0415	-0.469142	3.12057
-38.8806	-1.16594	3.81947
-37.9432	-1.49924	3.92057
-38.08	-2.41924	3.55327
-37.1954	-2.75624	3.23097
-36.7946	-3.50874	2.70827
-36.065	-3.98534	3.19887
-35.351	-3.59114	2.62027
-34.7751	-3.61044	3.43757
-34.327	-2.71804	3.49167
-34.325	-2.84254	4.48387
-33.867	-3.53474	3.92607
-32.8682	-3.56604	3.88967
-32.531	-3.17354	3.03407
-32.2993	-2.78304	2.14307
-33.1322	-2.61874	1.61447
-33.4951	-2.46324	2.53327
-32.9367	-1.76784	2.98557
-32.3777	-1.65894	2.16357
-31.5001	-1.64474	1.68447
-31.802	-1.07454	0.920471
-31.0013	-0.498442	0.756371
-30.1109	-0.273742	0.360571
-30.0158	0.0454583	-0.582329
-29.7479	-0.893642	-0.367029
-30.3973	-1.52364	-0.793029
-31.1056	-0.986942	-1.25153
-30.8462	-0.0718417	-1.56023
-31.0882	-0.586242	-2.38293
-30.8064	-0.544542	-3.34143
-30.7019	-0.893342	-4.27283
-29.8694	-0.593942	-3.80673
-30.1506	0.260258	-4.24413
-29.5695	0.962858	-3.83333
-29.2837	0.640958	-2.93073
-28.6558	0.631558	-2.15253
-29.2534	1.42946	-2.23143
-28.6345	1.67226	-2.97843
-27.7599	1.18866	-2.94393
-27.3875	1.80276	-3.63983
-27.0367	2.59216	-3.13603
-26.2226	2.61456	-2.55573
-25.6224	2.85176	-1.79183
-25.1358	2.78876	-2.66323
-25.1543	3.54316	-3.31943
-24.2816	3.34806	-3.76703
-23.7304	2.88746	-3.07133
-22.7387	2.83966	-2.95193
-22.1196	2.09806	-3.21033
-21.4298	1.81706	-2.54313
-20.487	1.48526	-2.51113
-20.0856	1.46526	-3.42683
-19.1586	1.39186	-3.05913
-18.3284	1.94886	-3.03543
-17.4433	2.05266	-3.48913
-16.501	2.05316	-3.82393
-15.7839	1.95456	-3.13393
-15.3705	1.15176	-2.70443
-15.0212	1.06866	-3.63773
-14.0881	0.890258	-3.94983
-13.2167	0.663158	-4.38473
-12.217	0.668358	-4.40753
-11.9846	0.373658	-5.33443
-11.144	-0.100142	-5.07193
-10.4014	-0.239342	-5.72703
-9.64169	-0.796542	-5.39173
-8.72789	-0.515042	-5.68443
-7.76229	-0.696142	-5.87083
-6.78759	-0.868942	-6.01283
-6.28059	-1.33014	-6.74093
-5.47419	-0.739942	-6.70313
-5.00839	-1.53434	-6.31333
-4.18529	-2.09234	-6.20793
-3.26909	-2.10834	-6.60833
-3.03199	-2.84654	-7.23983
-2.04169	-2.78254	-7.36333
-1.92769	-3.03674	-6.40293
-0.97829	-3.04254	-6.71713
-0.0152903	-2.78664	-6.80203
0.67311	-3.50404	-6.90923
1.64901	-3.33114	-6.77663
2.57591	-3.04984	-6.52823
3.51261	-2.70254	-6.48313
3.64441	-3.40684	-5.78563
3.58111	-4.15964	-5.13043
4.31621	-4.50774	-4.54873
5.19661	-4.17594	-4.20993
5.35371	-4.92034	-4.85893
6.24721	-5.01354	-4.41973
6.68481	-5.67844	-5.02513
7.30721	-5.54904	-5.79703
7.83391	-4.89194	-5.25783
8.48341	-4.40724	-4.67193
9.31651	-3.95924	-4.34773
10.2521	-4.20494	-4.09403
11.2193	-4.09304	-3.86603
11.7262	-3.52034	-3.22183
12.6849	-3.48644	-3.50403
13.504	-2.98764	-3.22043
14.1283	-2.38944	-2.71803
14.2106	-1.56254	-2.16183
15.1995	-1.42134	-2.20733
15.5519	-2.27794	-2.58423
16.4017	-2.79774	-2.49723
16.607	-1.83274	-2.66033
17.0936	-0.994242	-2.41503
18.0891	-0.922742	-2.47793
18.9838	-0.537742	-2.25163
19.778	0.0693583	-2.22733
20.1431	0.822358	-1.67983
21.0644	0.928858	-2.05383
21.7775	0.254258	-2.24453
22.6283	-0.0591417	-1.82253
23.1195	-0.926842	-1.89863
23.0093	-0.441142	-2.76573
23.9099	-0.212942	-2.39573
24.674	0.223958	-1.92103
25.5599	0.554458	-1.59563
25.9814	-0.348842	-1.51543
26.8183	0.0547583	-1.88513
26.8385	0.600158	-2.72313
27.728	0.965658	-2.44903
28.7223	0.901458	-2.53413
29.4395	0.211758	-2.63483
29.5628	0.973158	-1.99833
29.867	1.90796	-1.81463
30.7879	1.81356	-2.19283
31.5661	1.34606	-2.61223
32.4832	1.08386	-2.31193
33.0299	0.430858	-2.83603
33.6034	0.970558	-3.45233
34.1784	1.25066	-4.22093
34.9182	1.54386	-4.82653
35.7732	1.89946	-5.20413
36.4861	1.50876	-5.78653
36.9392	2.12386	-6.43163
37.8912	2.32536	-6.20123
38.6325	2.25026	-5.53423
39.1821	1.63726	-6.10193
39.5181	1.08696	-5.33753
40.1587	0.688458	-5.99393
41.0912	1.04606	-6.04423
41.4978	1.43346	-6.87163
42.1895	2.10556	-7.13593
43.0876	1.70886	-6.94553
43.9155	1.60246	-7.49613
44.8878	1.48326	-7.29503
45.5251	1.75976	-8.01433
46.4744	1.79026	-8.32723
47.3643	1.34306	-8.23693
48.1086	0.869458	-8.70783
47.7211	1.43046	-9.43933
47.6168	1.46766	-10.4331
48.484	1.74806	-10.0217
49.45	1.98816	-10.118
50.1473	2.46456	-9.58253
50.6848	2.89156	-10.3096
51.2207	2.89696	-11.1539
52.0815	3.20056	-10.7453
52.8304	2.70876	-11.1895
53.3463	3.39336	-10.6745
54.3343	3.54366	-10.6392
54.7172	3.93936	-11.4739
55.3856	4.36946	-10.8671
56.0351	3.67166	-10.5649
56.157	3.21756	-11.4475
56.5087	2.30906	-11.6731
56.3453	2.06466	-10.7173
56.191	1.62866	-9.83073
55.6677	2.20546	-9.20353
54.6796	2.35286	-9.24753
55.0121	2.13026	-10.164
54.8897	1.39286	-10.8283
54.089	1.24926	-11.4099
53.1635	1.04656	-11.0899
53.2611	1.13566	-10.0986

## Sheet: X_data_add_Z3
0	1	2
39.0046	3.56538	18.0179
38.132	3.84058	17.5493
37.4014	3.65155	16.8307
37.956	4.01349	16.1471
36.9073	3.80458	15.9036
36.3946	3.31935	15.1223
36.1463	3.11777	14.1464
35.1118	2.80154	13.7805
34.244	2.08226	13.8886
33.0822	1.88309	14.0191
32.7761	0.895163	13.9371
32.0837	0.473056	13.1634
32.3412	0.695838	12.3137
32.9257	0.56361	11.7481
33.2485	0.911654	10.9954
33.4267	0.993603	11.8811
32.4006	1.55073	12.2238
31.3032	1.93474	12.6294
30.1426	2.0064	12.1438
29.8657	1.54288	11.2401
28.8626	0.838504	11.2043
28.8786	0.234134	10.4605
28.2215	-0.681707	10.6105
28.4911	-0.73795	11.4026
29.0241	-0.962244	11.8544
28.4499	-1.34884	12.7221
27.2603	-1.23246	12.2016
26.3597	-1.32107	11.3648
26.3969	-1.63835	10.4749
25.1449	-1.23879	10.294
24.1154	-1.92658	10.5087
23.1263	-2.168	9.75896
22.0357	-1.50093	9.6171
21.5973	-1.57388	8.60215
20.4823	-0.922141	8.68952
19.3764	-0.896673	9.34134
18.1876	-1.33449	8.94776
17.4717	-1.76466	8.09083
16.8521	-2.70061	8.3191
15.6233	-2.2242	8.08475
14.8381	-1.458	8.55773
13.5533	-1.19311	8.87563
12.5239	-0.513607	9.20489
11.5778	-0.167064	9.92925
10.6847	-0.90203	10.3575
9.83303	-0.423354	9.58669
8.63759	-0.101556	10.0591
8.07518	-0.70222	10.823
7.18466	-1.08945	10.0141
6.14446	-1.62004	9.43523
4.80123	-1.68514	9.72507
3.62972	-1.83904	9.08325
2.39637	-1.44929	9.4437
2.18983	-0.541242	9.78173
2.30614	0.123115	10.287
2.35235	0.465615	11.0782
2.16529	0.554301	12.0248
1.07692	1.13369	12.4446
0.17043	0.839806	13.2269
0.286628	-0.0199913	13.2135
-0.964105	-0.200847	13.6945
-1.37145	-1.08424	14.1352
-2.6696	-1.3267	13.7222
-3.45519	-0.921373	12.8602
-4.42437	-0.977946	12.0022
-5.65106	-1.29347	11.495
-6.6762	-0.599754	11.8249
-8.03926	-0.362146	11.648
-8.63671	0.616919	11.59
-9.97273	0.486462	11.8814
-11.1702	0.257724	12.404
-12.3178	-0.338536	12.0849
-13.6921	-0.145515	11.9882
-13.85	0.375497	12.7712
-14.371	1.0619	13.449
-15.554	0.95637	12.8113
-16.5745	0.180045	12.77
-17.9356	0.226909	12.4948
-18.9394	0.674122	11.8104
-20.0816	1.01258	11.2185
-21.2626	0.469609	10.9219
-22.5392	0.0466047	10.7365
-23.6377	-0.345286	11.2811
-24.9296	-0.549867	11.5927
-25.3949	-1.0186	10.6786
-26.6546	-1.48959	10.6571
-27.5323	-0.788246	10.1245
-28.7824	-0.450141	9.75952
-30.0113	-0.272937	9.25122
-31.3401	-0.325257	8.96004
-32.5071	0.219127	8.70812
-32.8487	0.251323	7.66916
-33.4456	-0.683083	7.91204
-34.6421	-0.221694	8.13187
-35.0485	0.750354	8.28832
-36.1517	1.22295	8.69137
-37.3957	1.63652	8.58165
-38.7153	1.5147	8.64418
-39.8538	0.946683	8.77415
-41.1701	1.05684	8.75945
-41.4685	0.0974999	8.99795
-42.4883	0.0734142	8.24604
-43.6352	0.59324	8.03198
-44.3598	0.708343	8.88506
-45.417	0.979528	8.23806
-46.6184	1.3947	8.28072
-46.4903	1.98035	7.54119
-47.7231	2.19644	7.73496
-48.7727	1.55973	7.67398
-49.942	1.2097	7.34717
-51.1009	1.57704	7.56987
-52.3149	1.55714	7.85396
-53.5431	1.81126	7.78475
-54.2206	2.4781	7.11968
-53.7126	2.5008	6.41852
-54.6084	1.83726	5.99769
-54.3224	1.41098	5.21173
-53.7673	1.04086	4.67464
-53.8181	0.481944	3.81472
-54.7786	-0.10028	3.42232
-54.327	-0.809484	3.14352
-53.7417	-0.68208	3.68236
-54.5128	-0.269936	4.34321
-54.8223	-0.234089	5.27986
-55.9922	-0.450678	5.24406
-56.0165	-1.1524	5.88186
-55.2613	-1.48843	5.92318
-55.5716	-2.41153	5.4955
-54.8548	-2.75432	5.10974
-54.6151	-3.51023	4.52129
-54.0404	-3.99395	4.94434
-53.4741	-3.60292	4.29718
-53.0384	-3.63021	5.04563
-52.7276	-2.74283	5.03364
-52.8539	-2.87798	5.96012
-52.5148	-3.57748	5.33688
-51.6266	-3.61501	5.23039
-51.3924	-3.22918	4.30414
-51.256	-2.84756	3.34273
-52.1792	-2.68746	2.73903
-52.6202	-2.53567	3.58357
-52.1338	-1.84571	3.96132
-51.6375	-1.73965	3.0655
-50.8113	-1.72963	2.51048
-51.1529	-1.16022	1.67099
-50.3807	-0.583123	1.43664
-49.5124	-0.359044	0.96784
-49.4258	-0.0391111	-0.047678
-49.1578	-0.97783	0.0900107
-49.7978	-1.60712	-0.408086
-50.4892	-1.06972	-0.940903
-50.202	-0.151929	-1.32233
-50.4068	-0.666724	-2.21668
-50.0771	-0.622785	-3.24656
-49.919	-0.967309	-4.24725
-49.0241	-0.666293	-3.85204
-49.236	0.19133	-4.36302
-48.5773	0.892854	-4.02175
-48.2073	0.576591	-3.19122
-47.4818	0.569963	-2.48202
-47.98	1.37147	-2.629
-47.2525	1.61565	-3.44227
-46.2627	1.13726	-3.47243
-45.767	1.7511	-4.23584
-45.2823	2.54299	-3.80122
-44.3298	2.56911	-3.28562
-43.5886	2.80901	-2.59114
-42.9504	2.74651	-3.53033
-42.8138	3.50009	-4.25595
-41.7788	3.30424	-4.77065
-41.0602	2.84325	-4.1428
-39.8936	2.79294	-4.09109
-39.0946	2.04783	-4.42395
-38.2195	1.76612	-3.82255
-37.0865	1.43333	-3.85617
-36.4889	1.41066	-4.83931
-35.3591	1.33598	-4.53856
-34.3225	1.89047	-4.578
-33.2241	1.99105	-5.09818
-32.0661	1.99091	-5.50023
-31.1281	1.89219	-4.87956
-30.4836	1.08172	-4.51507
-29.9005	0.997766	-5.51703
-28.7302	0.81896	-5.89955
-27.6127	0.590624	-6.4036
-26.3581	0.59688	-6.48942
-25.8694	0.298304	-7.47813
-24.7669	-0.179781	-7.27967
-23.758	-0.321148	-7.99733
-22.7317	-0.875997	-7.72832
-21.5445	-0.595611	-8.08403
-20.3003	-0.774597	-8.33269
-19.044	-0.945415	-8.54109
-18.249	-1.40299	-9.33109
-17.1533	-0.812059	-9.35576
-16.3906	-1.60433	-9.02777
-15.2691	-2.1634	-8.98502
-14.0501	-2.17718	-9.44528
-13.5052	-2.91363	-10.1374
-12.2031	-2.84684	-10.3196
-11.7733	-3.09969	-9.41717
-10.4997	-3.10442	-9.79012
-9.21229	-2.84712	-9.93377
-8.19819	-3.56754	-10.1016
-6.89051	-3.39686	-10.0273
-5.62883	-3.1114	-9.8358
-4.35247	-2.76768	-9.84867
-3.87745	-3.47079	-9.20825
-3.59213	-4.22615	-8.61036
-2.50948	-4.57842	-8.08359
-1.27703	-4.24764	-7.80064
-0.764431	-4.99507	-8.50781
0.490335	-5.09616	-8.12596
1.28965	-5.76459	-8.78323
2.27593	-5.63918	-9.60743
3.16928	-4.98526	-9.11962
4.18739	-4.50143	-8.58552
5.39372	-4.05779	-8.31379
6.70248	-4.31084	-8.11324
8.04666	-4.19576	-7.93396
8.93362	-3.62428	-7.33918
10.2721	-3.59214	-7.66849
11.4752	-3.09738	-7.43644
12.4856	-2.49882	-6.98427
12.9575	-1.67225	-6.47593
14.3384	-1.53274	-6.56783
15.0863	-2.38865	-6.99701
16.3296	-2.90871	-6.95675
16.9322	-1.94397	-7.16555
17.8153	-1.10103	-6.96705
19.2058	-1.03043	-7.0743
20.4965	-0.647029	-6.89382
21.6872	-0.0426436	-6.91275
22.4502	0.711536	-6.41015
23.7724	0.821361	-6.82504
24.8839	0.142057	-7.05754
26.1314	-0.174139	-6.68188
27.018	-1.04198	-6.80097
27.3066	-0.558171	-7.70798
28.6023	-0.32646	-7.37985
29.7643	0.112032	-6.94283
31.0468	0.443633	-6.65625
31.866	-0.458072	-6.61291
33.1005	-0.0514645	-7.02162
33.5181	0.495333	-7.89365
34.8076	0.862446	-7.65875
36.1977	0.799943	-7.78187
37.3107	0.114287	-7.92036
37.8289	0.881143	-7.32242
38.5277	1.82071	-7.17558
39.8428	1.7311	-7.59208
41.0126	1.26666	-8.04196
42.3229	1.01249	-7.78219
43.2601	0.371039	-8.34411
44.2228	0.915906	-8.99584
45.1886	1.20267	-9.80116
46.3187	1.50481	-10.4407
47.5599	1.86606	-10.8532
48.6557	1.48206	-11.4705
49.4892	2.10138	-12.1534
50.8205	2.30732	-11.9636
51.9373	2.23194	-11.332
52.8603	1.62242	-11.9398
53.5718	1.07377	-11.2154
54.5846	0.683801	-11.9074
55.8848	1.04829	-11.9944
56.6547	1.44238	-12.8592
57.7052	2.11658	-13.159
58.9575	1.72366	-13.0065
60.1381	1.61963	-13.5955
61.4576	1.50441	-13.4258
62.4374	1.77943	-14.1825
63.7248	1.81329	-14.5276
64.9487	1.37502	-14.4701
66.0209	0.907394	-14.976
65.9553	1.47459	-15.7363
66.1652	1.51831	-16.7595
67.3444	1.8063	-16.3729
68.6171	2.05198	-16.496
69.6141	2.53106	-15.9878
70.4423	2.95957	-16.7435
71.2651	2.96785	-17.6146
72.4013	3.27755	-17.2331
73.4202	2.78456	-17.7018
74.1958	3.47232	-17.2108
75.4365	3.62577	-17.1974
76.0622	4.0219	-18.0548
76.9636	4.45209	-17.4687
77.8371	3.75884	-17.1834
78.1727	3.30874	-18.0838
78.7252	2.40422	-18.3279
78.7476	2.15894	-17.3869
78.7669	1.72274	-16.5122
78.3984	2.29768	-15.8962
77.5524	2.44088	-15.9473
78.0066	2.21522	-16.8711
77.986	1.47307	-17.5441
77.2655	1.32704	-18.1296
76.3978	1.12083	-17.8129
76.5274	1.20581	-16.8214

## Sheet: X_data_minus_Z3
0	1	2
-6.95438	3.58734	6.28582
-7.76397	3.86574	5.82521
-8.37622	3.67956	5.11008
-7.65878	4.03463	4.42688
-8.50346	3.81493	4.18954
-8.77138	3.32457	3.40928
-8.74407	3.12355	2.43855
-9.46178	2.80537	2.07828
-9.97255	2.09305	2.19377
-10.7498	1.88982	2.34303
-10.6431	0.893554	2.27026
-10.9043	0.468261	1.50358
-10.1879	0.688879	0.663477
-9.13031	0.546506	0.120887
-8.30866	0.886662	-0.615305
-7.61844	0.958514	0.294005
-8.10822	1.49658	0.660749
-8.66299	1.86058	1.09797
-9.26539	1.91512	0.647727
-8.96525	1.43444	-0.211569
-9.37821	0.726813	-0.21178
-8.75717	0.110983	-0.918913
-8.79727	-0.817776	-0.735331
-7.89973	-0.892934	0.0913441
-6.72872	-1.13264	0.578175
-6.64953	-1.53804	1.47879
-7.17549	-1.43422	0.995125
-7.40308	-1.54002	0.192114
-6.6909	-1.86373	-0.657954
-7.24827	-1.47629	-0.803287
-7.58274	-2.1729	-0.545733
-7.87164	-2.42889	-1.25181
-8.25112	-1.76096	-1.34836
-7.97152	-1.8436	-2.32101
-8.36985	-1.20474	-2.19818
-8.74261	-1.17861	-1.50419
-9.19175	-1.61359	-1.85542
-9.16549	-2.04063	-2.66888
-9.04111	-2.97767	-2.40036
-9.51732	-2.50289	-2.59961
-9.53871	-1.72929	-2.08359
-10.0582	-1.46257	-1.72209
-10.3171	-0.781276	-1.35194
-10.4956	-0.42922	-0.577304
-10.6169	-1.15945	-0.0975425
-10.6872	-0.673529	-0.816552
-11.101	-0.339527	-0.298755
-10.8744	-0.929664	0.508742
-10.976	-1.30463	-0.242739
-11.225	-1.83385	-0.766083
-11.7756	-1.89694	-0.425528
-12.1511	-2.05164	-1.01291
-12.5834	-1.65119	-0.597762
-11.983	-0.739441	-0.205385
-11.0645	-0.0753983	0.3683
-10.2161	0.269702	1.22851
-9.59767	0.360815	2.2265
-9.8735	0.937423	2.70271
-9.96761	0.647311	3.55062
-9.04401	-0.201092	3.59243
-9.47448	-0.373636	4.1354
-9.07313	-1.25144	4.64235
-9.56118	-1.48779	4.29352
-9.53559	-1.07771	3.49519
-9.69822	-1.13034	2.7077
-10.1153	-1.44922	2.26853
-10.3356	-0.75193	2.65563
-10.8943	-0.515937	2.54616
-10.6927	0.464998	2.55458
-11.2285	0.335454	2.91769
-11.627	0.0979927	3.50692
-11.9821	-0.495947	3.25604
-12.567	-0.304769	3.23478
-11.9376	0.21862	4.09097
-11.6748	0.910621	4.83916
-12.0792	0.812346	4.27723
-12.3219	0.0382719	4.30736
-12.9033	0.0738079	4.1147
-13.1354	0.520994	3.50574
-13.5125	0.85594	2.98481
-13.9339	0.317708	2.76887
-14.4472	-0.101288	2.65783
-14.7871	-0.483197	3.2674
-15.3268	-0.693216	3.64383
-15.0419	-1.15468	2.7965
-15.55	-1.61829	2.85243
-15.6885	-0.913437	2.39001
-16.1989	-0.569142	2.09603
-16.6979	-0.392747	1.66073
-17.3001	-0.440026	1.4411
-17.7475	0.11499	1.26222
-17.38	0.150394	0.302383
-17.2698	-0.7738	0.615904
-17.7646	-0.29939	0.909075
-17.4776	0.685763	1.14723
-17.8983	1.15917	1.62877
-18.4659	1.5802	1.59209
-19.1207	1.45741	1.73516
-19.602	0.902434	1.9452
-20.2721	1.01888	2.00869
-19.9287	0.0602168	2.3348
-20.3201	0.0377025	1.6703
-20.8447	0.561276	1.54136
-20.9566	0.681974	2.48948
-21.4056	0.958589	1.94008
-22.0149	1.37382	2.07362
-21.2987	1.95976	1.42976
-21.9576	2.17328	1.72238
-22.4451	1.53059	1.76496
-23.0622	1.17662	1.53198
-23.6847	1.53867	1.85207
-24.3555	1.52318	2.23578
-25.0604	1.78046	2.26739
-25.2274	2.44582	1.70266
-24.214	2.46712	1.10622
-24.6176	1.80145	0.788652
-23.8522	1.37093	0.105011
-22.8273	0.992657	-0.329501
-22.4201	0.432173	-1.08818
-22.932	-0.157403	-1.37358
-22.0457	-0.8636	-1.54977
-21.0401	-0.730203	-0.905013
-21.3974	-0.314947	-0.136867
-21.3069	-0.278594	0.913079
-22.0908	-0.487606	0.997085
-21.7446	-1.17948	1.75708
-20.6251	-1.51005	1.91796
-20.5884	-2.42696	1.61104
-19.536	-2.75816	1.35221
-18.9741	-3.50726	0.895254
-18.0896	-3.97674	1.45341
-17.2279	-3.57936	0.943365
-16.5118	-3.59067	1.82951
-15.9264	-2.69325	1.94971
-15.7961	-2.80711	3.00763
-15.2192	-3.492	2.51526
-14.1098	-3.51707	2.54896
-13.6696	-3.11791	1.764
-13.3426	-2.71852	0.943413
-14.0852	-2.55002	0.489908
-14.3699	-2.39081	1.48297
-13.7396	-1.68998	2.00982
-13.1179	-1.57823	1.26164
-12.1889	-1.55985	0.858461
-12.4511	-0.988862	0.169953
-11.6218	-0.41376	0.0761019
-10.7094	-0.188439	-0.246697
-10.6058	0.130028	-1.11698
-10.3379	-0.809454	-0.824068
-10.9968	-1.44016	-1.17797
-11.722	-0.904161	-1.56215
-11.4904	0.00824577	-1.79813
-11.7696	-0.505759	-2.54918
-11.5357	-0.466298	-3.43629
-11.4848	-0.819374	-4.2984
-10.7147	-0.521591	-3.76142
-11.0652	0.329187	-4.12523
-10.5617	1.03286	-3.64491
-10.3601	0.705325	-2.67023
-9.82981	0.693153	-1.82304
-10.5268	1.48745	-1.83386
-10.0165	1.72886	-2.51458
-9.25705	1.24005	-2.41543
-9.00801	1.85441	-3.04382
-8.7911	2.64133	-2.47084
-8.11537	2.66001	-1.82584
-7.6562	2.89451	-0.992515
-7.32114	2.83101	-1.79613
-7.49473	3.58623	-2.38291
-6.78442	3.39187	-2.76341
-6.40061	2.93167	-1.99986
-5.58382	2.88637	-1.81277
-5.14454	2.14829	-1.99671
-4.64007	1.868	-1.26371
-3.88744	1.53719	-1.16608
-3.68232	1.51986	-2.01434
-2.95807	1.44774	-1.5797
-2.33424	2.00725	-1.49286
-1.66244	2.11427	-1.88008
-0.935879	2.11541	-2.14762
-0.439641	2.01693	-1.3883
-0.257411	1.2218	-0.89379
-0.141854	1.13955	-1.75842
0.554052	0.961557	-2.00011
1.17936	0.735693	-2.36586
1.92415	0.739837	-2.32564
1.90026	0.449012	-3.19073
2.47893	-0.0205022	-2.86419
2.95521	-0.157535	-3.45673
3.44829	-0.717086	-3.05514
4.08876	-0.434472	-3.28483
4.77576	-0.617686	-3.40896
5.46882	-0.792468	-3.48457
5.68783	-1.2573	-4.15077
6.20489	-0.667825	-4.05049
6.37378	-1.46435	-3.59888
6.89848	-2.02128	-3.43084
7.51193	-2.0395	-3.77137
7.44117	-2.77946	-4.34226
8.11973	-2.71824	-4.40704
7.91788	-2.97379	-3.38868
8.54312	-2.98066	-3.64414
9.18171	-2.72616	-3.67029
9.5444	-3.44055	-3.7169
10.1885	-3.26542	-3.52592
10.7807	-2.98828	-3.22066
11.3777	-2.6374	-3.11758
11.1663	-3.34289	-2.36301
10.7544	-4.09313	-1.6505
11.1419	-4.43707	-1.01387
11.6703	-4.10425	-0.619215
11.4719	-4.84561	-1.21005
12.0041	-4.93092	-0.713493
12.08	-5.59229	-1.26703
12.3385	-5.4589	-1.98663
12.4985	-4.79863	-1.39604
12.7794	-4.31305	-0.758334
13.2393	-3.86069	-0.381668
13.8017	-4.09905	-0.0748145
14.392	-3.99032	0.201901
14.5188	-3.4164	0.895524
15.0977	-3.38074	0.660433
15.5328	-2.87791	0.995579
15.771	-2.28007	1.54822
15.4637	-1.45283	2.15227
16.0606	-1.30994	2.15318
16.0175	-2.16723	1.82855
16.4738	-2.68678	1.96229
16.2818	-1.72151	1.84489
16.3719	-0.887457	2.137
16.9724	-0.815056	2.11844
17.4711	-0.428455	2.39056
17.8688	0.18136	2.45809
17.8361	0.93318	3.05049
18.3564	1.03636	2.71739
18.6711	0.366459	2.56848
19.1252	0.0558559	3.03682
19.221	-0.811705	3.00371
18.7121	-0.324113	2.17652
19.2175	-0.0994238	2.5884
19.5837	0.335885	3.10078
20.073	0.665283	3.46499
20.0968	-0.239612	3.58205
20.5361	0.160981	3.25136
20.1589	0.704984	2.4474
20.6485	1.06887	2.7607
21.247	1.00297	2.71362
21.5683	0.309229	2.6507
21.2967	1.06517	3.32576
21.2063	1.99521	3.54632
21.733	1.89601	3.20642
22.1196	1.42546	2.8175
22.6435	1.15523	3.15833
22.7997	0.490678	2.67206
22.9841	1.02521	2.09119
23.1682	1.29864	1.3593
23.5177	1.58291	0.787649
23.9865	1.93286	0.444919
24.3165	1.53546	-0.102567
24.3893	2.14633	-0.709839
24.9619	2.3434	-0.438889
25.3277	2.26858	0.26356
25.5039	1.6521	-0.264081
25.4644	1.10014	0.540332
25.7329	0.693116	-0.080447
26.2976	1.04382	-0.0940543
26.341	1.42454	-0.884097
26.6738	2.09454	-1.11284
27.2177	1.69405	-0.884591
27.6929	1.58529	-1.39674
28.3181	1.4621	-1.16424
28.6128	1.74008	-1.84616
29.224	1.76723	-2.12689
29.7799	1.3111	-2.00372
30.1963	0.831523	-2.43962
29.4869	1.38633	-3.14236
29.0685	1.41701	-4.10677
29.6236	1.68982	-3.6706
30.2829	1.92434	-3.74008
30.6806	2.39806	-3.17721
30.9273	2.82354	-3.87579
31.1763	2.82607	-4.6933
31.7617	3.12357	-4.25758
32.2407	2.63295	-4.67727
32.4968	3.3144	-4.1383
33.2321	3.46154	-4.08101
33.3722	3.85682	-4.8931
33.8076	4.28683	-4.26556
34.2331	3.58448	-3.94645
34.1413	3.12637	-4.81121
34.2922	2.21389	-5.01838
33.943	1.97038	-4.04779
33.6151	1.53457	-3.14923
32.9371	2.11324	-2.51083
31.8069	2.26484	-2.54777
32.0176	2.0453	-3.45697
31.7934	1.31264	-4.11252
30.9126	1.17148	-4.69024
29.9292	0.972289	-4.36692
29.9949	1.06551	-3.37588
