# Supplementary material for: Constructing custom thermodynamics using deep learning
Source: Nat Comput Sci. 2023 Dec 29;4(1):66–85. doi: 10.1038/s43588-023-00581-5 (PMC10808076; doi:10.1038/s43588-023-00581-5)
Supplement: Supplementary file 6 — Source data for free-energy landscape, trajectory plots, location of steady states and so on. [file 43588_2023_581_MOESM6_ESM.xlsx]

## Sheet: potential_Z12
0	1	2	3	4	5	6	7	8	9	10	11	12	13	14	15	16	17	18	19	20	21	22	23	24	25	26	27	28	29	30	31	32	33	34	35	36	37	38	39	40	41	42	43	44	45	46	47	48	49
1607.86	1600.6	1593.37	1586.16	1578.97	1571.81	1564.66	1557.53	1550.44	1543.35	1536.3	1529.26	1522.24	1515.25	1508.28	1501.33	1494.4	1487.5	1480.61	1473.74	1466.9	1460.08	1453.28	1446.5	1439.74	1433	1426.29	1419.59	1412.92	1406.26	1399.63	1393.02	1386.43	1379.86	1373.31	1366.78	1360.28	1353.79	1347.33	1340.88	1334.46	1328.06	1321.68	1315.32	1308.98	1302.66	1296.37	1290.09	1283.84	1277.61
1605.41	1598.16	1590.93	1583.72	1576.54	1569.38	1562.24	1555.12	1548.02	1540.95	1533.89	1526.86	1519.85	1512.86	1505.9	1498.95	1492.02	1485.13	1478.24	1471.38	1464.55	1457.73	1450.93	1444.16	1437.41	1430.67	1423.97	1417.27	1410.6	1403.96	1397.33	1390.72	1384.14	1377.57	1371.03	1364.51	1358	1351.53	1345.07	1338.63	1332.21	1325.82	1319.44	1313.09	1306.75	1300.44	1294.15	1287.88	1281.63	1275.4
1602.96	1595.71	1588.49	1581.29	1574.11	1566.95	1559.82	1552.7	1545.61	1538.54	1531.49	1524.46	1517.46	1510.47	1503.51	1496.57	1489.65	1482.75	1475.88	1469.02	1462.19	1455.38	1448.59	1441.82	1435.07	1428.34	1421.64	1414.96	1408.29	1401.65	1395.03	1388.42	1381.85	1375.29	1368.75	1362.23	1355.74	1349.26	1342.81	1336.37	1329.96	1323.57	1317.2	1310.85	1304.52	1298.22	1291.93	1285.67	1279.42	1273.19
1600.51	1593.27	1586.05	1578.85	1571.68	1564.53	1557.39	1550.29	1543.2	1536.13	1529.09	1522.06	1515.06	1508.09	1501.13	1494.19	1487.28	1480.38	1473.52	1466.67	1459.84	1453.03	1446.25	1439.48	1432.74	1426.02	1419.32	1412.64	1405.98	1399.34	1392.73	1386.13	1379.55	1373	1366.47	1359.96	1353.47	1347	1340.55	1334.12	1327.71	1321.33	1314.97	1308.62	1302.3	1296	1289.71	1283.45	1277.22	1270.99
1598.06	1590.83	1583.61	1576.42	1569.25	1562.1	1554.98	1547.87	1540.79	1533.73	1526.69	1519.67	1512.67	1505.7	1498.75	1491.81	1484.91	1478.02	1471.15	1464.31	1457.48	1450.68	1443.91	1437.14	1430.41	1423.69	1416.99	1410.32	1403.67	1397.03	1390.42	1383.83	1377.26	1370.72	1364.19	1357.68	1351.2	1344.73	1338.29	1331.87	1325.47	1319.08	1312.73	1306.39	1300.07	1293.77	1287.5	1281.24	1275.01	1268.79
1595.62	1588.38	1581.18	1573.99	1566.82	1559.68	1552.56	1545.46	1538.38	1531.32	1524.29	1517.28	1510.28	1503.31	1496.37	1489.44	1482.53	1475.65	1468.79	1461.95	1455.13	1448.33	1441.56	1434.81	1428.07	1421.36	1414.67	1408	1401.36	1394.73	1388.12	1381.54	1374.97	1368.43	1361.91	1355.41	1348.93	1342.47	1336.03	1329.61	1323.22	1316.84	1310.49	1304.16	1297.84	1291.55	1285.28	1279.03	1272.8	1266.6
1593.17	1585.94	1578.74	1571.56	1564.4	1557.26	1550.14	1543.05	1535.97	1528.92	1521.89	1514.88	1507.9	1500.93	1493.99	1487.07	1480.16	1473.29	1466.43	1459.59	1452.78	1445.99	1439.22	1432.47	1425.74	1419.03	1412.35	1405.69	1399.04	1392.43	1385.82	1379.24	1372.69	1366.15	1359.63	1353.14	1346.66	1340.21	1333.78	1327.36	1320.97	1314.6	1308.25	1301.92	1295.62	1289.33	1283.07	1276.82	1270.6	1264.4
1590.73	1583.51	1576.3	1569.13	1561.97	1554.84	1547.73	1540.64	1533.57	1526.52	1519.49	1512.49	1505.51	1498.55	1491.61	1484.69	1477.8	1470.92	1464.07	1457.24	1450.43	1443.65	1436.88	1430.13	1423.41	1416.71	1410.03	1403.37	1396.73	1390.12	1383.53	1376.95	1370.4	1363.86	1357.35	1350.86	1344.39	1337.94	1331.52	1325.11	1318.72	1312.36	1306.02	1299.69	1293.39	1287.11	1280.85	1274.61	1268.4	1262.2
1588.28	1581.07	1573.87	1566.7	1559.55	1552.42	1545.31	1538.23	1531.16	1524.12	1517.1	1510.1	1503.12	1496.17	1489.23	1482.32	1475.43	1468.56	1461.71	1454.89	1448.08	1441.3	1434.54	1427.8	1421.08	1414.39	1407.71	1401.06	1394.43	1387.81	1381.22	1374.65	1368.11	1361.58	1355.07	1348.59	1342.13	1335.68	1329.26	1322.86	1316.48	1310.12	1303.78	1297.47	1291.17	1284.9	1278.64	1272.4	1266.19	1260
1585.84	1578.63	1571.44	1564.27	1557.12	1550	1542.9	1535.82	1528.76	1521.72	1514.7	1507.71	1500.73	1493.78	1486.86	1479.95	1473.06	1466.2	1459.35	1452.53	1445.74	1438.96	1432.2	1425.47	1418.75	1412.06	1405.39	1398.74	1392.12	1385.51	1378.92	1372.36	1365.82	1359.3	1352.8	1346.32	1339.86	1333.42	1327	1320.61	1314.24	1307.88	1301.55	1295.24	1288.94	1282.67	1276.43	1270.2	1263.99	1257.8
1583.4	1576.19	1569.01	1561.85	1554.7	1547.58	1540.49	1533.41	1526.35	1519.32	1512.31	1505.32	1498.35	1491.4	1484.48	1477.58	1470.7	1463.84	1457	1450.18	1443.39	1436.61	1429.86	1423.14	1416.42	1409.74	1403.08	1396.43	1389.81	1383.21	1376.62	1370.07	1363.53	1357.01	1350.52	1344.05	1337.59	1331.16	1324.75	1318.36	1311.99	1305.64	1299.31	1293.01	1286.72	1280.45	1274.21	1267.99	1261.79	1255.61
1580.96	1573.76	1566.58	1559.42	1552.28	1545.16	1538.07	1531	1523.95	1516.92	1509.92	1502.93	1495.97	1489.03	1482.11	1475.21	1468.33	1461.48	1454.65	1447.83	1441.04	1434.28	1427.53	1420.8	1414.1	1407.41	1400.76	1394.12	1387.5	1380.9	1374.33	1367.77	1361.24	1354.73	1348.24	1341.77	1335.32	1328.9	1322.49	1316.11	1309.74	1303.4	1297.08	1290.78	1284.5	1278.24	1272	1265.78	1259.58	1253.41
1578.52	1571.33	1564.15	1556.99	1549.86	1542.75	1535.66	1528.6	1521.55	1514.53	1507.53	1500.54	1493.59	1486.65	1479.73	1472.84	1465.97	1459.12	1452.29	1445.48	1438.7	1431.94	1425.19	1418.47	1411.77	1405.09	1398.44	1391.81	1385.19	1378.6	1372.03	1365.48	1358.95	1352.45	1345.96	1339.5	1333.06	1326.64	1320.24	1313.86	1307.5	1301.16	1294.85	1288.55	1282.27	1276.02	1269.79	1263.57	1257.39	1251.21
1576.08	1568.89	1561.72	1554.57	1547.44	1540.34	1533.25	1526.19	1519.15	1512.13	1505.13	1498.16	1491.2	1484.27	1477.36	1470.47	1463.61	1456.76	1449.94	1443.14	1436.35	1429.59	1422.86	1416.14	1409.45	1402.78	1396.12	1389.49	1382.89	1376.3	1369.73	1363.19	1356.67	1350.17	1343.69	1337.23	1330.79	1324.38	1317.98	1311.61	1305.26	1298.92	1292.61	1286.32	1280.05	1273.8	1267.58	1261.37	1255.18	1249.02
1573.65	1566.46	1559.29	1552.15	1545.02	1537.92	1530.84	1523.78	1516.75	1509.74	1502.74	1495.78	1488.82	1481.9	1474.99	1468.11	1461.24	1454.41	1447.58	1440.79	1434.01	1427.26	1420.53	1413.82	1407.12	1400.46	1393.81	1387.18	1380.58	1374	1367.44	1360.9	1354.38	1347.89	1341.41	1334.96	1328.53	1322.12	1315.73	1309.36	1303.01	1296.68	1290.38	1284.1	1277.83	1271.59	1265.37	1259.16	1252.98	1246.82
1571.21	1564.03	1556.86	1549.73	1542.61	1535.51	1528.44	1521.38	1514.35	1507.35	1500.35	1493.39	1486.45	1479.52	1472.62	1465.74	1458.88	1452.05	1445.24	1438.44	1431.67	1424.92	1418.19	1411.49	1404.8	1398.14	1391.5	1384.88	1378.28	1371.7	1365.15	1358.61	1352.1	1345.61	1339.14	1332.69	1326.26	1319.86	1313.48	1307.11	1300.77	1294.45	1288.14	1281.87	1275.61	1269.37	1263.15	1256.96	1250.78	1244.63
1568.77	1561.6	1554.44	1547.3	1540.19	1533.1	1526.03	1518.98	1511.95	1504.95	1497.97	1491	1484.07	1477.15	1470.25	1463.38	1456.53	1449.69	1442.89	1436.1	1429.33	1422.59	1415.86	1409.16	1402.48	1395.82	1389.19	1382.57	1375.98	1369.4	1362.86	1356.32	1349.82	1343.33	1336.86	1330.42	1324	1317.6	1311.22	1304.86	1298.52	1292.21	1285.91	1279.64	1273.39	1267.15	1260.94	1254.75	1248.58	1242.43
1566.34	1559.17	1552.01	1544.88	1537.78	1530.69	1523.62	1516.58	1509.56	1502.56	1495.58	1488.62	1481.69	1474.78	1467.88	1461.02	1454.17	1447.34	1440.54	1433.76	1426.99	1420.25	1413.54	1406.84	1400.16	1393.51	1386.87	1380.27	1373.68	1367.11	1360.56	1354.04	1347.53	1341.05	1334.59	1328.15	1321.74	1315.34	1308.97	1302.62	1296.28	1289.97	1283.68	1277.41	1271.16	1264.94	1258.73	1252.55	1246.38	1240.24
1563.91	1556.74	1549.59	1542.46	1535.36	1528.28	1521.22	1514.18	1507.17	1500.17	1493.2	1486.25	1479.31	1472.41	1465.52	1458.65	1451.81	1444.99	1438.19	1431.41	1424.65	1417.92	1411.21	1404.51	1397.84	1391.2	1384.57	1377.96	1371.38	1364.81	1358.27	1351.76	1345.25	1338.78	1332.32	1325.89	1319.47	1313.09	1306.71	1300.37	1294.04	1287.73	1281.45	1275.19	1268.94	1262.72	1256.52	1250.34	1244.18	1238.05
1561.48	1554.31	1547.17	1540.05	1532.95	1525.87	1518.82	1511.78	1504.77	1497.78	1490.81	1483.86	1476.94	1470.03	1463.15	1456.29	1449.45	1442.64	1435.84	1429.07	1422.32	1415.59	1408.88	1402.19	1395.52	1388.88	1382.26	1375.66	1369.08	1362.52	1355.98	1349.47	1342.98	1336.5	1330.05	1323.62	1317.21	1310.83	1304.47	1298.12	1291.8	1285.5	1279.22	1272.96	1266.73	1260.51	1254.31	1248.14	1241.98	1235.85
1559.05	1551.89	1544.75	1537.63	1530.54	1523.46	1516.41	1509.38	1502.38	1495.39	1488.43	1481.48	1474.57	1467.67	1460.79	1453.94	1447.1	1440.29	1433.5	1426.73	1419.98	1413.26	1406.55	1399.87	1393.21	1386.57	1379.95	1373.36	1366.78	1360.23	1353.7	1347.18	1340.7	1334.23	1327.78	1321.36	1314.96	1308.57	1302.22	1295.88	1289.56	1283.27	1276.99	1270.74	1264.51	1258.29	1252.1	1245.94	1239.79	1233.66
1556.63	1549.47	1542.33	1535.21	1528.13	1521.06	1514.01	1506.99	1499.98	1493	1486.05	1479.11	1472.19	1465.3	1458.42	1451.58	1444.75	1437.94	1431.15	1424.39	1417.65	1410.93	1404.23	1397.55	1390.89	1384.26	1377.64	1371.06	1364.48	1357.93	1351.41	1344.9	1338.42	1331.96	1325.52	1319.1	1312.7	1306.32	1299.97	1293.64	1287.32	1281.03	1274.76	1268.51	1262.28	1256.08	1249.89	1243.73	1237.59	1231.47
1554.21	1547.05	1539.91	1532.8	1525.72	1518.65	1511.61	1504.59	1497.6	1490.62	1483.66	1476.73	1469.82	1462.93	1456.06	1449.22	1442.4	1435.59	1428.81	1422.05	1415.31	1408.6	1401.91	1395.23	1388.58	1381.95	1375.34	1368.75	1362.19	1355.64	1349.12	1342.62	1336.14	1329.69	1323.25	1316.83	1310.44	1304.07	1297.72	1291.39	1285.08	1278.8	1272.53	1266.29	1260.07	1253.87	1247.69	1241.53	1235.39	1229.28
1551.78	1544.63	1537.49	1530.39	1523.3	1516.25	1509.21	1502.2	1495.21	1488.23	1481.28	1474.36	1467.45	1460.57	1453.71	1446.86	1440.04	1433.25	1426.47	1419.71	1412.98	1406.27	1399.58	1392.91	1386.26	1379.64	1373.04	1366.45	1359.9	1353.36	1346.84	1340.34	1333.87	1327.41	1320.99	1314.57	1308.18	1301.82	1295.47	1289.15	1282.85	1276.57	1270.3	1264.07	1257.85	1251.65	1245.48	1239.33	1233.19	1227.09
1549.36	1542.21	1535.08	1527.98	1520.9	1513.84	1506.82	1499.8	1492.81	1485.85	1478.9	1471.98	1465.08	1458.2	1451.34	1444.51	1437.69	1430.9	1424.13	1417.38	1410.65	1403.94	1397.26	1390.6	1383.95	1377.33	1370.74	1364.16	1357.6	1351.07	1344.56	1338.06	1331.6	1325.15	1318.72	1312.32	1305.93	1299.57	1293.23	1286.91	1280.61	1274.34	1268.08	1261.85	1255.64	1249.44	1243.27	1237.13	1231	1224.89
1546.95	1539.79	1532.67	1525.57	1518.49	1511.44	1504.41	1497.41	1490.43	1483.47	1476.53	1469.61	1462.71	1455.84	1448.98	1442.15	1435.34	1428.55	1421.79	1415.04	1408.32	1401.62	1394.94	1388.28	1381.65	1375.03	1368.43	1361.86	1355.31	1348.78	1342.28	1335.79	1329.32	1322.88	1316.46	1310.06	1303.68	1297.32	1290.99	1284.67	1278.38	1272.11	1265.86	1259.63	1253.42	1247.23	1241.07	1234.93	1228.8	1222.7
1544.52	1537.38	1530.26	1523.16	1516.09	1509.04	1502.02	1495.02	1488.04	1481.08	1474.15	1467.24	1460.34	1453.48	1446.63	1439.8	1433	1426.21	1419.45	1412.71	1405.99	1399.29	1392.62	1385.96	1379.33	1372.72	1366.13	1359.57	1353.02	1346.49	1339.99	1333.51	1327.05	1320.61	1314.2	1307.8	1301.43	1295.07	1288.74	1282.43	1276.14	1269.88	1263.63	1257.41	1251.2	1245.03	1238.86	1232.73	1226.61	1220.51
1542.11	1534.97	1527.85	1520.76	1513.69	1506.64	1499.62	1492.62	1485.66	1478.7	1471.77	1464.87	1457.98	1451.11	1444.27	1437.45	1430.65	1423.87	1417.11	1410.38	1403.66	1396.97	1390.3	1383.65	1377.02	1370.42	1363.84	1357.27	1350.73	1344.21	1337.71	1331.24	1324.78	1318.35	1311.94	1305.54	1299.18	1292.83	1286.5	1280.2	1273.92	1267.65	1261.41	1255.19	1248.99	1242.82	1236.67	1230.53	1224.42	1218.33
1539.7	1532.55	1525.44	1518.35	1511.29	1504.24	1497.23	1490.23	1483.27	1476.32	1469.39	1462.49	1455.61	1448.75	1441.91	1435.1	1428.3	1421.53	1414.78	1408.05	1401.34	1394.65	1387.98	1381.34	1374.72	1368.12	1361.54	1354.98	1348.44	1341.93	1335.43	1328.96	1322.52	1316.08	1309.68	1303.29	1296.93	1290.58	1284.26	1277.96	1271.68	1265.43	1259.19	1252.98	1246.78	1240.61	1234.46	1228.33	1222.22	1216.14
1537.28	1530.15	1523.03	1515.95	1508.88	1501.85	1494.83	1487.85	1480.88	1473.94	1467.02	1460.12	1453.25	1446.39	1439.56	1432.75	1425.96	1419.19	1412.44	1405.72	1399.01	1392.33	1385.67	1379.03	1372.41	1365.81	1359.24	1352.69	1346.16	1339.65	1333.16	1326.69	1320.25	1313.82	1307.42	1301.04	1294.68	1288.34	1282.02	1275.73	1269.45	1263.2	1256.97	1250.76	1244.58	1238.41	1232.26	1226.14	1220.03	1213.95
1534.87	1527.74	1520.63	1513.55	1506.49	1499.45	1492.44	1485.46	1478.5	1471.56	1464.65	1457.75	1450.88	1444.03	1437.2	1430.4	1423.61	1416.85	1410.11	1403.39	1396.69	1390.01	1383.36	1376.72	1370.11	1363.52	1356.94	1350.4	1343.87	1337.36	1330.88	1324.42	1317.98	1311.56	1305.16	1298.79	1292.43	1286.1	1279.79	1273.5	1267.23	1260.98	1254.76	1248.55	1242.36	1236.21	1230.06	1223.94	1217.85	1211.77
1532.46	1525.33	1518.23	1511.14	1504.09	1497.06	1490.06	1483.07	1476.12	1469.18	1462.27	1455.39	1448.52	1441.67	1434.85	1428.05	1421.27	1414.51	1407.77	1401.06	1394.36	1387.69	1381.04	1374.41	1367.8	1361.22	1354.65	1348.11	1341.59	1335.09	1328.61	1322.15	1315.71	1309.3	1302.91	1296.53	1290.19	1283.86	1277.55	1271.26	1265	1258.76	1252.54	1246.34	1240.16	1234	1227.87	1221.75	1215.66	1209.59
1530.05	1522.92	1515.82	1508.75	1501.7	1494.67	1487.67	1480.69	1473.73	1466.81	1459.9	1453.02	1446.15	1439.31	1432.5	1425.7	1418.93	1412.18	1405.44	1398.73	1392.04	1385.37	1378.73	1372.11	1365.5	1358.92	1352.36	1345.82	1339.3	1332.81	1326.33	1319.88	1313.45	1307.04	1300.65	1294.29	1287.94	1281.62	1275.32	1269.03	1262.78	1256.54	1250.32	1244.13	1237.95	1231.8	1225.67	1219.56	1213.47	1207.41
1527.64	1520.52	1513.42	1506.35	1499.3	1492.28	1485.28	1478.31	1471.35	1464.43	1457.53	1450.65	1443.8	1436.96	1430.14	1423.36	1416.58	1409.84	1403.11	1396.4	1389.72	1383.06	1376.42	1369.8	1363.2	1356.62	1350.07	1343.53	1337.02	1330.53	1324.06	1317.61	1311.19	1304.78	1298.4	1292.04	1285.7	1279.38	1273.08	1266.8	1260.55	1254.32	1248.11	1241.92	1235.75	1229.6	1223.47	1217.37	1211.29	1205.22
1525.23	1518.11	1511.02	1503.95	1496.91	1489.89	1482.9	1475.92	1468.98	1462.05	1455.16	1448.28	1441.43	1434.6	1427.79	1421.01	1414.24	1407.5	1400.78	1394.08	1387.4	1380.74	1374.11	1367.49	1360.9	1354.33	1347.78	1341.25	1334.74	1328.25	1321.79	1315.35	1308.93	1302.53	1296.15	1289.79	1283.46	1277.14	1270.85	1264.58	1258.33	1252.1	1245.89	1239.71	1233.54	1227.4	1221.28	1215.18	1209.1	1203.04
1522.84	1515.71	1508.62	1501.56	1494.52	1487.5	1480.51	1473.55	1466.6	1459.68	1452.79	1445.92	1439.07	1432.25	1425.44	1418.66	1411.9	1405.16	1398.45	1391.75	1385.08	1378.43	1371.8	1365.18	1358.6	1352.03	1345.49	1338.96	1332.46	1325.98	1319.52	1313.08	1306.67	1300.27	1293.9	1287.54	1281.22	1274.91	1268.62	1262.35	1256.11	1249.88	1243.68	1237.5	1231.34	1225.21	1219.09	1212.99	1206.92	1200.87
1520.47	1513.32	1506.22	1499.17	1492.13	1485.12	1478.13	1471.17	1464.23	1457.31	1450.42	1443.55	1436.71	1429.89	1423.1	1416.32	1409.56	1402.83	1396.12	1389.43	1382.76	1376.11	1369.49	1362.88	1356.3	1349.74	1343.2	1336.68	1330.18	1323.71	1317.25	1310.82	1304.41	1298.02	1291.65	1285.3	1278.97	1272.67	1266.39	1260.13	1253.89	1247.67	1241.47	1235.3	1229.14	1223.01	1216.9	1210.81	1204.74	1198.69
1518.11	1510.95	1503.84	1496.77	1489.74	1482.73	1475.75	1468.79	1461.86	1454.94	1448.06	1441.19	1434.35	1427.54	1420.74	1413.97	1407.22	1400.5	1393.79	1387.1	1380.44	1373.8	1367.18	1360.58	1354	1347.44	1340.91	1334.4	1327.9	1321.44	1314.98	1308.56	1302.15	1295.76	1289.4	1283.06	1276.74	1270.44	1264.16	1257.9	1251.67	1245.46	1239.26	1233.09	1226.94	1220.81	1214.71	1208.62	1202.56	1196.52
1515.76	1508.59	1501.46	1494.39	1487.35	1480.35	1473.37	1466.41	1459.48	1452.57	1445.69	1438.83	1431.99	1425.18	1418.39	1411.63	1404.89	1398.16	1391.46	1384.78	1378.12	1371.49	1364.87	1358.27	1351.71	1345.15	1338.62	1332.12	1325.63	1319.16	1312.72	1306.29	1299.89	1293.51	1287.15	1280.82	1274.5	1268.2	1261.93	1255.68	1249.45	1243.24	1237.05	1230.89	1224.75	1218.62	1212.52	1206.44	1200.38	1194.34
1513.42	1506.24	1499.1	1492.01	1484.97	1477.97	1470.99	1464.04	1457.11	1450.21	1443.33	1436.47	1429.64	1422.83	1416.05	1409.29	1402.55	1395.83	1389.13	1382.46	1375.8	1369.17	1362.56	1355.97	1349.41	1342.86	1336.33	1329.83	1323.35	1316.89	1310.45	1304.03	1297.64	1291.26	1284.91	1278.57	1272.27	1265.97	1259.71	1253.46	1247.23	1241.03	1234.85	1228.69	1222.55	1216.43	1210.33	1204.26	1198.2	1192.17
1511.1	1503.91	1496.76	1489.66	1482.6	1475.59	1468.62	1461.66	1454.74	1447.84	1440.97	1434.11	1427.29	1420.48	1413.7	1406.94	1400.21	1393.5	1386.81	1380.14	1373.49	1366.86	1360.26	1353.67	1347.11	1340.57	1334.05	1327.55	1321.08	1314.62	1308.18	1301.78	1295.38	1289.01	1282.67	1276.33	1270.03	1263.75	1257.48	1251.24	1245.02	1238.82	1232.64	1226.49	1220.35	1214.24	1208.15	1202.07	1196.03	1190
1508.8	1501.59	1494.43	1487.31	1480.24	1473.22	1466.24	1459.29	1452.37	1445.48	1438.6	1431.76	1424.93	1418.13	1411.35	1404.61	1397.87	1391.17	1384.48	1377.82	1371.18	1364.55	1357.95	1351.38	1344.81	1338.28	1331.77	1325.27	1318.8	1312.35	1305.92	1299.51	1293.13	1286.76	1280.42	1274.1	1267.79	1261.52	1255.26	1249.02	1242.81	1236.61	1230.44	1224.29	1218.16	1212.05	1205.96	1199.9	1193.85	1187.83
1506.51	1499.29	1492.11	1484.98	1477.9	1470.86	1463.87	1456.93	1450.01	1443.12	1436.24	1429.4	1422.58	1415.78	1409.01	1402.26	1395.54	1388.84	1382.16	1375.5	1368.86	1362.24	1355.65	1349.07	1342.52	1335.99	1329.48	1322.99	1316.53	1310.08	1303.66	1297.25	1290.87	1284.51	1278.17	1271.86	1265.56	1259.29	1253.04	1246.8	1240.59	1234.41	1228.23	1222.09	1215.97	1209.86	1203.78	1197.72	1191.68	1185.66
1504.23	1497	1489.81	1482.67	1475.57	1468.52	1461.51	1454.56	1447.64	1440.75	1433.89	1427.05	1420.23	1413.44	1406.67	1399.92	1393.21	1386.51	1379.83	1373.18	1366.54	1359.93	1353.34	1346.77	1340.23	1333.7	1327.2	1320.72	1314.25	1307.81	1301.4	1295	1288.62	1282.27	1275.93	1269.62	1263.33	1257.06	1250.81	1244.59	1238.38	1232.2	1226.03	1219.89	1213.77	1207.67	1201.59	1195.54	1189.51	1183.49
1501.97	1494.72	1487.52	1480.37	1473.26	1466.19	1459.17	1452.2	1445.28	1438.39	1431.53	1424.7	1417.88	1411.09	1404.33	1397.59	1390.87	1384.18	1377.51	1370.86	1364.23	1357.62	1351.04	1344.48	1337.93	1331.42	1324.92	1318.44	1311.98	1305.55	1299.13	1292.74	1286.37	1280.02	1273.69	1267.38	1261.1	1254.84	1248.59	1242.37	1236.17	1229.99	1223.83	1217.7	1211.58	1205.49	1199.41	1193.36	1187.34	1181.32
1499.73	1492.46	1485.25	1478.08	1470.96	1463.88	1456.85	1449.86	1442.93	1436.04	1429.18	1422.35	1415.53	1408.75	1401.99	1395.25	1388.54	1381.85	1375.18	1368.54	1361.92	1355.32	1348.74	1342.18	1335.64	1329.13	1322.64	1316.16	1309.71	1303.28	1296.87	1290.48	1284.12	1277.77	1271.45	1265.15	1258.87	1252.61	1246.37	1240.15	1233.96	1227.79	1221.63	1215.5	1209.39	1203.3	1197.24	1191.19	1185.16	1179.16
1497.5	1490.21	1482.98	1475.81	1468.67	1461.58	1454.54	1447.54	1440.59	1433.69	1426.83	1419.99	1413.19	1406.41	1399.65	1392.92	1386.21	1379.52	1372.86	1366.22	1359.61	1353.01	1346.44	1339.88	1333.35	1326.84	1320.35	1313.89	1307.44	1301.02	1294.61	1288.23	1281.87	1275.53	1269.21	1262.92	1256.64	1250.38	1244.15	1237.94	1231.75	1225.58	1219.43	1213.31	1207.2	1201.12	1195.06	1189.02	1182.99	1177
1495.3	1487.99	1480.74	1473.55	1466.4	1459.3	1452.24	1445.23	1438.27	1431.35	1424.48	1417.65	1410.84	1404.07	1397.31	1390.59	1383.88	1377.2	1370.54	1363.91	1357.29	1350.71	1344.14	1337.59	1331.06	1324.56	1318.07	1311.61	1305.17	1298.75	1292.36	1285.97	1279.62	1273.29	1266.97	1260.68	1254.41	1248.16	1241.93	1235.73	1229.54	1223.38	1217.24	1211.11	1205.02	1198.94	1192.88	1186.84	1180.83	1174.83
1493.11	1485.78	1478.51	1471.3	1464.14	1457.03	1449.96	1442.93	1435.96	1429.03	1422.14	1415.3	1408.5	1401.73	1394.98	1388.25	1381.55	1374.87	1368.22	1361.59	1354.99	1348.4	1341.84	1335.29	1328.77	1322.28	1315.79	1309.34	1302.9	1296.49	1290.09	1283.72	1277.37	1271.04	1264.74	1258.45	1252.18	1245.94	1239.72	1233.52	1227.33	1221.17	1215.04	1208.92	1202.83	1196.76	1190.7	1184.67	1178.66	1172.67
1490.93	1483.59	1476.3	1469.07	1461.9	1454.77	1447.69	1440.65	1433.66	1426.72	1419.82	1412.97	1406.16	1399.39	1392.65	1385.92	1379.23	1372.55	1365.91	1359.27	1352.68	1346.09	1339.54	1333	1326.48	1319.99	1313.52	1307.06	1300.63	1294.23	1287.84	1281.47	1275.12	1268.8	1262.5	1256.22	1249.96	1243.72	1237.5	1231.3	1225.13	1218.97	1212.84	1206.73	1200.64	1194.57	1188.53	1182.5	1176.49	1170.51
1488.78	1481.42	1474.11	1466.86	1459.67	1452.53	1445.44	1438.38	1431.38	1424.42	1417.51	1410.65	1403.83	1397.05	1390.31	1383.59	1376.9	1370.23	1363.58	1356.96	1350.36	1343.79	1337.24	1330.71	1324.2	1317.71	1311.24	1304.79	1298.37	1291.97	1285.58	1279.22	1272.88	1266.56	1260.26	1253.99	1247.73	1241.5	1235.29	1229.09	1222.92	1216.77	1210.64	1204.54	1198.46	1192.39	1186.35	1180.33	1174.33	1168.35
1486.65	1479.26	1471.94	1464.66	1457.45	1450.3	1443.19	1436.13	1429.11	1422.14	1415.22	1408.35	1401.52	1394.73	1387.98	1381.27	1374.58	1367.91	1361.27	1354.65	1348.06	1341.49	1334.94	1328.41	1321.91	1315.42	1308.96	1302.52	1296.1	1289.7	1283.33	1276.97	1270.63	1264.32	1258.02	1251.76	1245.51	1239.28	1233.07	1226.88	1220.72	1214.58	1208.45	1202.35	1196.27	1190.21	1184.17	1178.16	1172.16	1166.19
1484.53	1477.12	1469.78	1462.49	1455.25	1448.08	1440.96	1433.89	1426.86	1419.88	1412.94	1406.05	1399.21	1392.41	1385.65	1378.94	1372.26	1365.59	1358.96	1352.34	1345.75	1339.18	1332.64	1326.12	1319.62	1313.15	1306.68	1300.25	1293.84	1287.44	1281.07	1274.72	1268.39	1262.08	1255.79	1249.52	1243.28	1237.06	1230.85	1224.68	1218.51	1212.37	1206.26	1200.16	1194.09	1188.04	1182	1175.99	1170	1164.03
1482.43	1475	1467.64	1460.33	1453.08	1445.88	1438.75	1431.67	1424.62	1417.63	1410.68	1403.78	1396.92	1390.11	1383.34	1376.62	1369.93	1363.28	1356.64	1350.03	1343.44	1336.89	1330.34	1323.83	1317.33	1310.86	1304.41	1297.98	1291.57	1285.18	1278.81	1272.47	1266.14	1259.84	1253.56	1247.3	1241.06	1234.84	1228.64	1222.47	1216.31	1210.18	1204.07	1197.97	1191.9	1185.86	1179.83	1173.82	1167.84	1161.88
1480.34	1472.9	1465.51	1458.19	1450.92	1443.7	1436.55	1429.45	1422.4	1415.39	1408.43	1401.51	1394.65	1387.82	1381.04	1374.31	1367.61	1360.96	1354.33	1347.73	1341.14	1334.58	1328.05	1321.54	1315.05	1308.58	1302.14	1295.71	1289.3	1282.92	1276.56	1270.22	1263.9	1257.6	1251.33	1245.07	1238.83	1232.62	1226.43	1220.26	1214.11	1207.98	1201.87	1195.79	1189.72	1183.68	1177.66	1171.66	1165.68	1159.72
1478.28	1470.81	1463.41	1456.06	1448.78	1441.54	1434.37	1427.25	1420.19	1413.17	1406.19	1399.26	1392.38	1385.55	1378.76	1372.01	1365.3	1358.65	1352.02	1345.42	1338.84	1332.28	1325.76	1319.25	1312.76	1306.3	1299.86	1293.44	1287.04	1280.66	1274.31	1267.97	1261.66	1255.37	1249.09	1242.84	1236.61	1230.4	1224.22	1218.05	1211.91	1205.79	1199.68	1193.6	1187.54	1181.5	1175.49	1169.49	1163.52	1157.56
1476.22	1468.74	1461.32	1453.95	1446.64	1439.4	1432.2	1425.07	1417.99	1410.96	1403.97	1397.03	1390.14	1383.29	1376.49	1369.73	1363.01	1356.34	1349.71	1343.11	1336.54	1329.99	1323.46	1316.96	1310.48	1304.02	1297.59	1291.17	1284.78	1278.4	1272.05	1265.72	1259.41	1253.13	1246.86	1240.61	1234.39	1228.19	1222.01	1215.85	1209.71	1203.59	1197.49	1191.41	1185.36	1179.33	1173.32	1167.33	1161.36	1155.41
1474.19	1466.69	1459.25	1451.86	1444.53	1437.27	1430.06	1422.9	1415.81	1408.77	1401.76	1394.81	1387.9	1381.04	1374.23	1367.46	1360.73	1354.04	1347.41	1340.81	1334.24	1327.69	1321.17	1314.67	1308.19	1301.74	1295.31	1288.9	1282.52	1276.15	1269.8	1263.48	1257.17	1250.89	1244.63	1238.39	1232.17	1225.97	1219.8	1213.64	1207.51	1201.39	1195.3	1189.23	1183.18	1177.16	1171.15	1165.16	1159.2	1153.25
1472.17	1464.65	1457.19	1449.79	1442.44	1435.15	1427.93	1420.75	1413.64	1406.58	1399.57	1392.6	1385.68	1378.81	1371.98	1365.2	1358.46	1351.76	1345.11	1338.51	1331.95	1325.4	1318.88	1312.38	1305.92	1299.46	1293.04	1286.64	1280.25	1273.89	1267.55	1261.23	1254.94	1248.66	1242.4	1236.17	1229.95	1223.76	1217.59	1211.44	1205.31	1199.2	1193.11	1187.05	1181	1174.98	1168.98	1163	1157.04	1151.1
1470.17	1462.63	1455.15	1447.72	1440.37	1433.06	1425.81	1418.62	1411.49	1404.41	1397.39	1390.41	1383.48	1376.59	1369.75	1362.96	1356.21	1349.5	1342.83	1336.22	1329.65	1323.11	1316.59	1310.1	1303.63	1297.19	1290.77	1284.37	1277.99	1271.63	1265.3	1258.98	1252.69	1246.42	1240.17	1233.94	1227.73	1221.55	1215.38	1209.23	1203.11	1197.01	1190.93	1184.87	1178.83	1172.81	1166.81	1160.84	1154.88	1148.95
1468.18	1460.62	1453.13	1445.68	1438.3	1430.98	1423.71	1416.5	1409.35	1402.26	1395.22	1388.23	1381.28	1374.38	1367.53	1360.73	1353.97	1347.25	1340.57	1333.94	1327.36	1320.82	1314.3	1307.82	1301.35	1294.91	1288.5	1282.1	1275.73	1269.38	1263.05	1256.74	1250.45	1244.19	1237.94	1231.72	1225.52	1219.33	1213.17	1207.03	1200.91	1194.82	1188.74	1182.68	1176.65	1170.64	1164.65	1158.68	1152.73	1146.8
1466.21	1458.63	1451.12	1443.66	1436.25	1428.92	1421.63	1414.4	1407.23	1400.12	1393.06	1386.06	1379.11	1372.19	1365.33	1358.51	1351.74	1345.01	1338.32	1331.68	1325.08	1318.53	1312.02	1305.53	1299.08	1292.64	1286.23	1279.84	1273.47	1267.12	1260.8	1254.5	1248.21	1241.95	1235.72	1229.49	1223.3	1217.12	1210.96	1204.83	1198.72	1192.62	1186.56	1180.5	1174.48	1168.47	1162.48	1156.52	1150.58	1144.65
1464.26	1456.66	1449.12	1441.65	1434.22	1426.86	1419.56	1412.31	1405.13	1398	1390.92	1383.91	1376.94	1370.02	1363.14	1356.31	1349.52	1342.78	1336.08	1329.43	1322.82	1316.25	1309.74	1303.25	1296.8	1290.37	1283.96	1277.57	1271.21	1264.87	1258.55	1252.25	1245.98	1239.72	1233.49	1227.27	1221.08	1214.91	1208.76	1202.63	1196.52	1190.43	1184.37	1178.33	1172.3	1166.3	1160.32	1154.36	1148.42	1142.5
1462.32	1454.71	1447.14	1439.65	1432.21	1424.83	1417.51	1410.25	1403.04	1395.89	1388.8	1381.76	1374.78	1367.85	1360.96	1354.12	1347.32	1340.57	1333.86	1327.19	1320.57	1313.99	1307.46	1300.98	1294.52	1288.1	1281.69	1275.31	1268.95	1262.62	1256.3	1250.01	1243.74	1237.49	1231.26	1225.05	1218.86	1212.7	1206.56	1200.43	1194.33	1188.25	1182.18	1176.15	1170.13	1164.13	1158.16	1152.2	1146.27	1140.36
1460.39	1452.76	1445.19	1437.67	1430.22	1422.81	1415.47	1408.2	1400.97	1393.8	1386.7	1379.64	1372.64	1365.7	1358.8	1351.94	1345.13	1338.37	1331.65	1324.97	1318.34	1311.75	1305.2	1298.71	1292.25	1285.82	1279.43	1273.05	1266.7	1260.36	1254.06	1247.77	1241.5	1235.26	1229.03	1222.83	1216.65	1210.49	1204.35	1198.23	1192.13	1186.06	1180	1173.97	1167.96	1161.96	1155.99	1150.05	1144.11	1138.21
1458.49	1450.83	1443.24	1435.71	1428.23	1420.82	1413.45	1406.16	1398.92	1391.73	1384.6	1377.53	1370.51	1363.55	1356.65	1349.78	1342.95	1336.18	1329.45	1322.76	1316.11	1309.51	1302.96	1296.45	1289.98	1283.56	1277.16	1270.79	1264.44	1258.11	1251.81	1245.53	1239.26	1233.02	1226.81	1220.61	1214.43	1208.28	1202.14	1196.03	1189.94	1183.87	1177.82	1171.79	1165.78	1159.8	1153.83	1147.89	1141.97	1136.06
1456.6	1448.92	1441.31	1433.76	1426.26	1418.83	1411.45	1404.13	1396.87	1389.67	1382.52	1375.44	1368.4	1361.42	1354.5	1347.63	1340.79	1334	1327.26	1320.56	1313.91	1307.29	1300.73	1294.2	1287.73	1281.3	1274.9	1268.53	1262.18	1255.86	1249.56	1243.28	1237.03	1230.79	1224.58	1218.39	1212.22	1206.07	1199.94	1193.83	1187.75	1181.68	1175.64	1169.62	1163.61	1157.63	1151.67	1145.73	1139.81	1133.92
1454.72	1447.03	1439.4	1431.83	1424.31	1416.86	1409.47	1402.13	1394.85	1387.63	1380.46	1373.36	1366.31	1359.31	1352.37	1345.49	1338.64	1331.84	1325.08	1318.38	1311.71	1305.09	1298.51	1291.97	1285.49	1279.04	1272.64	1266.27	1259.93	1253.61	1247.32	1241.04	1234.79	1228.57	1222.36	1216.17	1210.01	1203.86	1197.74	1191.64	1185.55	1179.5	1173.45	1167.44	1161.44	1155.46	1149.51	1143.58	1137.66	1131.77
1452.86	1445.15	1437.5	1429.91	1422.38	1414.9	1407.49	1400.14	1392.84	1385.6	1378.42	1371.29	1364.23	1357.21	1350.26	1343.36	1336.5	1329.69	1322.92	1316.2	1309.53	1302.9	1296.3	1289.76	1283.26	1276.8	1270.39	1264.01	1257.68	1251.36	1245.07	1238.81	1232.56	1226.34	1220.13	1213.95	1207.79	1201.65	1195.54	1189.44	1183.36	1177.31	1171.27	1165.26	1159.27	1153.3	1147.35	1141.42	1135.51	1129.63
1451.02	1443.29	1435.62	1428.01	1420.46	1412.97	1405.53	1398.16	1390.85	1383.59	1376.39	1369.25	1362.16	1355.13	1348.16	1341.24	1334.37	1327.55	1320.77	1314.04	1307.35	1300.71	1294.11	1287.55	1281.04	1274.57	1268.15	1261.77	1255.42	1249.12	1242.83	1236.57	1230.33	1224.11	1217.91	1211.73	1205.58	1199.45	1193.33	1187.24	1181.17	1175.12	1169.1	1163.09	1157.1	1151.14	1145.19	1139.27	1133.37	1127.49
1449.19	1441.43	1433.75	1426.12	1418.55	1411.04	1403.59	1396.2	1388.87	1381.59	1374.37	1367.22	1360.11	1353.06	1346.07	1339.14	1332.26	1325.43	1318.64	1311.89	1305.19	1298.54	1291.93	1285.36	1278.84	1272.36	1265.92	1259.53	1253.18	1246.87	1240.59	1234.33	1228.1	1221.88	1215.69	1209.52	1203.37	1197.24	1191.13	1185.05	1178.98	1172.94	1166.91	1160.92	1154.93	1148.97	1143.03	1137.11	1131.22	1125.35
1447.37	1439.6	1431.89	1424.25	1416.66	1409.13	1401.67	1394.25	1386.9	1379.61	1372.37	1365.2	1358.08	1351.01	1344	1337.05	1330.15	1323.31	1316.51	1309.75	1303.04	1296.38	1289.76	1283.18	1276.65	1270.15	1263.71	1257.31	1250.95	1244.63	1238.35	1232.09	1225.86	1219.65	1213.47	1207.3	1201.16	1195.03	1188.94	1182.85	1176.79	1170.76	1164.74	1158.74	1152.77	1146.81	1140.88	1134.96	1129.07	1123.21
1445.57	1437.79	1430.06	1422.39	1414.79	1407.24	1399.75	1392.33	1384.95	1377.64	1370.39	1363.19	1356.06	1348.97	1341.95	1334.98	1328.06	1321.2	1314.4	1307.63	1300.91	1294.23	1287.6	1281.01	1274.47	1267.96	1261.51	1255.09	1248.73	1242.4	1236.11	1229.86	1223.63	1217.43	1211.25	1205.09	1198.95	1192.83	1186.73	1180.66	1174.6	1168.57	1162.56	1156.57	1150.6	1144.65	1138.72	1132.82	1126.93	1121.06
1443.8	1435.99	1428.24	1420.55	1412.92	1405.36	1397.85	1390.41	1383.02	1375.69	1368.42	1361.2	1354.05	1346.95	1339.9	1332.92	1325.99	1319.11	1312.29	1305.52	1298.78	1292.09	1285.45	1278.85	1272.3	1265.79	1259.32	1252.89	1246.51	1240.18	1233.88	1227.62	1221.4	1215.2	1209.03	1202.87	1196.74	1190.63	1184.53	1178.47	1172.42	1166.39	1160.38	1154.4	1148.43	1142.49	1136.56	1130.66	1124.78	1118.92
1442.05	1434.21	1426.44	1418.73	1411.08	1403.5	1395.97	1388.51	1381.1	1373.75	1366.46	1359.24	1352.06	1344.94	1337.88	1330.88	1323.93	1317.04	1310.2	1303.41	1296.67	1289.97	1283.32	1276.71	1270.14	1263.62	1257.14	1250.7	1244.31	1237.97	1231.66	1225.39	1219.17	1212.98	1206.81	1200.66	1194.53	1188.42	1182.34	1176.27	1170.23	1164.21	1158.2	1152.23	1146.26	1140.33	1134.41	1128.51	1122.64	1116.79
1440.31	1432.46	1424.66	1416.93	1409.26	1401.65	1394.11	1386.62	1379.2	1371.83	1364.52	1357.27	1350.08	1342.95	1335.87	1328.85	1321.88	1314.98	1308.12	1301.32	1294.57	1287.86	1281.19	1274.57	1267.99	1261.46	1254.98	1248.53	1242.12	1235.77	1229.45	1223.18	1216.94	1210.75	1204.59	1198.44	1192.32	1186.22	1180.14	1174.08	1168.04	1162.03	1156.03	1150.05	1144.1	1138.17	1132.26	1126.36	1120.49	1114.65
1438.6	1430.72	1422.91	1415.15	1407.45	1399.82	1392.26	1384.75	1377.31	1369.93	1362.6	1355.33	1348.12	1340.97	1333.87	1326.84	1319.85	1312.93	1306.06	1299.24	1292.48	1285.76	1279.08	1272.45	1265.86	1259.32	1252.82	1246.36	1239.95	1233.58	1227.25	1220.97	1214.73	1208.53	1202.37	1196.23	1190.11	1184.02	1177.94	1171.89	1165.86	1159.84	1153.85	1147.88	1141.94	1136.01	1130.1	1124.22	1118.35	1112.51
1436.92	1429.01	1421.17	1413.39	1405.67	1398.02	1390.43	1382.9	1375.43	1368.03	1360.69	1353.4	1346.17	1339.01	1331.89	1324.84	1317.84	1310.89	1304.01	1297.18	1290.4	1283.67	1276.98	1270.34	1263.74	1257.18	1250.68	1244.21	1237.79	1231.4	1225.07	1218.78	1212.53	1206.31	1200.15	1194.02	1187.9	1181.82	1175.75	1169.7	1163.67	1157.66	1151.68	1145.72	1139.77	1133.85	1127.95	1122.07	1116.21	1110.37
1435.25	1427.32	1419.46	1411.65	1403.91	1396.24	1388.63	1381.08	1373.58	1366.16	1358.8	1351.49	1344.24	1337.06	1329.93	1322.85	1315.84	1308.88	1301.97	1295.13	1288.33	1281.59	1274.89	1268.24	1261.63	1255.06	1248.54	1242.07	1235.63	1229.24	1222.89	1216.59	1210.33	1204.11	1197.93	1191.8	1185.7	1179.61	1173.55	1167.51	1161.49	1155.48	1149.5	1143.55	1137.61	1131.69	1125.8	1119.92	1114.07	1108.24
1433.6	1425.65	1417.76	1409.94	1402.17	1394.47	1386.84	1379.27	1371.76	1364.31	1356.92	1349.6	1342.33	1335.12	1327.98	1320.88	1313.85	1306.88	1299.95	1293.08	1286.28	1279.52	1272.81	1266.15	1259.53	1252.95	1246.42	1239.93	1233.49	1227.09	1220.73	1214.42	1208.15	1201.92	1195.73	1189.58	1183.48	1177.41	1171.35	1165.32	1159.3	1153.31	1147.33	1141.38	1135.45	1129.54	1123.65	1117.78	1111.93	1106.1
1431.98	1424	1416.09	1408.25	1400.46	1392.73	1385.08	1377.49	1369.95	1362.48	1355.07	1347.72	1340.43	1333.2	1326.04	1318.93	1311.88	1304.88	1297.95	1291.06	1284.24	1277.46	1270.74	1264.07	1257.44	1250.86	1244.31	1237.81	1231.36	1224.95	1218.58	1212.25	1205.97	1199.73	1193.54	1187.38	1181.27	1175.2	1169.15	1163.12	1157.11	1151.12	1145.16	1139.21	1133.28	1127.38	1121.49	1115.63	1109.79	1103.97
1430.38	1422.38	1414.44	1406.57	1398.76	1391.01	1383.34	1375.72	1368.16	1360.67	1353.24	1345.87	1338.56	1331.31	1324.12	1316.99	1309.92	1302.91	1295.96	1289.05	1282.21	1275.43	1268.69	1262	1255.36	1248.77	1242.21	1235.7	1229.24	1222.82	1216.44	1210.11	1203.81	1197.56	1191.36	1185.2	1179.07	1172.99	1166.95	1160.93	1154.93	1148.94	1142.98	1137.04	1131.12	1125.22	1119.34	1113.48	1107.65	1101.83
1428.8	1420.77	1412.81	1404.92	1397.09	1389.32	1381.61	1373.98	1366.4	1358.88	1351.42	1344.04	1336.7	1329.43	1322.22	1315.07	1307.98	1300.95	1293.98	1287.06	1280.2	1273.39	1266.65	1259.95	1253.29	1246.69	1240.13	1233.61	1227.13	1220.7	1214.31	1207.97	1201.66	1195.4	1189.19	1183.02	1176.88	1170.79	1164.74	1158.73	1152.74	1146.76	1140.81	1134.87	1128.96	1123.06	1117.19	1111.34	1105.51	1099.7
1427.24	1419.19	1411.2	1403.29	1395.44	1387.64	1379.91	1372.25	1364.65	1357.11	1349.63	1342.22	1334.87	1327.57	1320.34	1313.17	1306.07	1299.01	1292.01	1285.08	1278.21	1271.38	1264.62	1257.9	1251.24	1244.62	1238.05	1231.52	1225.03	1218.59	1212.19	1205.84	1199.53	1193.26	1187.03	1180.85	1174.71	1168.6	1162.54	1156.53	1150.54	1144.58	1138.63	1132.7	1126.8	1120.91	1115.04	1109.2	1103.37	1097.56
1425.7	1417.63	1409.62	1401.68	1393.8	1385.99	1378.24	1370.55	1362.93	1355.37	1347.87	1340.43	1333.06	1325.74	1318.49	1311.3	1304.17	1297.09	1290.07	1283.12	1276.23	1269.38	1262.6	1255.88	1249.2	1242.57	1235.98	1229.45	1222.95	1216.5	1210.09	1203.72	1197.4	1191.12	1184.88	1178.69	1172.54	1166.43	1160.36	1154.33	1148.35	1142.39	1136.45	1130.53	1124.63	1118.75	1112.89	1107.05	1101.23	1095.43
1424.19	1416.09	1408.05	1400.09	1392.19	1384.35	1376.58	1368.87	1361.23	1353.64	1346.12	1338.66	1331.27	1323.93	1316.65	1309.44	1302.29	1295.19	1288.15	1281.18	1274.26	1267.4	1260.6	1253.86	1247.17	1240.53	1233.93	1227.38	1220.88	1214.41	1207.99	1201.62	1195.28	1189	1182.75	1176.54	1170.38	1164.26	1158.19	1152.15	1146.15	1140.2	1134.27	1128.35	1122.47	1116.59	1110.74	1104.9	1099.09	1093.3
1422.69	1414.57	1406.51	1398.52	1390.61	1382.74	1374.94	1367.21	1359.55	1351.94	1344.39	1336.91	1329.5	1322.14	1314.84	1307.6	1300.43	1293.31	1286.25	1279.26	1272.32	1265.44	1258.62	1251.85	1245.15	1238.5	1231.89	1225.33	1218.81	1212.34	1205.91	1199.52	1193.18	1186.88	1180.63	1174.41	1168.24	1162.11	1156.02	1149.98	1143.97	1138.01	1132.08	1126.18	1120.29	1114.43	1108.58	1102.76	1096.95	1091.16
1421.22	1413.07	1404.99	1396.98	1389.04	1381.15	1373.33	1365.57	1357.89	1350.26	1342.69	1335.18	1327.75	1320.37	1313.04	1305.79	1298.59	1291.46	1284.37	1277.35	1270.4	1263.5	1256.66	1249.87	1243.14	1236.48	1229.86	1223.29	1216.76	1210.28	1203.84	1197.44	1191.09	1184.78	1178.51	1172.29	1166.1	1159.96	1153.87	1147.82	1141.8	1135.83	1129.89	1124	1118.12	1112.26	1106.43	1100.61	1094.81	1089.03
1419.77	1411.6	1403.49	1395.45	1387.49	1379.58	1371.73	1363.96	1356.24	1348.59	1341	1333.48	1326.02	1318.62	1311.27	1303.99	1296.77	1289.62	1282.52	1275.48	1268.5	1261.58	1254.71	1247.91	1241.16	1234.48	1227.84	1221.26	1214.72	1208.22	1201.78	1195.37	1189	1182.68	1176.41	1170.18	1163.98	1157.83	1151.73	1145.66	1139.64	1133.66	1127.72	1121.81	1115.94	1110.1	1104.26	1098.46	1092.66	1086.89
1418.33	1410.14	1402.01	1393.95	1385.96	1378.03	1370.16	1362.36	1354.62	1346.96	1339.34	1331.79	1324.31	1316.89	1309.52	1302.22	1294.98	1287.8	1280.68	1273.62	1266.62	1259.68	1252.79	1245.97	1239.2	1232.49	1225.84	1219.24	1212.69	1206.18	1199.72	1193.31	1186.94	1180.6	1174.32	1168.07	1161.88	1155.71	1149.6	1143.52	1137.49	1131.5	1125.55	1119.64	1113.77	1107.92	1102.1	1096.3	1090.52	1084.75
1416.92	1408.71	1400.55	1392.47	1384.45	1376.5	1368.61	1360.78	1353.03	1345.34	1337.7	1330.12	1322.62	1315.18	1307.79	1300.46	1293.2	1286.01	1278.86	1271.78	1264.76	1257.8	1250.89	1244.04	1237.26	1230.53	1223.86	1217.24	1210.68	1204.16	1197.68	1191.26	1184.88	1178.53	1172.24	1165.98	1159.77	1153.61	1147.48	1141.39	1135.35	1129.35	1123.4	1117.48	1111.6	1105.75	1099.94	1094.14	1088.37	1082.61
1415.53	1407.3	1399.12	1391.01	1382.97	1375	1367.08	1359.23	1351.45	1343.73	1336.08	1328.48	1320.95	1313.49	1306.08	1298.73	1291.45	1284.23	1277.07	1269.96	1262.92	1255.94	1249.01	1242.14	1235.33	1228.59	1221.9	1215.26	1208.68	1202.15	1195.66	1189.22	1182.83	1176.48	1170.17	1163.9	1157.68	1151.51	1145.37	1139.28	1133.22	1127.21	1121.25	1115.32	1109.43	1103.58	1097.77	1091.98	1086.21	1080.46
1414.17	1405.91	1397.71	1389.57	1381.5	1373.51	1365.57	1357.7	1349.89	1342.15	1334.48	1326.86	1319.3	1311.82	1304.39	1297.02	1289.71	1282.47	1275.29	1268.16	1261.1	1254.1	1247.16	1240.26	1233.43	1226.66	1219.96	1213.3	1206.7	1200.15	1193.66	1187.2	1180.8	1174.43	1168.11	1161.84	1155.6	1149.42	1143.28	1137.17	1131.11	1125.09	1119.11	1113.18	1107.28	1101.43	1095.6	1089.82	1084.06	1078.32
1412.82	1404.53	1396.31	1388.15	1380.06	1372.04	1364.08	1356.19	1348.36	1340.6	1332.9	1325.25	1317.68	1310.17	1302.72	1295.33	1288	1280.74	1273.54	1266.39	1259.3	1252.28	1245.32	1238.4	1231.55	1224.76	1218.03	1211.36	1204.74	1198.17	1191.66	1185.2	1178.78	1172.41	1166.07	1159.78	1153.54	1147.34	1141.19	1135.08	1129	1122.97	1116.99	1111.04	1105.14	1099.28	1093.45	1087.66	1081.9	1076.17
1411.49	1403.18	1394.94	1386.76	1378.64	1370.6	1362.62	1354.7	1346.84	1339.06	1331.34	1323.67	1316.07	1308.54	1301.07	1293.66	1286.31	1279.02	1271.8	1264.63	1257.52	1250.48	1243.49	1236.57	1229.69	1222.88	1216.13	1209.44	1202.8	1196.21	1189.69	1183.21	1176.78	1170.39	1164.05	1157.75	1151.49	1145.28	1139.11	1132.99	1126.91	1120.87	1114.87	1108.92	1103.01	1097.14	1091.3	1085.51	1079.74	1074.01
1410.19	1401.85	1393.59	1385.38	1377.24	1369.17	1361.17	1353.23	1345.35	1337.54	1329.8	1322.11	1314.49	1306.93	1299.44	1292.01	1284.64	1277.33	1270.08	1262.9	1255.77	1248.7	1241.69	1234.75	1227.85	1221.02	1214.25	1207.54	1200.87	1194.27	1187.73	1181.24	1174.8	1168.39	1162.04	1155.72	1149.46	1143.23	1137.06	1130.92	1124.83	1118.78	1112.77	1106.81	1100.89	1095.01	1089.17	1083.36	1077.59	1071.86
1408.91	1400.55	1392.26	1384.03	1375.86	1367.77	1359.75	1351.78	1343.88	1336.04	1328.28	1320.57	1312.93	1305.35	1297.83	1290.38	1282.98	1275.65	1268.39	1261.18	1254.03	1246.94	1239.91	1232.95	1226.03	1219.18	1212.39	1205.66	1198.97	1192.35	1185.79	1179.28	1172.83	1166.41	1160.04	1153.72	1147.44	1141.2	1135.02	1128.87	1122.77	1116.7	1110.68	1104.71	1098.78	1092.89	1087.04	1081.23	1075.45	1069.72
1407.65	1399.26	1390.95	1382.7	1374.51	1366.39	1358.34	1350.35	1342.43	1334.57	1326.78	1319.05	1311.38	1303.78	1296.25	1288.77	1281.35	1274	1266.71	1259.49	1252.31	1245.2	1238.15	1231.17	1224.23	1217.36	1210.55	1203.8	1197.1	1190.45	1183.87	1177.34	1170.87	1164.45	1158.06	1151.73	1145.44	1139.19	1132.99	1126.83	1120.72	1114.64	1108.61	1102.62	1096.68	1090.78	1084.92	1079.1	1073.32	1067.58
1406.41	1398	1389.66	1381.38	1373.17	1365.03	1356.95	1348.95	1341	1333.12	1325.3	1317.56	1309.86	1302.24	1294.68	1287.19	1279.74	1272.37	1265.06	1257.81	1250.62	1243.48	1236.41	1229.41	1222.45	1215.56	1208.73	1201.95	1195.24	1188.57	1181.97	1175.42	1168.94	1162.49	1156.1	1149.75	1143.45	1137.19	1130.98	1124.81	1118.68	1112.59	1106.55	1100.55	1094.6	1088.69	1082.82	1076.99	1071.2	1065.45
1405.19	1396.75	1388.39	1380.09	1371.86	1363.69	1355.59	1347.56	1339.59	1331.68	1323.85	1316.08	1308.36	1300.71	1293.13	1285.62	1278.16	1270.76	1263.42	1256.15	1248.94	1241.79	1234.7	1227.67	1220.7	1213.78	1206.92	1200.13	1193.4	1186.71	1180.09	1173.52	1167.02	1160.56	1154.15	1147.79	1141.48	1135.21	1128.98	1122.8	1116.66	1110.56	1104.51	1098.5	1092.53	1086.61	1080.73	1074.89	1069.09	1063.34
1403.99	1395.53	1387.14	1378.82	1370.56	1362.37	1354.25	1346.19	1338.2	1330.27	1322.41	1314.62	1306.88	1299.21	1291.61	1284.07	1276.59	1269.17	1261.81	1254.52	1247.29	1240.11	1233	1225.95	1218.96	1212.02	1205.14	1198.33	1191.58	1184.87	1178.23	1171.64	1165.12	1158.64	1152.22	1145.85	1139.52	1133.24	1127	1120.81	1114.66	1108.55	1102.48	1096.46	1090.48	1084.55	1078.66	1072.81	1067	1061.23
1402.82	1394.33	1385.92	1377.57	1369.29	1361.07	1352.92	1344.85	1336.83	1328.88	1321	1313.18	1305.43	1297.73	1290.1	1282.54	1275.04	1267.6	1260.22	1252.9	1245.65	1238.45	1231.32	1224.25	1217.24	1210.28	1203.38	1196.55	1189.77	1183.05	1176.39	1169.78	1163.24	1156.74	1150.3	1143.92	1137.58	1131.28	1125.04	1118.83	1112.66	1106.54	1100.47	1094.43	1088.45	1082.5	1076.6	1070.74	1064.92	1059.14
1401.67	1393.15	1384.71	1376.34	1368.04	1359.8	1351.62	1343.52	1335.49	1327.51	1319.6	1311.76	1303.99	1296.27	1288.62	1281.03	1273.51	1266.05	1258.64	1251.31	1244.04	1236.82	1229.66	1222.57	1215.54	1208.56	1201.64	1194.79	1187.99	1181.25	1174.56	1167.94	1161.37	1154.86	1148.4	1142	1135.65	1129.35	1123.09	1116.87	1110.69	1104.56	1098.47	1092.43	1086.43	1080.47	1074.56	1068.69	1062.85	1057.06
1400.53	1391.99	1383.53	1375.13	1366.81	1358.54	1350.34	1342.22	1334.16	1326.16	1318.23	1310.36	1302.57	1294.83	1287.15	1279.55	1272	1264.52	1257.09	1249.73	1242.44	1235.2	1228.02	1220.91	1213.86	1206.86	1199.92	1193.05	1186.23	1179.47	1172.76	1166.12	1159.53	1153.01	1146.53	1140.11	1133.74	1127.42	1121.15	1114.92	1108.73	1102.59	1096.49	1090.43	1084.42	1078.45	1072.53	1066.65	1060.8	1055
1399.42	1390.86	1382.37	1373.95	1365.6	1357.31	1349.09	1340.93	1332.85	1324.83	1316.88	1308.99	1301.17	1293.41	1285.71	1278.08	1270.51	1263.01	1255.56	1248.18	1240.87	1233.61	1226.41	1219.27	1212.2	1205.18	1198.22	1191.32	1184.49	1177.71	1170.98	1164.32	1157.71	1151.17	1144.67	1138.23	1131.85	1125.52	1119.23	1112.99	1106.79	1100.63	1094.52	1088.45	1082.43	1076.45	1070.52	1064.62	1058.77	1052.95
1398.33	1389.74	1381.22	1372.78	1364.41	1356.09	1347.85	1339.67	1331.57	1323.52	1315.54	1307.63	1299.79	1292.01	1284.29	1276.63	1269.05	1261.52	1254.05	1246.65	1239.31	1232.03	1224.81	1217.65	1210.56	1203.52	1196.54	1189.62	1182.77	1175.97	1169.22	1162.54	1155.91	1149.34	1142.83	1136.37	1129.97	1123.62	1117.33	1111.07	1104.86	1098.69	1092.57	1086.49	1080.46	1074.47	1068.52	1062.61	1056.75	1050.92
1397.26	1388.65	1380.11	1371.63	1363.24	1354.9	1346.63	1338.43	1330.3	1322.24	1314.23	1306.3	1298.43	1290.63	1282.88	1275.21	1267.6	1260.05	1252.56	1245.13	1237.77	1230.48	1223.23	1216.05	1208.94	1201.88	1194.88	1187.94	1181.06	1174.25	1167.48	1160.77	1154.13	1147.54	1141.01	1134.53	1128.11	1121.75	1115.44	1109.17	1102.95	1096.77	1090.63	1084.54	1078.5	1072.49	1066.54	1060.62	1054.74	1048.91
1396.21	1387.58	1379.01	1370.51	1362.09	1353.73	1345.44	1337.21	1329.06	1320.97	1312.94	1304.98	1297.09	1289.27	1281.5	1273.8	1266.17	1258.6	1251.09	1243.64	1236.26	1228.94	1221.68	1214.48	1207.34	1200.26	1193.24	1186.28	1179.38	1172.54	1165.76	1159.03	1152.37	1145.76	1139.21	1132.71	1126.27	1119.89	1113.57	1107.28	1101.05	1094.86	1088.71	1082.61	1076.55	1070.54	1064.57	1058.64	1052.75	1046.91
1395.18	1386.53	1377.93	1369.41	1360.96	1352.58	1344.26	1336.01	1327.83	1319.72	1311.67	1303.69	1295.78	1287.93	1280.14	1272.42	1264.76	1257.17	1249.64	1242.17	1234.76	1227.42	1220.14	1212.92	1205.76	1198.66	1191.62	1184.64	1177.72	1170.86	1164.06	1157.31	1150.62	1144	1137.43	1130.91	1124.45	1118.05	1111.71	1105.41	1099.17	1092.96	1086.8	1080.69	1074.62	1068.6	1062.62	1056.68	1050.78	1044.92
1394.17	1385.49	1376.88	1368.33	1359.85	1351.45	1343.11	1334.83	1326.63	1318.5	1310.43	1302.42	1294.48	1286.61	1278.8	1271.05	1263.37	1255.76	1248.21	1240.72	1233.29	1225.93	1218.63	1211.38	1204.2	1197.08	1190.02	1183.02	1176.08	1169.2	1162.38	1155.61	1148.9	1142.26	1135.67	1129.13	1122.65	1116.23	1109.87	1103.56	1097.3	1091.08	1084.91	1078.79	1072.71	1066.67	1060.68	1054.73	1048.82	1042.95
1393.19	1384.48	1375.84	1367.27	1358.77	1350.34	1341.98	1333.68	1325.45	1317.29	1309.2	1301.17	1293.2	1285.31	1277.48	1269.71	1262.01	1254.37	1246.8	1239.28	1231.83	1224.45	1217.13	1209.86	1202.66	1195.52	1188.44	1181.42	1174.45	1167.55	1160.72	1153.93	1147.2	1140.53	1133.93	1127.37	1120.87	1114.43	1108.05	1101.72	1095.44	1089.22	1083.04	1076.9	1070.81	1064.76	1058.76	1052.79	1046.87	1040.99
1392.22	1383.49	1374.83	1366.23	1357.7	1349.25	1340.86	1332.54	1324.29	1316.1	1307.99	1299.93	1291.95	1284.03	1276.18	1268.39	1260.66	1253	1245.41	1237.87	1230.4	1222.99	1215.65	1208.36	1201.14	1193.98	1186.88	1179.84	1172.85	1165.93	1159.07	1152.27	1145.52	1138.83	1132.2	1125.63	1119.11	1112.65	1106.25	1099.91	1093.61	1087.37	1081.18	1075.03	1068.93	1062.87	1056.85	1050.87	1044.94	1039.05
1391.28	1382.52	1373.84	1365.21	1356.66	1348.18	1339.77	1331.42	1323.15	1314.94	1306.8	1298.72	1290.71	1282.77	1274.9	1267.09	1259.34	1251.65	1244.04	1236.48	1228.99	1221.56	1214.19	1206.89	1199.64	1192.46	1185.34	1178.28	1171.27	1164.33	1157.45	1150.62	1143.85	1137.15	1130.5	1123.91	1117.37	1110.89	1104.47	1098.11	1091.79	1085.53	1079.33	1073.17	1067.06	1060.99	1054.96	1048.97	1043.03	1037.13
1390.36	1381.58	1372.87	1364.22	1355.64	1347.13	1338.7	1330.33	1322.03	1313.8	1305.63	1297.53	1289.5	1281.53	1273.64	1265.8	1258.03	1250.32	1242.69	1235.11	1227.59	1220.14	1212.75	1205.43	1198.16	1190.95	1183.81	1176.73	1169.71	1162.74	1155.84	1149	1142.21	1135.48	1128.81	1122.21	1115.65	1109.15	1102.71	1096.33	1090	1083.72	1077.5	1071.33	1065.2	1059.12	1053.08	1047.08	1041.13	1035.22
1389.46	1380.65	1371.91	1363.24	1354.64	1346.11	1337.65	1329.26	1320.93	1312.67	1304.49	1296.37	1288.31	1280.32	1272.4	1264.54	1256.74	1249.02	1241.36	1233.76	1226.22	1218.74	1211.34	1203.99	1196.7	1189.47	1182.31	1175.21	1168.16	1161.18	1154.26	1147.4	1140.59	1133.84	1127.15	1120.52	1113.95	1107.43	1100.97	1094.57	1088.22	1081.92	1075.68	1069.5	1063.36	1057.27	1051.22	1045.21	1039.24	1033.32
1388.59	1379.75	1370.98	1362.29	1353.66	1345.1	1336.62	1328.21	1319.85	1311.57	1303.36	1295.22	1287.13	1279.12	1271.18	1263.3	1255.48	1247.73	1240.04	1232.43	1224.86	1217.37	1209.94	1202.57	1195.26	1188.01	1180.83	1173.71	1166.64	1159.64	1152.69	1145.81	1138.99	1132.22	1125.51	1118.86	1112.27	1105.73	1099.25	1092.82	1086.46	1080.15	1073.89	1067.69	1061.54	1055.43	1049.37	1043.35	1037.37	1031.44
1387.73	1378.87	1370.07	1361.36	1352.7	1344.12	1335.61	1327.17	1318.8	1310.49	1302.25	1294.09	1285.98	1277.94	1269.98	1262.08	1254.24	1246.46	1238.75	1231.11	1223.53	1216.01	1208.56	1201.17	1193.84	1186.57	1179.36	1172.22	1165.14	1158.11	1151.15	1144.24	1137.4	1130.61	1123.88	1117.21	1110.6	1104.04	1097.54	1091.1	1084.72	1078.39	1072.11	1065.89	1059.73	1053.61	1047.54	1041.5	1035.52	1029.57
1386.9	1378	1369.19	1360.45	1351.77	1343.16	1334.62	1326.16	1317.76	1309.43	1301.17	1292.98	1284.85	1276.79	1268.8	1260.88	1253.01	1245.21	1237.48	1229.82	1222.22	1214.68	1207.2	1199.79	1192.44	1185.15	1177.92	1170.76	1163.66	1156.61	1149.62	1142.7	1135.84	1129.03	1122.28	1115.59	1108.96	1102.38	1095.86	1089.4	1083	1076.65	1070.35	1064.12	1057.94	1051.81	1045.72	1039.67	1033.67	1027.72
1386.08	1377.17	1368.32	1359.55	1350.85	1342.22	1333.66	1325.17	1316.75	1308.39	1300.1	1291.89	1283.74	1275.65	1267.64	1259.69	1251.81	1243.99	1236.23	1228.55	1220.93	1213.36	1205.86	1198.43	1191.06	1183.75	1176.5	1169.31	1162.19	1155.12	1148.12	1141.17	1134.29	1127.46	1120.69	1113.98	1107.33	1100.74	1094.2	1087.72	1081.3	1074.93	1068.61	1062.36	1056.16	1050.02	1043.92	1037.86	1031.85	1025.88
1385.29	1376.35	1367.48	1358.68	1349.96	1341.3	1332.71	1324.2	1315.75	1307.37	1299.06	1290.82	1282.65	1274.54	1266.5	1258.53	1250.63	1242.78	1235	1227.3	1219.65	1212.06	1204.54	1197.09	1189.7	1182.36	1175.09	1167.89	1160.75	1153.66	1146.63	1139.66	1132.76	1125.91	1119.12	1112.39	1105.73	1099.11	1092.55	1086.05	1079.61	1073.23	1066.9	1060.62	1054.4	1048.24	1042.13	1036.06	1030.04	1024.06
1384.53	1375.55	1366.65	1357.83	1349.09	1340.4	1331.79	1323.25	1314.78	1306.37	1298.04	1289.77	1281.58	1273.45	1265.38	1257.39	1249.46	1241.6	1233.8	1226.06	1218.4	1210.79	1203.25	1195.77	1188.36	1181	1173.71	1166.48	1159.32	1152.21	1145.16	1138.18	1131.25	1124.39	1117.58	1110.83	1104.14	1097.51	1090.93	1084.41	1077.95	1071.55	1065.2	1058.9	1052.66	1046.49	1040.36	1034.28	1028.24	1022.25
1383.78	1374.78	1365.85	1357	1348.23	1339.52	1330.88	1322.32	1313.83	1305.4	1297.04	1288.75	1280.53	1272.38	1264.29	1256.27	1248.32	1240.43	1232.61	1224.85	1217.16	1209.54	1201.97	1194.47	1187.03	1179.66	1172.35	1165.1	1157.91	1150.79	1143.71	1136.71	1129.76	1122.88	1116.05	1109.28	1102.57	1095.92	1089.32	1082.78	1076.3	1069.89	1063.52	1057.2	1050.95	1044.75	1038.6	1032.51	1026.46	1020.46
1383.05	1374.03	1365.07	1356.2	1347.4	1338.67	1330	1321.41	1312.89	1304.44	1296.06	1287.74	1279.5	1271.32	1263.21	1255.17	1247.2	1239.29	1231.44	1223.66	1215.95	1208.3	1200.71	1193.19	1185.73	1178.34	1171	1163.73	1156.52	1149.38	1142.29	1135.26	1128.29	1121.39	1114.54	1107.75	1101.02	1094.35	1087.74	1081.18	1074.68	1068.24	1061.85	1055.52	1049.25	1043.03	1036.87	1030.75	1024.7	1018.68
1382.34	1373.29	1364.32	1355.41	1346.59	1337.83	1329.14	1320.52	1311.98	1303.51	1295.1	1286.76	1278.49	1270.29	1262.15	1254.09	1246.09	1238.16	1230.29	1222.49	1214.75	1207.09	1199.47	1191.93	1184.45	1177.04	1169.68	1162.38	1155.15	1147.99	1140.88	1133.83	1126.84	1119.92	1113.05	1106.24	1099.49	1092.8	1086.17	1079.59	1073.07	1066.61	1060.21	1053.86	1047.56	1041.33	1035.15	1029.02	1022.94	1016.92
1381.65	1372.58	1363.58	1354.65	1345.8	1337.02	1328.3	1319.66	1311.09	1302.59	1294.16	1285.79	1277.5	1269.28	1261.12	1253.03	1245.01	1237.06	1229.16	1221.33	1213.58	1205.89	1198.25	1190.69	1183.19	1175.75	1168.37	1161.06	1153.81	1146.62	1139.49	1132.42	1125.41	1118.47	1111.58	1104.75	1097.98	1091.27	1084.62	1078.02	1071.49	1065.01	1058.59	1052.22	1045.9	1039.65	1033.45	1027.3	1021.21	1015.17
1380.99	1371.9	1362.86	1353.91	1345.03	1336.22	1327.48	1318.81	1310.22	1301.7	1293.24	1284.85	1276.53	1268.29	1260.11	1251.99	1243.94	1235.97	1228.05	1220.2	1212.42	1204.71	1197.06	1189.47	1181.94	1174.49	1167.09	1159.75	1152.48	1145.27	1138.12	1131.03	1124	1117.04	1110.13	1103.28	1096.49	1089.76	1083.1	1076.48	1069.92	1063.42	1056.98	1050.59	1044.26	1037.99	1031.77	1025.61	1019.49	1013.44
1380.35	1371.23	1362.17	1353.19	1344.28	1335.45	1326.69	1317.99	1309.37	1300.82	1292.34	1283.93	1275.59	1267.32	1259.11	1250.97	1242.9	1234.9	1226.97	1219.09	1211.29	1203.55	1195.88	1188.27	1180.72	1173.24	1165.82	1158.46	1151.17	1143.94	1136.77	1129.66	1122.61	1115.62	1108.7	1101.83	1095.02	1088.27	1081.58	1074.95	1068.37	1061.85	1055.39	1048.99	1042.64	1036.34	1030.11	1023.93	1017.8	1011.73
1379.72	1370.58	1361.5	1352.49	1343.56	1334.7	1325.91	1317.19	1308.54	1299.97	1291.47	1283.03	1274.66	1266.37	1258.14	1249.97	1241.88	1233.86	1225.9	1218	1210.17	1202.42	1194.72	1187.09	1179.52	1172.01	1164.58	1157.2	1149.88	1142.63	1135.44	1128.31	1121.24	1114.23	1107.29	1100.4	1093.57	1086.8	1080.09	1073.44	1066.84	1060.3	1053.82	1047.4	1041.03	1034.72	1028.47	1022.27	1016.12	1010.03
1379.12	1369.95	1360.84	1351.81	1342.85	1333.97	1325.16	1316.41	1307.74	1299.14	1290.61	1282.15	1273.75	1265.44	1257.19	1249	1240.88	1232.83	1224.85	1216.93	1209.08	1201.3	1193.58	1185.93	1178.33	1170.81	1163.35	1155.95	1148.61	1141.34	1134.13	1126.98	1119.89	1112.86	1105.89	1098.98	1092.13	1085.34	1078.62	1071.95	1065.33	1058.77	1052.27	1045.84	1039.45	1033.12	1026.84	1020.63	1014.46	1008.35
1378.53	1369.34	1360.21	1351.15	1342.17	1333.26	1324.42	1315.65	1306.95	1298.33	1289.78	1281.29	1272.87	1264.53	1256.25	1248.04	1239.9	1231.83	1223.82	1215.88	1208.01	1200.2	1192.46	1184.79	1177.17	1169.62	1162.14	1154.72	1147.36	1140.07	1132.84	1125.67	1118.55	1111.5	1104.52	1097.59	1090.72	1083.91	1077.16	1070.47	1063.84	1057.26	1050.74	1044.29	1037.88	1031.53	1025.24	1019.01	1012.82	1006.69
1377.97	1368.75	1359.6	1350.51	1341.5	1332.57	1323.7	1314.91	1306.19	1297.54	1288.96	1280.45	1272.01	1263.64	1255.34	1247.11	1238.94	1230.84	1222.82	1214.85	1206.95	1199.12	1191.36	1183.67	1176.03	1168.46	1160.95	1153.51	1146.13	1138.81	1131.56	1124.37	1117.24	1110.17	1103.16	1096.22	1089.32	1082.49	1075.73	1069.02	1062.36	1055.77	1049.23	1042.75	1036.33	1029.96	1023.65	1017.4	1011.2	1005.05
1377.42	1368.17	1359	1349.89	1340.86	1331.9	1323.01	1314.19	1305.44	1296.76	1288.16	1279.63	1271.16	1262.77	1254.45	1246.19	1238	1229.88	1221.83	1213.84	1205.92	1198.07	1190.28	1182.57	1174.9	1167.31	1159.79	1152.33	1144.92	1137.58	1130.31	1123.1	1115.94	1108.85	1101.82	1094.86	1087.95	1081.1	1074.31	1067.58	1060.91	1054.29	1047.74	1041.24	1034.8	1028.41	1022.08	1015.81	1009.6	1003.43
1376.9	1367.62	1358.42	1349.29	1340.23	1331.25	1322.33	1313.49	1304.72	1296.01	1287.39	1278.83	1270.34	1261.92	1253.57	1245.3	1237.08	1228.93	1220.86	1212.86	1204.91	1197.03	1189.22	1181.48	1173.8	1166.18	1158.64	1151.16	1143.73	1136.37	1129.07	1121.84	1114.67	1107.56	1100.51	1093.52	1086.59	1079.72	1072.91	1066.17	1059.48	1052.84	1046.26	1039.75	1033.29	1026.88	1020.53	1014.25	1008.01	1001.83
1376.39	1367.09	1357.87	1348.71	1339.63	1330.61	1321.68	1312.81	1304.01	1295.28	1286.63	1278.05	1269.54	1261.09	1252.72	1244.42	1236.18	1228.01	1219.91	1211.88	1203.92	1196.02	1188.18	1180.42	1172.72	1165.08	1157.51	1150	1142.56	1135.18	1127.86	1120.61	1113.41	1106.28	1099.21	1092.2	1085.26	1078.36	1071.53	1064.77	1058.06	1051.4	1044.81	1038.27	1031.8	1025.37	1019	1012.7	1006.45	1000.25
1375.9	1366.58	1357.33	1348.15	1339.04	1330	1321.04	1312.15	1303.33	1294.57	1285.89	1277.29	1268.75	1260.28	1251.88	1243.56	1235.3	1227.11	1218.98	1210.93	1202.94	1195.02	1187.16	1179.38	1171.66	1163.99	1156.4	1148.87	1141.41	1134	1126.66	1119.39	1112.18	1105.02	1097.93	1090.9	1083.94	1077.03	1070.18	1063.39	1056.66	1049.99	1043.37	1036.82	1030.32	1023.88	1017.49	1011.17	1004.9	998.683
1375.43	1366.08	1356.81	1347.61	1338.47	1329.41	1320.42	1311.5	1302.66	1293.88	1285.18	1276.55	1267.99	1259.49	1251.07	1242.72	1234.44	1226.22	1218.07	1210	1201.99	1194.04	1186.16	1178.35	1170.61	1162.93	1155.31	1147.76	1140.28	1132.85	1125.49	1118.19	1110.96	1103.78	1096.67	1089.62	1082.64	1075.71	1068.84	1062.03	1055.28	1048.59	1041.95	1035.38	1028.87	1022.41	1016	1009.65	1003.37	997.137
1374.98	1365.61	1356.31	1347.08	1337.92	1328.84	1319.82	1310.88	1302.01	1293.22	1284.48	1275.82	1267.24	1258.73	1250.28	1241.9	1233.6	1225.36	1217.19	1209.08	1201.05	1193.09	1185.18	1177.35	1169.59	1161.88	1154.24	1146.67	1139.16	1131.72	1124.33	1117.01	1109.76	1102.57	1095.43	1088.36	1081.36	1074.41	1067.52	1060.69	1053.92	1047.21	1040.55	1033.96	1027.43	1020.95	1014.53	1008.16	1001.86	995.608
1374.56	1365.15	1355.83	1346.58	1337.39	1328.28	1319.24	1310.28	1301.38	1292.56	1283.81	1275.12	1266.51	1257.98	1249.5	1241.1	1232.77	1224.51	1216.32	1208.19	1200.14	1192.15	1184.22	1176.36	1168.58	1160.85	1153.19	1145.6	1138.07	1130.6	1123.2	1115.86	1108.58	1101.37	1094.21	1087.12	1080.09	1073.13	1066.21	1059.36	1052.58	1045.85	1039.18	1032.56	1026.01	1019.52	1013.07	1006.69	1000.36	994.096
1374.15	1364.72	1355.37	1346.09	1336.88	1327.75	1318.68	1309.69	1300.77	1291.93	1283.15	1274.44	1265.8	1257.24	1248.75	1240.32	1231.97	1223.69	1215.47	1207.32	1199.24	1191.23	1183.28	1175.4	1167.59	1159.85	1152.16	1144.54	1136.99	1129.51	1122.08	1114.72	1107.42	1100.19	1093.01	1085.9	1078.85	1071.87	1064.93	1058.06	1051.25	1044.51	1037.82	1031.18	1024.61	1018.1	1011.64	1005.23	998.887	992.602
1373.76	1364.3	1354.92	1345.62	1336.39	1327.23	1318.14	1309.13	1300.18	1291.31	1282.51	1273.78	1265.12	1256.53	1248.01	1239.56	1231.18	1222.88	1214.64	1206.46	1198.36	1190.33	1182.36	1174.45	1166.62	1158.85	1151.15	1143.51	1135.93	1128.43	1120.98	1113.6	1106.28	1099.03	1091.83	1084.69	1077.63	1070.62	1063.67	1056.78	1049.95	1043.18	1036.47	1029.82	1023.23	1016.7	1010.22	1003.8	997.431	991.127
1373.39	1363.91	1354.5	1345.17	1335.92	1326.73	1317.62	1308.58	1299.61	1290.72	1281.89	1273.13	1264.45	1255.84	1247.3	1238.82	1230.42	1222.08	1213.83	1205.63	1197.5	1189.44	1181.45	1173.52	1165.67	1157.88	1150.15	1142.49	1134.89	1127.37	1119.9	1112.49	1105.15	1097.88	1090.67	1083.51	1076.42	1069.39	1062.43	1055.51	1048.66	1041.88	1035.15	1028.48	1021.86	1015.31	1008.82	1002.38	995.994	989.671
1373.04	1363.53	1354.1	1344.74	1335.47	1326.25	1317.11	1308.05	1299.06	1290.14	1281.29	1272.51	1263.8	1255.16	1246.6	1238.1	1229.67	1221.31	1213.03	1204.81	1196.66	1188.58	1180.57	1172.62	1164.73	1156.92	1149.18	1141.49	1133.87	1126.32	1118.84	1111.41	1104.05	1096.75	1089.52	1082.34	1075.23	1068.18	1061.2	1054.27	1047.4	1040.59	1033.85	1027.15	1020.52	1013.95	1007.44	1000.98	994.575	988.233
1372.71	1363.17	1353.72	1344.34	1335.03	1325.8	1316.63	1307.54	1298.52	1289.58	1280.71	1271.91	1263.17	1254.51	1245.92	1237.4	1228.94	1220.56	1212.25	1204.01	1195.84	1187.73	1179.7	1171.73	1163.82	1155.99	1148.22	1140.52	1132.87	1125.3	1117.79	1110.35	1102.96	1095.64	1088.39	1081.2	1074.06	1066.99	1059.99	1053.04	1046.15	1039.32	1032.56	1025.85	1019.19	1012.6	1006.07	999.596	993.175	986.813
1372.4	1362.84	1353.35	1343.95	1334.61	1325.36	1316.17	1307.05	1298.01	1289.04	1280.15	1271.32	1262.56	1253.87	1245.26	1236.72	1228.24	1219.83	1211.5	1203.24	1195.03	1186.9	1178.85	1170.86	1162.93	1155.07	1147.28	1139.56	1131.89	1124.29	1116.77	1109.3	1101.9	1094.55	1087.28	1080.07	1072.91	1065.82	1058.8	1051.83	1044.92	1038.07	1031.29	1024.56	1017.89	1011.28	1004.73	998.234	991.793	985.413
1372.11	1362.52	1353.01	1343.58	1334.22	1324.94	1315.72	1306.58	1297.51	1288.52	1279.6	1270.75	1261.97	1253.26	1244.62	1236.05	1227.55	1219.12	1210.76	1202.47	1194.25	1186.1	1178.02	1170	1162.05	1154.17	1146.36	1138.61	1130.93	1123.31	1115.76	1108.27	1100.85	1093.48	1086.19	1078.96	1071.78	1064.67	1057.62	1050.64	1043.71	1036.84	1030.03	1023.29	1016.6	1009.97	1003.4	996.89	990.43	984.03
1371.84	1362.22	1352.69	1343.23	1333.84	1324.54	1315.3	1306.13	1297.04	1288.02	1279.08	1270.2	1261.4	1252.66	1244	1235.41	1226.89	1218.43	1210.04	1201.73	1193.49	1185.31	1177.2	1169.17	1161.2	1153.29	1145.45	1137.69	1129.98	1122.34	1114.77	1107.26	1099.81	1092.43	1085.11	1077.86	1070.67	1063.53	1056.47	1049.46	1042.51	1035.62	1028.8	1022.04	1015.33	1008.68	1002.09	995.56	989.084	982.665
1371.58	1361.94	1352.38	1342.9	1333.49	1324.15	1314.89	1305.7	1296.58	1287.54	1278.57	1269.67	1260.84	1252.08	1243.39	1234.78	1226.24	1217.75	1209.34	1201.01	1192.75	1184.54	1176.41	1168.35	1160.36	1152.43	1144.57	1136.78	1129.06	1121.39	1113.79	1106.27	1098.8	1091.4	1084.06	1076.78	1069.57	1062.42	1055.33	1048.3	1041.34	1034.43	1027.58	1020.8	1014.07	1007.4	1000.79	994.247	987.756	981.318
1371.35	1361.69	1352.1	1342.58	1333.15	1323.79	1314.5	1305.28	1296.14	1287.07	1278.08	1269.16	1260.31	1251.52	1242.81	1234.17	1225.6	1217.1	1208.67	1200.31	1192.02	1183.8	1175.64	1167.55	1159.54	1151.59	1143.71	1135.89	1128.15	1120.46	1112.84	1105.29	1097.81	1090.38	1083.02	1075.72	1068.49	1061.32	1054.21	1047.16	1040.18	1033.25	1026.38	1019.58	1012.84	1006.15	999.52	992.952	986.446	979.989
1371.14	1361.45	1351.83	1342.29	1332.83	1323.44	1314.13	1304.89	1295.72	1286.63	1277.61	1268.67	1259.79	1250.98	1242.25	1233.58	1224.99	1216.47	1208.01	1199.62	1191.31	1183.07	1174.89	1166.78	1158.74	1150.77	1142.86	1135.02	1127.26	1119.55	1111.91	1104.33	1096.83	1089.38	1082	1074.68	1067.43	1060.24	1053.11	1046.04	1039.04	1032.09	1025.2	1018.38	1011.62	1004.91	998.263	991.675	985.149	978.677
1370.94	1361.23	1351.58	1342.02	1332.53	1323.12	1313.78	1304.52	1295.32	1286.21	1277.16	1268.19	1259.29	1250.46	1241.7	1233.01	1224.4	1215.85	1207.37	1198.96	1190.62	1182.35	1174.15	1166.02	1157.96	1149.97	1142.04	1134.17	1126.38	1118.66	1110.99	1103.4	1095.87	1088.41	1081	1073.66	1066.39	1059.18	1052.02	1044.93	1037.91	1030.95	1024.04	1017.2	1010.41	1003.69	997.023	990.416	983.87	977.383
1370.77	1361.03	1351.36	1341.77	1332.25	1322.81	1313.45	1304.16	1294.94	1285.8	1276.73	1267.74	1258.81	1249.96	1241.17	1232.46	1223.82	1215.25	1206.75	1198.31	1189.95	1181.66	1173.44	1165.28	1157.19	1149.18	1141.23	1133.34	1125.53	1117.78	1110.1	1102.48	1094.93	1087.44	1080.02	1072.66	1065.36	1058.13	1050.96	1043.85	1036.8	1029.82	1022.9	1016.03	1009.23	1002.49	995.802	989.175	982.609	976.106
1370.61	1360.85	1351.15	1341.53	1331.99	1322.53	1313.14	1303.83	1294.58	1285.41	1276.32	1267.3	1258.35	1249.47	1240.66	1231.93	1223.26	1214.67	1206.15	1197.69	1189.3	1180.99	1172.74	1164.56	1156.45	1148.41	1140.44	1132.53	1124.69	1116.92	1109.22	1101.58	1094	1086.5	1079.05	1071.67	1064.35	1057.1	1049.91	1042.78	1035.71	1028.71	1021.77	1014.88	1008.06	1001.3	994.598	987.951	981.366	974.843
1370.48	1360.68	1350.96	1341.32	1331.75	1322.26	1312.85	1303.51	1294.24	1285.04	1275.92	1266.88	1257.91	1249.01	1240.17	1231.41	1222.73	1214.11	1205.56	1197.08	1188.67	1180.33	1172.06	1163.86	1155.72	1147.66	1139.67	1131.74	1123.88	1116.08	1108.36	1100.7	1093.1	1085.57	1078.11	1070.7	1063.36	1056.09	1048.88	1041.73	1034.64	1027.62	1020.66	1013.75	1006.91	1000.13	993.413	986.745	980.14	973.597
1370.36	1360.54	1350.8	1341.12	1331.53	1322.01	1312.57	1303.21	1293.91	1284.69	1275.55	1266.48	1257.48	1248.56	1239.7	1230.92	1222.21	1213.57	1205	1196.49	1188.06	1179.69	1171.4	1163.18	1155.02	1146.93	1138.92	1130.97	1123.08	1115.26	1107.52	1099.83	1092.21	1084.66	1077.18	1069.76	1062.39	1055.1	1047.87	1040.7	1033.59	1026.55	1019.57	1012.64	1005.78	998.979	992.242	985.557	978.932	972.37
1370.26	1360.42	1350.65	1340.95	1331.33	1321.78	1312.32	1302.93	1293.61	1284.36	1275.19	1266.1	1257.08	1248.13	1239.25	1230.44	1221.7	1213.04	1204.45	1195.92	1187.46	1179.08	1170.76	1162.52	1154.33	1146.22	1138.18	1130.21	1122.3	1114.46	1106.69	1098.99	1091.35	1083.77	1076.27	1068.83	1061.44	1054.12	1046.87	1039.69	1032.56	1025.49	1018.49	1011.55	1004.67	997.845	991.087	984.387	977.743	971.16
1370.18	1360.31	1350.51	1340.79	1331.14	1321.57	1312.08	1302.67	1293.32	1284.05	1274.86	1265.74	1256.69	1247.72	1238.81	1229.98	1221.22	1212.53	1203.92	1195.37	1186.89	1178.48	1170.14	1161.87	1153.67	1145.53	1137.47	1129.47	1121.54	1113.68	1105.89	1098.16	1090.5	1082.9	1075.37	1067.91	1060.51	1053.17	1045.9	1038.69	1031.54	1024.45	1017.43	1010.48	1003.57	996.729	989.951	983.235	976.57	969.968
1370.12	1360.22	1350.4	1340.65	1330.98	1321.38	1311.86	1302.42	1293.06	1283.76	1274.54	1265.39	1256.32	1247.33	1238.4	1229.54	1220.76	1212.05	1203.41	1194.84	1186.33	1177.9	1169.54	1161.24	1153.02	1144.86	1136.77	1128.75	1120.8	1112.92	1105.1	1097.35	1089.67	1082.05	1074.5	1067.01	1059.59	1052.23	1044.94	1037.71	1030.54	1023.43	1016.39	1009.41	1002.49	995.63	988.832	982.097	975.416	968.794
1370.08	1360.15	1350.3	1340.53	1330.83	1321.21	1311.66	1302.2	1292.81	1283.49	1274.24	1265.07	1255.97	1246.95	1238	1229.12	1220.31	1211.58	1202.91	1194.32	1185.79	1177.34	1168.95	1160.63	1152.39	1144.21	1136.09	1128.05	1120.08	1112.17	1104.33	1096.56	1088.86	1081.22	1073.64	1066.14	1058.7	1051.31	1044	1036.75	1029.56	1022.43	1015.37	1008.37	1001.43	994.55	987.731	980.976	974.279	967.637
1370.06	1360.1	1350.22	1340.42	1330.7	1321.05	1311.48	1301.99	1292.57	1283.23	1273.96	1264.76	1255.64	1246.59	1237.62	1228.72	1219.88	1211.12	1202.44	1193.82	1185.27	1176.79	1168.38	1160.04	1151.77	1143.57	1135.43	1127.37	1119.38	1111.45	1103.58	1095.79	1088.06	1080.4	1072.8	1065.28	1057.82	1050.41	1043.08	1035.8	1028.6	1021.45	1014.37	1007.35	1000.39	993.488	986.648	979.873	973.16	966.498
1370.05	1360.06	1350.16	1340.33	1330.59	1320.91	1311.32	1301.8	1292.35	1282.99	1273.69	1264.47	1255.33	1246.26	1237.26	1228.33	1219.47	1210.69	1201.98	1193.34	1184.77	1176.27	1167.83	1159.47	1151.18	1142.96	1134.8	1126.71	1118.69	1110.74	1102.85	1095.03	1087.29	1079.61	1071.99	1064.43	1056.95	1049.53	1042.17	1034.88	1027.65	1020.49	1013.38	1006.34	999.362	992.444	985.584	978.788	972.055	965.378
1370.05	1360.05	1350.11	1340.26	1330.49	1320.79	1311.17	1301.62	1292.15	1282.76	1273.45	1264.2	1255.03	1245.93	1236.91	1227.96	1219.08	1210.27	1201.54	1192.88	1184.28	1175.76	1167.3	1158.92	1150.6	1142.36	1134.18	1126.06	1118.02	1110.05	1102.14	1094.3	1086.53	1078.83	1071.19	1063.61	1056.11	1048.67	1041.29	1033.97	1026.72	1019.54	1012.41	1005.35	998.352	991.418	984.537	977.72	970.967	964.275
1370.08	1360.05	1350.09	1340.21	1330.41	1320.69	1311.04	1301.47	1291.97	1282.56	1273.22	1263.95	1254.75	1245.63	1236.58	1227.61	1218.71	1209.88	1201.12	1192.43	1183.82	1175.27	1166.79	1158.38	1150.04	1141.78	1133.57	1125.44	1117.37	1109.38	1101.45	1093.58	1085.79	1078.07	1070.41	1062.81	1055.28	1047.82	1040.42	1033.08	1025.81	1018.61	1011.46	1004.38	997.361	990.407	983.508	976.671	969.897	963.187
1370.12	1360.06	1350.08	1340.17	1330.34	1320.59	1310.93	1301.33	1291.81	1282.36	1273	1263.71	1254.49	1245.34	1236.27	1227.27	1218.35	1209.49	1200.71	1192	1183.36	1174.8	1166.29	1157.86	1149.5	1141.21	1132.99	1124.83	1116.74	1108.72	1100.77	1092.89	1085.07	1077.32	1069.64	1062.02	1054.47	1046.99	1039.57	1032.21	1024.92	1017.69	1010.53	1003.43	996.387	989.412	982.498	975.639	968.845	962.115
1370.18	1360.09	1350.09	1340.15	1330.3	1320.52	1310.83	1301.21	1291.66	1282.19	1272.8	1263.48	1254.24	1245.07	1235.97	1226.95	1218.01	1209.13	1200.32	1191.59	1182.93	1174.34	1165.82	1157.36	1148.98	1140.67	1132.42	1124.24	1116.13	1108.08	1100.11	1092.21	1084.37	1076.6	1068.9	1061.26	1053.68	1046.18	1038.74	1031.36	1024.05	1016.8	1009.62	1002.49	995.431	988.435	981.505	974.626	967.811	961.061
1370.26	1360.14	1350.11	1340.15	1330.27	1320.47	1310.75	1301.1	1291.53	1282.04	1272.62	1263.28	1254.01	1244.82	1235.7	1226.65	1217.68	1208.78	1199.95	1191.19	1182.51	1173.9	1165.35	1156.88	1148.47	1140.13	1131.87	1123.67	1115.53	1107.47	1099.47	1091.55	1083.68	1075.89	1068.17	1060.51	1052.91	1045.38	1037.92	1030.53	1023.19	1015.92	1008.72	1001.58	994.494	987.477	980.526	973.63	966.795	960.024
1370.35	1360.21	1350.15	1340.17	1330.26	1320.43	1310.68	1301.01	1291.42	1281.9	1272.45	1263.09	1253.8	1244.58	1235.43	1226.36	1217.37	1208.45	1199.59	1190.81	1182.1	1173.47	1164.9	1156.41	1147.98	1139.62	1131.33	1123.11	1114.96	1106.87	1098.85	1090.91	1083.02	1075.2	1067.45	1059.78	1052.16	1044.61	1037.13	1029.71	1022.35	1015.06	1007.84	1000.68	993.574	986.537	979.564	972.653	965.797	959.005
1370.45	1360.29	1350.2	1340.19	1330.27	1320.41	1310.63	1300.94	1291.32	1281.78	1272.31	1262.91	1253.6	1244.36	1235.19	1226.09	1217.07	1208.13	1199.26	1190.45	1181.72	1173.06	1164.47	1155.95	1147.5	1139.12	1130.81	1122.57	1114.4	1106.29	1098.25	1090.28	1082.37	1074.53	1066.76	1059.06	1051.42	1043.85	1036.35	1028.91	1021.53	1014.22	1006.97	999.797	992.673	985.614	978.62	971.692	964.816	958.005
1370.55	1360.37	1350.26	1340.24	1330.28	1320.41	1310.61	1300.88	1291.24	1281.67	1272.18	1262.76	1253.42	1244.15	1234.96	1225.84	1216.8	1207.83	1198.93	1190.1	1181.35	1172.66	1164.05	1155.51	1147.04	1138.64	1130.31	1122.04	1113.85	1105.72	1097.66	1089.66	1081.74	1073.88	1066.09	1058.36	1050.71	1043.11	1035.58	1028.13	1020.73	1013.4	1006.13	998.93	991.79	984.71	977.695	970.746	963.854	957.022
1370.66	1360.46	1350.33	1340.28	1330.31	1320.41	1310.59	1300.84	1291.17	1281.58	1272.06	1262.62	1253.25	1243.96	1234.75	1225.61	1216.54	1207.54	1198.62	1189.77	1180.99	1172.29	1163.65	1155.09	1146.6	1138.17	1129.82	1121.53	1113.32	1105.17	1097.09	1089.07	1081.12	1073.25	1065.43	1057.68	1050.01	1042.39	1034.84	1027.36	1019.95	1012.59	1005.3	998.081	990.925	983.823	976.787	969.817	962.909	956.056
1370.77	1360.55	1350.4	1340.33	1330.34	1320.43	1310.58	1300.82	1291.12	1281.51	1271.97	1262.5	1253.11	1243.79	1234.55	1225.39	1216.29	1207.27	1198.33	1189.46	1180.66	1171.93	1163.27	1154.68	1146.17	1137.72	1129.34	1121.04	1112.8	1104.63	1096.53	1088.49	1080.52	1072.62	1064.79	1057.02	1049.32	1041.69	1034.12	1026.61	1019.18	1011.81	1004.49	997.251	990.074	982.954	975.897	968.906	961.98	955.109
1370.86	1360.65	1350.48	1340.39	1330.38	1320.44	1310.58	1300.79	1291.08	1281.44	1271.88	1262.39	1252.98	1243.63	1234.37	1225.18	1216.07	1207.02	1198.05	1189.16	1180.34	1171.58	1162.9	1154.29	1145.75	1137.29	1128.89	1120.56	1112.3	1104.11	1095.99	1087.93	1079.94	1072.02	1064.17	1056.37	1048.65	1041	1033.41	1025.88	1018.43	1011.04	1003.7	996.438	989.24	982.103	975.025	968.013	961.066	954.179
1370.91	1360.72	1350.56	1340.45	1330.42	1320.46	1310.58	1300.77	1291.04	1281.38	1271.8	1262.29	1252.86	1243.49	1234.2	1224.99	1215.86	1206.79	1197.79	1188.87	1180.03	1171.26	1162.55	1153.92	1145.36	1136.87	1128.45	1120.09	1111.81	1103.6	1095.46	1087.38	1079.37	1071.42	1063.55	1055.75	1048	1040.33	1032.72	1025.17	1017.69	1010.28	1002.93	995.644	988.424	981.27	974.171	967.137	960.17	953.266
1370.94	1360.76	1350.62	1340.52	1330.47	1320.49	1310.58	1300.76	1291	1281.33	1271.73	1262.2	1252.74	1243.36	1234.06	1224.82	1215.66	1206.57	1197.55	1188.61	1179.74	1170.94	1162.22	1153.56	1144.97	1136.46	1128.02	1119.65	1111.34	1103.11	1094.94	1086.85	1078.82	1070.85	1062.95	1055.13	1047.36	1039.67	1032.04	1024.48	1016.97	1009.54	1002.18	994.867	987.625	980.45	973.334	966.28	959.291	952.368
1370.93	1360.77	1350.65	1340.56	1330.52	1320.52	1310.59	1300.75	1290.98	1281.28	1271.66	1262.11	1252.64	1243.24	1233.91	1224.66	1215.47	1206.36	1197.32	1188.35	1179.46	1170.64	1161.9	1153.22	1144.61	1136.07	1127.61	1119.22	1110.89	1102.63	1094.45	1086.33	1078.28	1070.29	1062.37	1054.52	1046.74	1039.02	1031.37	1023.79	1016.27	1008.82	1001.43	994.107	986.843	979.647	972.516	965.44	958.431	951.487
1370.89	1360.75	1350.65	1340.58	1330.55	1320.55	1310.61	1300.74	1290.95	1281.24	1271.59	1262.03	1252.53	1243.11	1233.77	1224.49	1215.29	1206.16	1197.1	1188.12	1179.2	1170.36	1161.59	1152.89	1144.26	1135.7	1127.22	1118.8	1110.45	1102.17	1093.96	1085.82	1077.75	1069.75	1061.81	1053.94	1046.13	1038.4	1030.73	1023.12	1015.59	1008.11	1000.7	993.362	986.077	978.86	971.709	964.618	957.587	950.622
1370.82	1360.7	1350.61	1340.56	1330.54	1320.57	1310.63	1300.74	1290.94	1281.2	1271.54	1261.95	1252.44	1243	1233.63	1224.34	1215.12	1205.97	1196.89	1187.89	1178.96	1170.09	1161.3	1152.58	1143.93	1135.34	1126.84	1118.4	1110.03	1101.73	1093.5	1085.34	1077.24	1069.22	1061.26	1053.37	1045.54	1037.79	1030.09	1022.47	1014.91	1007.42	999.989	992.627	985.329	978.089	970.917	963.812	956.76	949.775
1370.72	1360.61	1350.54	1340.51	1330.52	1320.56	1310.63	1300.75	1290.92	1281.17	1271.48	1261.88	1252.35	1242.89	1233.5	1224.19	1214.95	1205.78	1196.69	1187.67	1178.71	1169.83	1161.02	1152.28	1143.61	1135	1126.47	1118.01	1109.62	1101.3	1093.05	1084.86	1076.75	1068.71	1060.73	1052.81	1044.96	1037.19	1029.48	1021.83	1014.25	1006.74	999.292	991.908	984.592	977.336	970.142	963.015	955.95	948.943
1370.59	1360.5	1350.44	1340.43	1330.45	1320.51	1310.61	1300.74	1290.91	1281.13	1271.43	1261.81	1252.26	1242.78	1233.38	1224.05	1214.79	1205.6	1196.49	1187.45	1178.48	1169.58	1160.75	1151.99	1143.29	1134.67	1126.12	1117.64	1109.23	1100.89	1092.61	1084.41	1076.27	1068.2	1060.21	1052.27	1044.4	1036.6	1028.88	1021.21	1013.61	1006.08	998.611	991.205	983.868	976.598	969.383	962.235	955.154	948.129
1370.42	1360.35	1350.31	1340.32	1330.36	1320.43	1310.55	1300.7	1290.89	1281.11	1271.39	1261.75	1252.18	1242.68	1233.26	1223.91	1214.63	1205.43	1196.29	1187.24	1178.24	1169.33	1160.48	1151.7	1142.99	1134.35	1125.78	1117.28	1108.85	1100.48	1092.19	1083.96	1075.81	1067.72	1059.7	1051.75	1043.86	1036.04	1028.28	1020.6	1012.98	1005.43	997.941	990.519	983.159	975.868	968.64	961.47	954.368	947.33
1370.23	1360.17	1350.16	1340.17	1330.23	1320.33	1310.46	1300.62	1290.83	1281.07	1271.35	1261.69	1252.1	1242.58	1233.14	1223.77	1214.48	1205.25	1196.11	1187.02	1178.02	1169.08	1160.22	1151.42	1142.69	1134.04	1125.45	1116.93	1108.48	1100.1	1091.78	1083.54	1075.36	1067.25	1059.21	1051.23	1043.33	1035.49	1027.71	1020.01	1012.37	1004.79	997.285	989.848	982.467	975.154	967.909	960.722	953.599	946.542
1370.02	1359.97	1349.97	1340	1330.08	1320.19	1310.33	1300.52	1290.74	1281	1271.3	1261.63	1252.03	1242.49	1233.03	1223.64	1214.33	1205.09	1195.92	1186.82	1177.8	1168.84	1159.96	1151.14	1142.4	1133.73	1125.12	1116.59	1108.12	1099.72	1091.38	1083.12	1074.92	1066.79	1058.73	1050.73	1042.81	1034.95	1027.15	1019.43	1011.77	1004.17	996.644	989.185	981.79	974.455	967.189	959.99	952.845	945.767
1369.77	1359.75	1349.76	1339.8	1329.89	1320.02	1310.18	1300.38	1290.63	1280.9	1271.22	1261.57	1251.95	1242.4	1232.92	1223.52	1214.19	1204.92	1195.74	1186.62	1177.58	1168.61	1159.71	1150.88	1142.11	1133.42	1124.8	1116.25	1107.76	1099.34	1091	1082.71	1074.5	1066.35	1058.27	1050.25	1042.3	1034.43	1026.61	1018.86	1011.18	1003.57	996.019	988.537	981.125	973.772	966.484	959.263	952.107	945.008
1369.49	1359.49	1349.52	1339.58	1329.68	1319.82	1310	1300.22	1290.48	1280.77	1271.1	1261.47	1251.88	1242.32	1232.82	1223.4	1214.04	1204.77	1195.56	1186.43	1177.37	1168.38	1159.46	1150.61	1141.83	1133.12	1124.48	1115.91	1107.41	1098.98	1090.61	1082.31	1074.08	1065.91	1057.82	1049.78	1041.81	1033.92	1026.08	1018.31	1010.61	1002.98	995.41	987.906	980.472	973.105	965.795	958.553	951.378	944.264
1369.19	1359.2	1349.24	1339.33	1329.45	1319.6	1309.8	1300.03	1290.3	1280.61	1270.96	1261.34	1251.76	1242.22	1232.72	1223.28	1213.91	1204.61	1195.39	1186.24	1177.16	1168.15	1159.21	1150.35	1141.55	1132.83	1124.17	1115.58	1107.06	1098.61	1090.23	1081.91	1073.67	1065.49	1057.37	1049.32	1041.34	1033.42	1025.57	1017.78	1010.05	1002.4	994.816	987.291	979.834	972.446	965.121	957.858	950.662	943.534
1368.86	1358.88	1348.94	1339.04	1329.18	1319.36	1309.57	1299.81	1290.1	1280.42	1270.78	1261.19	1251.62	1242.1	1232.61	1223.17	1213.78	1204.46	1195.22	1186.05	1176.95	1167.93	1158.98	1150.09	1141.28	1132.53	1123.86	1115.26	1106.72	1098.25	1089.85	1081.52	1073.26	1065.06	1056.93	1048.86	1040.86	1032.93	1025.06	1017.26	1009.51	1001.84	994.231	986.691	979.212	971.803	964.462	957.179	949.962	942.812
1368.5	1358.54	1348.61	1338.73	1328.88	1319.08	1309.31	1299.57	1289.87	1280.21	1270.59	1261	1251.45	1241.95	1232.47	1223.04	1213.65	1204.31	1195.06	1185.87	1176.75	1167.71	1158.74	1149.84	1141.01	1132.25	1123.56	1114.93	1106.38	1097.9	1089.48	1081.14	1072.85	1064.64	1056.49	1048.41	1040.4	1032.45	1024.56	1016.74	1008.98	1001.29	993.662	986.104	978.606	971.175	963.812	956.515	949.277	942.106
1368.11	1358.16	1348.26	1338.39	1328.56	1318.76	1309.01	1299.3	1289.61	1279.97	1270.36	1260.79	1251.26	1241.77	1232.31	1222.89	1213.51	1204.17	1194.89	1185.69	1176.56	1167.5	1158.51	1149.59	1140.74	1131.96	1123.26	1114.62	1106.05	1097.55	1089.12	1080.75	1072.46	1064.22	1056.06	1047.97	1039.93	1031.97	1024.07	1016.23	1008.46	1000.75	993.108	985.528	978.016	970.563	963.178	955.862	948.607	941.415
1367.69	1357.76	1347.88	1338.02	1328.21	1318.43	1308.69	1298.99	1289.33	1279.7	1270.11	1260.56	1251.04	1241.56	1232.12	1222.72	1213.35	1204.02	1194.74	1185.52	1176.36	1167.29	1158.28	1149.34	1140.48	1131.68	1122.96	1114.3	1105.72	1097.2	1088.75	1080.37	1072.06	1063.82	1055.64	1047.52	1039.48	1031.49	1023.58	1015.73	1007.94	1000.22	992.56	984.965	977.433	969.966	962.559	955.222	947.953	940.74
1367.25	1357.34	1347.46	1337.63	1327.83	1318.07	1308.34	1298.66	1289.01	1279.4	1269.83	1260.29	1250.79	1241.33	1231.9	1222.51	1213.16	1203.85	1194.58	1185.34	1176.18	1167.08	1158.05	1149.1	1140.22	1131.41	1122.67	1114	1105.39	1096.86	1088.4	1080	1071.67	1063.41	1055.21	1047.08	1039.02	1031.03	1023.09	1015.23	1007.43	999.689	992.016	984.406	976.86	969.377	961.957	954.598	947.307	940.08
1366.78	1356.88	1347.03	1337.21	1327.42	1317.68	1307.97	1298.3	1288.66	1279.07	1269.52	1260	1250.51	1241.07	1231.66	1222.29	1212.95	1203.65	1194.39	1185.17	1175.99	1166.88	1157.83	1148.86	1139.97	1131.13	1122.38	1113.69	1105.07	1096.52	1088.04	1079.63	1071.28	1063	1054.79	1046.65	1038.57	1030.56	1022.61	1014.73	1006.92	999.164	991.476	983.853	976.292	968.795	961.36	953.988	946.676	939.433
1366.28	1356.4	1346.56	1336.76	1326.99	1317.26	1307.57	1297.91	1288.3	1278.72	1269.18	1259.67	1250.21	1240.78	1231.39	1222.03	1212.71	1203.43	1194.18	1184.98	1175.81	1166.68	1157.62	1148.63	1139.71	1130.87	1122.09	1113.39	1104.75	1096.18	1087.69	1079.26	1070.9	1062.6	1054.38	1046.22	1038.12	1030.1	1022.14	1014.24	1006.41	998.643	990.942	983.303	975.729	968.217	960.769	953.382	946.059	938.795
1365.75	1355.89	1346.07	1336.28	1326.53	1316.82	1307.14	1297.5	1287.9	1278.34	1268.81	1259.32	1249.87	1240.46	1231.08	1221.74	1212.44	1203.18	1193.95	1184.76	1175.6	1166.48	1157.41	1148.4	1139.47	1130.6	1121.81	1113.09	1104.44	1095.86	1087.34	1078.9	1070.52	1062.21	1053.97	1045.79	1037.68	1029.64	1021.66	1013.75	1005.91	998.127	990.41	982.759	975.169	967.645	960.181	952.782	945.443	938.169
1365.2	1355.36	1345.55	1335.78	1326.05	1316.35	1306.69	1297.06	1287.48	1277.93	1268.42	1258.95	1249.51	1240.11	1230.75	1221.43	1212.14	1202.9	1193.69	1184.51	1175.37	1166.27	1157.2	1148.18	1139.23	1130.35	1121.54	1112.8	1104.13	1095.53	1087	1078.53	1070.14	1061.82	1053.56	1045.37	1037.24	1029.19	1021.2	1013.27	1005.41	997.614	989.884	982.217	974.615	967.075	959.6	952.185	944.835	937.543
1364.62	1354.79	1345	1335.25	1325.53	1315.85	1306.21	1296.6	1287.03	1277.5	1268	1258.54	1249.12	1239.74	1230.4	1221.09	1211.82	1202.58	1193.39	1184.23	1175.11	1166.02	1156.98	1147.96	1139	1130.09	1121.27	1112.51	1103.82	1095.21	1086.66	1078.18	1069.77	1061.43	1053.16	1044.95	1036.81	1028.74	1020.73	1012.79	1004.91	997.106	989.36	981.681	974.063	966.511	959.019	951.594	944.227	936.926
1364.01	1354.2	1344.43	1334.69	1324.99	1315.33	1305.7	1296.11	1286.56	1277.04	1267.56	1258.12	1248.71	1239.34	1230.01	1220.72	1211.46	1202.25	1193.07	1183.92	1174.82	1165.75	1156.72	1147.72	1138.76	1129.85	1121	1112.23	1103.53	1094.89	1086.33	1077.83	1069.4	1061.05	1052.76	1044.53	1036.38	1028.29	1020.27	1012.31	1004.43	996.6	988.842	981.146	973.517	965.948	958.446	951.003	943.627	936.309
1363.37	1353.58	1343.83	1334.11	1324.42	1314.78	1305.17	1295.59	1286.06	1276.55	1267.09	1257.66	1248.27	1238.92	1229.61	1220.33	1211.09	1201.88	1192.72	1183.59	1174.5	1165.45	1156.44	1147.46	1138.51	1129.61	1120.75	1111.95	1103.23	1094.58	1086	1077.49	1069.04	1060.67	1052.36	1044.12	1035.95	1027.85	1019.81	1011.84	1003.94	996.1	988.326	980.619	972.972	965.393	957.874	950.421	943.027	935.7
1362.7	1352.93	1343.2	1333.49	1323.83	1314.2	1304.6	1295.05	1285.53	1276.04	1266.6	1257.18	1247.81	1238.47	1229.17	1219.91	1210.69	1201.5	1192.35	1183.23	1174.16	1165.12	1156.12	1147.16	1138.23	1129.34	1120.49	1111.68	1102.94	1094.27	1085.68	1077.15	1068.69	1060.3	1051.97	1043.72	1035.53	1027.41	1019.36	1011.37	1003.46	995.602	987.816	980.091	972.435	964.838	957.309	949.838	942.435	935.09
1362	1352.25	1342.54	1332.85	1323.2	1313.59	1304.02	1294.47	1284.97	1275.51	1266.07	1256.68	1247.32	1238	1228.71	1219.47	1210.26	1201.09	1191.95	1182.85	1173.79	1164.77	1155.78	1146.83	1137.92	1129.05	1120.21	1111.41	1102.66	1093.98	1085.36	1076.81	1068.34	1059.93	1051.59	1043.32	1035.12	1026.98	1018.91	1010.91	1002.98	995.111	987.307	979.572	971.897	964.291	956.743	949.264	941.842	934.489
1361.26	1351.54	1341.84	1332.18	1322.56	1312.96	1303.4	1293.88	1284.39	1274.94	1265.53	1256.15	1246.8	1237.5	1228.23	1219	1209.81	1200.65	1191.53	1182.44	1173.4	1164.39	1155.42	1146.48	1137.59	1128.73	1119.91	1111.12	1102.38	1093.68	1085.05	1076.48	1067.99	1059.57	1051.21	1042.93	1034.71	1026.56	1018.47	1010.46	1002.51	994.623	986.807	979.053	971.368	963.743	956.187	948.689	941.259	933.886
1360.48	1350.79	1341.12	1331.48	1321.88	1312.3	1302.76	1293.25	1283.78	1274.35	1264.95	1255.59	1246.26	1236.97	1227.72	1218.5	1209.33	1200.19	1191.08	1182.01	1172.98	1163.98	1155.03	1146.11	1137.23	1128.38	1119.58	1110.81	1102.08	1093.38	1084.74	1076.16	1067.65	1059.21	1050.84	1042.54	1034.3	1026.14	1018.04	1010.01	1002.04	994.142	986.309	978.544	970.84	963.205	955.63	948.123	940.674	933.295
1359.68	1350	1340.36	1330.75	1321.16	1311.61	1302.09	1292.6	1283.15	1273.73	1264.35	1255	1245.7	1236.42	1227.19	1217.99	1208.82	1199.7	1190.61	1181.55	1172.54	1163.56	1154.61	1145.71	1136.84	1128.01	1119.22	1110.47	1101.75	1093.07	1084.43	1075.84	1067.31	1058.86	1050.47	1042.15	1033.9	1025.72	1017.61	1009.56	1001.58	993.666	985.819	978.036	970.321	962.668	955.083	947.557	940.1	932.7
1358.83	1349.19	1339.57	1329.98	1320.42	1310.89	1301.39	1291.92	1282.48	1273.08	1263.72	1254.39	1245.1	1235.85	1226.62	1217.44	1208.29	1199.18	1190.11	1181.07	1172.07	1163.11	1154.18	1145.29	1136.43	1127.62	1118.84	1110.1	1101.4	1092.73	1084.1	1075.51	1066.98	1058.5	1050.1	1041.77	1033.51	1025.31	1017.18	1009.12	1001.12	993.195	985.332	977.537	969.804	962.14	954.536	947.001	939.524	932.117
1357.95	1348.33	1338.74	1329.17	1319.64	1310.13	1300.65	1291.21	1281.8	1272.41	1263.07	1253.76	1244.48	1235.24	1226.04	1216.87	1207.74	1198.64	1189.59	1180.56	1171.58	1162.63	1153.72	1144.84	1136	1127.2	1118.44	1109.71	1101.02	1092.37	1083.76	1075.18	1066.64	1058.16	1049.74	1041.39	1033.11	1024.9	1016.75	1008.68	1000.67	992.727	984.851	977.039	969.296	961.613	954	946.445	938.96	931.532
1357.04	1347.44	1337.87	1328.34	1318.82	1309.34	1299.89	1290.47	1281.08	1271.71	1262.39	1253.09	1243.83	1234.61	1225.43	1216.27	1207.16	1198.08	1189.04	1180.03	1171.06	1162.13	1153.23	1144.37	1135.55	1126.76	1118.01	1109.3	1100.62	1091.99	1083.39	1074.82	1066.3	1057.81	1049.38	1041.01	1032.72	1024.49	1016.34	1008.24	1000.22	992.263	984.371	976.547	968.787	961.095	953.463	945.9	938.395	930.96
1356.09	1346.52	1336.97	1327.46	1317.98	1308.52	1299.09	1289.69	1280.32	1270.99	1261.68	1252.4	1243.16	1233.96	1224.79	1215.65	1206.55	1197.49	1188.46	1179.47	1170.52	1161.6	1152.72	1143.88	1135.07	1126.29	1117.56	1108.86	1100.2	1091.58	1082.99	1074.44	1065.93	1057.46	1049.02	1040.64	1032.33	1024.09	1015.92	1007.81	999.773	991.801	983.897	976.057	968.285	960.575	952.934	945.352	937.84	930.385
1355.1	1345.56	1336.04	1326.55	1317.09	1307.66	1298.26	1288.88	1279.54	1270.22	1260.94	1251.68	1242.46	1233.27	1224.12	1215	1205.92	1196.87	1187.86	1178.89	1169.95	1161.05	1152.19	1143.36	1134.56	1125.8	1117.08	1108.4	1099.76	1091.15	1082.57	1074.04	1065.54	1057.08	1048.66	1040.27	1031.95	1023.69	1015.5	1007.38	999.33	991.345	983.424	975.573	967.783	960.063	952.403	944.814	937.282	929.821
1354.07	1344.56	1335.07	1325.61	1316.18	1306.77	1297.39	1288.04	1278.72	1269.43	1260.17	1250.94	1241.73	1232.56	1223.43	1214.33	1205.27	1196.23	1187.24	1178.28	1169.36	1160.47	1151.62	1142.81	1134.03	1125.29	1116.59	1107.92	1099.29	1090.69	1082.13	1073.61	1065.13	1056.68	1048.27	1039.9	1031.57	1023.3	1015.09	1006.96	998.891	990.89	982.957	975.088	967.289	959.55	951.883	944.273	936.735	929.253
1353.01	1343.52	1334.06	1324.63	1315.22	1305.84	1296.49	1287.17	1277.87	1268.6	1259.36	1250.15	1240.98	1231.83	1222.71	1213.63	1204.58	1195.57	1186.59	1177.65	1168.74	1159.87	1151.04	1142.24	1133.48	1124.75	1116.06	1107.41	1098.79	1090.21	1081.67	1073.16	1064.69	1056.26	1047.86	1039.51	1031.18	1022.9	1014.69	1006.54	998.454	990.441	982.491	974.612	966.794	959.047	951.359	943.743	936.184	928.695
1351.91	1342.45	1333.01	1323.61	1314.23	1304.88	1295.55	1286.25	1276.98	1267.74	1258.53	1249.34	1240.19	1231.06	1221.97	1212.9	1203.87	1194.88	1185.92	1176.99	1168.1	1159.25	1150.43	1141.65	1132.9	1124.19	1115.52	1106.88	1098.28	1089.71	1081.18	1072.69	1064.23	1055.82	1047.43	1039.09	1030.78	1022.51	1014.28	1006.12	998.023	989.992	982.031	974.134	966.307	958.54	950.845	943.208	935.643	928.135
1350.79	1341.34	1331.93	1322.55	1313.2	1303.87	1294.58	1285.3	1276.06	1266.85	1257.66	1248.5	1239.36	1230.26	1221.19	1212.15	1203.14	1194.16	1185.22	1176.31	1167.43	1158.6	1149.79	1141.03	1132.3	1123.6	1114.95	1106.32	1097.73	1089.18	1080.67	1072.19	1063.75	1055.35	1046.98	1038.65	1030.36	1022.1	1013.88	1005.7	997.592	989.55	981.571	973.664	965.818	958.043	950.328	942.684	935.099	927.584
1349.64	1340.21	1330.82	1321.46	1312.13	1302.84	1293.56	1284.32	1275.1	1265.91	1256.75	1247.61	1238.51	1229.43	1220.38	1211.36	1202.37	1193.41	1184.49	1175.6	1166.74	1157.92	1149.13	1140.38	1131.67	1122.99	1114.35	1105.74	1097.17	1088.63	1080.14	1071.67	1063.25	1054.86	1046.51	1038.19	1029.91	1021.66	1013.46	1005.29	997.167	989.107	981.119	973.193	965.338	957.544	949.821	942.157	934.564	927.03
1348.46	1339.06	1329.69	1320.34	1311.03	1301.76	1292.52	1283.3	1274.11	1264.94	1255.81	1246.7	1237.62	1228.57	1219.54	1210.54	1201.58	1192.64	1183.74	1174.86	1166.03	1157.22	1148.45	1139.72	1131.02	1122.35	1113.73	1105.14	1096.58	1088.06	1079.58	1071.13	1062.72	1054.34	1046.01	1037.7	1029.44	1021.21	1013.01	1004.86	996.741	988.672	980.665	972.73	964.856	957.054	949.311	941.64	934.027	926.485
1347.26	1337.88	1328.53	1319.2	1309.91	1300.66	1291.43	1282.24	1273.08	1263.94	1254.83	1245.75	1236.69	1227.66	1218.66	1209.69	1200.75	1191.84	1182.95	1174.1	1165.28	1156.5	1147.74	1139.02	1130.34	1121.69	1113.08	1104.51	1095.97	1087.46	1079	1070.56	1062.17	1053.81	1045.48	1037.19	1028.94	1020.73	1012.55	1004.41	996.302	988.235	980.219	972.265	964.383	956.56	948.81	941.119	933.499	925.938
1346.03	1336.67	1327.34	1318.04	1308.77	1299.53	1290.32	1281.15	1272.01	1262.9	1253.82	1244.76	1235.73	1226.73	1217.75	1208.81	1199.89	1191	1182.14	1173.31	1164.51	1155.74	1147.01	1138.31	1129.64	1121.01	1112.41	1103.86	1095.33	1086.84	1078.39	1069.97	1061.59	1053.25	1044.94	1036.66	1028.43	1020.23	1012.06	1003.93	995.842	987.788	979.771	971.808	963.906	956.076	948.306	940.608	932.968	925.4
1344.77	1335.43	1326.12	1316.84	1307.59	1298.37	1289.19	1280.03	1270.91	1261.82	1252.76	1243.74	1234.73	1225.76	1216.81	1207.89	1198.99	1190.13	1181.29	1172.49	1163.71	1154.96	1146.25	1137.57	1128.92	1120.3	1111.72	1103.18	1094.67	1086.2	1077.76	1069.36	1060.99	1052.66	1044.37	1036.11	1027.89	1019.7	1011.55	1003.44	995.36	987.319	979.315	971.349	963.438	955.589	947.811	940.093	932.446	924.858
1343.48	1334.16	1324.88	1315.62	1306.39	1297.19	1288.02	1278.89	1269.79	1260.72	1251.68	1242.68	1233.7	1224.75	1215.83	1206.93	1198.06	1189.22	1180.41	1171.63	1162.88	1154.15	1145.46	1136.8	1128.17	1119.57	1111.01	1102.48	1093.99	1085.53	1077.11	1068.72	1060.37	1052.06	1043.78	1035.53	1027.32	1019.15	1011.02	1002.92	994.856	986.828	978.838	970.885	962.968	955.11	947.312	939.587	931.92	924.326
1342.18	1332.88	1323.6	1314.37	1305.16	1295.99	1286.84	1277.72	1268.64	1259.59	1250.57	1241.59	1232.63	1223.71	1214.81	1205.94	1197.1	1188.28	1179.5	1170.74	1162.01	1153.31	1144.64	1136	1127.39	1118.81	1110.26	1101.75	1093.28	1084.84	1076.43	1068.06	1059.73	1051.43	1043.16	1034.93	1026.74	1018.58	1010.46	1002.38	994.33	986.316	978.339	970.4	962.496	954.629	946.823	939.078	931.404	923.79
1340.86	1331.57	1322.31	1313.09	1303.9	1294.75	1285.62	1276.53	1267.46	1258.43	1249.44	1240.47	1231.53	1222.63	1213.76	1204.92	1196.1	1187.31	1178.55	1169.82	1161.11	1152.43	1143.79	1135.17	1126.58	1118.02	1109.5	1101	1092.54	1084.12	1075.73	1067.38	1059.06	1050.77	1042.52	1034.31	1026.13	1017.99	1009.88	1001.81	993.782	985.782	977.819	969.893	962.003	954.148	946.331	938.577	930.884	923.263
1339.52	1330.24	1321	1311.8	1302.62	1293.49	1284.38	1275.31	1266.26	1257.25	1248.27	1239.33	1230.41	1221.53	1212.67	1203.86	1195.07	1186.3	1177.57	1168.86	1160.18	1151.53	1142.9	1134.31	1125.74	1117.2	1108.7	1100.22	1091.78	1083.38	1075	1066.67	1058.36	1050.1	1041.86	1033.66	1025.5	1017.37	1009.28	1001.23	993.209	985.226	977.277	969.365	961.488	953.647	945.841	938.074	930.373	922.733
1338.16	1328.9	1319.67	1310.48	1301.33	1292.2	1283.11	1274.06	1265.04	1256.05	1247.09	1238.16	1229.26	1220.4	1211.56	1202.76	1194	1185.26	1176.55	1167.87	1159.21	1150.58	1141.98	1133.41	1124.87	1116.36	1107.87	1099.42	1091	1082.61	1074.25	1065.93	1057.65	1049.4	1041.18	1033	1024.85	1016.74	1008.66	1000.62	992.615	984.647	976.713	968.815	960.952	953.124	945.332	937.576	929.86	922.211
1336.78	1327.53	1318.32	1309.15	1300.01	1290.9	1281.83	1272.79	1263.79	1254.81	1245.87	1236.96	1228.09	1219.24	1210.43	1201.65	1192.9	1184.18	1175.49	1166.84	1158.21	1149.61	1141.03	1132.49	1123.97	1115.48	1107.01	1098.58	1090.18	1081.81	1073.47	1065.17	1056.9	1048.67	1040.47	1032.3	1024.17	1016.07	1008.01	999.988	991.998	984.045	976.126	968.243	960.394	952.58	944.802	937.059	929.353	921.687
1335.4	1326.16	1316.96	1307.8	1298.67	1289.58	1280.52	1271.5	1262.51	1253.56	1244.63	1235.74	1226.89	1218.06	1209.27	1200.5	1191.77	1183.07	1174.41	1165.77	1157.17	1148.6	1140.05	1131.53	1123.03	1114.56	1106.13	1097.72	1089.34	1080.99	1072.67	1064.39	1056.13	1047.92	1039.73	1031.59	1023.47	1015.39	1007.34	999.333	991.359	983.42	975.516	967.649	959.815	952.015	944.251	936.522	928.829	921.171
1334	1324.77	1315.58	1306.43	1297.32	1288.24	1279.2	1270.19	1261.22	1252.28	1243.37	1234.5	1225.66	1216.86	1208.08	1199.34	1190.62	1181.94	1173.3	1164.68	1156.1	1147.55	1139.03	1130.53	1122.06	1113.62	1105.21	1096.82	1088.46	1080.14	1071.84	1063.57	1055.34	1047.14	1038.97	1030.84	1022.74	1014.68	1006.65	998.655	990.695	982.772	974.883	967.031	959.214	951.429	943.679	935.963	928.284	920.64
1332.58	1323.37	1314.19	1305.06	1295.96	1286.89	1277.86	1268.87	1259.91	1250.99	1242.09	1233.24	1224.41	1215.62	1206.87	1198.14	1189.45	1180.79	1172.16	1163.57	1155	1146.47	1137.97	1129.5	1121.05	1112.64	1104.25	1095.89	1087.56	1079.25	1070.98	1062.73	1054.52	1046.34	1038.19	1030.07	1021.99	1013.95	1005.93	997.954	990.009	982.1	974.227	966.39	958.588	950.821	943.085	935.384	927.719	920.089
1331.16	1321.95	1312.79	1303.66	1294.57	1285.52	1276.51	1267.52	1258.58	1249.67	1240.8	1231.95	1223.15	1214.37	1205.63	1196.93	1188.25	1179.61	1171	1162.42	1153.88	1145.36	1136.88	1128.43	1120.01	1111.62	1103.26	1094.93	1086.62	1078.34	1070.09	1061.86	1053.67	1045.51	1037.38	1029.28	1021.22	1013.19	1005.19	997.229	989.3	981.406	973.548	965.725	957.938	950.187	942.469	934.783	927.132	919.517
1329.72	1320.53	1311.37	1302.26	1293.18	1284.14	1275.14	1266.17	1257.23	1248.34	1239.48	1230.65	1221.86	1213.1	1204.38	1195.69	1187.03	1178.41	1169.82	1161.26	1152.73	1144.24	1135.77	1127.34	1118.94	1110.57	1102.24	1093.92	1085.64	1077.39	1069.16	1060.96	1052.79	1044.65	1036.54	1028.46	1020.41	1012.4	1004.42	996.48	988.567	980.689	972.846	965.039	957.267	949.53	941.829	934.159	926.523	918.922
1328.29	1319.09	1309.94	1300.84	1291.77	1282.74	1273.75	1264.79	1255.88	1246.99	1238.15	1229.34	1220.56	1211.81	1203.1	1194.43	1185.79	1177.18	1168.61	1160.07	1151.56	1143.08	1134.64	1126.22	1117.84	1109.49	1101.18	1092.89	1084.63	1076.41	1068.2	1060.03	1051.88	1043.76	1035.68	1027.62	1019.59	1011.59	1003.63	995.704	987.811	979.949	972.122	964.33	956.573	948.851	941.164	933.513	925.892	918.306
1326.86	1317.67	1308.52	1299.41	1290.35	1281.33	1272.35	1263.41	1254.5	1245.63	1236.8	1228	1219.23	1210.51	1201.81	1193.15	1184.53	1175.93	1167.37	1158.85	1150.36	1141.91	1133.48	1125.08	1116.72	1108.39	1100.09	1091.83	1083.59	1075.38	1067.21	1059.06	1050.94	1042.84	1034.78	1026.74	1018.74	1010.76	1002.81	994.904	987.028	979.185	971.374	963.598	955.856	948.15	940.479	932.842	925.238	917.667
1325.44	1316.25	1307.1	1297.99	1288.93	1279.91	1270.94	1262.01	1253.11	1244.25	1235.43	1226.65	1217.9	1209.18	1200.5	1191.86	1183.25	1174.67	1166.12	1157.61	1149.14	1140.7	1132.3	1123.92	1115.58	1107.26	1098.98	1090.73	1082.52	1074.33	1066.18	1058.06	1049.96	1041.89	1033.85	1025.83	1017.85	1009.9	1001.97	994.078	986.219	978.394	970.603	962.843	955.118	947.427	939.771	932.149	924.561	917.006
1324.04	1314.84	1305.69	1296.58	1287.52	1278.5	1269.53	1260.6	1251.71	1242.87	1234.06	1225.28	1216.54	1207.84	1199.17	1190.54	1181.95	1173.39	1164.85	1156.36	1147.9	1139.48	1131.09	1122.73	1114.41	1106.11	1097.85	1089.62	1081.42	1073.26	1065.12	1057.02	1048.95	1040.9	1032.88	1024.9	1016.93	1009	1001.1	993.226	985.385	977.577	969.804	962.064	954.356	946.681	939.04	931.434	923.862	916.323
1322.65	1313.44	1304.29	1295.18	1286.12	1277.1	1268.12	1259.2	1250.31	1241.47	1232.67	1223.9	1215.18	1206.49	1197.83	1189.21	1180.63	1172.08	1163.57	1155.09	1146.64	1138.23	1129.86	1121.52	1113.21	1104.94	1096.69	1088.48	1080.3	1072.15	1064.04	1055.95	1047.9	1039.88	1031.89	1023.92	1015.98	1008.08	1000.19	992.346	984.524	976.735	968.979	961.257	953.568	945.912	938.288	930.698	923.141	915.618
1321.27	1312.06	1302.9	1293.79	1284.72	1275.7	1266.73	1257.8	1248.91	1240.07	1231.27	1222.51	1213.8	1205.12	1196.48	1187.87	1179.3	1170.77	1162.27	1153.8	1145.37	1136.97	1128.61	1120.28	1111.99	1103.74	1095.51	1087.32	1079.16	1071.03	1062.93	1054.86	1046.83	1038.83	1030.86	1022.92	1015	1007.12	999.261	991.432	983.635	975.867	968.129	960.424	952.753	945.115	937.511	929.937	922.397	914.89
1319.91	1310.69	1301.53	1292.41	1283.34	1274.32	1265.34	1256.41	1247.53	1238.69	1229.89	1221.13	1212.41	1203.74	1195.11	1186.51	1177.95	1169.43	1160.95	1152.49	1144.08	1135.69	1127.35	1119.03	1110.75	1102.51	1094.31	1086.13	1077.99	1069.88	1061.8	1053.75	1045.73	1037.75	1029.8	1021.88	1013.99	1006.13	998.294	990.49	982.713	974.968	967.252	959.566	951.912	944.292	936.706	929.152	921.629	914.138
1318.56	1309.34	1300.17	1291.05	1281.97	1272.95	1263.97	1255.04	1246.15	1237.31	1228.51	1219.75	1211.03	1202.36	1193.73	1185.14	1176.6	1168.09	1159.61	1151.17	1142.77	1134.4	1126.07	1117.77	1109.5	1101.27	1093.08	1084.92	1076.8	1068.7	1060.64	1052.61	1044.62	1036.65	1028.71	1020.81	1012.94	1005.1	997.293	989.513	981.762	974.037	966.344	958.681	951.046	943.444	935.875	928.339	920.836	913.362
1317.22	1307.99	1298.82	1289.7	1280.62	1271.59	1262.6	1253.67	1244.78	1235.94	1227.14	1218.38	1209.67	1200.99	1192.36	1183.78	1175.23	1166.73	1158.27	1149.84	1141.45	1133.09	1124.77	1116.48	1108.23	1100.01	1091.83	1083.69	1075.58	1067.51	1059.46	1051.45	1043.47	1035.52	1027.61	1019.72	1011.87	1004.05	996.263	988.505	980.776	973.078	965.405	957.763	950.152	942.569	935.018	927.5	920.015	912.562
1315.89	1306.66	1297.48	1288.35	1279.27	1270.24	1261.25	1252.31	1243.42	1234.58	1225.78	1217.02	1208.3	1199.63	1191	1182.42	1173.87	1165.37	1156.91	1148.49	1140.11	1131.77	1123.46	1115.19	1106.95	1098.74	1090.57	1082.44	1074.34	1066.28	1058.26	1050.27	1042.31	1034.38	1026.48	1018.61	1010.77	1002.97	995.203	987.467	979.76	972.083	964.437	956.816	949.226	941.666	934.135	926.635	919.168	911.734
1314.58	1305.35	1296.16	1287.03	1277.94	1268.9	1259.91	1250.97	1242.07	1233.23	1224.43	1215.67	1206.95	1198.28	1189.65	1181.07	1172.52	1164.02	1155.56	1147.14	1138.77	1130.43	1122.13	1113.87	1105.65	1097.46	1089.3	1081.18	1073.09	1065.04	1057.03	1049.06	1041.12	1033.2	1025.32	1017.48	1009.66	1001.87	994.122	986.402	978.715	971.058	963.433	955.839	948.27	940.731	933.223	925.744	918.295	910.878
1313.27	1304.04	1294.85	1285.71	1276.62	1267.58	1258.58	1249.64	1240.74	1231.89	1223.08	1214.32	1205.61	1196.94	1188.31	1179.72	1171.18	1162.68	1154.22	1145.8	1137.43	1129.09	1120.8	1112.55	1104.34	1096.16	1088.01	1079.91	1071.83	1063.79	1055.79	1047.83	1039.9	1032.01	1024.15	1016.32	1008.52	1000.75	993.018	985.316	977.647	970.008	962.401	954.827	947.284	939.768	932.28	924.823	917.396	909.998
1311.96	1302.74	1293.56	1284.41	1275.32	1266.27	1257.27	1248.32	1239.41	1230.56	1221.75	1212.99	1204.27	1195.6	1186.97	1178.39	1169.84	1161.35	1152.89	1144.47	1136.09	1127.76	1119.47	1111.22	1103.01	1094.84	1086.71	1078.62	1070.56	1062.53	1054.54	1046.59	1038.67	1030.79	1022.95	1015.14	1007.36	999.609	991.892	984.207	976.555	968.936	961.347	953.789	946.265	938.773	931.309	923.872	916.466	909.091
1310.66	1301.45	1292.27	1283.12	1274.02	1264.97	1255.97	1247.01	1238.1	1229.24	1220.43	1211.67	1202.95	1194.27	1185.65	1177.06	1168.52	1160.02	1151.56	1143.14	1134.77	1126.44	1118.15	1109.9	1101.69	1093.53	1085.4	1077.31	1069.27	1061.25	1053.28	1045.33	1037.43	1029.56	1021.73	1013.94	1006.18	998.444	990.744	983.077	975.442	967.84	960.27	952.73	945.222	937.747	930.305	922.894	915.508	908.153
1309.36	1300.15	1290.98	1281.84	1272.74	1263.68	1254.68	1245.72	1236.81	1227.94	1219.13	1210.36	1201.64	1192.96	1184.33	1175.74	1167.2	1158.7	1150.24	1141.83	1133.45	1125.12	1116.83	1108.58	1100.38	1092.22	1084.09	1076.01	1067.96	1059.96	1052	1044.07	1036.17	1028.32	1020.5	1012.71	1004.97	997.256	989.574	981.925	974.307	966.722	959.17	951.649	944.158	936.699	929.274	921.882	914.521	907.187
1308.08	1298.87	1289.7	1280.56	1271.46	1262.41	1253.4	1244.43	1235.52	1226.65	1217.83	1209.06	1200.33	1191.65	1183.02	1174.43	1165.89	1157.39	1148.93	1140.52	1132.14	1123.81	1115.52	1107.28	1099.07	1090.91	1082.79	1074.71	1066.66	1058.67	1050.71	1042.79	1034.91	1027.06	1019.25	1011.48	1003.74	996.046	988.383	980.751	973.151	965.583	958.048	950.545	943.072	935.631	928.222	920.846	913.502	906.192
1306.8	1297.59	1288.42	1279.29	1270.2	1261.14	1252.12	1243.16	1234.24	1225.37	1216.55	1207.77	1199.04	1190.36	1181.73	1173.14	1164.59	1156.09	1147.63	1139.22	1130.85	1122.51	1114.23	1105.98	1097.78	1089.61	1081.49	1073.41	1065.37	1057.38	1049.42	1041.5	1033.63	1025.79	1017.99	1010.23	1002.51	994.819	987.171	979.556	971.973	964.423	956.905	949.419	941.965	934.541	927.149	919.789	912.462	905.168
1305.54	1296.32	1287.15	1278.02	1268.93	1259.88	1250.86	1241.89	1232.97	1224.1	1215.27	1206.49	1197.76	1189.08	1180.44	1171.85	1163.3	1154.8	1146.34	1137.93	1129.55	1121.22	1112.93	1104.69	1096.49	1088.33	1080.2	1072.12	1064.09	1056.09	1048.14	1040.22	1032.35	1024.52	1016.73	1008.97	1001.26	993.58	985.941	978.34	970.775	963.241	955.74	948.272	940.835	933.43	926.055	918.712	911.401	904.123
1304.28	1295.06	1285.89	1276.77	1267.68	1258.63	1249.61	1240.64	1231.71	1222.84	1214.01	1205.23	1196.49	1187.8	1179.16	1170.57	1162.02	1153.51	1145.05	1136.64	1128.27	1119.94	1111.65	1103.41	1095.21	1087.04	1078.93	1070.85	1062.81	1054.82	1046.86	1038.95	1031.08	1023.25	1015.46	1007.71	1000	992.334	984.703	977.111	969.556	962.039	954.555	947.104	939.684	932.297	924.94	917.614	910.32	903.058
1303.03	1293.82	1284.64	1275.52	1266.43	1257.38	1248.38	1239.4	1230.47	1221.59	1212.75	1203.97	1195.23	1186.54	1177.9	1169.3	1160.75	1152.24	1143.78	1135.36	1126.99	1118.66	1110.37	1102.13	1093.93	1085.77	1077.65	1069.58	1061.54	1053.55	1045.6	1037.69	1029.82	1021.99	1014.2	1006.46	998.749	991.083	983.458	975.873	968.328	960.82	953.35	945.915	938.513	931.142	923.803	916.495	909.218	901.973
1301.8	1292.58	1283.41	1274.28	1265.19	1256.15	1247.14	1238.17	1229.24	1220.35	1211.51	1202.72	1193.98	1185.29	1176.64	1168.04	1159.48	1150.97	1142.51	1134.09	1125.72	1117.39	1109.1	1100.86	1092.66	1084.51	1076.39	1068.31	1060.28	1052.29	1044.34	1036.43	1028.56	1020.74	1012.95	1005.21	997.501	989.837	982.214	974.632	967.091	959.592	952.131	944.707	937.32	929.967	922.646	915.356	908.096	900.867
1300.58	1291.36	1282.18	1273.05	1263.96	1254.92	1245.91	1236.95	1228.02	1219.13	1210.28	1201.49	1192.74	1184.05	1175.39	1166.79	1158.23	1149.72	1141.25	1132.83	1124.46	1116.13	1107.84	1099.6	1091.4	1083.25	1075.13	1067.06	1059.03	1051.04	1043.09	1035.18	1027.31	1019.49	1011.71	1003.96	996.259	988.598	980.977	973.397	965.857	958.359	950.904	943.489	936.112	928.772	921.467	914.194	906.953	899.742
1299.37	1290.14	1280.96	1271.83	1262.74	1253.69	1244.69	1235.73	1226.81	1217.92	1209.07	1200.27	1191.52	1182.81	1174.16	1165.55	1156.99	1148.48	1140.01	1131.59	1123.21	1114.88	1106.59	1098.35	1090.15	1081.99	1073.88	1065.81	1057.78	1049.79	1041.84	1033.94	1026.07	1018.25	1010.47	1002.73	995.025	987.365	979.746	972.169	964.631	957.132	949.677	942.265	934.894	927.563	920.27	913.013	905.789	898.596
1298.17	1288.94	1279.76	1270.62	1261.53	1252.48	1243.48	1234.52	1225.6	1216.72	1207.86	1199.06	1190.3	1181.6	1172.94	1164.33	1155.76	1147.25	1138.77	1130.35	1121.97	1113.63	1105.35	1097.1	1088.9	1080.75	1072.64	1064.57	1056.54	1048.55	1040.6	1032.7	1024.84	1017.02	1009.24	1001.5	993.798	986.14	978.522	970.946	963.411	955.914	948.457	941.044	933.674	926.348	919.062	911.814	904.604	897.429
1296.98	1287.75	1278.57	1269.43	1260.33	1251.28	1242.28	1233.32	1224.4	1215.52	1206.68	1197.86	1189.1	1180.39	1171.73	1163.11	1154.55	1146.03	1137.55	1129.12	1120.74	1112.4	1104.11	1095.87	1087.67	1079.51	1071.4	1063.33	1055.3	1047.32	1039.37	1031.47	1023.61	1015.79	1008.01	1000.28	992.578	984.922	977.306	969.731	962.197	954.704	947.249	939.834	932.462	925.133	917.848	910.607	903.406	896.242
1295.8	1286.57	1277.38	1268.24	1259.14	1250.09	1241.09	1232.13	1223.21	1214.33	1205.49	1196.68	1187.92	1179.19	1170.52	1161.91	1153.34	1144.81	1136.34	1127.91	1119.52	1111.18	1102.89	1094.64	1086.44	1078.28	1070.17	1062.1	1054.07	1046.09	1038.15	1030.25	1022.39	1014.57	1006.8	999.061	991.365	983.71	976.096	968.523	960.991	953.5	946.047	938.635	931.262	923.931	916.644	909.4	902.2	895.043
1294.64	1285.4	1276.21	1267.07	1257.97	1248.91	1239.91	1230.94	1222.02	1213.15	1204.31	1195.51	1186.75	1178.02	1169.34	1160.71	1152.14	1143.61	1135.13	1126.7	1118.31	1109.97	1101.68	1093.43	1085.22	1077.07	1068.95	1060.88	1052.85	1044.87	1036.93	1029.03	1021.17	1013.36	1005.58	997.851	990.157	982.504	974.892	967.321	959.791	952.301	944.852	937.441	930.071	922.741	915.452	908.206	901.003	893.844
1293.5	1284.25	1275.05	1265.9	1256.8	1247.75	1238.74	1229.77	1220.85	1211.98	1203.14	1194.35	1185.58	1176.86	1168.17	1159.54	1150.95	1142.42	1133.94	1125.5	1117.12	1108.77	1100.48	1092.22	1084.02	1075.86	1067.74	1059.67	1051.64	1043.66	1035.72	1027.82	1019.96	1012.15	1004.38	996.647	988.955	981.305	973.694	966.125	958.597	951.109	943.662	936.254	928.886	921.558	914.271	907.023	899.818	892.657
1292.38	1283.12	1273.92	1264.76	1255.65	1246.59	1237.58	1228.61	1219.69	1210.81	1201.98	1193.18	1184.43	1175.7	1167.02	1158.38	1149.79	1141.25	1132.76	1124.32	1115.93	1107.58	1099.28	1091.03	1082.82	1074.66	1066.54	1058.47	1050.44	1042.45	1034.51	1026.62	1018.76	1010.95	1003.18	995.449	987.76	980.111	972.503	964.935	957.409	949.924	942.478	935.072	927.706	920.381	913.095	905.851	898.646	891.483
1291.28	1282.02	1272.8	1263.64	1254.52	1245.45	1236.43	1227.46	1218.54	1209.66	1200.82	1192.03	1183.28	1174.56	1165.88	1157.23	1148.64	1140.1	1131.6	1123.15	1114.75	1106.41	1098.1	1089.85	1081.64	1073.47	1065.35	1057.28	1049.25	1041.26	1033.32	1025.42	1017.57	1009.76	1001.99	994.258	986.571	978.923	971.317	963.752	956.228	948.744	941.301	933.897	926.533	919.209	911.926	904.683	897.481	890.318
1290.2	1280.93	1271.71	1262.54	1253.41	1244.34	1235.31	1226.33	1217.4	1208.52	1199.68	1190.89	1182.13	1173.42	1164.74	1156.1	1147.5	1138.95	1130.45	1122	1113.6	1105.24	1096.94	1088.68	1080.46	1072.3	1064.18	1056.1	1048.07	1040.08	1032.14	1024.24	1016.38	1008.57	1000.8	993.074	985.388	977.742	970.138	962.574	955.052	947.57	940.129	932.729	925.366	918.043	910.762	903.521	896.321	889.161
1289.15	1279.86	1270.63	1261.45	1252.32	1243.23	1234.2	1225.21	1216.28	1207.39	1198.55	1189.75	1181	1172.29	1163.62	1154.98	1146.38	1137.82	1129.32	1120.86	1112.45	1104.09	1095.78	1087.52	1079.3	1071.13	1063.01	1054.93	1046.9	1038.91	1030.96	1023.06	1015.21	1007.39	999.623	991.897	984.212	976.568	968.965	961.403	953.882	946.402	938.963	931.565	924.205	916.885	909.604	902.365	895.167	888.009
1288.11	1278.82	1269.58	1260.39	1251.24	1242.15	1233.11	1224.12	1215.17	1206.28	1197.43	1188.63	1179.88	1171.17	1162.5	1153.87	1145.27	1136.71	1128.2	1119.73	1111.32	1102.95	1094.64	1086.37	1078.15	1069.98	1061.85	1053.77	1045.74	1037.74	1029.8	1021.9	1014.04	1006.23	998.455	990.728	983.044	975.4	967.799	960.239	952.719	945.241	937.804	930.408	923.05	915.732	908.454	901.216	894.019	886.863
1287.11	1277.8	1268.55	1259.35	1250.2	1241.09	1232.04	1223.04	1214.09	1205.18	1196.33	1187.52	1178.77	1170.06	1161.39	1152.76	1144.17	1135.61	1127.1	1118.63	1110.2	1101.83	1093.51	1085.24	1077.01	1068.84	1060.71	1052.63	1044.59	1036.59	1028.65	1020.74	1012.88	1005.07	997.296	989.568	981.883	974.241	966.64	959.081	951.563	944.086	936.65	929.256	921.902	914.585	907.309	900.073	892.878	885.723
1286.12	1276.8	1267.54	1258.33	1249.17	1240.06	1231	1221.99	1213.03	1204.12	1195.25	1186.44	1177.68	1168.96	1160.29	1151.66	1143.07	1134.52	1126.01	1117.53	1109.11	1100.73	1092.4	1084.12	1075.89	1067.71	1059.57	1051.49	1043.45	1035.45	1027.5	1019.6	1011.74	1003.92	996.146	988.416	980.73	973.088	965.488	957.93	950.413	942.938	935.504	928.111	920.759	913.444	906.171	898.937	891.744	884.59
1285.16	1275.83	1266.56	1257.33	1248.16	1239.04	1229.97	1220.95	1211.98	1203.06	1194.19	1185.37	1176.6	1167.88	1159.2	1150.57	1141.98	1133.44	1124.93	1116.45	1108.02	1099.64	1091.3	1083.02	1074.78	1066.59	1058.45	1050.36	1042.32	1034.32	1026.37	1018.46	1010.6	1002.78	995.006	987.275	979.588	971.945	964.344	956.786	949.271	941.797	934.364	926.973	919.622	912.31	905.038	897.806	890.615	883.464
1284.22	1274.88	1265.6	1256.37	1247.18	1238.05	1228.97	1219.94	1210.96	1202.03	1193.16	1184.33	1175.55	1166.82	1158.14	1149.5	1140.91	1132.36	1123.85	1115.38	1106.95	1098.56	1090.22	1081.93	1073.69	1065.49	1057.35	1049.25	1041.2	1033.2	1025.25	1017.34	1009.47	1001.65	993.876	986.144	978.456	970.811	963.21	955.651	948.136	940.663	933.232	925.841	918.492	911.182	903.912	896.682	889.492	882.343
1283.3	1273.95	1264.66	1255.42	1246.23	1237.09	1228	1218.96	1209.97	1201.03	1192.14	1183.3	1174.52	1165.78	1157.09	1148.45	1139.85	1131.3	1122.79	1114.32	1105.89	1097.5	1089.15	1080.86	1072.61	1064.41	1056.26	1048.16	1040.1	1032.09	1024.13	1016.22	1008.36	1000.53	992.756	985.023	977.333	969.688	962.086	954.526	947.01	939.537	932.106	924.717	917.369	910.06	902.792	895.564	888.376	881.229
1282.41	1273.05	1263.75	1254.49	1245.29	1236.14	1227.04	1217.99	1208.99	1200.05	1191.15	1182.31	1173.51	1164.76	1156.06	1147.42	1138.81	1130.25	1121.74	1113.27	1104.84	1096.45	1088.1	1079.8	1071.54	1063.34	1055.18	1047.07	1039.02	1031	1023.04	1015.12	1007.25	999.428	991.648	983.913	976.222	968.575	960.971	953.411	945.894	938.42	930.989	923.6	916.253	908.946	901.679	894.452	887.266	880.121
1281.54	1272.18	1262.86	1253.59	1244.38	1235.22	1226.11	1217.05	1208.04	1199.09	1190.18	1181.32	1172.52	1163.76	1155.06	1146.4	1137.79	1129.23	1120.71	1112.23	1103.8	1095.41	1087.06	1078.76	1070.49	1062.28	1054.12	1046.01	1037.94	1029.92	1021.96	1014.03	1006.16	998.332	990.55	982.813	975.12	967.472	959.867	952.306	944.788	937.313	929.881	922.491	915.145	907.838	900.572	893.347	886.163	879.02
1280.7	1271.32	1261.99	1252.72	1243.5	1234.32	1225.21	1216.14	1207.12	1198.15	1189.24	1180.37	1171.55	1162.79	1154.07	1145.41	1136.79	1128.22	1119.7	1111.22	1102.78	1094.39	1086.03	1077.73	1069.46	1061.24	1053.07	1044.95	1036.88	1028.86	1020.89	1012.96	1005.08	997.249	989.464	981.725	974.03	966.38	958.774	951.211	943.692	936.216	928.783	921.393	914.044	906.738	899.474	892.251	885.069	877.929
1279.88	1270.49	1261.15	1251.87	1242.63	1233.45	1224.32	1215.24	1206.21	1197.24	1188.31	1179.44	1170.62	1161.84	1153.12	1144.44	1135.82	1127.24	1118.71	1110.22	1101.78	1093.38	1085.02	1076.71	1068.44	1060.22	1052.05	1043.92	1035.84	1027.81	1019.83	1011.9	1004.01	996.178	988.388	980.647	972.951	965.299	957.691	950.126	942.605	935.128	927.693	920.303	912.954	905.649	898.386	891.165	883.985	876.847
1279.06	1269.68	1260.33	1251.04	1241.8	1232.6	1223.46	1214.37	1205.33	1196.35	1187.41	1178.53	1169.69	1160.91	1152.18	1143.5	1134.86	1126.28	1117.74	1109.24	1100.79	1092.39	1084.03	1075.71	1067.44	1059.21	1051.03	1042.9	1034.82	1026.78	1018.79	1010.85	1002.96	995.121	987.326	979.579	971.879	964.225	956.615	949.05	941.528	934.05	926.616	919.225	911.876	904.571	897.309	890.089	882.911	875.774
1278.26	1268.87	1259.53	1250.23	1240.98	1231.78	1222.63	1213.53	1204.48	1195.48	1186.54	1177.64	1168.8	1160.01	1151.26	1142.57	1133.93	1125.33	1116.79	1108.29	1099.83	1091.42	1083.06	1074.73	1066.45	1058.22	1050.03	1041.89	1033.8	1025.76	1017.77	1009.83	1001.93	994.081	986.28	978.527	970.821	963.163	955.553	947.986	940.464	932.985	925.55	918.159	910.811	903.506	896.244	889.024	881.846	874.711
1277.47	1268.08	1258.73	1249.43	1240.18	1230.97	1221.82	1212.71	1203.65	1194.64	1185.69	1176.78	1167.93	1159.13	1150.37	1141.67	1133.02	1124.41	1115.86	1107.35	1098.89	1090.47	1082.1	1073.77	1065.49	1057.25	1049.05	1040.9	1032.8	1024.76	1016.76	1008.81	1000.91	993.058	985.252	977.493	969.782	962.12	954.504	946.936	939.413	931.934	924.498	917.107	909.758	902.453	895.19	887.971	880.794	873.659
1276.69	1267.29	1257.94	1248.64	1239.38	1230.18	1221.02	1211.9	1202.84	1193.82	1184.86	1175.94	1167.08	1158.26	1149.5	1140.79	1132.13	1123.52	1114.96	1106.44	1097.97	1089.54	1081.16	1072.83	1064.54	1056.3	1048.09	1039.94	1031.83	1023.77	1015.76	1007.81	999.905	992.048	984.24	976.478	968.762	961.094	953.474	945.901	938.375	930.895	923.459	916.067	908.718	901.412	894.15	886.93	879.753	872.619
1275.92	1266.52	1257.16	1247.86	1238.6	1229.39	1220.22	1211.11	1202.04	1193.02	1184.05	1175.13	1166.25	1157.43	1148.66	1139.93	1131.26	1122.64	1114.07	1105.55	1097.07	1088.64	1080.25	1071.91	1063.61	1055.36	1047.16	1038.99	1030.87	1022.81	1014.8	1006.83	998.919	991.056	983.242	975.477	967.76	960.088	952.462	944.884	937.354	929.87	922.433	915.04	907.691	900.385	893.122	885.902	878.725	871.591
1275.16	1265.75	1256.4	1247.08	1237.82	1228.61	1219.44	1210.33	1201.26	1192.23	1183.26	1174.33	1165.45	1156.62	1147.84	1139.1	1130.42	1121.79	1113.21	1104.68	1096.19	1087.75	1079.36	1071.01	1062.71	1054.45	1046.24	1038.07	1029.95	1021.87	1013.85	1005.88	997.96	990.087	982.265	974.494	966.771	959.097	951.469	943.886	936.351	928.863	921.422	914.027	906.677	899.37	892.107	884.887	877.709	870.575
1274.41	1265	1255.64	1246.32	1237.06	1227.84	1218.67	1209.55	1200.48	1191.45	1182.48	1173.55	1164.66	1155.83	1147.04	1138.3	1129.61	1120.97	1112.37	1103.83	1095.34	1086.89	1078.49	1070.14	1061.83	1053.56	1045.35	1037.18	1029.05	1020.97	1012.93	1004.95	997.021	989.143	981.313	973.532	965.802	958.122	950.49	942.905	935.367	927.874	920.428	913.029	905.676	898.368	891.105	883.884	876.706	869.571
1273.67	1264.26	1254.89	1245.57	1236.3	1227.08	1217.91	1208.79	1199.71	1190.68	1181.7	1172.77	1163.88	1155.04	1146.25	1137.51	1128.81	1120.16	1111.56	1103.01	1094.51	1086.06	1077.65	1069.29	1060.97	1052.7	1044.48	1036.3	1028.17	1020.08	1012.04	1004.05	996.108	988.22	980.383	972.597	964.857	957.167	949.529	941.939	934.397	926.902	919.452	912.049	904.691	897.38	890.115	882.894	875.715	868.581
1272.95	1263.53	1254.15	1244.83	1235.56	1226.34	1217.16	1208.03	1198.95	1189.92	1180.94	1172	1163.11	1154.27	1145.48	1136.73	1128.03	1119.38	1110.77	1102.21	1093.71	1085.25	1076.83	1068.46	1060.14	1051.87	1043.64	1035.45	1027.31	1019.22	1011.17	1003.17	995.223	987.324	979.476	971.68	963.935	956.241	948.591	940.993	933.444	925.944	918.491	911.086	903.725	896.409	889.14	881.917	874.738	867.602
1272.23	1262.81	1253.43	1244.11	1234.83	1225.6	1216.42	1207.29	1198.21	1189.17	1180.19	1171.25	1162.36	1153.51	1144.72	1135.97	1127.27	1118.61	1110	1101.44	1092.93	1084.46	1076.04	1067.67	1059.34	1051.06	1042.82	1034.63	1026.48	1018.38	1010.32	1002.31	994.356	986.452	978.598	970.791	963.036	955.332	947.678	940.073	932.514	925.006	917.547	910.137	902.773	895.456	888.182	880.955	873.774	866.637
1271.53	1262.1	1252.72	1243.39	1234.11	1224.87	1215.69	1206.56	1197.47	1188.43	1179.44	1170.5	1161.61	1152.76	1143.97	1135.22	1126.51	1117.86	1109.25	1100.69	1092.17	1083.7	1075.28	1066.89	1058.56	1050.27	1042.03	1033.83	1025.68	1017.57	1009.51	1001.49	993.521	985.603	977.738	969.927	962.164	954.449	946.785	939.172	931.609	924.093	916.625	909.207	901.838	894.516	887.24	880.011	872.825	865.685
1270.84	1261.4	1252.02	1242.68	1233.4	1224.16	1214.97	1205.84	1196.75	1187.71	1178.71	1169.77	1160.88	1152.03	1143.23	1134.48	1125.77	1117.11	1108.5	1099.94	1091.42	1082.95	1074.53	1066.15	1057.8	1049.51	1041.26	1033.05	1024.9	1016.78	1008.71	1000.69	992.711	984.786	976.908	969.083	961.313	953.593	945.92	938.297	930.723	923.201	915.728	908.302	900.923	893.593	886.313	879.079	871.892	864.75
1270.16	1260.72	1251.33	1241.99	1232.7	1223.46	1214.27	1205.13	1196.04	1186.99	1178	1169.05	1160.15	1151.3	1142.5	1133.75	1125.04	1116.38	1107.77	1099.21	1090.69	1082.22	1073.79	1065.41	1057.07	1048.77	1040.52	1032.31	1024.14	1016.02	1007.94	999.914	991.929	983.99	976.105	968.272	960.487	952.756	945.077	937.449	929.866	922.333	914.85	907.418	900.035	892.696	885.406	878.166	870.974	863.828
1269.49	1260.05	1250.66	1241.32	1232.02	1222.78	1213.59	1204.44	1195.34	1186.3	1177.3	1168.35	1159.45	1150.6	1141.79	1133.03	1124.33	1115.67	1107.05	1098.48	1089.97	1081.49	1073.07	1064.69	1056.35	1048.05	1039.8	1031.58	1023.41	1015.28	1007.2	999.164	991.173	983.227	975.328	967.482	959.691	951.949	944.257	936.618	929.03	921.492	913.999	906.556	899.164	891.82	884.526	877.276	870.075	862.923
1268.85	1259.4	1250	1240.66	1231.36	1222.11	1212.91	1203.76	1194.66	1185.61	1176.61	1167.66	1158.76	1149.9	1141.09	1132.33	1123.62	1114.96	1106.34	1097.78	1089.25	1080.78	1072.35	1063.97	1055.64	1047.34	1039.09	1030.87	1022.7	1014.57	1006.48	998.44	990.442	982.487	974.581	966.724	958.918	951.166	943.468	935.817	928.217	920.669	913.171	905.722	898.319	890.966	883.663	876.408	869.202	862.041
1268.22	1258.76	1249.36	1240.01	1230.71	1221.46	1212.25	1203.1	1194	1184.95	1175.94	1166.98	1158.08	1149.22	1140.41	1131.65	1122.93	1114.27	1105.65	1097.08	1088.56	1080.08	1071.65	1063.27	1054.93	1046.64	1038.39	1030.18	1022.01	1013.88	1005.79	997.739	989.734	981.773	973.857	965.99	958.178	950.412	942.699	935.041	927.434	919.873	912.364	904.907	897.5	890.139	882.826	875.561	868.347	861.181
1267.61	1258.15	1248.74	1239.38	1230.07	1220.82	1211.61	1202.46	1193.35	1184.29	1175.28	1166.32	1157.41	1148.55	1139.74	1130.97	1122.26	1113.59	1104.97	1096.4	1087.87	1079.39	1070.96	1062.58	1054.24	1045.95	1037.7	1029.49	1021.32	1013.19	1005.11	997.06	989.05	981.084	973.162	965.285	957.458	949.685	941.964	934.291	926.671	919.104	911.587	904.118	896.699	889.332	882.014	874.742	867.517	860.342
1267.01	1257.55	1248.13	1238.77	1229.46	1220.19	1210.98	1201.82	1192.71	1183.65	1174.64	1165.68	1156.77	1147.9	1139.08	1130.32	1121.6	1112.92	1104.3	1095.73	1087.2	1078.72	1070.28	1061.9	1053.56	1045.26	1037.02	1028.81	1020.64	1012.52	1004.43	996.389	988.385	980.418	972.492	964.607	956.771	948.983	941.25	933.57	925.94	918.359	910.831	903.356	895.928	888.549	881.22	873.942	866.712	859.529
1266.44	1256.97	1247.55	1238.18	1228.86	1219.59	1210.38	1201.21	1192.1	1183.03	1174.02	1165.05	1156.13	1147.26	1138.44	1129.67	1120.95	1112.27	1103.65	1095.07	1086.54	1078.06	1069.62	1061.23	1052.89	1044.59	1036.35	1028.14	1019.97	1011.85	1003.77	995.727	987.727	979.763	971.839	963.952	956.106	948.312	940.567	932.873	925.232	917.645	910.105	902.616	895.179	887.794	880.455	873.165	865.926	858.737
1265.89	1256.41	1246.98	1237.61	1228.28	1219.01	1209.79	1200.61	1191.49	1182.42	1173.4	1164.43	1155.51	1146.64	1137.82	1129.04	1120.32	1111.64	1103.01	1094.43	1085.89	1077.41	1068.97	1060.58	1052.23	1043.94	1035.69	1027.48	1019.32	1011.2	1003.12	995.074	987.076	979.117	971.194	963.314	955.468	947.663	939.908	932.208	924.553	916.952	909.403	901.908	894.458	887.06	879.713	872.418	865.168	857.967
1265.35	1255.87	1246.43	1237.05	1227.72	1218.44	1209.22	1200.04	1190.91	1181.83	1172.81	1163.83	1154.91	1146.03	1137.21	1128.43	1119.7	1111.02	1102.39	1093.8	1085.26	1076.77	1068.33	1059.94	1051.59	1043.29	1035.04	1026.83	1018.67	1010.55	1002.47	994.432	986.434	978.478	970.559	962.68	954.84	947.036	939.275	931.562	923.9	916.291	908.728	901.22	893.763	886.357	878.998	871.689	864.432	857.226
1264.83	1255.34	1245.9	1236.51	1227.18	1217.89	1208.66	1199.48	1190.34	1181.26	1172.23	1163.25	1154.32	1145.44	1136.61	1127.83	1119.1	1110.41	1101.77	1093.19	1084.65	1076.15	1067.71	1059.31	1050.96	1042.66	1034.41	1026.2	1018.03	1009.91	1001.83	993.8	985.802	977.848	969.934	962.055	954.219	946.419	938.658	930.94	923.27	915.65	908.082	900.563	893.092	885.674	878.309	870.992	863.722	856.504
1264.32	1254.83	1245.38	1235.99	1226.65	1217.36	1208.12	1198.93	1189.79	1180.71	1171.67	1162.69	1153.75	1144.86	1136.03	1127.24	1118.5	1109.82	1101.18	1092.59	1084.04	1075.55	1067.1	1058.7	1050.35	1042.04	1033.79	1025.57	1017.41	1009.29	1001.21	993.175	985.181	977.227	969.315	961.44	953.605	945.81	938.051	930.333	922.658	915.031	907.455	899.928	892.451	885.022	877.643	870.316	863.04	855.812
1263.83	1254.33	1244.88	1235.48	1226.13	1216.84	1207.59	1198.4	1189.26	1180.17	1171.12	1162.13	1153.19	1144.3	1135.46	1126.67	1117.93	1109.24	1100.59	1092	1083.45	1074.96	1066.5	1058.1	1049.75	1041.44	1033.18	1024.96	1016.79	1008.67	1000.6	992.562	984.57	976.616	968.705	960.835	953.001	945.208	937.453	929.737	922.062	914.429	906.845	899.312	891.828	884.393	877.008	869.668	862.38	855.142
1263.36	1253.85	1244.39	1234.99	1225.63	1216.33	1207.08	1197.88	1188.73	1179.64	1170.59	1161.59	1152.65	1143.75	1134.91	1126.11	1117.37	1108.67	1100.02	1091.42	1082.88	1074.37	1065.92	1057.51	1049.15	1040.84	1032.58	1024.36	1016.19	1008.07	999.991	991.958	983.967	976.016	968.105	960.237	952.406	944.615	936.864	929.149	921.475	913.841	906.253	898.712	891.222	883.78	876.388	869.045	861.749	854.5
1262.9	1253.39	1243.92	1234.51	1225.15	1215.84	1206.59	1197.38	1188.23	1179.12	1170.07	1161.07	1152.12	1143.22	1134.37	1125.57	1116.82	1108.12	1099.46	1090.86	1082.31	1073.8	1065.35	1056.94	1048.58	1040.26	1032	1023.78	1015.6	1007.48	999.397	991.364	983.373	975.425	967.515	959.647	951.821	944.031	936.282	928.571	920.898	913.266	905.673	898.13	890.632	883.184	875.784	868.435	861.134	853.882
1262.47	1252.94	1243.47	1234.05	1224.68	1215.37	1206.11	1196.9	1187.74	1178.63	1169.57	1160.56	1151.61	1142.7	1133.84	1125.04	1116.28	1107.58	1098.92	1090.31	1081.75	1073.24	1064.78	1056.37	1048.01	1039.69	1031.42	1023.2	1015.03	1006.9	998.815	990.78	982.79	974.842	966.934	959.067	951.242	943.456	935.708	928.002	920.33	912.7	905.108	897.557	890.056	882.604	875.198	867.842	860.534	853.275
1262.04	1252.51	1243.04	1233.61	1224.24	1214.92	1205.65	1196.43	1187.26	1178.15	1169.08	1160.07	1151.11	1142.2	1133.34	1124.52	1115.76	1107.05	1098.39	1089.78	1081.21	1072.7	1064.23	1055.82	1047.45	1039.13	1030.86	1022.64	1014.46	1006.33	998.244	990.207	982.216	974.268	966.362	958.495	950.671	942.889	935.143	927.438	919.771	912.142	904.554	897.002	889.494	882.036	874.628	867.264	859.95	852.685
1261.64	1252.1	1242.62	1233.19	1223.81	1214.48	1205.2	1195.98	1186.81	1177.68	1168.61	1159.6	1150.63	1141.71	1132.84	1124.03	1115.26	1106.54	1097.88	1089.26	1080.69	1072.17	1063.7	1055.28	1046.91	1038.58	1030.31	1022.08	1013.9	1005.77	997.682	989.643	981.65	973.703	965.799	957.934	950.11	942.329	934.586	926.882	919.219	911.591	904.005	896.457	888.947	881.482	874.067	866.701	859.383	852.111
1261.25	1251.71	1242.22	1232.78	1223.39	1214.05	1204.77	1195.54	1186.36	1177.24	1168.16	1159.14	1150.16	1141.24	1132.37	1123.54	1114.77	1106.05	1097.38	1088.75	1080.18	1071.66	1063.18	1054.75	1046.38	1038.05	1029.77	1021.54	1013.35	1005.22	997.13	989.089	981.094	973.146	965.242	957.38	949.557	941.776	934.038	926.335	918.673	911.05	903.465	895.921	888.412	880.944	873.522	866.149	858.826	851.552
1260.89	1251.33	1241.83	1232.39	1222.99	1213.65	1204.36	1195.12	1185.94	1176.8	1167.72	1158.69	1149.71	1140.78	1131.9	1123.08	1114.3	1105.57	1096.89	1088.26	1079.69	1071.16	1062.68	1054.24	1045.86	1037.53	1029.24	1021.01	1012.82	1004.68	996.588	988.543	980.547	972.596	964.692	956.832	949.01	941.231	933.494	925.795	918.135	910.516	902.933	895.39	887.885	880.418	872.993	865.613	858.282	851.002
1260.54	1250.98	1241.47	1232.01	1222.61	1213.26	1203.97	1194.72	1185.53	1176.39	1167.3	1158.26	1149.28	1140.34	1131.46	1122.62	1113.84	1105.11	1096.42	1087.79	1079.21	1070.67	1062.19	1053.75	1045.36	1037.02	1028.74	1020.49	1012.3	1004.16	996.059	988.011	980.01	972.057	964.15	956.29	948.47	940.692	932.956	925.261	917.603	909.986	902.407	894.866	887.366	879.901	872.476	865.093	857.755	850.468
1260.21	1250.64	1241.12	1231.66	1222.25	1212.9	1203.59	1194.34	1185.14	1175.99	1166.89	1157.85	1148.86	1139.91	1131.02	1122.18	1113.39	1104.66	1095.97	1087.33	1078.74	1070.2	1061.71	1053.27	1044.88	1036.53	1028.24	1019.99	1011.8	1003.65	995.545	987.492	979.487	971.529	963.619	955.756	947.938	940.16	932.424	924.731	917.076	909.461	901.886	894.348	886.85	879.389	871.967	864.585	857.244	849.949
1259.89	1250.32	1240.79	1231.33	1221.91	1212.54	1203.23	1193.98	1184.77	1175.61	1166.51	1157.46	1148.46	1139.51	1130.61	1121.76	1112.97	1104.22	1095.53	1086.88	1078.29	1069.74	1061.25	1052.8	1044.4	1036.05	1027.75	1019.5	1011.3	1003.15	995.043	986.985	978.976	971.014	963.1	955.233	947.412	939.635	931.9	924.208	916.556	908.942	901.369	893.835	886.338	878.883	871.462	864.083	856.741	849.445
1259.6	1250.02	1240.48	1231.01	1221.58	1212.21	1202.89	1193.62	1184.41	1175.25	1166.14	1157.08	1148.07	1139.12	1130.21	1121.36	1112.56	1103.81	1095.1	1086.45	1077.85	1069.3	1060.8	1052.35	1043.94	1035.59	1027.29	1019.03	1010.82	1002.66	994.553	986.491	978.477	970.511	962.592	954.721	946.897	939.118	931.383	923.691	916.041	908.429	900.858	893.328	885.832	878.379	870.963	863.585	856.248	848.947
1259.32	1249.73	1240.19	1230.71	1221.27	1211.89	1202.57	1193.29	1184.07	1174.9	1165.78	1156.72	1147.71	1138.74	1129.83	1120.97	1112.17	1103.41	1094.7	1086.04	1077.43	1068.88	1060.37	1051.91	1043.5	1035.14	1026.83	1018.57	1010.36	1002.19	994.079	986.012	977.993	970.022	962.098	954.223	946.394	938.613	930.876	923.182	915.532	907.923	900.353	892.825	885.333	877.881	870.469	863.093	855.758	848.461
1259.06	1249.46	1239.91	1230.42	1220.98	1211.59	1202.26	1192.98	1183.75	1174.57	1165.45	1156.38	1147.35	1138.38	1129.47	1120.6	1111.79	1103.02	1094.31	1085.64	1077.03	1068.47	1059.95	1051.49	1043.08	1034.71	1026.4	1018.13	1009.91	1001.74	993.62	985.548	977.523	969.547	961.619	953.738	945.905	938.12	930.381	922.685	915.033	907.424	899.855	892.327	884.84	877.389	869.979	862.607	855.273	847.98
1258.8	1249.2	1239.64	1230.15	1220.7	1211.31	1201.97	1192.68	1183.45	1174.26	1165.13	1156.05	1147.02	1138.05	1129.12	1120.25	1111.42	1102.65	1093.93	1085.26	1076.64	1068.07	1059.55	1051.08	1042.67	1034.3	1025.97	1017.7	1009.48	1001.3	993.176	985.098	977.069	969.088	961.154	953.269	945.431	937.641	929.898	922.2	914.546	906.934	899.364	891.837	884.352	876.903	869.494	862.126	854.794	847.503
1258.56	1248.95	1239.39	1229.89	1220.43	1211.03	1201.69	1192.39	1183.15	1173.97	1164.83	1155.74	1146.71	1137.72	1128.79	1119.91	1111.08	1102.3	1093.57	1084.9	1076.27	1067.69	1059.17	1050.69	1042.27	1033.89	1025.56	1017.29	1009.06	1000.88	992.747	984.664	976.63	968.643	960.704	952.814	944.971	937.176	929.428	921.727	914.071	906.456	898.884	891.356	883.87	876.424	869.016	861.65	854.321	847.031
1258.34	1248.72	1239.15	1229.64	1220.18	1210.77	1201.42	1192.12	1182.87	1173.68	1164.53	1155.44	1146.4	1137.41	1128.48	1119.59	1110.75	1101.97	1093.23	1084.55	1075.92	1067.33	1058.8	1050.32	1041.89	1033.5	1025.17	1016.89	1008.65	1000.47	992.33	984.242	976.203	968.211	960.268	952.374	944.526	936.726	928.973	921.268	913.608	905.99	898.416	890.886	883.399	875.952	868.545	861.179	853.854	846.565
1258.13	1248.51	1238.93	1229.41	1219.94	1210.53	1201.17	1191.86	1182.6	1173.4	1164.25	1155.15	1146.11	1137.11	1128.17	1119.28	1110.44	1101.65	1092.91	1084.22	1075.58	1066.99	1058.45	1049.96	1041.52	1033.13	1024.79	1016.5	1008.26	1000.07	991.929	983.835	975.79	967.793	959.845	951.944	944.092	936.287	928.531	920.821	913.156	905.536	897.96	890.427	882.939	875.491	868.083	860.716	853.392	846.105
1257.94	1248.3	1238.72	1229.2	1219.72	1210.3	1200.93	1191.61	1182.35	1173.14	1163.98	1154.88	1145.83	1136.83	1127.88	1118.98	1110.13	1101.34	1092.59	1083.9	1075.25	1066.66	1058.12	1049.62	1041.18	1032.78	1024.43	1016.14	1007.89	999.693	991.544	983.444	975.393	967.39	959.436	951.531	943.672	935.863	928.1	920.386	912.718	905.095	897.516	889.981	882.49	875.041	867.631	860.264	852.939	845.653
1257.76	1248.12	1238.53	1228.99	1219.51	1210.08	1200.71	1191.39	1182.12	1172.9	1163.73	1154.62	1145.56	1136.55	1127.6	1118.69	1109.84	1101.04	1092.29	1083.59	1074.94	1066.34	1057.79	1049.29	1040.84	1032.44	1024.09	1015.79	1007.53	999.331	991.176	983.069	975.013	967.004	959.044	951.132	943.269	935.453	927.686	919.966	912.293	904.667	897.086	889.548	882.054	874.602	867.191	859.822	852.496	845.209
1257.59	1247.94	1238.35	1228.81	1219.32	1209.88	1200.5	1191.17	1181.89	1172.67	1163.5	1154.38	1145.31	1136.3	1127.33	1118.42	1109.56	1100.75	1092	1083.29	1074.63	1066.03	1057.47	1048.97	1040.51	1032.11	1023.75	1015.45	1007.19	998.982	990.822	982.711	974.648	966.634	958.668	950.75	942.88	935.06	927.286	919.561	911.883	904.253	896.668	889.128	881.631	874.175	866.762	859.392	852.065	844.776
1257.41	1247.77	1238.18	1228.63	1219.14	1209.69	1200.3	1190.96	1181.68	1172.45	1163.27	1154.14	1145.07	1136.05	1127.08	1118.17	1109.3	1100.48	1091.72	1083.01	1074.34	1065.73	1057.17	1048.66	1040.2	1031.79	1023.43	1015.12	1006.86	998.643	990.478	982.363	974.296	966.277	958.306	950.383	942.509	934.682	926.903	919.172	911.488	903.852	896.264	888.72	881.219	873.76	866.345	858.973	851.644	844.354
1257.23	1247.59	1238	1228.46	1218.97	1209.52	1200.12	1190.78	1181.49	1172.25	1163.06	1153.93	1144.85	1135.82	1126.84	1117.92	1109.05	1100.23	1091.46	1082.74	1074.07	1065.45	1056.88	1048.37	1039.9	1031.48	1023.12	1014.8	1006.53	998.315	990.146	982.026	973.953	965.93	957.954	950.027	942.148	934.316	926.532	918.797	911.108	903.467	895.873	888.325	880.82	873.359	865.941	858.567	851.236	843.943
1257.05	1247.41	1237.82	1228.28	1218.79	1209.35	1199.95	1190.61	1181.31	1172.06	1162.87	1153.73	1144.64	1135.6	1126.62	1117.69	1108.81	1099.98	1091.2	1082.48	1073.8	1065.18	1056.61	1048.09	1039.61	1031.19	1022.82	1014.5	1006.22	998	989.826	981.7	973.623	965.595	957.615	949.682	941.798	933.963	926.174	918.433	910.74	903.094	895.495	887.943	880.434	872.97	865.55	858.173	850.839	843.544
1256.86	1247.22	1237.64	1228.1	1218.61	1209.17	1199.78	1190.43	1181.14	1171.89	1162.69	1153.54	1144.44	1135.4	1126.41	1117.47	1108.58	1099.75	1090.96	1082.23	1073.55	1064.92	1056.34	1047.82	1039.34	1030.91	1022.53	1014.21	1005.93	997.698	989.518	981.387	973.305	965.271	957.286	949.349	941.461	933.62	925.828	918.082	910.384	902.734	895.131	887.575	880.063	872.596	865.172	857.793	850.454	843.158
1256.67	1247.04	1237.45	1227.92	1218.43	1208.99	1199.6	1190.26	1180.96	1171.72	1162.52	1153.37	1144.26	1135.21	1126.22	1117.27	1108.37	1099.53	1090.74	1082	1073.31	1064.68	1056.09	1047.56	1039.07	1030.64	1022.26	1013.92	1005.64	997.406	989.222	981.086	972.999	964.96	956.97	949.028	941.135	933.29	925.492	917.742	910.04	902.385	894.778	887.218	879.704	872.234	864.808	857.425	850.082	842.783
1256.47	1246.84	1237.26	1227.73	1218.25	1208.81	1199.42	1190.08	1180.79	1171.55	1162.35	1153.2	1144.09	1135.04	1126.03	1117.08	1108.18	1099.33	1090.53	1081.79	1073.09	1064.45	1055.86	1047.32	1038.82	1030.38	1021.99	1013.65	1005.36	997.124	988.934	980.793	972.701	964.658	956.664	948.719	940.82	932.971	925.168	917.414	909.707	902.048	894.436	886.872	879.354	871.883	864.455	857.067	849.724	842.422
1256.28	1246.65	1237.07	1227.54	1218.06	1208.63	1199.24	1189.9	1180.61	1171.37	1162.17	1153.03	1143.93	1134.87	1125.87	1116.91	1108	1099.14	1090.34	1081.58	1072.88	1064.23	1055.63	1047.09	1038.59	1030.14	1021.75	1013.4	1005.1	996.857	988.66	980.513	972.416	964.367	956.367	948.417	940.514	932.66	924.854	917.095	909.385	901.722	894.105	886.537	879.015	871.54	864.109	856.72	849.374	842.072
1256.08	1246.46	1236.88	1227.35	1217.87	1208.43	1199.05	1189.71	1180.43	1171.19	1161.99	1152.85	1143.75	1134.7	1125.7	1116.74	1107.83	1098.97	1090.15	1081.39	1072.69	1064.03	1055.42	1046.87	1038.37	1029.91	1021.51	1013.16	1004.86	996.604	988.4	980.247	972.143	964.089	956.084	948.127	940.219	932.36	924.549	916.786	909.07	901.403	893.783	886.211	878.685	871.206	863.772	856.381	849.034	841.73
1255.88	1246.26	1236.68	1227.15	1217.68	1208.25	1198.86	1189.53	1180.24	1171	1161.81	1152.67	1143.57	1134.52	1125.52	1116.57	1107.66	1098.8	1089.99	1081.22	1072.51	1063.84	1055.23	1046.67	1038.15	1029.69	1021.29	1012.93	1004.62	996.362	988.155	979.995	971.885	963.824	955.813	947.851	939.937	932.073	924.256	916.488	908.768	901.095	893.47	885.893	878.364	870.881	863.444	856.051	848.702	841.397
1255.68	1246.06	1236.48	1226.95	1217.48	1208.05	1198.67	1189.34	1180.05	1170.81	1161.63	1152.48	1143.39	1134.35	1125.35	1116.4	1107.49	1098.63	1089.82	1081.06	1072.34	1063.67	1055.05	1046.48	1037.96	1029.49	1021.08	1012.71	1004.4	996.132	987.917	979.753	971.638	963.572	955.556	947.588	939.669	931.799	923.977	916.203	908.478	900.8	893.17	885.589	878.054	870.567	863.127	855.731	848.38	841.073
1255.46	1245.84	1236.27	1226.75	1217.28	1207.85	1198.47	1189.14	1179.86	1170.62	1161.44	1152.3	1143.21	1134.16	1125.16	1116.22	1107.31	1098.46	1089.65	1080.89	1072.17	1063.5	1054.88	1046.3	1037.78	1029.3	1020.88	1012.51	1004.19	995.914	987.693	979.522	971.401	963.329	955.306	947.333	939.41	931.535	923.709	915.931	908.2	900.517	892.883	885.296	877.756	870.264	862.819	855.421	848.067	840.758
1255.22	1245.62	1236.06	1226.54	1217.07	1207.64	1198.27	1188.94	1179.66	1170.43	1161.24	1152.1	1143.02	1133.98	1124.98	1116.03	1107.13	1098.28	1089.47	1080.71	1072	1063.33	1054.71	1046.13	1037.61	1029.13	1020.7	1012.32	1003.99	995.712	987.483	979.305	971.177	963.098	955.07	947.09	939.16	931.28	923.447	915.664	907.929	900.242	892.603	885.013	877.469	869.972	862.523	855.12	847.763	840.449
1254.98	1245.38	1235.83	1226.32	1216.86	1207.44	1198.06	1188.73	1179.46	1170.23	1161.05	1151.91	1142.82	1133.78	1124.79	1115.84	1106.95	1098.09	1089.29	1080.53	1071.82	1063.16	1054.54	1045.97	1037.44	1028.96	1020.52	1012.14	1003.8	995.518	987.284	979.1	970.967	962.882	954.846	946.86	938.924	931.037	923.199	915.409	907.669	899.976	892.332	884.736	877.187	869.686	862.233	854.827	847.465	840.148
1254.72	1245.13	1235.58	1226.09	1216.63	1207.22	1197.85	1188.53	1179.25	1170.02	1160.84	1151.71	1142.62	1133.58	1124.59	1115.65	1106.75	1097.9	1089.1	1080.35	1071.64	1062.97	1054.36	1045.79	1037.26	1028.79	1020.36	1011.97	1003.63	995.336	987.094	978.904	970.763	962.673	954.633	946.642	938.701	930.807	922.963	915.167	907.42	899.722	892.072	884.471	876.917	869.411	861.952	854.541	847.176	839.857
1254.48	1244.88	1235.33	1225.84	1216.39	1206.98	1197.63	1188.31	1179.04	1169.82	1160.64	1151.5	1142.42	1133.38	1124.39	1115.45	1106.56	1097.71	1088.91	1080.16	1071.45	1062.79	1054.18	1045.61	1037.08	1028.61	1020.18	1011.8	1003.46	995.168	986.92	978.722	970.574	962.477	954.429	946.431	938.483	930.585	922.736	914.935	907.184	899.481	891.825	884.218	876.658	869.146	861.682	854.266	846.897	839.574
1254.22	1244.63	1235.09	1225.59	1216.14	1206.74	1197.39	1188.08	1178.82	1169.6	1160.43	1151.3	1142.22	1133.18	1124.19	1115.25	1106.36	1097.51	1088.72	1079.96	1071.26	1062.6	1053.99	1045.42	1036.9	1028.43	1020	1011.62	1003.28	994.994	986.751	978.553	970.4	962.295	954.24	946.235	938.28	930.375	922.519	914.712	906.955	899.245	891.585	883.974	876.41	868.894	861.425	854.003	846.628	839.302
1253.97	1244.38	1234.83	1225.34	1215.89	1206.5	1197.15	1187.84	1178.58	1169.37	1160.21	1151.08	1142	1132.97	1123.99	1115.05	1106.16	1097.31	1088.51	1079.76	1071.06	1062.41	1053.8	1045.23	1036.71	1028.24	1019.82	1011.44	1003.11	994.818	986.575	978.378	970.228	962.123	954.064	946.054	938.091	930.179	922.316	914.503	906.738	899.023	891.356	883.738	876.169	868.647	861.173	853.747	846.369	839.037
1253.71	1244.12	1234.58	1225.09	1215.64	1206.25	1196.9	1187.59	1178.34	1169.14	1159.97	1150.86	1141.79	1132.76	1123.78	1114.84	1105.95	1097.11	1088.31	1079.56	1070.86	1062.21	1053.6	1045.04	1036.53	1028.05	1019.63	1011.25	1002.92	994.636	986.398	978.204	970.054	961.95	953.891	945.878	937.911	929.994	922.125	914.307	906.536	898.814	891.141	883.516	875.94	868.413	860.933	853.501	846.117	838.781
1253.45	1243.87	1234.33	1224.84	1215.39	1206	1196.65	1187.35	1178.1	1168.89	1159.73	1150.62	1141.56	1132.54	1123.56	1114.63	1105.74	1096.9	1088.1	1079.36	1070.66	1062.01	1053.4	1044.84	1036.33	1027.86	1019.44	1011.07	1002.73	994.45	986.212	978.02	969.875	961.774	953.719	945.707	937.74	929.819	921.943	914.118	906.341	898.614	890.936	883.307	875.725	868.191	860.706	853.268	845.878	838.536
1253.19	1243.61	1234.07	1224.59	1215.14	1205.75	1196.4	1187.1	1177.85	1168.65	1159.49	1150.38	1141.32	1132.3	1123.33	1114.41	1105.53	1096.69	1087.9	1079.15	1070.45	1061.8	1053.2	1044.64	1036.13	1027.66	1019.24	1010.87	1002.54	994.262	986.028	977.836	969.691	961.591	953.537	945.529	937.566	929.649	921.773	913.943	906.16	898.425	890.74	883.105	875.517	867.979	860.488	853.046	845.652	838.304
1252.93	1243.35	1233.82	1224.33	1214.89	1205.5	1196.16	1186.86	1177.61	1168.41	1159.25	1150.14	1141.08	1132.07	1123.1	1114.18	1105.3	1096.47	1087.68	1078.94	1070.25	1061.6	1052.99	1044.43	1035.92	1027.46	1019.05	1010.67	1002.35	994.067	985.833	977.645	969.504	961.408	953.355	945.347	937.385	929.469	921.598	913.772	905.991	898.252	890.56	882.916	875.322	867.777	860.28	852.831	845.431	838.079
1252.67	1243.09	1233.56	1224.08	1214.64	1205.25	1195.9	1186.61	1177.36	1168.16	1159.01	1149.9	1140.84	1131.83	1122.86	1113.94	1105.07	1096.24	1087.46	1078.73	1070.03	1061.38	1052.78	1044.23	1035.72	1027.26	1018.84	1010.47	1002.15	993.872	985.641	977.453	969.312	961.216	953.167	945.163	937.205	929.29	921.419	913.594	905.813	898.078	890.388	882.743	875.142	867.589	860.086	852.63	845.223	837.865
1252.41	1242.83	1233.3	1223.82	1214.38	1205	1195.66	1186.36	1177.11	1167.92	1158.76	1149.66	1140.6	1131.59	1122.63	1113.71	1104.84	1096.01	1087.23	1078.5	1069.82	1061.17	1052.57	1044.02	1035.51	1027.05	1018.64	1010.27	1001.95	993.67	985.439	977.255	969.118	961.026	952.977	944.973	937.015	929.103	921.236	913.415	905.637	897.902	890.212	882.568	874.968	867.412	859.903	852.443	845.03	837.664
1252.14	1242.57	1233.04	1223.56	1214.13	1204.74	1195.4	1186.11	1176.87	1167.67	1158.52	1149.42	1140.36	1131.35	1122.39	1113.47	1104.6	1095.78	1087	1078.27	1069.59	1060.95	1052.36	1043.81	1035.3	1026.84	1018.43	1010.06	1001.74	993.468	985.24	977.056	968.918	960.827	952.781	944.782	936.827	928.915	921.049	913.228	905.452	897.721	890.036	882.393	874.794	867.239	859.728	852.262	844.844	837.474
1251.87	1242.3	1232.77	1223.29	1213.86	1204.48	1195.15	1185.86	1176.61	1167.42	1158.27	1149.17	1140.12	1131.11	1122.15	1113.23	1104.36	1095.54	1086.77	1078.04	1069.36	1060.72	1052.13	1043.58	1035.08	1026.63	1018.22	1009.85	1001.53	993.26	985.033	976.852	968.719	960.63	952.584	944.584	936.63	928.722	920.86	913.043	905.267	897.536	889.851	882.211	874.615	867.065	859.557	852.091	844.67	837.294
1251.6	1242.03	1232.51	1223.03	1213.6	1204.22	1194.88	1185.6	1176.36	1167.17	1158.02	1148.92	1139.87	1130.86	1121.9	1112.99	1104.13	1095.31	1086.53	1077.8	1069.12	1060.49	1051.9	1043.36	1034.86	1026.41	1018	1009.64	1001.32	993.051	984.827	976.646	968.512	960.424	952.382	944.386	936.435	928.527	920.664	912.847	905.075	897.349	889.668	882.028	874.433	866.882	859.376	851.915	844.498	837.124
1251.32	1241.75	1232.23	1222.76	1213.33	1203.96	1194.63	1185.34	1176.1	1166.91	1157.77	1148.67	1139.62	1130.62	1121.66	1112.75	1103.88	1095.06	1086.29	1077.57	1068.89	1060.26	1051.67	1043.13	1034.63	1026.18	1017.78	1009.42	1001.1	992.834	984.611	976.434	968.304	960.218	952.176	944.18	936.229	928.325	920.467	912.653	904.881	897.154	889.473	881.838	874.246	866.7	859.195	851.734	844.318	836.946
1251.04	1241.48	1231.96	1222.49	1213.06	1203.69	1194.35	1185.07	1175.84	1166.65	1157.51	1148.41	1139.36	1130.36	1121.41	1112.5	1103.64	1094.82	1086.05	1077.33	1068.65	1060.02	1051.43	1042.9	1034.4	1025.95	1017.55	1009.19	1000.88	992.617	984.397	976.219	968.088	960.003	951.964	943.972	936.025	928.12	920.261	912.448	904.68	896.957	889.28	881.644	874.053	866.506	859.004	851.547	844.135	836.764
1250.76	1241.19	1231.68	1222.21	1212.79	1203.41	1194.09	1184.81	1175.57	1166.39	1157.25	1148.15	1139.11	1130.11	1121.16	1112.25	1103.39	1094.57	1085.81	1077.09	1068.41	1059.78	1051.2	1042.66	1034.17	1025.72	1017.32	1008.97	1000.66	992.39	984.171	975.997	967.87	959.789	951.75	943.756	935.809	927.908	920.053	912.243	904.475	896.752	889.073	881.441	873.854	866.311	858.81	851.353	843.94	836.572
1250.47	1240.91	1231.4	1221.93	1212.51	1203.14	1193.81	1184.53	1175.3	1166.12	1156.99	1147.89	1138.85	1129.85	1120.9	1112	1103.14	1094.33	1085.56	1076.84	1068.17	1059.54	1050.96	1042.42	1033.93	1025.49	1017.09	1008.73	1000.42	992.163	983.947	975.774	967.645	959.563	951.527	943.537	935.593	927.693	919.837	912.026	904.261	896.541	888.867	881.236	873.648	866.104	858.606	851.152	843.743	836.377
1250.18	1240.62	1231.11	1221.65	1212.23	1202.86	1193.54	1184.26	1175.03	1165.85	1156.71	1147.63	1138.59	1129.59	1120.64	1111.74	1102.88	1094.07	1085.31	1076.59	1067.92	1059.3	1050.71	1042.18	1033.69	1025.25	1016.85	1008.5	1000.19	991.93	983.713	975.542	967.417	959.338	951.304	943.312	935.367	927.468	919.616	911.809	904.045	896.325	888.65	881.02	873.436	865.896	858.4	850.946	843.536	836.17
1249.89	1240.33	1230.82	1221.36	1211.94	1202.58	1193.26	1183.98	1174.76	1165.58	1156.45	1147.36	1138.32	1129.33	1120.38	1111.48	1102.63	1093.82	1085.06	1076.34	1067.67	1059.04	1050.47	1041.93	1033.45	1025.01	1016.61	1008.26	999.953	991.694	983.48	975.313	967.187	959.107	951.072	943.082	935.139	927.244	919.39	911.582	903.819	896.102	888.431	880.804	873.219	865.679	858.183	850.732	843.324	835.961
1249.59	1240.03	1230.53	1221.07	1211.66	1202.29	1192.98	1183.7	1174.48	1165.3	1156.17	1147.09	1138.05	1129.06	1120.12	1111.22	1102.36	1093.56	1084.8	1076.08	1067.41	1058.79	1050.22	1041.68	1033.2	1024.76	1016.36	1008.02	999.715	991.455	983.241	975.073	966.95	958.873	950.841	942.854	934.909	927.009	919.157	911.352	903.593	895.876	888.203	880.576	872.995	865.458	857.965	850.515	843.107	835.743
1249.29	1239.74	1230.23	1220.78	1211.37	1202	1192.69	1183.42	1174.2	1165.02	1155.89	1146.81	1137.78	1128.79	1119.84	1110.95	1102.1	1093.29	1084.54	1075.82	1067.15	1058.53	1049.96	1041.43	1032.95	1024.51	1016.12	1007.77	999.467	991.21	982.999	974.834	966.714	958.636	950.604	942.616	934.674	926.778	918.926	911.118	903.356	895.641	887.973	880.349	872.768	865.23	857.737	850.287	842.881	835.519
1248.98	1239.43	1229.93	1220.48	1211.07	1201.71	1192.4	1183.13	1173.91	1164.74	1155.61	1146.53	1137.49	1128.51	1119.57	1110.68	1101.83	1093.02	1084.27	1075.56	1066.89	1058.27	1049.7	1041.17	1032.69	1024.25	1015.86	1007.52	999.219	990.966	982.754	974.589	966.468	958.394	950.365	942.381	934.441	926.543	918.69	910.883	903.12	895.407	887.736	880.112	872.532	864.997	857.505	850.057	842.654	835.291
1248.67	1239.12	1229.62	1220.17	1210.77	1201.41	1192.1	1182.83	1173.62	1164.45	1155.32	1146.25	1137.21	1128.23	1119.29	1110.4	1101.55	1092.75	1084	1075.29	1066.62	1058.01	1049.44	1040.91	1032.43	1024	1015.61	1007.26	998.965	990.711	982.503	974.341	966.224	958.152	950.122	942.138	934.198	926.304	918.454	910.649	902.888	895.169	887.496	879.872	872.294	864.76	857.268	849.819	842.415	835.054
1248.36	1238.81	1229.31	1219.86	1210.46	1201.11	1191.8	1182.54	1173.32	1164.15	1155.03	1145.95	1136.92	1127.94	1119.01	1110.12	1101.27	1092.47	1083.72	1075.01	1066.35	1057.74	1049.17	1040.65	1032.17	1023.73	1015.35	1007.01	998.709	990.459	982.253	974.09	965.973	957.901	949.874	941.893	933.957	926.064	918.214	910.409	902.648	894.932	887.26	879.634	872.051	864.514	857.023	849.576	842.174	834.815
1248.04	1238.5	1229	1219.55	1210.16	1200.8	1191.49	1182.23	1173.02	1163.85	1154.73	1145.66	1136.63	1127.65	1118.72	1109.83	1100.99	1092.19	1083.44	1074.74	1066.08	1057.46	1048.9	1040.37	1031.9	1023.47	1015.09	1006.75	998.449	990.198	981.993	973.834	965.72	957.652	949.626	941.645	933.707	925.816	917.969	910.167	902.409	894.695	887.022	879.393	871.807	864.268	856.777	849.331	841.927	834.568
1247.72	1238.18	1228.69	1219.24	1209.84	1200.49	1191.18	1181.93	1172.72	1163.55	1154.43	1145.36	1136.33	1127.36	1118.43	1109.54	1100.7	1091.91	1083.16	1074.45	1065.8	1057.19	1048.62	1040.1	1031.63	1023.2	1014.82	1006.48	998.184	989.937	981.735	973.578	965.463	957.394	949.37	941.392	933.458	925.57	917.724	909.922	902.163	894.449	886.778	879.151	871.566	864.026	856.531	849.079	841.674	834.316
1247.39	1237.85	1228.36	1218.92	1209.53	1200.18	1190.87	1181.61	1172.41	1163.24	1154.13	1145.06	1136.04	1127.06	1118.13	1109.24	1100.41	1091.61	1082.87	1074.17	1065.52	1056.91	1048.34	1039.82	1031.35	1022.93	1014.55	1006.21	997.919	989.671	981.469	973.313	965.202	957.136	949.116	941.139	933.204	925.316	917.472	909.672	901.915	894.203	886.533	878.908	871.324	863.782	856.284	848.83	841.422	834.063
1247.07	1237.53	1228.04	1218.6	1209.2	1199.86	1190.55	1181.3	1172.1	1162.94	1153.82	1144.75	1135.73	1126.76	1117.83	1108.95	1100.11	1091.32	1082.58	1073.88	1065.23	1056.62	1048.06	1039.55	1031.08	1022.65	1014.27	1005.93	997.645	989.401	981.203	973.05	964.94	956.874	948.853	940.877	932.947	925.061	917.22	909.421	901.665	893.952	886.282	878.656	871.073	863.533	856.037	848.583	841.173	833.808
1246.73	1237.2	1227.71	1218.27	1208.88	1199.54	1190.24	1180.99	1171.78	1162.62	1153.51	1144.44	1135.43	1126.46	1117.53	1108.65	1099.81	1091.02	1082.28	1073.59	1064.94	1056.33	1047.77	1039.26	1030.79	1022.37	1013.99	1005.66	997.373	989.13	980.931	972.778	964.67	956.608	948.59	940.618	932.688	924.802	916.96	909.162	901.407	893.696	886.028	878.404	870.822	863.283	855.788	848.334	840.922	833.553
1246.4	1236.87	1227.38	1217.94	1208.55	1199.21	1189.91	1180.66	1171.46	1162.31	1153.2	1144.13	1135.12	1126.14	1117.22	1108.34	1099.51	1090.73	1081.99	1073.29	1064.64	1056.04	1047.48	1038.97	1030.51	1022.09	1013.71	1005.38	997.092	988.851	980.656	972.507	964.402	956.341	948.323	940.35	932.422	924.539	916.699	908.902	901.149	893.44	885.773	878.148	870.566	863.027	855.53	848.076	840.665	833.296
1246.05	1236.53	1227.04	1217.61	1208.22	1198.88	1189.59	1180.34	1171.14	1161.99	1152.88	1143.82	1134.8	1125.83	1116.91	1108.04	1099.21	1090.42	1081.68	1072.99	1064.34	1055.75	1047.19	1038.68	1030.21	1021.8	1013.42	1005.09	996.812	988.575	980.38	972.23	964.126	956.066	948.052	940.082	932.157	924.275	916.436	908.639	900.885	893.176	885.508	877.884	870.303	862.764	855.268	847.815	840.405	833.037
1245.71	1236.19	1226.71	1217.28	1207.89	1198.55	1189.26	1180.01	1170.81	1161.66	1152.56	1143.5	1134.49	1125.52	1116.6	1107.73	1098.9	1090.12	1081.38	1072.69	1064.05	1055.45	1046.89	1038.38	1029.92	1021.51	1013.14	1004.81	996.525	988.288	980.097	971.951	963.85	955.794	947.78	939.811	931.885	924.003	916.164	908.368	900.616	892.907	885.241	877.618	870.037	862.499	855.004	847.552	840.141	832.773
1245.36	1235.84	1226.36	1216.93	1207.55	1198.22	1188.93	1179.68	1170.49	1161.34	1152.23	1143.18	1134.17	1125.2	1116.28	1107.41	1098.59	1089.81	1081.07	1072.38	1063.74	1055.14	1046.59	1038.09	1029.63	1021.21	1012.84	1004.52	996.237	988.004	979.816	971.67	963.569	955.513	947.501	939.533	931.609	923.728	915.89	908.095	900.344	892.636	884.97	877.347	869.766	862.227	854.732	847.279	839.868	832.501
1245.01	1235.49	1226.02	1216.59	1207.21	1197.88	1188.59	1179.35	1170.15	1161.01	1151.91	1142.85	1133.85	1124.88	1115.97	1107.1	1098.27	1089.49	1080.76	1072.08	1063.44	1054.84	1046.29	1037.79	1029.33	1020.92	1012.55	1004.23	995.948	987.714	979.525	971.382	963.284	955.231	947.22	939.253	931.33	923.45	915.612	907.817	900.065	892.356	884.69	877.067	869.487	861.95	854.455	847.003	839.593	832.227
1244.65	1235.14	1225.67	1216.24	1206.86	1197.53	1188.25	1179.01	1169.82	1160.68	1151.58	1142.52	1133.52	1124.56	1115.64	1106.78	1097.96	1089.18	1080.45	1071.76	1063.13	1054.53	1045.99	1037.49	1029.03	1020.62	1012.25	1003.93	995.653	987.422	979.236	971.096	962.999	954.945	946.934	938.966	931.042	923.162	915.325	907.531	899.779	892.072	884.407	876.785	869.206	861.669	854.176	846.724	839.315	831.948
1244.29	1234.78	1225.31	1215.89	1206.52	1197.19	1187.91	1178.67	1169.48	1160.34	1151.24	1142.19	1133.19	1124.23	1115.32	1106.45	1097.63	1088.86	1080.13	1071.45	1062.82	1054.23	1045.68	1037.18	1028.72	1020.31	1011.95	1003.63	995.358	987.13	978.943	970.801	962.704	954.65	946.64	938.673	930.75	922.871	915.034	907.241	899.491	891.785	884.121	876.499	868.92	861.383	853.889	846.437	839.028	831.662
1243.93	1234.42	1224.95	1215.53	1206.16	1196.84	1187.56	1178.33	1169.14	1160	1150.91	1141.86	1132.85	1123.9	1114.99	1106.13	1097.31	1088.54	1079.81	1071.13	1062.5	1053.91	1045.37	1036.87	1028.42	1020.01	1011.65	1003.33	995.054	986.825	978.641	970.501	962.404	954.351	946.342	938.376	930.454	922.576	914.74	906.946	899.195	891.488	883.824	876.203	868.624	861.088	853.595	846.144	838.736	831.371
1243.56	1234.05	1224.59	1215.17	1205.81	1196.48	1187.21	1177.98	1168.79	1159.65	1150.56	1141.51	1132.52	1123.56	1114.66	1105.8	1096.98	1088.21	1079.49	1070.81	1062.18	1053.59	1045.05	1036.55	1028.1	1019.7	1011.33	1003.02	994.746	986.519	978.336	970.196	962.101	954.049	946.04	938.073	930.15	922.271	914.434	906.642	898.892	891.185	883.522	875.902	868.325	860.79	853.298	845.848	838.441	831.076
1243.19	1233.68	1224.22	1214.81	1205.44	1196.12	1186.85	1177.62	1168.44	1159.3	1150.22	1141.17	1132.17	1123.22	1114.32	1105.46	1096.65	1087.88	1079.16	1070.48	1061.85	1053.27	1044.73	1036.23	1027.78	1019.38	1011.02	1002.7	994.434	986.208	978.024	969.884	961.788	953.736	945.726	937.761	929.839	921.961	914.125	906.333	898.584	890.879	883.217	875.598	868.02	860.485	852.993	845.543	838.135	830.77
1242.8	1233.3	1223.85	1214.44	1205.07	1195.76	1186.49	1177.26	1168.08	1158.95	1149.86	1140.82	1131.83	1122.88	1113.98	1105.12	1096.31	1087.54	1078.82	1070.15	1061.52	1052.94	1044.4	1035.91	1027.46	1019.06	1010.7	1002.38	994.112	985.885	977.703	969.564	961.469	953.417	945.409	937.445	929.524	921.646	913.812	906.021	898.272	890.566	882.903	875.283	867.706	860.171	852.68	845.231	837.824	830.461
1242.42	1232.92	1223.47	1214.06	1204.7	1195.39	1186.12	1176.9	1167.72	1158.59	1149.51	1140.47	1131.48	1122.53	1113.63	1104.77	1095.96	1087.2	1078.48	1069.81	1061.18	1052.6	1044.07	1035.57	1027.13	1018.72	1010.37	1002.05	993.785	985.559	977.378	969.24	961.146	953.095	945.089	937.125	929.203	921.325	913.49	905.698	897.95	890.245	882.583	874.964	867.388	859.854	852.363	844.915	837.51	830.148
1242.03	1232.54	1223.09	1213.68	1204.32	1195.01	1185.75	1176.53	1167.36	1158.23	1149.15	1140.11	1131.12	1122.17	1113.28	1104.42	1095.62	1086.86	1078.14	1069.47	1060.84	1052.26	1043.72	1035.23	1026.79	1018.39	1010.03	1001.72	993.453	985.229	977.048	968.91	960.816	952.765	944.758	936.793	928.873	920.996	913.162	905.371	897.624	889.92	882.259	874.641	867.066	859.533	852.042	844.594	837.188	829.825
1241.64	1232.15	1222.7	1213.3	1203.94	1194.63	1185.37	1176.15	1166.98	1157.86	1148.78	1139.75	1130.76	1121.82	1112.92	1104.07	1095.26	1086.5	1077.78	1069.11	1060.49	1051.91	1043.38	1034.89	1026.45	1018.05	1009.69	1001.38	993.113	984.889	976.708	968.571	960.477	952.428	944.421	936.458	928.539	920.663	912.831	905.041	897.294	889.591	881.929	874.311	866.735	859.202	851.712	844.264	836.859	829.497
1241.24	1231.75	1222.31	1212.91	1203.56	1194.25	1184.99	1175.78	1166.61	1157.49	1148.41	1139.38	1130.39	1121.45	1112.55	1103.71	1094.9	1086.14	1077.43	1068.76	1060.14	1051.56	1043.03	1034.54	1026.1	1017.7	1009.34	1001.03	992.766	984.543	976.363	968.228	960.136	952.087	944.081	936.119	928.201	920.326	912.492	904.702	896.955	889.252	881.591	873.974	866.399	858.867	851.378	843.931	836.527	829.166
1240.84	1231.35	1221.91	1212.52	1203.17	1193.86	1184.61	1175.39	1166.23	1157.11	1148.03	1139	1130.02	1121.08	1112.19	1103.34	1094.54	1085.78	1077.07	1068.4	1059.78	1051.2	1042.67	1034.19	1025.74	1017.35	1008.99	1000.68	992.416	984.194	976.015	967.881	959.788	951.739	943.734	935.772	927.853	919.978	912.146	904.357	896.611	888.909	881.249	873.633	866.06	858.529	851.041	843.595	836.191	828.829
1240.44	1230.95	1221.51	1212.12	1202.77	1193.47	1184.21	1175	1165.84	1156.72	1147.65	1138.62	1129.64	1120.7	1111.81	1102.97	1094.16	1085.41	1076.7	1068.03	1059.41	1050.84	1042.31	1033.83	1025.39	1016.99	1008.63	1000.32	992.058	983.836	975.657	967.522	959.431	951.384	943.379	935.418	927.501	919.627	911.796	904.008	896.264	888.562	880.904	873.288	865.714	858.183	850.694	843.248	835.845	828.484
1240.03	1230.54	1221.11	1211.72	1202.37	1193.07	1183.82	1174.61	1165.45	1156.33	1147.26	1138.23	1129.25	1120.32	1111.43	1102.59	1093.79	1085.04	1076.33	1067.67	1059.05	1050.47	1041.94	1033.46	1025.02	1016.62	1008.27	999.958	991.693	983.472	975.295	967.16	959.07	951.023	943.021	935.061	927.145	919.272	911.442	903.654	895.909	888.207	880.549	872.933	865.36	857.83	850.343	842.898	835.496	828.136
1239.61	1230.13	1220.7	1211.31	1201.97	1192.67	1183.41	1174.21	1165.05	1155.93	1146.87	1137.84	1128.87	1119.93	1111.05	1102.21	1093.41	1084.66	1075.95	1067.29	1058.67	1050.1	1041.57	1033.08	1024.64	1016.25	1007.9	999.589	991.325	983.105	974.928	966.795	958.706	950.66	942.657	934.697	926.78	918.908	911.077	903.291	895.547	887.846	880.189	872.575	865.003	857.474	849.988	842.544	835.143	827.784
1239.19	1229.71	1220.28	1210.89	1201.55	1192.26	1183.01	1173.81	1164.65	1155.54	1146.47	1137.45	1128.47	1119.54	1110.65	1101.81	1093.02	1084.27	1075.56	1066.9	1058.29	1049.72	1041.19	1032.71	1024.27	1015.87	1007.52	999.216	990.952	982.731	974.555	966.422	958.332	950.286	942.284	934.326	926.41	918.538	910.709	902.924	895.181	887.482	879.826	872.213	864.642	857.114	849.628	842.184	834.783	827.424
1238.77	1229.29	1219.86	1210.48	1201.14	1191.85	1182.6	1173.4	1164.24	1155.13	1146.06	1137.04	1128.07	1119.14	1110.26	1101.42	1092.63	1083.88	1075.18	1066.52	1057.9	1049.33	1040.81	1032.32	1023.88	1015.49	1007.14	998.832	990.569	982.35	974.174	966.042	957.954	949.91	941.909	933.951	926.037	918.166	910.338	902.554	894.812	887.113	879.456	871.843	864.272	856.744	849.259	841.816	834.416	827.059
1238.34	1228.87	1219.44	1210.05	1200.72	1191.43	1182.18	1172.98	1163.83	1154.72	1145.65	1136.64	1127.67	1118.74	1109.86	1101.02	1092.23	1083.48	1074.78	1066.12	1057.51	1048.94	1040.41	1031.93	1023.49	1015.1	1006.75	998.445	990.183	981.965	973.79	965.66	957.573	949.53	941.53	933.572	925.658	917.787	909.959	902.175	894.433	886.735	879.079	871.467	863.898	856.371	848.887	841.446	834.047	826.689
1237.91	1228.43	1219.01	1209.63	1200.29	1191	1181.76	1172.56	1163.41	1154.3	1145.24	1136.22	1127.25	1118.33	1109.45	1100.61	1091.82	1083.08	1074.38	1065.72	1057.11	1048.54	1040.02	1031.54	1023.1	1014.71	1006.36	998.054	989.794	981.576	973.401	965.271	957.184	949.141	941.141	933.184	925.271	917.401	909.575	901.791	894.051	886.354	878.699	871.088	863.52	855.995	848.512	841.072	833.673	826.316
1237.47	1228	1218.57	1209.2	1199.86	1190.57	1181.33	1172.14	1162.98	1153.88	1144.82	1135.81	1126.84	1117.92	1109.04	1100.21	1091.42	1082.67	1073.97	1065.32	1056.71	1048.14	1039.61	1031.13	1022.7	1014.31	1005.96	997.654	989.393	981.177	973.004	964.875	956.789	948.747	940.748	932.792	924.88	917.012	909.186	901.404	893.665	885.969	878.316	870.705	863.137	855.611	848.128	840.688	833.29	825.935
1237.02	1227.56	1218.13	1208.76	1199.42	1190.14	1180.9	1171.71	1162.56	1153.46	1144.4	1135.39	1126.42	1117.5	1108.62	1099.79	1091	1082.26	1073.56	1064.91	1056.3	1047.73	1039.2	1030.73	1022.29	1013.9	1005.55	997.25	988.99	980.775	972.603	964.475	956.391	948.349	940.352	932.398	924.487	916.619	908.794	901.012	893.272	885.576	877.923	870.313	862.746	855.222	847.74	840.301	832.904	825.549
1236.57	1227.11	1217.69	1208.31	1198.99	1189.7	1180.47	1171.27	1162.13	1153.03	1143.97	1134.96	1125.99	1117.08	1108.2	1099.37	1090.58	1081.84	1073.14	1064.49	1055.88	1047.31	1038.79	1030.31	1021.88	1013.49	1005.14	996.842	988.584	980.369	972.199	964.071	955.987	947.946	939.949	931.995	924.084	916.217	908.393	900.612	892.874	885.179	877.527	869.919	862.352	854.829	847.349	839.911	832.515	825.159
1236.12	1226.66	1217.24	1207.87	1198.54	1189.26	1180.02	1170.83	1161.69	1152.59	1143.54	1134.53	1125.57	1116.65	1107.78	1098.95	1090.16	1081.42	1072.72	1064.07	1055.46	1046.9	1038.38	1029.9	1021.47	1013.08	1004.73	996.427	988.169	979.955	971.785	963.658	955.575	947.536	939.539	931.587	923.677	915.811	907.989	900.209	892.472	884.778	877.128	869.521	861.956	854.434	846.953	839.515	832.12	824.765
1235.66	1226.2	1216.78	1207.41	1198.09	1188.81	1179.58	1170.39	1161.25	1152.15	1143.1	1134.1	1125.14	1116.22	1107.35	1098.52	1089.73	1080.99	1072.3	1063.64	1055.04	1046.47	1037.95	1029.47	1021.04	1012.65	1004.31	996.007	987.75	979.537	971.367	963.242	955.16	947.122	939.127	931.175	923.267	915.403	907.581	899.803	892.066	884.373	876.723	869.115	861.55	854.028	846.549	839.113	831.719	824.364
1235.2	1225.74	1216.33	1206.96	1197.64	1188.36	1179.13	1169.94	1160.8	1151.71	1142.66	1133.66	1124.7	1115.78	1106.91	1098.08	1089.3	1080.56	1071.86	1063.21	1054.61	1046.04	1037.52	1029.05	1020.62	1012.23	1003.88	995.584	987.328	979.115	970.947	962.823	954.742	946.705	938.71	930.759	922.851	914.987	907.166	899.387	891.652	883.96	876.311	868.705	861.141	853.621	846.143	838.707	831.313	823.958
1234.74	1225.28	1215.86	1206.5	1197.18	1187.9	1178.67	1169.49	1160.35	1151.26	1142.21	1133.21	1124.25	1115.34	1106.47	1097.64	1088.86	1080.12	1071.43	1062.78	1054.17	1045.61	1037.09	1028.62	1020.19	1011.8	1003.46	995.158	986.902	978.69	970.521	962.396	954.316	946.279	938.285	930.335	922.428	914.565	906.745	898.968	891.234	883.544	875.896	868.291	860.729	853.21	845.734	838.299	830.905	823.549
1234.27	1224.81	1215.4	1206.03	1196.72	1187.44	1178.22	1169.04	1159.9	1150.81	1141.76	1132.76	1123.81	1114.89	1106.02	1097.2	1088.42	1079.68	1070.99	1062.34	1053.73	1045.17	1036.65	1028.18	1019.75	1011.36	1003.02	994.723	986.468	978.256	970.089	961.965	953.886	945.85	937.857	929.908	922.002	914.141	906.322	898.547	890.814	883.125	875.478	867.874	860.312	852.793	845.317	837.883	830.491	823.136
1233.79	1224.34	1214.93	1205.57	1196.25	1186.98	1177.76	1168.57	1159.44	1150.35	1141.31	1132.31	1123.35	1114.44	1105.57	1096.75	1087.97	1079.23	1070.54	1061.89	1053.29	1044.73	1036.21	1027.74	1019.31	1010.92	1002.58	994.285	986.031	977.821	969.655	961.532	953.454	945.418	937.427	929.479	921.575	913.713	905.894	898.119	890.386	882.697	875.051	867.448	859.888	852.37	844.895	837.462	830.07	822.717
1233.32	1223.87	1214.46	1205.1	1195.78	1186.51	1177.29	1168.11	1158.98	1149.89	1140.85	1131.85	1122.89	1113.98	1105.11	1096.29	1087.51	1078.78	1070.09	1061.44	1052.84	1044.28	1035.77	1027.29	1018.87	1010.48	1002.14	993.846	985.592	977.383	969.218	961.096	953.017	944.982	936.991	929.043	921.138	913.277	905.459	897.685	889.954	882.266	874.621	867.019	859.46	851.944	844.47	837.038	829.646	822.292
1232.84	1223.39	1213.98	1204.63	1195.31	1186.05	1176.83	1167.65	1158.52	1149.43	1140.39	1131.39	1122.43	1113.52	1104.66	1095.84	1087.06	1078.32	1069.63	1060.99	1052.39	1043.83	1035.31	1026.84	1018.42	1010.03	1001.69	993.399	985.146	976.938	968.772	960.651	952.574	944.54	936.549	928.602	920.699	912.839	905.022	897.249	889.519	881.832	874.188	866.588	859.03	851.515	844.043	836.611	829.218	821.864
1232.36	1222.91	1213.51	1204.15	1194.84	1185.57	1176.35	1167.18	1158.05	1148.96	1139.92	1130.92	1121.97	1113.06	1104.19	1095.37	1086.59	1077.86	1069.17	1060.53	1051.93	1043.37	1034.86	1026.39	1017.96	1009.58	1001.24	992.947	984.696	976.488	968.324	960.204	952.127	944.095	936.105	928.159	920.257	912.399	904.583	896.811	889.082	881.395	873.752	866.151	858.593	851.078	843.606	836.176	828.786	821.432
1231.87	1222.43	1213.03	1203.67	1194.36	1185.1	1175.88	1166.7	1157.57	1148.49	1139.45	1130.45	1121.5	1112.59	1103.72	1094.9	1086.13	1077.39	1068.71	1060.06	1051.46	1042.91	1034.4	1025.93	1017.5	1009.12	1000.79	992.493	984.243	976.036	967.873	959.754	951.679	943.647	935.659	927.714	919.812	911.953	904.138	896.366	888.637	880.951	873.308	865.709	858.152	850.639	843.167	835.737	828.347	820.996
1231.39	1221.94	1212.54	1203.19	1193.88	1184.62	1175.4	1166.23	1157.1	1148.01	1138.97	1129.98	1121.02	1112.12	1103.25	1094.43	1085.66	1076.93	1068.24	1059.6	1051	1042.44	1033.93	1025.47	1017.04	1008.66	1000.33	992.035	983.786	975.58	967.418	959.299	951.224	943.193	935.205	927.26	919.359	911.502	903.688	895.917	888.189	880.504	872.863	865.265	857.709	850.197	842.726	835.296	827.905	820.553
1230.9	1221.46	1212.06	1202.71	1193.4	1184.14	1174.92	1165.75	1156.62	1147.54	1138.5	1129.5	1120.55	1111.64	1102.78	1093.96	1085.18	1076.45	1067.77	1059.13	1050.53	1041.97	1033.46	1025	1016.57	1008.19	999.86	991.569	983.321	975.117	966.956	958.838	950.765	942.734	934.748	926.804	918.904	911.048	903.235	895.466	887.739	880.056	872.415	864.819	857.264	849.752	842.282	834.851	827.459	820.106
1230.4	1220.96	1211.57	1202.22	1192.91	1183.65	1174.43	1165.26	1156.13	1147.05	1138.01	1129.02	1120.07	1111.16	1102.3	1093.48	1084.71	1075.98	1067.29	1058.65	1050.05	1041.5	1032.99	1024.52	1016.1	1007.72	999.391	991.101	982.854	974.651	966.492	958.376	950.303	942.274	934.288	926.346	918.448	910.593	902.781	895.012	887.286	879.603	871.962	864.366	856.812	849.3	841.831	834.402	827.01	819.655
1229.9	1220.47	1211.07	1201.72	1192.42	1183.16	1173.94	1164.77	1155.65	1146.56	1137.53	1128.53	1119.58	1110.68	1101.82	1093	1084.23	1075.5	1066.81	1058.17	1049.58	1041.02	1032.52	1024.05	1015.63	1007.25	998.92	990.631	982.385	974.184	966.025	957.911	949.839	941.81	933.825	925.883	917.985	910.13	902.319	894.551	886.825	879.143	871.505	863.909	856.356	848.845	841.376	833.947	826.555	819.199
1229.41	1219.97	1210.58	1201.23	1191.93	1182.67	1173.45	1164.28	1155.16	1146.08	1137.04	1128.05	1119.1	1110.19	1101.33	1092.52	1083.75	1075.02	1066.33	1057.69	1049.1	1040.55	1032.04	1023.57	1015.15	1006.78	998.445	990.156	981.911	973.709	965.551	957.437	949.366	941.339	933.355	925.415	917.518	909.664	901.854	894.087	886.363	878.682	871.045	863.45	855.898	848.387	840.917	833.485	826.093	818.738
1228.9	1219.47	1210.07	1200.73	1191.43	1182.17	1172.96	1163.79	1154.66	1145.58	1136.55	1127.55	1118.61	1109.7	1100.84	1092.03	1083.26	1074.53	1065.85	1057.21	1048.61	1040.06	1031.56	1023.09	1014.67	1006.3	997.966	989.677	981.433	973.232	965.075	956.962	948.892	940.866	932.883	924.944	917.048	909.196	901.387	893.621	885.898	878.219	870.582	862.987	855.435	847.924	840.452	833.019	825.626	818.271
1228.39	1218.96	1209.57	1200.22	1190.92	1181.67	1172.46	1163.29	1154.16	1145.08	1136.05	1127.06	1118.11	1109.21	1100.35	1091.54	1082.77	1074.04	1065.36	1056.72	1048.13	1039.58	1031.07	1022.61	1014.19	1005.82	997.485	989.198	980.954	972.755	964.598	956.486	948.417	940.392	932.41	924.471	916.577	908.726	900.917	893.152	885.429	877.749	870.112	862.518	854.965	847.455	839.982	832.548	825.153	817.797
1227.89	1218.45	1209.06	1199.72	1190.42	1181.16	1171.95	1162.79	1153.66	1144.59	1135.55	1126.56	1117.62	1108.72	1099.86	1091.04	1082.28	1073.55	1064.87	1056.23	1047.64	1039.09	1030.59	1022.12	1013.71	1005.33	997.003	988.717	980.474	972.275	964.119	956.007	947.939	939.914	931.932	923.994	916.099	908.248	900.44	892.674	884.952	877.272	869.636	862.041	854.489	846.979	839.507	832.072	824.676	817.318
1227.37	1217.94	1208.55	1199.21	1189.91	1180.66	1171.45	1162.28	1153.16	1144.08	1135.05	1126.06	1117.12	1108.22	1099.36	1090.55	1081.78	1073.06	1064.38	1055.74	1047.15	1038.6	1030.09	1021.63	1013.22	1004.84	996.515	988.229	979.987	971.789	963.634	955.522	947.455	939.431	931.45	923.512	915.618	907.767	899.958	892.193	884.47	876.792	869.155	861.561	854.008	846.498	839.026	831.592	824.193	816.835
1226.85	1217.42	1208.04	1198.69	1189.4	1180.14	1170.93	1161.77	1152.65	1143.57	1134.54	1125.55	1116.61	1107.71	1098.86	1090.05	1081.28	1072.56	1063.88	1055.24	1046.65	1038.1	1029.6	1021.14	1012.72	1004.35	996.024	987.739	979.498	971.301	963.147	955.037	946.97	938.946	930.966	923.028	915.134	907.282	899.474	891.708	883.986	876.306	868.67	861.076	853.524	846.012	838.538	831.104	823.706	816.346
1226.33	1216.9	1207.52	1198.18	1188.88	1179.63	1170.42	1161.26	1152.14	1143.06	1134.03	1125.05	1116.11	1107.21	1098.35	1089.54	1080.78	1072.05	1063.38	1054.74	1046.15	1037.61	1029.1	1020.65	1012.23	1003.86	995.533	987.249	979.009	970.812	962.659	954.549	946.483	938.459	930.478	922.541	914.646	906.795	898.986	891.221	883.498	875.819	868.182	860.588	853.035	845.521	838.046	830.611	823.214	815.853
1225.81	1216.38	1207	1197.66	1188.36	1179.11	1169.91	1160.74	1151.63	1142.55	1133.52	1124.54	1115.6	1106.7	1097.85	1089.04	1080.27	1071.55	1062.88	1054.24	1045.65	1037.11	1028.61	1020.15	1011.74	1003.37	995.04	986.757	978.517	970.321	962.168	954.058	945.991	937.968	929.987	922.049	914.155	906.303	898.494	890.728	883.005	875.326	867.689	860.094	852.541	845.026	837.55	830.113	822.715	815.355
1225.28	1215.85	1206.47	1197.13	1187.84	1178.59	1169.38	1160.22	1151.11	1142.03	1133.01	1124.02	1115.08	1106.19	1097.33	1088.53	1079.76	1071.04	1062.37	1053.74	1045.15	1036.6	1028.1	1019.65	1011.23	1002.86	994.539	986.257	978.018	969.822	961.668	953.559	945.492	937.469	929.488	921.55	913.656	905.804	897.995	890.23	882.507	874.827	867.19	859.595	852.042	844.527	837.049	829.611	822.212	814.852
1224.75	1215.32	1205.94	1196.6	1187.31	1178.06	1168.86	1159.7	1150.58	1141.51	1132.49	1123.5	1114.57	1105.67	1096.82	1088.01	1079.25	1070.53	1061.86	1053.23	1044.64	1036.1	1027.6	1019.14	1010.73	1002.36	994.037	985.754	977.515	969.319	961.166	953.056	944.99	936.966	928.986	921.048	913.153	905.302	897.494	889.728	882.005	874.325	866.688	859.093	851.538	844.023	836.545	829.105	821.704	814.342
1224.21	1214.79	1205.41	1196.08	1186.78	1177.54	1168.34	1159.18	1150.06	1140.99	1131.97	1122.99	1114.05	1105.15	1096.31	1087.5	1078.74	1070.02	1061.35	1052.72	1044.13	1035.59	1027.09	1018.64	1010.22	1001.86	993.53	985.248	977.009	968.813	960.66	952.551	944.484	936.461	928.48	920.543	912.648	904.797	896.989	889.223	881.501	873.82	866.182	858.587	851.031	843.514	836.036	828.595	821.192	813.829
1223.68	1214.25	1204.87	1195.54	1186.25	1177	1167.8	1158.65	1149.53	1140.47	1131.44	1122.46	1113.53	1104.63	1095.79	1086.98	1078.22	1069.51	1060.83	1052.21	1043.62	1035.08	1026.58	1018.13	1009.71	1001.35	993.021	984.739	976.5	968.304	960.152	952.042	943.976	935.952	927.972	920.035	912.14	904.289	896.481	888.716	880.993	873.313	865.674	858.078	850.52	843.002	835.523	828.081	820.677	813.313
1223.14	1213.72	1204.34	1195	1185.71	1176.47	1167.27	1158.11	1149	1139.94	1130.91	1121.93	1113	1104.11	1095.26	1086.46	1077.7	1068.99	1060.31	1051.69	1043.1	1034.56	1026.06	1017.61	1009.2	1000.83	992.505	984.224	975.985	967.79	959.638	951.528	943.463	935.439	927.459	919.522	911.628	903.777	895.969	888.204	880.481	872.801	865.163	857.565	850.005	842.486	835.005	827.564	820.159	812.792
1222.61	1213.18	1203.8	1194.47	1185.18	1175.94	1166.74	1157.58	1148.47	1139.41	1130.38	1121.41	1112.47	1103.58	1094.74	1085.94	1077.18	1068.46	1059.79	1051.16	1042.58	1034.04	1025.54	1017.09	1008.68	1000.31	991.984	983.703	975.464	967.269	959.117	951.008	942.943	934.92	926.94	919.003	911.109	903.259	895.451	887.685	879.963	872.283	864.645	857.048	849.487	841.966	834.484	827.041	819.636	812.269
1222.07	1212.65	1203.27	1193.94	1184.65	1175.41	1166.21	1157.05	1147.94	1138.88	1129.85	1120.88	1111.94	1103.06	1094.21	1085.41	1076.65	1067.94	1059.27	1050.64	1042.06	1033.51	1025.02	1016.56	1008.15	999.785	991.46	983.179	974.941	966.746	958.594	950.485	942.42	934.397	926.418	918.481	910.588	902.737	894.93	887.165	879.442	871.762	864.124	856.526	848.965	841.442	833.959	826.515	819.11	811.741
1221.53	1212.11	1202.73	1193.4	1184.11	1174.87	1165.67	1156.52	1147.41	1138.34	1129.32	1120.35	1111.41	1102.52	1093.68	1084.88	1076.12	1067.41	1058.74	1050.11	1041.53	1032.99	1024.49	1016.04	1007.62	999.257	990.933	982.652	974.414	966.22	958.068	949.959	941.894	933.872	925.893	917.956	910.063	902.213	894.406	886.641	878.918	871.238	863.599	856	848.44	840.915	833.43	825.985	818.579	811.211
1221	1211.58	1202.2	1192.87	1183.58	1174.34	1165.14	1155.99	1146.88	1137.81	1128.79	1119.81	1110.88	1101.99	1093.15	1084.34	1075.59	1066.87	1058.2	1049.57	1040.99	1032.45	1023.96	1015.5	1007.09	998.727	990.403	982.122	973.885	965.69	957.539	949.431	941.366	933.344	925.365	917.429	909.536	901.686	893.879	886.114	878.391	870.711	863.07	855.47	847.908	840.385	832.898	825.452	818.044	810.676
1220.46	1211.04	1201.67	1192.34	1183.05	1173.81	1164.61	1155.46	1146.35	1137.28	1128.26	1119.28	1110.35	1101.46	1092.61	1083.81	1075.05	1066.34	1057.66	1049.04	1040.45	1031.91	1023.42	1014.96	1006.55	998.188	989.865	981.585	973.348	965.154	957.004	948.896	940.832	932.81	924.832	916.896	909.004	901.155	893.348	885.583	877.861	870.18	862.539	854.936	847.373	839.85	832.363	824.915	817.506	810.137
1219.93	1210.51	1201.13	1191.8	1182.52	1173.27	1164.08	1154.92	1145.81	1136.75	1127.73	1118.75	1109.81	1100.92	1092.08	1083.27	1074.51	1065.8	1057.13	1048.5	1039.91	1031.37	1022.88	1014.42	1006.01	997.647	989.324	981.044	972.808	964.614	956.464	948.357	940.293	932.271	924.294	916.358	908.466	900.617	892.811	885.047	877.325	869.645	862.003	854.4	846.835	839.311	831.825	824.375	816.965	809.594
1219.39	1209.97	1200.6	1191.27	1181.98	1172.74	1163.54	1154.39	1145.28	1136.21	1127.19	1118.21	1109.28	1100.39	1091.54	1082.74	1073.98	1065.26	1056.59	1047.96	1039.38	1030.83	1022.34	1013.88	1005.47	997.105	988.781	980.501	972.265	964.072	955.922	947.815	939.751	931.73	923.753	915.818	907.926	900.077	892.271	884.507	876.786	869.105	861.465	853.86	846.294	838.768	831.281	823.832	816.42	809.048
1218.86	1209.44	1200.07	1190.74	1181.45	1172.21	1163.01	1153.85	1144.74	1135.68	1126.65	1117.67	1108.74	1099.85	1091	1082.2	1073.44	1064.72	1056.05	1047.42	1038.84	1030.3	1021.8	1013.34	1004.93	996.563	988.239	979.958	971.721	963.527	955.377	947.27	939.207	931.186	923.209	915.275	907.383	899.535	891.729	883.965	876.243	868.562	860.921	853.316	845.749	838.222	830.734	823.285	815.872	808.499
1218.33	1208.91	1199.53	1190.2	1180.92	1171.67	1162.47	1153.32	1144.21	1135.14	1126.12	1117.14	1108.2	1099.31	1090.46	1081.66	1072.9	1064.18	1055.51	1046.88	1038.29	1029.75	1021.25	1012.8	1004.39	996.02	987.696	979.416	971.178	962.983	954.833	946.725	938.661	930.641	922.663	914.729	906.838	898.99	891.184	883.42	875.698	868.016	860.373	852.77	845.201	837.672	830.183	822.734	815.321	807.947
1217.79	1208.37	1199	1189.67	1180.38	1171.14	1161.94	1152.78	1143.67	1134.6	1125.58	1116.6	1107.66	1098.77	1089.92	1081.12	1072.36	1063.64	1054.96	1046.33	1037.75	1029.21	1020.71	1012.25	1003.84	995.473	987.149	978.868	970.63	962.436	954.285	946.177	938.113	930.093	922.115	914.18	906.289	898.442	890.636	882.872	875.15	867.466	859.822	852.217	844.65	837.12	829.63	822.179	814.767	807.391
1217.25	1207.83	1198.46	1189.13	1179.84	1170.6	1161.4	1152.24	1143.13	1134.06	1125.04	1116.06	1107.12	1098.23	1089.38	1080.57	1071.81	1063.1	1054.42	1045.79	1037.21	1028.66	1020.16	1011.71	1003.3	994.927	986.602	978.32	970.082	961.887	953.736	945.628	937.564	929.542	921.565	913.63	905.738	897.89	890.084	882.32	874.598	866.913	859.268	851.662	844.095	836.565	829.073	821.621	814.209	806.833
1216.72	1207.3	1197.92	1188.59	1179.3	1170.06	1160.86	1151.7	1142.59	1133.52	1124.5	1115.52	1106.58	1097.69	1088.84	1080.03	1071.27	1062.55	1053.88	1045.25	1036.66	1028.12	1019.62	1011.16	1002.75	994.38	986.055	977.773	969.534	961.339	953.187	945.079	937.014	928.993	921.014	913.079	905.187	897.338	889.531	881.767	874.045	866.359	858.711	851.104	843.536	836.006	828.513	821.06	813.646	806.272
1216.18	1206.76	1197.38	1188.05	1178.76	1169.52	1160.32	1151.16	1142.05	1132.98	1123.95	1114.97	1106.04	1097.14	1088.29	1079.49	1070.73	1062.01	1053.33	1044.7	1036.12	1027.57	1019.07	1010.62	1002.2	993.834	985.508	977.226	968.987	960.791	952.639	944.53	936.465	928.443	920.465	912.529	904.636	896.787	888.98	881.214	873.49	865.804	858.154	850.545	842.975	835.445	827.951	820.496	813.081	805.706
1215.65	1206.22	1196.85	1187.51	1178.22	1168.98	1159.77	1150.62	1141.5	1132.43	1123.41	1114.43	1105.49	1096.6	1087.75	1078.94	1070.18	1061.46	1052.79	1044.16	1035.57	1027.03	1018.53	1010.07	1001.66	993.288	984.962	976.679	968.439	960.243	952.091	943.982	935.916	927.894	919.915	911.979	904.086	896.235	888.427	880.661	872.935	865.248	857.597	849.985	842.414	834.882	827.388	819.931	812.514	805.137
1215.11	1205.69	1196.31	1186.97	1177.68	1168.44	1159.23	1150.08	1140.96	1131.89	1122.87	1113.88	1104.95	1096.05	1087.2	1078.4	1069.63	1060.91	1052.24	1043.61	1035.02	1026.48	1017.98	1009.52	1001.11	992.737	984.411	976.129	967.889	959.694	951.541	943.432	935.367	927.345	919.366	911.429	903.535	895.684	887.875	880.107	872.379	864.69	857.039	849.426	841.852	834.318	826.824	819.365	811.946	804.568
1214.59	1205.16	1195.78	1186.44	1177.14	1167.9	1158.69	1149.53	1140.42	1131.35	1122.32	1113.34	1104.4	1095.51	1086.66	1077.85	1069.09	1060.37	1051.69	1043.06	1034.47	1025.93	1017.43	1008.97	1000.56	992.186	983.86	975.577	967.338	959.142	950.989	942.88	934.814	926.792	918.813	910.877	902.983	895.133	887.323	879.553	871.822	864.132	856.48	848.866	841.29	833.754	826.258	818.8	811.378	803.998
1214.06	1204.63	1195.25	1185.91	1176.61	1167.36	1158.15	1148.99	1139.88	1130.8	1121.78	1112.79	1103.85	1094.96	1086.11	1077.3	1068.54	1059.82	1051.14	1042.51	1033.92	1025.38	1016.88	1008.42	1000.01	991.636	983.31	975.027	966.787	958.59	950.437	942.328	934.262	926.239	918.26	910.323	902.429	894.578	886.769	878.998	871.266	863.573	855.92	848.305	840.728	833.19	825.692	818.233	810.811	803.428
1213.53	1204.11	1194.72	1185.38	1176.08	1166.83	1157.62	1148.46	1139.34	1130.26	1121.23	1112.25	1103.31	1094.41	1085.56	1076.75	1067.99	1059.27	1050.6	1041.97	1033.38	1024.83	1016.33	1007.87	999.458	991.087	982.76	974.477	966.236	958.04	949.886	941.776	933.71	925.687	917.707	909.77	901.875	894.024	886.214	878.443	870.709	863.014	855.359	847.744	840.165	832.626	825.126	817.666	810.242	802.858
1213.01	1203.58	1194.2	1184.86	1175.56	1166.3	1157.09	1147.93	1138.8	1129.73	1120.7	1111.71	1102.77	1093.87	1085.02	1076.21	1067.44	1058.72	1050.05	1041.41	1032.83	1024.28	1015.78	1007.32	998.909	990.538	982.211	973.927	965.686	957.489	949.336	941.225	933.159	925.135	917.155	909.217	901.322	893.47	885.659	877.887	870.151	862.455	854.798	847.182	839.602	832.061	824.559	817.098	809.674	802.288
1212.48	1203.06	1193.67	1184.33	1175.04	1165.78	1156.57	1147.4	1138.28	1129.2	1120.16	1111.17	1102.23	1093.33	1084.47	1075.66	1066.9	1058.17	1049.5	1040.86	1032.27	1023.73	1015.23	1006.77	998.356	989.985	981.658	973.375	965.135	956.938	948.785	940.675	932.608	924.584	916.603	908.665	900.769	892.917	885.103	877.329	869.594	861.896	854.237	846.619	839.039	831.496	823.993	816.53	809.105	801.718
1211.96	1202.53	1193.15	1183.81	1174.51	1165.26	1156.05	1146.88	1137.75	1128.67	1119.64	1110.64	1101.7	1092.79	1083.94	1075.12	1066.36	1057.63	1048.95	1040.32	1031.73	1023.18	1014.68	1006.22	997.803	989.432	981.105	972.822	964.581	956.384	948.231	940.121	932.055	924.032	916.052	908.113	900.217	892.362	884.547	876.772	869.036	861.336	853.676	846.056	838.475	830.932	823.426	815.961	808.536	801.147
1211.43	1202.01	1192.63	1183.29	1173.99	1164.74	1155.53	1146.35	1137.23	1128.15	1119.11	1110.12	1101.17	1092.26	1083.4	1074.59	1065.82	1057.09	1048.41	1039.77	1031.18	1022.63	1014.13	1005.67	997.252	988.88	980.553	972.269	964.029	955.831	947.678	939.568	931.501	923.478	915.497	907.559	899.663	891.809	883.992	876.214	868.477	860.777	853.114	845.492	837.91	830.367	822.86	815.393	807.966	800.577
1210.91	1201.48	1192.1	1182.77	1173.47	1164.22	1155.01	1145.84	1136.71	1127.62	1118.59	1109.59	1100.64	1091.74	1082.88	1074.06	1065.29	1056.56	1047.88	1039.24	1030.64	1022.09	1013.58	1005.12	996.705	988.331	980.003	971.717	963.477	955.279	947.125	939.015	930.948	922.924	914.943	907.004	899.109	891.255	883.435	875.656	867.917	860.217	852.553	844.929	837.345	829.801	822.294	814.825	807.396	800.007
1210.38	1200.96	1191.58	1182.25	1172.95	1163.7	1154.49	1145.32	1136.19	1127.11	1118.07	1109.07	1100.12	1091.21	1082.35	1073.53	1064.76	1056.03	1047.34	1038.7	1030.11	1021.55	1013.05	1004.58	996.162	987.787	979.456	971.17	962.927	954.728	946.574	938.463	930.396	922.371	914.39	906.45	898.554	890.699	882.879	875.098	867.357	859.656	851.992	844.366	836.781	829.235	821.727	814.256	806.826	799.436
1209.86	1200.44	1191.06	1181.73	1172.43	1163.18	1153.97	1144.8	1135.67	1126.59	1117.55	1108.55	1099.6	1090.69	1081.82	1073	1064.23	1055.5	1046.81	1038.17	1029.57	1021.02	1012.51	1004.04	995.624	987.247	978.915	970.626	962.382	954.181	946.026	937.913	929.844	921.819	913.837	905.897	898	890.143	882.323	874.54	866.797	859.094	851.431	843.804	836.216	828.669	821.161	813.689	806.256	798.865
1209.34	1199.92	1190.54	1181.21	1171.91	1162.66	1153.45	1144.28	1135.16	1126.08	1117.04	1108.04	1099.08	1090.17	1081.31	1072.48	1063.71	1054.97	1046.28	1037.64	1029.04	1020.49	1011.97	1003.51	995.087	986.708	978.375	970.085	961.84	953.638	945.481	937.367	929.297	921.269	913.286	905.345	897.445	889.586	881.766	873.983	866.238	858.533	850.869	843.241	835.652	828.103	820.594	813.121	805.687	798.293
1208.82	1199.4	1190.02	1180.69	1171.39	1162.14	1152.94	1143.77	1134.65	1125.56	1116.53	1107.53	1098.57	1089.66	1080.79	1071.97	1063.19	1054.45	1045.76	1037.12	1028.52	1019.96	1011.45	1002.98	994.554	986.174	977.839	969.547	961.3	953.097	944.938	936.823	928.752	920.724	912.739	904.795	896.893	889.031	881.209	873.425	865.679	857.972	850.306	842.678	835.088	827.537	820.026	812.553	805.117	797.72
1208.3	1198.88	1189.5	1180.17	1170.88	1161.63	1152.42	1143.26	1134.13	1125.05	1116.01	1107.02	1098.06	1089.15	1080.28	1071.46	1062.68	1053.94	1045.25	1036.6	1028	1019.44	1010.92	1002.45	994.026	985.644	977.307	969.014	960.765	952.561	944.4	936.283	928.21	920.18	912.194	904.25	896.344	888.478	880.653	872.868	865.12	857.412	849.743	842.116	834.524	826.971	819.459	811.984	804.545	797.145
1207.78	1198.36	1188.99	1179.65	1170.36	1161.11	1151.91	1142.74	1133.62	1124.54	1115.51	1106.51	1097.56	1088.65	1079.78	1070.95	1062.17	1053.43	1044.73	1036.08	1027.48	1018.92	1010.4	1001.93	993.503	985.119	976.781	968.486	960.235	952.029	943.867	935.748	927.673	919.641	911.653	903.708	895.798	887.93	880.101	872.314	864.563	856.852	849.181	841.552	833.961	826.406	818.892	811.414	803.972	796.57
1207.26	1197.84	1188.47	1179.14	1169.85	1160.6	1151.4	1142.23	1133.11	1124.03	1115	1106	1097.05	1088.14	1079.27	1070.45	1061.66	1052.92	1044.23	1035.58	1026.97	1018.41	1009.89	1001.41	992.985	984.6	976.259	967.963	959.71	951.502	943.338	935.217	927.14	919.107	911.117	903.168	895.257	887.385	879.554	871.763	864.01	856.296	848.622	840.99	833.397	825.84	818.323	810.842	803.398	795.993
1206.74	1197.33	1187.96	1178.63	1169.34	1160.09	1150.89	1141.72	1132.6	1123.53	1114.49	1105.5	1096.55	1087.64	1078.77	1069.95	1061.16	1052.42	1043.72	1035.07	1026.46	1017.9	1009.38	1000.9	992.472	984.085	975.743	967.444	959.19	950.98	942.814	934.691	926.612	918.577	910.584	902.633	894.72	886.845	879.01	871.216	863.461	855.744	848.067	840.432	832.835	825.273	817.752	810.268	802.82	795.412
1206.23	1196.82	1187.44	1178.11	1168.83	1159.58	1150.38	1141.22	1132.1	1123.02	1113.99	1104.99	1096.04	1087.14	1078.27	1069.45	1060.66	1051.92	1043.22	1034.57	1025.96	1017.39	1008.87	1000.4	991.963	983.575	975.231	966.932	958.676	950.464	942.295	934.17	926.09	918.052	910.057	902.102	894.186	886.308	878.47	870.673	862.916	855.196	847.515	839.875	832.273	824.706	817.18	809.69	802.239	794.827
1205.72	1196.3	1186.93	1177.6	1168.32	1159.07	1149.87	1140.71	1131.59	1122.52	1113.48	1104.49	1095.54	1086.64	1077.77	1068.95	1060.16	1051.42	1042.73	1034.07	1025.46	1016.89	1008.37	999.891	991.457	983.067	974.722	966.421	958.164	949.951	941.781	933.655	925.572	917.532	909.533	901.575	893.657	885.775	877.933	870.133	862.373	854.648	846.963	839.318	831.709	824.139	816.608	809.112	801.656	794.24
1205.21	1195.79	1186.42	1177.1	1167.81	1158.57	1149.37	1140.21	1131.09	1122.01	1112.98	1103.99	1095.04	1086.14	1077.27	1068.45	1059.67	1050.93	1042.23	1033.58	1024.97	1016.4	1007.87	999.393	990.957	982.565	974.218	965.915	957.657	949.442	941.271	933.144	925.059	917.016	909.013	901.051	893.129	885.244	877.398	869.594	861.829	854.099	846.41	838.761	831.146	823.571	816.035	808.534	801.073	793.652
1204.7	1195.28	1185.92	1176.59	1167.3	1158.06	1148.86	1139.7	1130.59	1121.51	1112.48	1103.49	1094.55	1085.64	1076.78	1067.95	1059.17	1050.44	1041.74	1033.09	1024.48	1015.91	1007.38	998.9	990.462	982.069	973.72	965.415	957.154	948.937	940.763	932.634	924.548	916.501	908.495	900.529	892.603	884.714	876.865	869.057	861.286	853.551	845.857	838.202	830.582	823.002	815.46	807.955	800.49	793.061
1204.19	1194.78	1185.41	1176.08	1166.8	1157.56	1148.36	1139.2	1130.09	1121.02	1111.99	1103	1094.05	1085.14	1076.28	1067.46	1058.68	1049.95	1041.25	1032.6	1023.99	1015.42	1006.9	998.412	989.972	981.576	973.224	964.917	956.654	948.434	940.258	932.126	924.038	915.988	907.978	900.008	892.079	884.186	876.333	868.519	860.742	853.003	845.304	837.643	830.018	822.434	814.884	807.373	799.902	792.466
1203.68	1194.27	1184.91	1175.58	1166.3	1157.06	1147.86	1138.7	1129.59	1120.52	1111.49	1102.5	1093.56	1084.65	1075.79	1066.97	1058.19	1049.45	1040.76	1032.11	1023.5	1014.93	1006.41	997.924	989.483	981.085	972.732	964.422	956.156	947.934	939.755	931.621	923.53	915.477	907.463	899.489	891.556	883.659	875.8	867.982	860.198	852.455	844.751	837.082	829.452	821.86	814.304	806.787	799.307	791.865
1203.18	1193.77	1184.4	1175.08	1165.8	1156.56	1147.36	1138.21	1129.09	1120.02	1110.99	1102.01	1093.06	1084.16	1075.3	1066.48	1057.7	1048.96	1040.27	1031.62	1023.01	1014.44	1005.92	997.436	988.995	980.597	972.241	963.929	955.66	947.436	939.255	931.118	923.024	914.968	906.949	898.972	891.034	883.131	875.267	867.443	859.653	851.904	844.192	836.517	828.881	821.28	813.718	806.195	798.708	791.261
1202.67	1193.27	1183.9	1174.58	1165.3	1156.06	1146.86	1137.71	1128.59	1119.52	1110.5	1101.51	1092.56	1083.66	1074.8	1065.98	1057.2	1048.47	1039.78	1031.13	1022.52	1013.95	1005.43	996.946	988.506	980.109	971.753	963.439	955.168	946.941	938.757	930.618	922.52	914.46	906.438	898.455	890.51	882.601	874.732	866.899	859.104	851.348	843.628	835.947	828.304	820.696	813.128	805.597	798.104	790.653
1202.17	1192.76	1183.4	1174.07	1164.79	1155.56	1146.36	1137.21	1128.09	1119.02	1110	1101.01	1092.07	1083.16	1074.3	1065.49	1056.71	1047.98	1039.28	1030.63	1022.03	1013.46	1004.94	996.456	988.017	979.619	971.264	962.95	954.677	946.448	938.262	930.119	922.018	913.953	905.924	897.936	889.982	882.067	874.191	866.35	858.549	850.786	843.059	835.372	827.72	820.107	812.533	804.995	797.497	790.037
1201.66	1192.26	1182.89	1173.57	1164.29	1155.05	1145.86	1136.7	1127.59	1118.52	1109.5	1100.51	1091.57	1082.67	1073.81	1064.99	1056.21	1047.48	1038.79	1030.14	1021.53	1012.97	1004.45	995.965	987.526	979.129	970.774	962.46	954.188	945.957	937.769	929.621	921.514	913.44	905.406	897.41	889.449	881.528	873.643	865.796	857.99	850.218	842.486	834.792	827.133	819.514	811.932	804.388	796.885	789.417
1201.16	1191.75	1182.39	1173.07	1163.79	1154.55	1145.35	1136.2	1127.09	1118.02	1109	1100.01	1091.07	1082.17	1073.31	1064.49	1055.72	1046.98	1038.29	1029.65	1021.04	1012.47	1003.95	995.473	987.034	978.637	970.282	961.968	953.695	945.463	937.272	929.119	921.004	912.923	904.883	896.878	888.911	880.984	873.091	865.238	857.424	849.646	841.908	834.205	826.541	818.916	811.327	803.778	796.266	788.793
1200.65	1191.25	1181.88	1172.56	1163.28	1154.05	1144.85	1135.7	1126.59	1117.52	1108.49	1099.51	1090.57	1081.67	1072.81	1063.99	1055.22	1046.49	1037.8	1029.15	1020.54	1011.98	1003.46	994.977	986.538	978.14	969.784	961.469	953.195	944.963	936.768	928.61	920.487	912.401	904.354	896.341	888.368	880.433	872.534	864.676	856.853	849.069	841.324	833.614	825.945	818.312	810.717	803.163	795.643	788.165
1200.14	1190.74	1181.38	1172.06	1162.78	1153.54	1144.35	1135.2	1126.09	1117.02	1107.99	1099.01	1090.07	1081.17	1072.31	1063.49	1054.72	1045.99	1037.3	1028.65	1020.04	1011.48	1002.96	994.475	986.036	977.637	969.28	960.964	952.689	944.454	936.253	928.088	919.962	911.872	903.816	895.799	887.821	879.877	871.973	864.108	856.278	848.488	840.734	833.019	825.344	817.703	810.103	802.541	795.017	787.533
1199.64	1190.23	1180.87	1171.55	1162.27	1153.04	1143.84	1134.69	1125.58	1116.52	1107.49	1098.51	1089.57	1080.67	1071.81	1062.99	1054.22	1045.48	1036.79	1028.14	1019.54	1010.97	1002.45	993.968	985.527	977.128	968.77	960.452	952.175	943.932	935.726	927.558	919.425	911.329	903.27	895.25	887.263	879.316	871.406	863.533	855.698	847.901	840.14	832.42	824.736	817.091	809.485	801.915	794.386	786.896
1199.13	1189.73	1180.37	1171.05	1161.77	1152.53	1143.34	1134.19	1125.08	1116.01	1106.98	1098	1089.06	1080.16	1071.3	1062.48	1053.71	1044.97	1036.28	1027.63	1019.03	1010.46	1001.94	993.453	985.012	976.611	968.252	959.93	951.646	943.4	935.191	927.015	918.878	910.779	902.714	894.687	886.698	878.748	870.831	862.953	855.113	847.309	839.542	831.816	824.125	816.474	808.861	801.286	793.752	786.254
1198.63	1189.22	1179.86	1170.54	1161.26	1152.03	1142.83	1133.68	1124.57	1115.5	1106.47	1097.49	1088.54	1079.64	1070.78	1061.97	1053.19	1044.46	1035.77	1027.12	1018.51	1009.94	1001.42	992.932	984.488	976.085	967.722	959.397	951.109	942.858	934.641	926.463	918.322	910.216	902.147	894.117	886.123	878.166	870.246	862.365	854.518	846.71	838.94	831.206	823.509	815.854	808.232	800.653	793.112	785.608
1198.12	1188.71	1179.35	1170.03	1160.75	1151.51	1142.32	1133.16	1124.05	1114.98	1105.96	1096.97	1088.03	1079.12	1070.26	1061.45	1052.67	1043.94	1035.24	1026.59	1017.98	1009.42	1000.89	992.402	983.955	975.55	967.184	958.855	950.561	942.303	934.084	925.9	917.753	909.643	901.572	893.535	885.536	877.576	869.652	861.764	853.914	846.102	838.326	830.588	822.889	815.225	807.6	800.016	792.467	784.959
1197.6	1188.2	1178.83	1169.51	1160.23	1150.99	1141.8	1132.64	1123.53	1114.46	1105.43	1096.45	1087.5	1078.6	1069.74	1060.92	1052.14	1043.41	1034.72	1026.06	1017.45	1008.88	1000.35	991.864	983.416	975.008	966.638	958.301	950.003	941.742	933.515	925.327	917.176	909.062	900.983	892.943	884.942	876.975	869.046	861.156	853.3	845.483	837.704	829.962	822.257	814.59	806.963	799.371	791.819	784.306
1197.08	1187.68	1178.31	1168.99	1159.71	1150.47	1141.27	1132.12	1123.01	1113.93	1104.91	1095.92	1086.97	1078.07	1069.21	1060.39	1051.61	1042.88	1034.18	1025.53	1016.91	1008.34	999.811	991.32	982.87	974.457	966.08	957.74	949.437	941.168	932.938	924.746	916.589	908.469	900.387	892.344	884.335	876.365	868.433	860.535	852.676	844.856	837.071	829.325	821.617	813.946	806.313	798.719	791.165	783.646
1196.56	1187.15	1177.78	1168.46	1159.18	1149.94	1140.74	1131.59	1122.47	1113.4	1104.37	1095.38	1086.44	1077.53	1068.67	1059.85	1051.07	1042.34	1033.64	1024.98	1016.37	1007.8	999.262	990.77	982.313	973.894	965.514	957.168	948.858	940.587	932.352	924.153	915.992	907.869	899.782	891.732	883.72	875.746	867.807	859.906	852.044	844.217	836.429	828.681	820.966	813.292	805.657	798.059	790.498	782.978
1196.02	1186.61	1177.25	1167.93	1158.64	1149.4	1140.21	1131.05	1121.94	1112.86	1103.83	1094.84	1085.9	1076.99	1068.13	1059.31	1050.53	1041.79	1033.09	1024.44	1015.82	1007.24	998.705	990.207	981.747	973.325	964.937	956.586	948.273	939.996	931.755	923.552	915.388	907.259	899.167	891.114	883.096	875.116	867.174	859.268	851.4	843.571	835.779	828.024	820.308	812.631	804.99	797.388	789.826	782.3
1195.48	1186.07	1176.71	1167.38	1158.1	1148.86	1139.66	1130.51	1121.39	1112.32	1103.29	1094.3	1085.35	1076.45	1067.58	1058.76	1049.98	1041.24	1032.54	1023.87	1015.26	1006.68	998.138	989.637	981.173	972.743	964.351	955.997	947.677	939.395	931.151	922.943	914.772	906.64	898.545	890.485	882.463	874.48	866.531	858.621	850.751	842.915	835.119	827.361	819.641	811.958	804.314	796.708	789.138	781.607
1194.93	1185.53	1176.16	1166.84	1157.55	1148.31	1139.11	1129.96	1120.84	1111.77	1102.74	1093.75	1084.8	1075.89	1067.03	1058.2	1049.42	1040.67	1031.97	1023.31	1014.69	1006.11	997.564	989.057	980.586	972.153	963.757	955.395	947.072	938.787	930.536	922.324	914.15	906.012	897.911	889.848	881.822	873.832	865.881	857.968	850.09	842.252	834.453	826.689	818.963	811.276	803.624	796.011	788.436	780.898
1194.38	1184.97	1175.61	1166.28	1157	1147.76	1138.56	1129.4	1120.29	1111.21	1102.18	1093.19	1084.24	1075.33	1066.46	1057.63	1048.85	1040.1	1031.4	1022.73	1014.11	1005.53	996.979	988.467	979.992	971.553	963.151	954.786	946.459	938.167	929.913	921.697	913.518	905.375	897.271	889.202	881.17	873.178	865.222	857.303	849.423	841.579	833.772	826.004	818.271	810.576	802.92	795.3	787.719	780.176
1193.83	1184.42	1175.05	1165.72	1156.44	1147.2	1138	1128.84	1119.73	1110.65	1101.62	1092.62	1083.67	1074.76	1065.89	1057.06	1048.27	1039.53	1030.82	1022.15	1013.53	1004.94	996.384	987.869	979.388	970.944	962.538	954.168	945.835	937.54	929.282	921.06	912.876	904.731	896.619	888.547	880.513	872.514	864.553	856.63	848.741	840.892	833.078	825.302	817.564	809.862	802.199	794.575	786.986	779.438
1193.26	1183.85	1174.49	1165.16	1155.88	1146.63	1137.43	1128.27	1119.16	1110.08	1101.04	1092.05	1083.1	1074.18	1065.31	1056.48	1047.69	1038.94	1030.23	1021.56	1012.93	1004.34	995.782	987.259	978.774	970.327	961.915	953.54	945.204	936.903	928.64	920.415	912.227	904.075	895.961	887.883	879.842	871.839	863.87	855.939	848.045	840.187	832.368	824.586	816.841	809.135	801.465	793.833	786.241	778.686
1192.7	1183.29	1173.92	1164.59	1155.31	1146.06	1136.86	1127.7	1118.58	1109.5	1100.46	1091.47	1082.51	1073.6	1064.73	1055.89	1047.1	1038.35	1029.64	1020.97	1012.33	1003.73	995.167	986.641	978.152	969.698	961.283	952.906	944.562	936.258	927.992	919.761	911.567	903.412	895.29	887.206	879.158	871.146	863.172	855.233	847.332	839.469	831.642	823.855	816.104	808.39	800.716	793.078	785.479	777.92
1192.12	1182.71	1173.34	1164.02	1154.73	1145.48	1136.28	1127.12	1118	1108.92	1099.88	1090.88	1081.92	1073	1064.13	1055.29	1046.5	1037.75	1029.03	1020.36	1011.72	1003.11	994.546	986.014	977.519	969.063	960.643	952.259	943.913	935.605	927.332	919.096	910.896	902.731	894.604	886.511	878.457	870.438	862.457	854.513	846.605	838.735	830.903	823.108	815.351	807.632	799.951	792.309	784.705	777.139
1191.54	1182.13	1172.76	1163.43	1154.14	1144.9	1135.69	1126.53	1117.4	1108.32	1099.28	1090.28	1081.32	1072.4	1063.53	1054.69	1045.9	1037.14	1028.42	1019.74	1011.1	1002.49	993.913	985.377	976.88	968.417	959.992	951.605	943.253	934.938	926.659	918.414	910.208	902.035	893.9	885.802	877.739	869.715	861.726	853.775	845.863	837.985	830.147	822.348	814.583	806.859	799.173	791.524	783.915	776.345
1190.95	1181.54	1172.17	1162.84	1153.55	1144.3	1135.09	1125.93	1116.8	1107.72	1098.68	1089.68	1080.72	1071.8	1062.92	1054.08	1045.28	1036.52	1027.8	1019.11	1010.46	1001.85	993.273	984.734	976.229	967.762	959.332	950.937	942.579	934.255	925.968	917.717	909.502	901.324	893.181	885.075	877.008	868.975	860.981	853.023	845.103	837.222	829.377	821.571	813.803	806.072	798.38	790.728	783.112	775.536
1190.36	1180.94	1171.57	1162.24	1152.95	1143.7	1134.49	1125.32	1116.2	1107.11	1098.07	1089.07	1080.1	1071.18	1062.3	1053.46	1044.66	1035.9	1027.17	1018.48	1009.82	1001.2	992.623	984.076	975.567	967.092	958.654	950.253	941.886	933.557	925.261	917.003	908.781	900.595	892.447	884.334	876.259	868.221	860.219	852.257	844.331	836.442	828.593	820.78	813.006	805.272	797.573	789.915	782.296	774.713
1189.76	1180.34	1170.97	1161.63	1152.34	1143.09	1133.88	1124.71	1115.59	1106.5	1097.45	1088.45	1079.49	1070.56	1061.68	1052.84	1044.03	1035.26	1026.53	1017.83	1009.18	1000.55	991.96	983.407	974.888	966.408	957.963	949.553	941.18	932.841	924.541	916.274	908.046	899.854	891.697	883.58	875.497	867.453	859.447	851.477	843.545	835.652	827.795	819.979	812.199	804.457	796.756	789.091	781.465	773.878
1189.16	1179.74	1170.36	1161.03	1151.73	1142.48	1133.27	1124.1	1114.97	1105.88	1096.84	1087.83	1078.86	1069.94	1061.05	1052.21	1043.4	1034.62	1025.89	1017.18	1008.51	999.882	991.284	982.724	974.201	965.711	957.259	948.842	940.461	932.117	923.807	915.536	907.299	899.101	890.939	882.813	874.726	866.675	858.662	850.688	842.749	834.85	826.99	819.166	811.381	803.635	795.926	788.257	780.623	773.03
1188.55	1179.14	1169.76	1160.42	1151.12	1141.87	1132.66	1123.49	1114.35	1105.26	1096.21	1087.21	1078.24	1069.31	1060.43	1051.57	1042.76	1033.98	1025.23	1016.52	1007.84	999.201	990.598	982.031	973.499	965.004	956.543	948.12	939.731	931.379	923.064	914.784	906.543	898.337	890.168	882.038	873.943	865.888	857.869	849.887	841.945	834.039	826.172	818.345	810.553	802.801	795.086	787.409	779.772	772.17
1187.95	1178.53	1169.15	1159.81	1150.51	1141.26	1132.04	1122.87	1113.73	1104.64	1095.59	1086.58	1077.61	1068.68	1059.79	1050.93	1042.1	1033.31	1024.56	1015.84	1007.16	998.512	989.9	981.326	972.787	964.283	955.817	947.385	938.991	930.631	922.309	914.024	905.774	897.564	889.388	881.251	873.152	865.088	857.064	849.078	841.128	833.218	825.344	817.509	809.714	801.954	794.234	786.55	778.906	771.3
1187.34	1177.91	1168.53	1159.19	1149.89	1140.64	1131.42	1122.25	1113.11	1104.02	1094.96	1085.95	1076.98	1068.04	1059.14	1050.27	1041.44	1032.64	1023.88	1015.15	1006.46	997.808	989.192	980.609	972.063	963.552	955.078	946.641	938.238	929.873	921.543	913.251	904.997	896.778	888.598	880.454	872.348	864.281	856.248	848.256	840.301	832.383	824.505	816.663	808.86	801.096	793.368	785.68	778.029	770.417
1186.72	1177.3	1167.92	1158.58	1149.28	1140.02	1130.8	1121.62	1112.48	1103.39	1094.33	1085.31	1076.33	1067.39	1058.47	1049.6	1040.76	1031.95	1023.19	1014.45	1005.76	997.096	988.47	979.882	971.327	962.81	954.328	945.883	937.475	929.102	920.768	912.468	904.207	895.984	887.796	879.647	871.534	863.459	855.422	847.422	839.461	831.537	823.652	815.806	807.996	800.225	792.492	784.797	777.142	769.523
1186.11	1176.68	1167.3	1157.96	1148.65	1139.39	1130.17	1120.99	1111.85	1102.74	1093.68	1084.66	1075.67	1066.72	1057.8	1048.92	1040.07	1031.26	1022.48	1013.74	1005.04	996.37	987.738	979.141	970.581	962.055	953.568	945.116	936.7	928.323	919.98	911.676	903.407	895.176	886.983	878.825	870.707	862.625	854.581	846.577	838.608	830.679	822.788	814.935	807.121	799.342	791.604	783.903	776.242	768.619
1185.49	1176.06	1166.68	1157.33	1148.02	1138.76	1129.53	1120.34	1111.2	1102.09	1093.03	1084	1075	1066.04	1057.11	1048.22	1039.37	1030.55	1021.77	1013.02	1004.31	995.633	986.993	978.39	969.822	961.292	952.796	944.338	935.916	927.53	919.182	910.869	902.595	894.356	886.156	877.993	869.867	861.78	853.73	845.718	837.745	829.809	821.913	814.053	806.232	798.449	790.704	782.999	775.331	767.703
1184.86	1175.43	1166.04	1156.69	1147.38	1138.11	1128.88	1119.69	1110.54	1101.43	1092.36	1083.32	1074.32	1065.35	1056.41	1047.52	1038.66	1029.83	1021.04	1012.29	1003.57	994.885	986.238	977.627	969.053	960.514	952.014	943.547	935.119	926.725	918.37	910.051	901.769	893.526	885.316	877.147	869.016	860.921	852.867	844.848	836.869	828.928	821.024	813.161	805.332	797.544	789.794	782.082	774.41	766.774
1184.23	1174.79	1165.4	1156.04	1146.73	1137.46	1128.22	1119.03	1109.88	1100.76	1091.68	1082.63	1073.62	1064.64	1055.7	1046.8	1037.93	1029.1	1020.3	1011.54	1002.82	994.125	985.472	976.854	968.273	959.727	951.217	942.745	934.307	925.909	917.544	909.219	900.93	892.679	884.466	876.289	868.152	860.052	851.99	843.968	835.981	828.035	820.125	812.254	804.422	796.627	788.872	781.154	773.476	765.837
1183.58	1174.14	1164.74	1155.39	1146.07	1136.79	1127.56	1118.36	1109.2	1100.08	1090.99	1081.93	1072.91	1063.93	1054.98	1046.07	1037.2	1028.35	1019.55	1010.78	1002.05	993.354	984.692	976.068	967.477	958.926	950.408	941.928	933.484	925.077	916.708	908.374	900.08	891.822	883.602	875.421	867.275	859.171	851.103	843.074	835.083	827.129	819.215	811.337	803.499	795.699	787.938	780.217	772.532	764.89
1182.93	1173.49	1164.08	1154.72	1145.4	1136.12	1126.88	1117.68	1108.51	1099.38	1090.28	1081.22	1072.2	1063.2	1054.25	1045.33	1036.45	1027.6	1018.79	1010.02	1001.27	992.569	983.9	975.267	966.67	958.109	949.586	941.097	932.647	924.233	915.856	907.518	899.216	890.953	882.726	874.538	866.389	858.277	850.205	842.168	834.171	826.212	818.291	810.411	802.565	794.761	786.995	779.269	771.584	763.939
1182.26	1172.82	1163.41	1154.05	1144.72	1135.44	1126.2	1116.98	1107.81	1098.67	1089.57	1080.5	1071.46	1062.47	1053.5	1044.58	1035.69	1026.84	1018.02	1009.23	1000.48	991.77	983.094	974.453	965.849	957.281	948.749	940.255	931.797	923.377	914.993	906.648	898.341	890.07	881.839	873.644	865.489	857.373	849.293	841.253	833.249	825.284	817.358	809.471	801.624	793.814	786.045	778.316	770.626	762.979
1181.59	1172.14	1162.73	1153.37	1144.04	1134.75	1125.5	1116.28	1107.1	1097.95	1088.84	1079.76	1070.72	1061.72	1052.75	1043.82	1034.92	1026.05	1017.23	1008.44	999.679	990.959	982.273	973.627	965.013	956.439	947.9	939.399	930.935	922.507	914.12	905.766	897.453	889.177	880.939	872.741	864.578	856.456	848.371	840.323	832.316	824.345	816.416	808.525	800.673	792.862	785.088	777.354	769.663	762.016
1180.91	1171.46	1162.05	1152.68	1143.34	1134.05	1124.79	1115.56	1106.37	1097.22	1088.1	1079.02	1069.97	1060.96	1051.98	1043.04	1034.13	1025.26	1016.42	1007.62	998.86	990.132	981.44	972.785	964.166	955.583	947.04	938.53	930.06	921.626	913.231	904.874	896.553	888.272	880.028	871.823	863.657	855.527	847.437	839.386	831.373	823.401	815.465	807.571	799.716	791.899	784.123	776.385	768.694	761.049
1180.22	1170.76	1161.35	1151.97	1142.64	1133.33	1124.07	1114.83	1105.64	1096.48	1087.35	1078.26	1069.2	1060.18	1051.19	1042.24	1033.33	1024.45	1015.61	1006.8	998.029	989.292	980.594	971.931	963.305	954.716	946.164	937.651	929.172	920.733	912.331	903.967	895.643	887.354	879.106	870.895	862.722	854.591	846.495	838.44	830.424	822.446	814.51	806.61	798.75	790.929	783.147	775.408	767.717	760.073
1179.52	1170.06	1160.64	1151.27	1141.92	1132.61	1123.33	1114.09	1104.89	1095.72	1086.58	1077.48	1068.42	1059.39	1050.4	1041.44	1032.52	1023.63	1014.78	1005.96	997.182	988.44	979.733	971.065	962.431	953.836	945.277	936.756	928.274	919.827	911.42	903.05	894.719	886.427	878.172	869.958	861.781	853.644	845.547	837.487	829.467	821.486	813.543	805.641	797.775	789.95	782.166	774.427	766.736	759.093
1178.81	1169.35	1159.93	1150.54	1141.19	1131.87	1122.59	1113.34	1104.12	1094.94	1085.8	1076.69	1067.62	1058.59	1049.58	1040.62	1031.69	1022.79	1013.93	1005.11	996.323	987.574	978.86	970.184	961.545	952.942	944.379	935.851	927.361	918.91	910.496	902.122	893.786	885.489	877.233	869.012	860.833	852.693	844.59	836.528	828.502	820.516	812.569	804.66	796.792	788.962	781.178	773.442	765.752	758.109
1178.1	1168.63	1159.2	1149.8	1140.44	1131.11	1121.82	1112.57	1103.34	1094.16	1085.01	1075.89	1066.81	1057.77	1048.76	1039.78	1030.84	1021.94	1013.08	1004.24	995.453	986.694	977.975	969.291	960.645	952.038	943.466	934.934	926.438	917.981	909.564	901.184	892.845	884.545	876.283	868.061	859.877	851.732	843.626	835.557	827.529	819.536	811.585	803.672	795.798	787.967	780.183	772.448	764.759	757.119
1177.37	1167.9	1158.46	1149.05	1139.68	1130.35	1121.04	1111.78	1102.55	1093.36	1084.2	1075.07	1065.99	1056.93	1047.91	1038.93	1029.99	1021.08	1012.2	1003.37	994.566	985.803	977.075	968.387	959.734	951.12	942.543	934.004	925.506	917.044	908.622	900.241	891.897	883.594	875.329	867.101	858.914	850.763	842.651	834.578	826.543	818.549	810.59	802.674	794.799	786.968	779.185	771.45	763.763	756.124
1176.63	1167.15	1157.7	1148.28	1138.91	1129.56	1120.25	1110.98	1101.74	1092.54	1083.37	1074.24	1065.15	1056.09	1047.06	1038.07	1029.12	1020.2	1011.32	1002.48	993.668	984.898	976.165	967.469	958.812	950.191	941.61	933.069	924.564	916.1	907.676	899.289	890.943	882.635	874.365	866.134	857.939	849.785	841.667	833.589	825.55	817.549	809.59	801.668	793.792	785.964	778.184	770.45	762.764	755.128
1175.87	1166.38	1156.93	1147.5	1138.12	1128.77	1119.45	1110.17	1100.92	1091.71	1082.54	1073.4	1064.29	1055.22	1046.19	1037.19	1028.23	1019.31	1010.42	1001.57	992.759	983.981	975.242	966.541	957.878	949.255	940.67	932.123	923.617	915.149	906.72	898.332	889.98	881.667	873.391	865.155	856.956	848.795	840.675	832.59	824.548	816.543	808.577	800.655	792.78	784.954	777.177	769.448	761.764	754.13
1175.1	1165.6	1156.14	1146.71	1137.31	1127.95	1118.63	1109.34	1100.09	1090.87	1081.69	1072.54	1063.43	1054.35	1045.31	1036.31	1027.34	1018.41	1009.51	1000.66	991.835	983.054	974.309	965.604	956.939	948.31	939.722	931.174	922.662	914.191	905.759	897.364	889.009	880.689	872.409	864.166	855.962	847.798	839.671	831.585	823.535	815.528	807.561	799.64	791.767	783.943	776.167	768.441	760.763	753.131
1174.32	1164.81	1155.34	1145.9	1136.49	1127.13	1117.79	1108.5	1099.24	1090.01	1080.82	1071.66	1062.54	1053.46	1044.41	1035.4	1026.43	1017.49	1008.59	999.728	990.904	982.117	973.37	964.661	955.99	947.36	938.768	930.214	921.702	913.225	904.787	896.387	888.026	879.702	871.415	863.169	854.959	846.79	838.659	830.568	822.517	814.505	806.54	798.623	790.752	782.93	775.157	767.433	759.757	752.131
1173.52	1164	1154.52	1145.07	1135.66	1126.29	1116.95	1107.64	1098.37	1089.14	1079.94	1070.78	1061.65	1052.56	1043.51	1034.49	1025.51	1016.56	1007.66	998.793	989.964	981.175	972.423	963.71	955.037	946.401	937.806	929.25	920.729	912.25	903.805	895.4	887.033	878.704	870.413	862.161	853.949	845.773	837.639	829.544	821.489	813.478	805.515	797.601	789.735	781.915	774.145	766.423	758.75	751.126
1172.7	1163.18	1153.69	1144.23	1134.82	1125.43	1116.09	1106.77	1097.5	1088.25	1079.05	1069.88	1060.74	1051.65	1042.59	1033.56	1024.58	1015.63	1006.72	997.85	989.019	980.223	971.469	962.753	954.075	945.437	936.835	928.273	919.749	911.262	902.815	894.403	886.032	877.697	869.401	861.145	852.927	844.75	836.61	828.513	820.459	812.45	804.489	796.577	788.715	780.9	773.132	765.412	757.742	750.119
1171.87	1162.34	1152.84	1143.38	1133.96	1124.57	1115.21	1105.89	1096.6	1087.35	1078.14	1068.96	1059.82	1050.72	1041.66	1032.63	1023.64	1014.69	1005.78	996.9	988.064	979.267	970.507	961.786	953.105	944.46	935.855	927.287	918.758	910.266	901.812	893.397	885.019	876.681	868.38	860.119	851.897	843.716	835.577	827.481	819.428	811.42	803.461	795.552	787.692	779.881	772.118	764.401	756.732	749.111
1171.03	1161.49	1151.98	1142.52	1133.08	1123.68	1114.32	1104.99	1095.7	1086.44	1077.22	1068.04	1058.9	1049.79	1040.72	1031.69	1022.69	1013.74	1004.82	995.942	987.104	978.3	969.538	960.811	952.124	943.476	934.865	926.293	917.756	909.26	900.801	892.38	883.998	875.654	867.351	859.085	850.861	842.68	834.541	826.443	818.392	810.389	802.433	794.526	786.668	778.859	771.099	763.387	755.721	748.102
1170.17	1160.62	1151.11	1141.64	1132.19	1122.79	1113.42	1104.08	1094.78	1085.52	1076.3	1067.11	1057.96	1048.85	1039.77	1030.74	1021.74	1012.78	1003.86	994.978	986.133	977.327	968.556	959.826	951.134	942.48	933.865	925.286	916.747	908.243	899.781	891.354	882.968	874.62	866.312	858.046	849.823	841.64	833.499	825.401	817.353	809.354	801.403	793.499	785.643	777.837	770.079	762.368	754.705	747.088
1169.3	1159.75	1150.23	1140.74	1131.29	1121.88	1112.5	1103.16	1093.86	1084.59	1075.36	1066.17	1057.02	1047.9	1038.82	1029.78	1020.78	1011.82	1002.89	994.003	985.153	976.341	967.568	958.831	950.135	941.475	932.854	924.271	915.725	907.219	898.749	890.32	881.928	873.578	865.27	857.004	848.778	840.595	832.454	824.359	816.313	808.316	800.369	792.47	784.618	776.814	769.057	761.348	753.687	746.072
1168.42	1158.86	1149.33	1139.84	1130.38	1120.96	1111.58	1102.23	1092.92	1083.65	1074.42	1065.22	1056.06	1046.95	1037.86	1028.82	1019.81	1010.84	1001.91	993.018	984.163	975.346	966.567	957.828	949.125	940.461	931.834	923.246	914.695	906.183	897.71	889.275	880.884	872.534	864.223	855.955	847.73	839.548	831.409	823.316	815.272	807.278	799.334	791.439	783.591	775.789	768.035	760.327	752.667	745.055
1167.52	1157.95	1148.42	1138.92	1129.46	1120.03	1110.64	1101.3	1091.98	1082.71	1073.47	1064.27	1055.11	1045.98	1036.9	1027.85	1018.83	1009.86	1000.92	992.025	983.163	974.342	965.559	956.813	948.106	939.435	930.805	922.21	913.656	905.138	896.662	888.228	879.835	871.482	863.172	854.905	846.679	838.495	830.359	822.271	814.231	806.239	798.297	790.404	782.558	774.76	767.009	759.305	751.648	744.037
1166.61	1157.03	1147.49	1137.99	1128.53	1119.1	1109.7	1100.35	1091.03	1081.75	1072.51	1063.31	1054.14	1045.01	1035.92	1026.86	1017.84	1008.86	999.923	991.019	982.156	973.328	964.54	955.789	947.076	938.401	929.765	921.167	912.607	904.088	895.612	887.175	878.781	870.429	862.119	853.85	845.623	837.441	829.307	821.224	813.188	805.199	797.26	789.369	781.525	773.729	765.98	758.278	750.623	743.016
1165.69	1156.11	1146.57	1137.06	1127.59	1118.15	1108.76	1099.4	1090.07	1080.79	1071.54	1062.33	1053.16	1044.03	1034.93	1025.87	1016.85	1007.86	998.914	990.006	981.136	972.305	963.511	954.756	946.037	937.357	928.716	920.114	911.553	903.034	894.555	886.118	877.724	869.371	861.06	852.791	844.565	836.385	828.255	820.174	812.143	804.159	796.222	788.333	780.491	772.697	764.95	757.251	749.598	741.992
1164.76	1155.18	1145.63	1136.12	1126.64	1117.2	1107.8	1098.44	1089.11	1079.82	1070.57	1061.35	1052.17	1043.03	1033.93	1024.86	1015.84	1006.85	997.895	988.982	980.108	971.271	962.473	953.711	944.989	936.303	927.659	919.057	910.494	901.973	893.495	885.059	876.663	868.309	859.998	851.731	843.506	835.33	827.202	819.125	811.096	803.115	795.182	787.297	779.457	771.665	763.92	756.221	748.57	740.965
1163.83	1154.24	1144.68	1135.16	1125.69	1116.24	1106.84	1097.47	1088.13	1078.84	1069.58	1060.36	1051.17	1042.03	1032.92	1023.85	1014.82	1005.82	996.867	987.949	979.07	970.228	961.424	952.658	943.93	935.244	926.6	917.994	909.431	900.911	892.432	883.994	875.599	867.246	858.936	850.667	842.447	834.275	826.151	818.076	810.05	802.071	794.139	786.255	778.417	770.627	762.883	755.186	747.536	739.933
1162.88	1153.29	1143.73	1134.21	1124.72	1115.27	1105.86	1096.49	1087.15	1077.85	1068.58	1059.36	1050.17	1041.01	1031.9	1022.83	1013.79	1004.79	995.829	986.907	978.022	969.175	960.366	951.596	942.868	934.18	925.533	916.929	908.367	899.845	891.365	882.928	874.534	866.181	857.87	849.603	841.387	833.22	825.1	817.028	809.003	801.026	793.096	785.213	777.376	769.587	761.845	754.149	746.5	738.898
1161.93	1152.33	1142.77	1133.24	1123.75	1114.29	1104.88	1095.5	1086.15	1076.85	1067.58	1058.34	1049.15	1039.99	1030.87	1021.79	1012.75	1003.75	994.782	985.853	976.966	968.113	959.301	950.532	941.801	933.113	924.467	915.864	907.299	898.777	890.299	881.862	873.466	865.113	856.804	848.54	840.326	832.161	824.043	815.973	807.949	799.973	792.044	784.163	776.328	768.541	760.8	753.106	745.459	737.859
1160.97	1151.37	1141.8	1132.26	1122.77	1113.31	1103.88	1094.5	1085.14	1075.83	1066.56	1057.32	1048.12	1038.96	1029.84	1020.75	1011.7	1002.7	993.726	984.795	975.9	967.047	958.236	949.464	940.733	932.046	923.4	914.794	906.23	897.71	889.231	880.793	872.398	864.046	855.738	847.478	839.266	831.103	822.986	814.917	806.896	798.921	790.994	783.114	775.281	767.494	759.755	752.063	744.417	736.819
1160	1150.39	1140.81	1131.28	1121.77	1112.31	1102.88	1093.48	1084.13	1074.81	1065.53	1056.29	1047.09	1037.92	1028.79	1019.7	1010.65	1001.64	992.665	983.729	974.835	965.981	957.167	948.396	939.667	930.977	922.33	913.725	905.163	896.641	888.161	879.725	871.329	862.974	854.668	846.41	838.2	830.039	821.924	813.856	805.836	797.863	789.937	782.059	774.227	766.443	758.705	751.015	743.372	735.775
1159.03	1149.41	1139.83	1130.28	1120.77	1111.3	1101.86	1092.47	1083.11	1073.78	1064.5	1055.25	1046.04	1036.87	1027.74	1018.65	1009.59	1000.58	991.599	982.664	973.767	964.912	956.099	947.328	938.596	929.907	921.261	912.657	904.092	895.571	887.094	878.653	870.255	861.903	853.599	845.343	837.134	828.974	820.861	812.795	804.776	796.805	788.881	781.005	773.175	765.392	757.656	749.967	742.326	734.731
1158.04	1148.42	1138.83	1129.28	1119.76	1110.28	1100.84	1091.44	1082.08	1072.75	1063.46	1054.21	1045	1035.82	1026.69	1017.59	1008.53	999.51	990.533	981.595	972.698	963.844	955.03	946.257	937.526	928.838	920.192	911.586	903.023	894.502	886.019	877.574	869.176	860.826	852.524	844.27	836.063	827.904	819.793	811.728	803.711	795.742	787.82	779.945	772.117	764.336	756.602	748.916	741.276	733.684
1157.04	1147.41	1137.82	1128.26	1118.74	1109.26	1099.82	1090.41	1081.04	1071.71	1062.41	1053.16	1043.94	1034.76	1025.63	1016.52	1007.46	998.444	989.463	980.525	971.63	962.774	953.959	945.187	936.458	927.768	919.121	910.517	901.951	893.425	884.938	876.493	868.098	859.75	851.449	843.196	834.991	826.834	818.724	810.662	802.647	794.68	786.759	778.886	771.06	763.281	755.549	747.864	740.226	732.635
1156.04	1146.4	1136.81	1127.25	1117.72	1108.23	1098.78	1089.37	1080	1070.66	1061.37	1052.1	1042.88	1033.7	1024.56	1015.46	1006.4	997.373	988.394	979.457	970.559	961.702	952.889	944.118	935.386	926.697	918.051	909.443	900.873	892.341	883.851	875.408	867.014	858.668	850.369	842.118	833.915	825.759	817.651	809.591	801.577	793.611	785.693	777.822	769.998	762.221	754.492	746.809	739.174	731.581
1155.03	1145.39	1135.79	1126.22	1116.69	1107.2	1097.74	1088.33	1078.95	1069.61	1060.31	1051.05	1041.82	1032.63	1023.49	1014.39	1005.32	996.304	987.325	978.385	969.488	960.633	951.819	943.045	934.315	925.626	916.976	908.361	899.786	891.251	882.763	874.322	865.93	857.585	849.288	841.039	832.838	824.684	816.578	808.519	800.508	792.545	784.628	776.759	768.938	761.162	753.435	745.753	738.115	730.518
1154.01	1144.37	1134.76	1125.19	1115.65	1106.16	1096.7	1087.28	1077.89	1068.55	1059.25	1049.98	1040.75	1031.57	1022.42	1013.32	1004.25	995.234	986.252	977.313	968.417	959.561	950.746	941.974	933.242	924.547	915.892	907.272	898.692	890.157	881.67	873.232	864.841	856.498	848.203	839.956	831.756	823.605	815.5	807.444	799.434	791.473	783.558	775.692	767.872	760.099	752.374	744.691	737.049	729.447
1152.99	1143.34	1133.72	1124.15	1114.61	1105.11	1095.65	1086.22	1076.83	1067.49	1058.18	1048.91	1039.68	1030.5	1021.35	1012.25	1003.18	994.161	985.181	976.243	967.344	958.488	949.675	940.899	932.161	923.461	914.8	906.176	897.594	889.061	880.576	872.139	863.751	855.41	847.117	838.872	830.674	822.525	814.423	806.368	798.361	790.402	782.49	774.625	766.807	759.036	751.308	743.62	735.974	728.369
1151.96	1142.3	1132.68	1123.1	1113.56	1104.06	1094.59	1085.16	1075.77	1066.42	1057.11	1047.84	1038.61	1029.42	1020.28	1011.17	1002.11	993.089	984.109	975.169	966.271	957.415	948.598	939.816	931.072	922.367	913.7	905.072	896.493	887.962	879.479	871.044	862.657	854.318	846.027	837.783	829.588	821.441	813.341	805.288	797.283	789.326	781.416	773.554	765.739	757.966	750.233	742.542	734.891	727.283
1150.93	1141.27	1131.64	1122.05	1112.51	1103	1093.53	1084.09	1074.7	1065.35	1056.04	1046.77	1037.54	1028.35	1019.21	1010.1	1001.04	992.017	983.035	974.096	965.197	956.336	947.512	938.725	929.976	921.265	912.593	903.967	895.389	886.86	878.379	869.946	861.562	853.225	844.936	836.695	828.502	820.356	812.259	804.209	796.206	788.251	780.344	772.483	764.664	756.887	749.15	741.456	733.803	726.191
1149.89	1140.22	1130.59	1121	1111.44	1101.93	1092.46	1083.02	1073.63	1064.28	1054.97	1045.7	1036.47	1027.28	1018.13	1009.03	999.965	990.942	981.962	973.02	964.116	955.248	946.419	937.626	928.872	920.154	911.482	902.858	894.283	885.756	877.277	868.846	860.463	852.128	843.842	835.602	827.412	819.269	811.173	803.125	795.125	787.172	779.267	771.404	763.581	755.8	748.059	740.359	732.699	725.079
1148.84	1139.17	1129.53	1119.94	1110.38	1100.86	1091.39	1081.95	1072.55	1063.12	1053.74	1044.4	1035.12	1025.88	1016.7	1007.56	998.475	989.437	980.448	971.508	962.617	953.775	944.982	936.238	927.544	918.898	910.301	901.747	893.174	884.649	876.172	867.743	859.363	851.031	842.746	834.51	826.321	818.181	810.088	802.042	794.045	786.093	778.184	770.314	762.484	754.694	746.945	739.237	731.569	723.944
1147.79	1138	1128.23	1118.51	1108.84	1099.22	1089.65	1080.12	1070.65	1061.23	1051.85	1042.53	1033.25	1024.02	1014.85	1005.72	996.64	987.61	978.63	969.699	960.817	951.985	943.201	934.466	925.78	917.144	908.554	900.013	891.52	883.074	874.675	866.319	858.009	849.744	841.526	833.35	825.221	817.086	808.996	800.953	792.954	784.995	777.076	769.197	761.359	753.562	745.806	738.09	730.417	722.789
1145.88	1136.06	1126.3	1116.59	1106.92	1097.31	1087.74	1078.23	1068.76	1059.35	1049.98	1040.66	1031.4	1022.18	1013.01	1003.89	994.822	985.802	976.831	967.908	959.036	950.211	941.435	932.708	924.03	915.401	906.822	898.29	889.806	881.369	872.974	864.626	856.324	848.067	839.854	831.689	823.57	815.497	807.469	799.488	791.554	783.666	775.822	768.027	760.208	752.404	744.641	736.921	729.247	721.616
1143.94	1134.14	1124.38	1114.68	1105.02	1095.42	1085.86	1076.35	1066.89	1057.49	1048.13	1038.82	1029.56	1020.35	1011.19	1002.08	993.022	984.01	975.046	966.131	957.266	948.451	939.684	930.966	922.298	913.678	905.108	896.585	888.108	879.676	871.29	862.951	854.655	846.405	838.202	830.046	821.934	813.869	805.851	797.881	789.954	782.073	774.241	766.455	758.714	751.019	743.372	735.735	728.058	720.427
1142.03	1132.23	1122.48	1112.78	1103.14	1093.54	1083.99	1074.49	1065.04	1055.65	1046.3	1037	1027.74	1018.54	1009.39	1000.29	991.235	982.231	973.276	964.371	955.515	946.708	937.95	929.242	920.583	911.972	903.411	894.894	886.423	878	869.623	861.288	853.001	844.761	836.568	828.418	820.315	812.26	804.252	796.287	788.37	780.5	772.677	764.898	757.167	749.483	741.847	734.257	726.713	719.219
1140.13	1130.34	1120.6	1110.91	1101.27	1091.68	1082.14	1072.65	1063.21	1053.82	1044.47	1035.18	1025.94	1016.75	1007.6	998.51	989.465	980.47	971.524	962.628	953.781	944.983	936.235	927.536	918.885	910.282	901.726	893.217	884.756	876.34	867.968	859.644	851.367	843.134	834.947	826.807	818.715	810.668	802.666	794.712	786.805	778.943	771.127	763.359	755.638	747.965	740.337	732.757	725.225	717.741
1138.25	1128.46	1118.73	1109.05	1099.42	1089.83	1080.3	1070.82	1061.39	1052	1042.67	1033.39	1024.15	1014.97	1005.83	996.749	987.713	978.727	969.79	960.903	952.064	943.274	934.534	925.843	917.2	908.606	900.059	891.559	883.104	874.694	866.332	858.017	849.746	841.522	833.345	825.215	817.129	809.091	801.099	793.155	785.254	777.401	769.596	761.839	754.127	746.462	738.845	731.277	723.755	716.279
1136.38	1126.6	1116.88	1107.2	1097.58	1088	1078.48	1069.01	1059.58	1050.21	1040.88	1031.61	1022.38	1013.21	1004.08	995.005	985.977	976.999	968.07	959.191	950.361	941.58	932.848	924.166	915.533	906.947	898.408	889.914	881.466	873.067	864.714	856.405	848.143	839.929	831.76	823.637	815.56	807.532	799.549	791.612	783.722	775.879	768.084	760.334	752.632	744.979	737.373	729.813	722.3	714.836
1134.52	1124.76	1115.04	1105.37	1095.76	1086.19	1076.68	1067.21	1057.8	1048.43	1039.11	1029.85	1020.63	1011.46	1002.34	993.274	984.255	975.285	966.366	957.495	948.674	939.903	931.181	922.508	913.883	905.302	896.77	888.285	879.848	871.456	863.109	854.81	846.558	838.351	830.19	822.076	814.011	805.989	798.014	790.087	782.207	774.373	766.587	758.848	751.157	743.514	735.916	728.366	720.865	713.412
1132.69	1122.93	1113.22	1103.56	1093.96	1084.4	1074.89	1065.43	1056.02	1046.67	1037.36	1028.1	1018.89	1009.73	1000.62	991.56	982.55	973.59	964.679	955.818	947.006	938.244	929.531	920.864	912.244	903.674	895.151	886.675	878.244	869.86	861.523	853.233	844.988	836.789	828.638	820.534	812.474	804.462	796.498	788.58	780.708	772.884	765.108	757.381	749.699	742.064	734.478	726.939	719.448	712.003
1130.87	1121.12	1111.42	1101.77	1092.17	1082.62	1073.12	1063.67	1054.27	1044.92	1035.62	1026.37	1017.17	1008.02	998.915	989.865	980.864	971.912	963.01	954.156	945.353	936.598	927.892	919.234	910.624	902.063	893.549	885.079	876.656	868.282	859.954	851.67	843.434	835.246	827.103	819.005	810.956	802.954	794.998	787.089	779.227	771.414	763.649	755.929	748.257	740.634	733.058	725.529	718.047	710.614
1129.06	1119.32	1109.63	1099.98	1090.39	1080.85	1071.36	1061.92	1052.53	1043.19	1033.89	1024.65	1015.46	1006.32	997.228	988.185	979.191	970.247	961.353	952.509	943.714	934.969	926.272	917.623	909.022	900.467	891.96	883.5	875.088	866.72	858.399	850.125	841.899	833.717	825.582	817.495	809.456	801.461	793.515	785.616	777.766	769.962	762.204	754.496	746.835	739.222	731.655	724.136	716.665	709.243
1127.27	1117.54	1107.85	1098.22	1088.64	1079.1	1069.62	1060.19	1050.8	1041.47	1032.19	1022.95	1013.77	1004.64	995.553	986.518	977.534	968.599	959.714	950.879	942.093	933.357	924.669	916.027	907.433	898.888	890.39	881.94	873.533	865.174	856.862	848.598	840.378	832.205	824.08	816.002	807.97	799.986	792.05	784.163	776.32	768.525	760.779	753.082	745.43	737.826	730.27	722.762	715.303	707.889
1125.5	1115.77	1106.1	1096.47	1086.9	1077.37	1067.9	1058.47	1049.1	1039.77	1030.5	1021.27	1012.09	1002.97	993.894	984.869	975.894	966.968	958.092	949.266	940.49	931.761	923.08	914.447	905.862	897.326	888.837	880.392	871.995	863.645	855.342	847.084	838.874	830.712	822.594	814.525	806.503	798.53	790.604	782.724	774.892	767.109	759.373	751.684	744.042	736.449	728.904	721.406	713.955	706.553
1123.74	1114.03	1104.36	1094.74	1085.17	1075.65	1066.19	1056.77	1047.4	1038.09	1028.82	1019.6	1010.44	1001.32	992.254	983.238	974.271	965.355	956.486	947.669	938.9	930.18	921.508	912.884	904.309	895.78	887.298	878.863	870.475	862.133	853.837	845.589	837.389	829.233	821.125	813.066	805.056	797.091	789.173	781.304	773.483	765.71	757.983	750.304	742.674	735.091	727.555	720.067	712.627	705.236
1122	1112.29	1102.63	1093.02	1083.46	1073.95	1064.49	1055.08	1045.73	1036.42	1027.16	1017.95	1008.8	999.688	990.63	981.621	972.662	963.754	954.896	946.087	937.328	928.617	919.954	911.339	902.77	894.249	885.777	877.351	868.969	860.636	852.35	844.111	835.917	827.772	819.675	811.627	803.624	795.669	787.762	779.904	772.092	764.327	756.61	748.943	741.323	733.749	726.223	718.746	711.318	703.935
1120.27	1110.57	1100.92	1091.32	1081.77	1072.27	1062.82	1053.42	1044.07	1034.77	1025.52	1016.32	1007.17	998.068	989.018	980.019	971.07	962.171	953.322	944.523	935.774	927.071	918.415	909.807	901.248	892.737	884.273	875.853	867.481	859.157	850.879	842.648	834.466	826.331	818.244	810.203	802.21	794.266	786.37	778.519	770.717	762.963	755.258	747.599	739.988	732.425	724.911	717.444	710.024	702.653
1118.56	1108.87	1099.23	1089.63	1080.09	1070.6	1061.16	1051.76	1042.42	1033.13	1023.89	1014.7	1005.56	996.465	987.424	978.435	969.495	960.606	951.767	942.978	934.234	925.539	916.892	908.294	899.744	891.241	882.783	874.373	866.011	857.695	849.425	841.205	833.033	824.907	816.828	808.797	800.815	792.881	784.992	777.153	769.362	761.619	753.921	746.272	738.672	731.121	723.615	716.158	708.749	701.389
1116.87	1107.19	1097.55	1087.96	1078.43	1068.94	1059.51	1050.12	1040.79	1031.51	1022.28	1013.09	1003.96	994.88	985.849	976.869	967.939	959.06	950.228	941.445	932.711	924.025	915.388	906.799	898.256	889.76	881.312	872.912	864.557	856.249	847.991	839.78	831.616	823.499	815.431	807.411	799.438	791.512	783.634	775.805	768.023	760.289	752.602	744.965	737.375	729.831	722.336	714.891	707.493	700.142
1115.19	1105.51	1095.88	1086.31	1076.78	1067.3	1057.88	1048.5	1039.18	1029.9	1020.68	1011.51	1002.38	993.313	984.291	975.32	966.398	957.527	948.704	939.931	931.205	922.529	913.9	905.318	896.784	888.298	879.859	871.465	863.119	854.822	846.574	838.371	830.216	822.11	814.052	806.04	798.076	790.161	782.295	774.474	766.702	758.978	751.302	743.674	736.093	728.561	721.077	713.641	706.252	698.912
1113.53	1103.86	1094.24	1084.67	1075.15	1065.68	1056.27	1046.9	1037.58	1028.32	1019.1	1009.94	1000.82	991.76	982.747	973.786	964.874	956.012	947.199	938.434	929.718	921.048	912.427	903.854	895.33	886.851	878.42	870.036	861.701	853.414	845.172	836.979	828.836	820.739	812.689	804.687	796.734	788.83	780.971	773.16	765.398	757.686	750.018	742.4	734.83	727.309	719.834	712.407	705.03	697.702
1111.88	1102.22	1092.61	1083.05	1073.54	1064.08	1054.67	1045.31	1036	1026.74	1017.54	1008.38	999.278	990.225	981.222	972.271	963.368	954.515	945.711	936.953	928.244	919.584	910.972	902.409	893.891	885.421	877	868.627	860.3	852.02	843.789	835.607	827.472	819.384	811.344	803.353	795.409	787.513	779.665	771.865	764.114	756.408	748.752	741.145	733.586	726.073	718.608	711.194	703.827	696.507
1110.25	1100.6	1090.99	1081.44	1071.94	1062.48	1053.08	1043.73	1034.44	1025.19	1015.99	1006.85	997.752	988.709	979.716	970.774	961.881	953.035	944.237	935.488	926.789	918.138	909.536	900.978	892.469	884.01	875.599	867.233	858.915	850.646	842.426	834.251	826.125	818.047	810.019	802.036	794.101	786.215	778.378	770.587	762.844	755.15	747.505	739.907	732.356	724.855	717.402	709.996	702.638	695.329
1108.63	1098.99	1089.39	1079.85	1070.35	1060.91	1051.52	1042.18	1032.89	1023.65	1014.47	1005.33	996.245	987.211	978.228	969.293	960.406	951.569	942.781	934.042	925.352	916.708	908.112	899.565	891.067	882.616	874.212	865.856	857.548	849.29	841.077	832.912	824.797	816.73	808.708	800.735	792.811	784.936	777.107	769.326	761.594	753.911	746.273	738.685	731.146	723.656	716.211	708.816	701.469	694.17
1107.03	1097.39	1087.81	1078.27	1068.79	1059.35	1049.97	1040.64	1031.36	1022.13	1012.96	1003.83	994.754	985.728	976.753	967.826	958.95	950.121	941.343	932.612	923.928	915.293	906.708	898.171	889.681	881.238	872.844	864.498	856.2	847.949	839.746	831.592	823.486	815.426	807.415	799.453	791.54	783.672	775.853	768.083	760.362	752.686	745.06	737.483	729.954	722.472	715.039	707.655	700.317	693.026
1105.45	1095.82	1086.24	1076.71	1067.24	1057.82	1048.44	1039.12	1029.85	1020.63	1011.46	1002.34	993.279	984.262	975.295	966.379	957.511	948.692	939.919	931.196	922.522	913.897	905.322	896.793	888.311	879.878	871.495	863.158	854.867	846.626	838.434	830.289	822.191	814.142	806.142	798.188	790.282	782.426	774.619	766.858	759.145	751.481	743.866	736.299	728.779	721.309	713.887	706.511	699.183	691.903
1103.88	1094.26	1084.69	1075.17	1065.71	1056.29	1046.93	1037.61	1028.35	1019.14	1009.99	1000.88	991.82	982.813	973.856	964.949	956.088	947.276	938.512	929.799	921.135	912.52	903.951	895.431	886.96	878.538	870.161	861.832	853.553	845.323	837.138	829.002	820.915	812.877	804.885	796.941	789.046	781.201	773.402	765.651	757.949	750.297	742.691	735.134	727.626	720.167	712.752	705.386	698.069	690.798
1102.33	1092.72	1083.16	1073.65	1064.19	1054.78	1045.43	1036.13	1026.88	1017.68	1008.53	999.429	990.381	981.383	972.434	963.532	954.68	945.877	937.123	928.42	919.765	911.157	902.598	894.088	885.628	877.212	868.845	860.528	852.259	844.036	835.861	827.735	819.66	811.629	803.647	795.714	787.831	779.994	772.205	764.466	756.775	749.131	741.535	733.99	726.493	719.041	711.637	704.282	696.973	689.712
1100.79	1091.19	1081.64	1072.14	1062.69	1053.3	1043.95	1034.66	1025.42	1016.23	1007.09	997.998	988.957	979.966	971.025	962.133	953.29	944.497	935.754	927.058	918.412	909.814	901.266	892.766	884.311	875.906	867.55	859.243	850.981	842.768	834.605	826.49	818.421	810.401	802.431	794.509	786.633	778.807	771.029	763.301	755.618	747.985	740.401	732.866	725.376	717.935	710.542	703.195	695.895	688.646
1099.28	1089.68	1080.14	1070.65	1061.21	1051.83	1042.49	1033.21	1023.98	1014.79	1005.66	996.581	987.55	978.568	969.636	960.754	951.921	943.137	934.401	925.714	917.079	908.492	899.952	891.46	883.016	874.621	866.276	857.975	849.724	841.522	833.369	825.261	817.204	809.195	801.235	793.32	785.456	777.641	769.873	762.153	754.482	746.86	739.286	731.759	724.28	716.849	709.463	702.127	694.839	687.597
1097.78	1088.19	1078.66	1069.18	1059.75	1050.38	1041.05	1031.77	1022.55	1013.38	1004.26	995.185	986.162	977.19	968.268	959.395	950.57	941.794	933.068	924.392	915.767	907.189	898.657	890.175	881.742	873.357	865.018	856.729	848.488	840.296	832.15	824.054	816.008	808.008	800.056	792.153	784.299	776.493	768.735	761.026	753.366	745.753	738.188	730.672	723.202	715.779	708.405	701.079	693.798	686.567
1096.3	1086.73	1077.2	1067.73	1058.31	1048.94	1039.63	1030.36	1021.15	1011.98	1002.87	993.808	984.795	975.832	966.917	958.053	949.237	940.472	931.756	923.091	914.474	905.903	897.383	888.911	880.487	872.109	863.782	855.503	847.272	839.088	830.953	822.868	814.83	806.839	798.898	791.006	783.161	775.365	767.618	759.92	752.268	744.665	737.111	729.603	722.142	714.73	707.365	700.047	692.778	685.558
1094.84	1085.27	1075.76	1066.3	1056.89	1047.53	1038.22	1028.97	1019.76	1010.61	1001.5	992.451	983.446	974.491	965.586	956.731	947.926	939.171	930.466	921.808	913.199	904.639	896.129	887.666	879.25	870.883	862.566	854.297	846.074	837.901	829.777	821.7	813.671	805.692	797.761	789.878	782.043	774.257	766.521	758.831	751.19	743.597	736.051	728.552	721.102	713.699	706.343	699.035	691.776	684.563
1093.4	1083.84	1074.34	1064.88	1055.48	1046.13	1036.84	1027.59	1018.4	1009.25	1000.16	991.111	982.116	973.171	964.276	955.431	946.636	937.89	929.192	920.544	911.946	903.397	894.894	886.439	878.034	869.678	861.369	853.108	844.896	836.734	828.618	820.55	812.533	804.564	796.642	788.768	780.944	773.17	765.441	757.762	750.131	742.546	735.009	727.521	720.08	712.685	705.34	698.042	690.791	683.589
1091.98	1082.43	1072.93	1063.49	1054.1	1044.76	1035.47	1026.24	1017.05	1007.91	998.827	989.792	980.806	971.871	962.986	954.151	945.364	936.626	927.938	919.301	910.713	902.171	893.678	885.234	876.839	868.491	860.191	851.941	843.74	835.585	827.479	819.422	811.415	803.454	795.542	787.68	779.866	772.099	764.382	756.713	749.089	741.514	733.988	726.508	719.075	711.692	704.355	697.066	689.826	682.633
1090.57	1081.04	1071.55	1062.12	1052.74	1043.41	1034.13	1024.9	1015.72	1006.6	997.518	988.493	979.517	970.592	961.716	952.888	944.111	935.383	926.706	918.079	909.498	900.966	892.482	884.049	875.662	867.323	859.034	850.794	842.6	834.455	826.36	818.314	810.314	802.364	794.463	786.61	778.804	771.049	763.342	755.68	748.066	740.502	732.983	725.512	718.091	710.715	703.388	696.11	688.878	681.693
1089.19	1079.67	1070.19	1060.77	1051.39	1042.07	1032.8	1023.58	1014.41	1005.3	996.231	987.215	978.25	969.331	960.463	951.646	942.879	934.161	925.494	916.874	908.302	899.781	891.308	882.881	874.504	866.175	857.897	849.664	841.481	833.347	825.261	817.223	809.234	801.294	793.402	785.558	777.764	770.019	762.318	754.666	747.063	739.505	731.996	724.537	717.122	709.757	702.441	695.17	687.947	680.771
1087.83	1078.31	1068.85	1059.43	1050.07	1040.76	1031.5	1022.29	1013.13	1004.02	994.964	985.956	976.998	968.09	959.231	950.424	941.667	932.959	924.299	915.688	907.128	898.616	890.15	881.734	873.367	865.048	856.776	848.554	840.382	832.257	824.179	816.151	808.174	800.243	792.36	784.527	776.743	769.003	761.313	753.672	746.075	738.528	731.03	723.577	716.173	708.818	701.508	694.246	687.029	679.857
1086.49	1076.98	1067.52	1058.12	1048.76	1039.46	1030.21	1021.01	1011.86	1002.76	993.714	984.715	975.767	966.869	958.021	949.223	940.474	931.774	923.124	914.524	905.973	897.468	889.012	880.606	872.249	863.938	855.677	847.465	839.301	831.185	823.118	815.102	807.131	799.21	791.338	783.514	775.737	768.008	760.328	752.693	745.107	737.569	730.077	722.633	715.237	707.888	700.584	693.326	686.114	678.944
1085.16	1075.66	1066.22	1056.82	1047.48	1038.19	1028.95	1019.75	1010.61	1001.52	992.484	983.495	974.556	965.668	956.829	948.039	939.299	930.609	921.97	913.379	904.835	896.34	887.895	879.498	871.148	862.848	854.597	846.394	838.238	830.133	822.078	814.068	806.108	798.197	790.334	782.518	774.751	767.029	759.356	751.728	744.149	736.617	729.133	721.696	714.306	706.961	699.663	692.409	685.198	678.032
1083.86	1074.37	1064.93	1055.55	1046.21	1036.93	1027.7	1018.51	1009.38	1000.3	991.274	982.295	973.366	964.486	955.655	946.875	938.145	929.465	920.835	912.251	903.717	895.233	886.797	878.407	870.068	861.778	853.536	845.341	837.197	829.101	821.052	813.053	805.102	797.198	789.343	781.533	773.772	766.057	758.39	750.769	743.197	735.672	728.194	720.763	713.378	706.038	698.744	691.492	684.284	677.121
1082.58	1073.1	1063.67	1054.29	1044.97	1035.69	1026.47	1017.3	1008.17	999.104	990.085	981.115	972.193	963.322	954.501	945.731	937.011	928.341	919.717	911.144	902.62	894.144	885.716	877.337	869.007	860.724	852.491	844.305	836.168	828.08	820.038	812.047	804.103	796.206	788.357	780.553	772.799	765.09	757.43	749.816	742.251	734.732	727.26	719.834	712.454	705.118	697.825	690.576	683.372	676.211
1081.31	1071.84	1062.42	1053.06	1043.74	1034.47	1025.26	1016.1	1006.99	997.926	988.914	979.952	971.04	962.178	953.368	944.608	935.895	927.232	918.619	910.054	901.538	893.07	884.649	876.278	867.956	859.679	851.454	843.276	835.146	827.065	819.032	811.047	803.11	795.219	787.376	779.579	771.831	764.129	756.476	748.869	741.31	733.796	726.33	718.908	711.53	704.197	696.907	689.661	682.459	675.302
1080.07	1070.61	1061.2	1051.84	1042.53	1033.28	1024.07	1014.92	1005.81	996.762	987.759	978.807	969.905	961.051	952.247	943.495	934.792	926.137	917.531	908.973	900.463	892.003	883.59	875.225	866.91	858.642	850.424	842.254	834.131	826.058	818.032	810.053	802.122	794.237	786.401	778.61	770.869	763.174	755.527	747.926	740.373	732.863	725.401	717.984	710.608	703.276	695.987	688.742	681.541	674.385
1078.83	1069.38	1059.98	1050.63	1041.34	1032.09	1022.89	1013.75	1004.65	995.609	986.614	977.669	968.776	959.932	951.136	942.391	933.696	925.048	916.448	907.899	899.396	890.942	882.538	874.18	865.872	857.612	849.4	841.239	833.123	825.057	817.037	809.064	801.139	793.261	785.431	777.647	769.913	762.224	754.583	746.987	739.437	731.933	724.471	717.053	709.678	702.346	695.058	687.814	680.613	673.458
1077.6	1068.16	1058.77	1049.43	1040.14	1030.91	1021.72	1012.59	1003.5	994.464	985.477	976.54	967.654	958.818	950.033	941.295	932.606	923.966	915.373	906.83	898.335	889.888	881.492	873.141	864.841	856.589	848.384	840.23	832.121	824.061	816.046	808.08	800.161	792.29	784.465	776.689	768.959	761.276	753.637	746.045	738.497	730.992	723.53	716.111	708.736	701.404	694.117	686.874	679.675	672.523
1076.37	1066.94	1057.56	1048.23	1038.96	1029.73	1020.55	1011.43	1002.35	993.322	984.344	975.416	966.539	957.712	948.933	940.203	931.522	922.888	914.303	905.767	897.279	888.84	880.449	872.107	863.814	855.569	847.373	839.223	831.121	823.065	815.057	807.096	799.184	791.318	783.5	775.727	768	760.321	752.686	745.094	737.545	730.039	722.577	715.158	707.783	700.452	693.166	685.924	678.731	671.587
1075.15	1065.73	1056.36	1047.04	1037.77	1028.55	1019.39	1010.27	1001.2	992.182	983.213	974.295	965.427	956.606	947.834	939.112	930.436	921.811	913.233	904.704	896.224	887.792	879.408	871.075	862.788	854.55	846.358	838.214	830.117	822.068	814.065	806.111	798.203	790.343	782.528	774.759	767.036	759.358	751.722	744.13	736.58	729.075	721.612	714.194	706.82	699.49	692.206	684.972	677.786	670.653
1073.93	1064.52	1055.16	1045.85	1036.59	1027.38	1018.22	1009.11	1000.05	991.045	982.086	973.176	964.313	955.5	946.736	938.019	929.352	920.733	912.162	903.641	895.168	886.744	878.368	870.04	861.76	853.526	845.341	837.202	829.111	821.067	813.071	805.122	797.219	789.362	781.55	773.784	766.062	758.383	750.746	743.153	735.604	728.098	720.636	713.219	705.847	698.521	691.245	684.019	676.845	669.725
1072.71	1063.31	1053.96	1044.66	1035.41	1026.21	1017.06	1007.96	998.91	989.91	980.958	972.054	963.2	954.393	945.635	936.928	928.267	919.655	911.092	902.577	894.113	885.695	877.326	869.004	860.729	852.501	844.321	836.188	828.103	820.065	812.074	804.127	796.227	788.374	780.565	772.799	765.076	757.396	749.759	742.165	734.616	727.111	719.65	712.234	704.868	697.55	690.284	683.071	675.911	668.803
1071.5	1062.1	1052.76	1043.47	1034.23	1025.04	1015.9	1006.81	997.768	988.774	979.829	970.933	962.085	953.286	944.536	935.834	927.181	918.577	910.021	901.515	893.057	884.646	876.281	867.965	859.695	851.473	843.299	835.172	827.092	819.057	811.069	803.126	795.229	787.377	779.566	771.799	764.075	756.395	748.758	741.165	733.617	726.113	718.655	711.247	703.889	696.583	689.329	682.129	674.982	667.888
1070.28	1060.9	1051.57	1042.29	1033.06	1023.88	1014.74	1005.66	996.624	987.637	978.7	969.81	960.97	952.179	943.435	934.742	926.096	917.499	908.952	900.451	891.999	883.592	875.234	866.922	858.659	850.442	842.275	834.151	826.073	818.043	810.057	802.117	794.22	786.366	778.555	770.787	763.063	755.382	747.746	740.154	732.607	725.107	717.658	710.26	702.914	695.621	688.38	681.193	674.06	666.981
1069.07	1059.7	1050.38	1041.11	1031.88	1022.71	1013.59	1004.51	995.48	986.501	977.57	968.688	959.855	951.071	942.336	933.649	925.01	916.421	907.878	899.384	890.936	882.536	874.183	865.878	857.62	849.408	841.243	833.123	825.048	817.021	809.037	801.096	793.198	785.343	777.531	769.763	762.039	754.359	746.723	739.133	731.592	724.102	716.664	709.277	701.945	694.665	687.438	680.265	673.146	666.081
1067.87	1058.5	1049.19	1039.93	1030.71	1021.54	1012.43	1003.36	994.335	985.363	976.44	967.565	958.739	949.963	941.234	932.555	923.924	915.34	906.803	898.313	889.871	881.477	873.13	864.83	856.575	848.366	840.204	832.087	824.016	815.988	808.002	800.06	792.161	784.306	776.494	768.726	761.002	753.323	745.691	738.11	730.579	723.1	715.674	708.301	700.982	693.716	686.503	679.344	672.239	665.189
1066.66	1057.31	1048	1038.75	1029.54	1020.38	1011.27	1002.2	993.189	984.225	975.308	966.442	957.624	948.854	940.134	931.46	922.834	914.255	905.724	897.24	888.804	880.414	872.072	863.774	855.523	847.317	839.158	831.043	822.971	814.941	806.955	799.011	791.112	783.256	775.444	767.676	759.955	752.282	744.659	737.089	729.569	722.103	714.691	707.332	700.026	692.774	685.575	678.431	671.34	664.304
1065.46	1056.11	1046.81	1037.56	1028.36	1019.21	1010.1	1001.05	992.044	983.086	974.178	965.319	956.507	947.745	939.029	930.362	921.74	913.168	904.641	896.164	887.732	879.346	871.006	862.711	854.463	846.26	838.101	829.984	821.911	813.88	805.893	797.949	790.049	782.194	774.383	766.619	758.905	751.242	743.63	736.071	728.566	721.113	713.714	706.369	699.077	691.839	684.655	677.525	670.449	663.427
1064.25	1054.91	1045.62	1036.38	1027.19	1018.04	1008.94	999.896	990.896	981.947	973.046	964.194	955.389	946.632	937.922	929.259	920.644	912.076	903.556	895.082	886.652	878.269	869.932	861.64	853.394	845.19	837.029	828.911	820.836	812.805	804.817	796.873	788.974	781.12	773.315	765.56	757.856	750.205	742.606	735.06	727.568	720.13	712.745	705.413	698.136	690.912	683.743	676.628	669.565	662.557
1063.05	1053.71	1044.43	1035.2	1026.01	1016.87	1007.78	998.741	989.751	980.808	971.914	963.067	954.267	945.515	936.811	928.154	919.544	910.981	902.463	893.991	885.564	877.184	868.85	860.559	852.311	844.105	835.943	827.824	819.749	811.717	803.729	795.786	787.89	780.043	772.248	764.504	756.812	749.174	741.588	734.056	726.578	719.153	711.782	704.466	697.203	689.993	682.838	675.737	668.689	661.695
1061.84	1052.52	1043.24	1034.01	1024.83	1015.7	1006.62	997.587	988.602	979.667	970.777	961.936	953.141	944.396	935.696	927.044	918.438	909.876	901.361	892.892	884.468	876.09	867.755	859.462	851.213	843.006	834.843	826.723	818.647	810.615	802.629	794.691	786.804	778.968	771.183	763.451	755.773	748.148	740.577	733.059	725.594	718.184	710.827	703.525	696.277	689.082	681.941	674.854	667.82	660.839
1060.63	1051.32	1042.05	1032.82	1023.65	1014.53	1005.46	996.43	987.452	978.521	969.637	960.801	952.013	943.271	934.576	925.926	917.322	908.763	900.251	891.785	883.363	874.983	866.645	858.351	850.1	841.892	833.729	825.608	817.532	809.504	801.525	793.597	785.72	777.895	770.124	762.406	754.741	747.13	739.572	732.068	724.618	717.222	709.88	702.593	695.359	688.178	681.051	673.978	666.957	659.991
1059.42	1050.11	1040.85	1031.64	1022.47	1013.36	1004.29	995.27	986.297	977.371	968.493	959.663	950.879	942.139	933.446	924.799	916.198	907.642	899.132	890.664	882.24	873.859	865.52	857.224	848.972	840.763	832.599	824.481	816.41	808.391	800.422	792.505	784.64	776.829	769.071	761.366	753.716	746.118	738.575	731.085	723.65	716.268	708.941	701.668	694.448	687.281	680.169	673.109	666.103	659.15
1058.22	1048.91	1039.66	1030.45	1021.29	1012.18	1003.12	994.107	985.138	976.219	967.345	958.517	949.736	940.999	932.308	923.663	915.065	906.51	897.998	889.529	881.103	872.72	864.379	856.083	847.83	839.622	831.461	823.35	815.289	807.28	799.322	791.417	783.566	775.769	768.025	760.334	752.697	745.114	737.585	730.111	722.69	715.323	708.01	700.751	693.545	686.393	679.294	672.249	664.818	656.559
1057.01	1047.71	1038.46	1029.26	1020.11	1011.01	1001.95	992.938	983.976	975.06	966.188	957.362	948.583	939.848	931.16	922.518	913.919	905.362	896.848	888.377	879.949	871.564	863.223	854.926	846.675	838.472	830.321	822.219	814.169	806.171	798.227	790.336	782.499	774.716	766.986	759.309	751.687	744.119	736.605	729.144	721.738	714.385	707.086	699.842	692.65	685.513	678.429	670.108	661.814	653.585
1055.79	1046.51	1037.26	1028.07	1018.92	1009.82	1000.77	991.765	982.804	973.891	965.021	956.198	947.421	938.689	930.003	921.359	912.757	904.198	895.682	887.21	878.781	870.395	862.054	853.76	845.516	837.324	829.182	821.092	813.054	805.07	797.139	789.263	781.44	773.67	765.954	758.292	750.685	743.131	735.632	728.186	720.793	713.456	706.172	698.942	691.765	683.82	675.426	667.098	658.835	650.637
1054.58	1045.3	1036.06	1026.87	1017.73	1008.63	999.586	990.581	981.624	972.712	963.845	955.024	946.249	937.518	928.828	920.182	911.578	903.017	894.5	886.026	877.596	869.213	860.878	852.594	844.36	836.177	828.047	819.97	811.946	803.976	796.06	788.197	780.388	772.632	764.931	757.284	749.691	742.152	734.667	727.236	719.859	712.536	705.268	697.694	689.201	680.774	672.411	664.113	655.881	647.714
1053.36	1044.08	1034.85	1025.67	1016.53	1007.44	998.391	989.388	980.433	971.523	962.659	953.84	945.063	936.329	927.637	918.989	910.383	901.821	893.303	884.829	876.404	868.028	859.702	851.428	843.205	835.035	826.918	818.855	810.845	802.889	794.987	787.138	779.344	771.603	763.917	756.285	748.706	741.182	733.712	726.297	718.935	711.628	703.137	694.61	686.149	677.753	669.42	661.155	652.953	644.817
1052.14	1042.87	1033.64	1024.46	1015.32	1006.23	997.186	988.186	979.232	970.325	961.461	952.639	943.859	935.122	926.428	917.779	909.172	900.61	892.094	883.627	875.21	866.845	858.53	850.266	842.056	833.899	825.797	817.748	809.752	801.811	793.922	786.088	778.309	770.584	762.911	755.294	747.731	740.222	732.768	725.368	717.234	708.609	700.048	691.554	683.123	674.757	666.457	658.221	650.051	641.947
1050.91	1041.64	1032.42	1023.24	1014.1	1005.01	995.97	986.973	978.021	969.112	960.245	951.42	942.638	933.9	925.205	916.555	907.949	899.391	890.883	882.425	874.019	865.663	857.36	849.11	840.914	832.771	824.683	816.648	808.667	800.74	792.867	785.049	777.283	769.572	761.916	754.314	746.767	739.274	731.494	722.769	714.111	705.515	696.986	688.522	680.122	671.788	663.518	655.314	647.176	639.101
1049.68	1040.41	1031.18	1022	1012.87	1003.79	994.745	985.747	976.792	967.88	959.01	950.183	941.401	932.662	923.967	915.32	906.72	898.171	889.673	881.226	872.83	864.487	856.198	847.962	839.78	831.652	823.578	815.558	807.591	799.68	791.821	784.017	776.267	768.572	760.932	753.346	745.814	737.091	728.333	719.64	711.011	702.448	693.949	685.516	677.148	668.844	660.606	652.434	644.326	636.283
1048.43	1039.16	1029.94	1020.76	1011.63	1002.55	993.504	984.503	975.546	966.632	957.761	948.934	940.151	931.412	922.723	914.082	905.492	896.953	888.466	880.029	871.647	863.318	855.043	846.822	838.655	830.541	822.482	814.477	806.526	798.628	790.785	782.996	775.262	767.583	759.959	751.576	742.717	733.926	725.198	716.535	707.939	699.406	690.938	682.537	674.2	665.927	657.721	649.58	641.503	633.493
1047.17	1037.9	1028.68	1019.51	1010.38	1001.29	992.244	983.241	974.283	965.368	956.497	947.669	938.889	930.158	921.476	912.846	904.267	895.739	887.263	878.84	870.472	862.158	853.897	845.691	837.539	829.441	821.397	813.406	805.469	797.587	789.759	781.987	774.269	766.22	757.264	748.372	739.546	730.785	722.089	713.458	704.891	696.39	687.954	679.583	671.277	663.037	654.863	646.752	638.708	630.731
1045.9	1036.63	1027.41	1018.24	1009.11	1000.02	990.969	981.966	973.006	964.091	955.22	946.399	937.626	928.904	920.233	911.613	903.045	894.529	886.067	877.66	869.307	861.007	852.762	844.571	836.434	828.349	820.319	812.344	804.423	796.557	788.746	780.989	771.972	762.982	754.056	745.196	736.401	727.67	719.006	710.405	701.87	693.401	684.996	676.657	668.383	660.175	652.031	643.953	635.942	627.995
1044.61	1035.35	1026.13	1016.95	1007.82	998.727	989.679	980.675	971.716	962.804	953.941	945.127	936.365	927.653	918.992	910.383	901.829	893.328	884.882	876.489	868.151	859.867	851.637	843.46	835.336	827.267	819.253	811.293	803.388	795.538	786.841	777.752	768.728	759.768	750.874	742.045	733.281	724.583	715.949	707.379	698.876	690.438	682.065	673.758	665.517	657.339	649.228	641.182	633.202	625.287
1043.32	1034.05	1024.83	1015.65	1006.52	997.424	988.377	979.373	970.42	961.515	952.661	943.857	935.105	926.405	917.757	909.163	900.623	892.138	883.706	875.329	867.006	858.736	850.519	842.357	834.249	826.196	818.198	810.254	801.872	792.683	783.56	774.502	765.509	756.581	747.719	738.92	730.188	721.521	712.918	704.381	695.91	687.503	679.161	670.887	662.677	654.531	646.452	638.439	630.49	622.607
1042.01	1032.74	1023.52	1014.34	1005.2	996.108	987.063	978.068	969.122	960.228	951.384	942.592	933.851	925.164	916.531	907.953	899.428	890.957	882.541	874.178	865.869	857.614	849.412	841.265	833.173	825.136	817.063	807.777	798.554	789.398	780.306	771.279	762.317	753.421	744.588	735.822	727.121	718.485	709.915	701.41	692.97	684.595	676.286	668.044	659.865	651.752	643.705	635.722	627.806	619.954
1040.68	1031.41	1022.19	1013.01	1003.87	994.786	985.749	976.763	967.828	958.944	950.112	941.331	932.605	923.933	915.316	906.752	898.242	889.787	881.384	873.036	864.741	856.501	848.315	840.185	832.109	823.031	813.711	804.454	795.264	786.138	777.077	768.082	759.152	750.286	741.486	732.752	724.081	715.478	706.94	698.466	690.058	681.716	673.439	665.228	657.082	649	640.984	633.034	625.148	617.328
1039.34	1030.07	1020.85	1011.67	1002.54	993.464	984.437	975.461	966.538	957.666	948.846	940.08	931.369	922.713	914.11	905.561	897.066	888.624	880.237	871.903	863.624	855.399	847.23	838.447	829.027	819.673	810.383	801.158	791.999	782.904	773.875	764.911	756.012	747.178	738.411	729.707	721.069	712.498	703.992	695.55	687.175	678.865	670.619	662.44	654.325	646.276	638.291	630.372	622.518	614.73
1037.98	1028.72	1019.5	1010.33	1001.21	992.145	983.129	974.165	965.253	956.395	947.59	938.84	930.144	921.502	912.914	904.379	895.898	887.472	879.099	870.781	862.518	854.025	844.505	835.052	825.664	816.339	807.082	797.889	788.76	779.697	770.7	761.767	752.9	744.099	735.362	726.691	718.086	709.548	701.073	692.664	684.32	676.041	667.828	659.679	651.596	643.578	635.625	627.738	619.916	612.159
1036.62	1027.36	1018.15	1008.99	999.886	990.83	981.826	972.874	963.977	955.133	946.344	937.609	928.928	920.3	911.726	903.206	894.741	886.329	877.972	869.67	860.146	850.592	841.105	831.683	822.326	813.034	803.807	794.645	785.548	776.518	767.551	758.651	749.817	741.047	732.343	723.704	715.132	706.624	698.182	689.803	681.491	673.244	665.062	656.946	648.895	640.908	632.988	625.133	617.343	609.618
1035.26	1026.01	1016.81	1007.66	998.566	989.521	980.53	971.593	962.71	953.883	945.108	936.387	927.72	919.107	910.548	902.044	893.593	885.197	875.945	866.295	856.708	847.188	837.732	828.34	819.015	809.754	800.559	791.429	782.365	773.365	764.431	755.563	746.762	738.024	729.352	720.746	712.204	703.729	695.317	686.971	678.691	670.475	662.325	654.242	646.222	638.268	630.38	622.557	614.799	607.108
1033.9	1024.66	1015.47	1006.33	997.25	988.219	979.244	970.322	961.455	952.641	943.881	935.174	926.522	917.924	909.38	900.891	891.907	882.157	872.473	862.852	853.298	843.809	834.384	825.024	815.732	806.501	797.338	788.241	779.209	770.242	761.341	752.506	743.734	735.03	726.389	717.814	709.305	700.86	692.481	684.168	675.919	667.735	659.618	651.567	643.579	635.658	627.803	620.011	612.286	604.627
1032.54	1023.31	1014.14	1005.01	995.943	986.928	977.967	969.061	960.207	951.408	942.662	933.971	925.334	916.751	908.031	898.181	888.398	878.68	869.025	859.437	849.915	840.456	831.063	821.737	812.474	803.277	794.147	785.083	776.082	767.148	758.279	749.474	740.736	732.062	723.453	714.911	706.434	698.021	689.674	681.394	673.177	665.026	656.941	648.921	640.966	633.078	625.255	617.495	609.802	602.176
[truncated: 951 more columns]

## Sheet: potential_Z13
0	1	2	3	4	5	6	7	8	9	10	11	12	13	14	15	16	17	18	19	20	21	22	23	24	25	26	27	28	29	30	31	32	33	34	35	36	37	38	39	40	41	42	43	44	45	46	47	48	49
473.819	472.195	470.581	468.975	467.375	465.783	464.2	462.625	461.059	459.5	457.946	456.4	454.859	453.325	451.797	450.274	448.756	447.244	445.739	444.239	442.746	441.257	439.773	438.295	436.822	435.356	433.898	432.449	431.008	429.573	428.148	426.73	425.322	423.921	422.529	421.145	419.769	418.399	417.037	415.684	414.338	413.001	411.671	410.349	409.035	407.727	406.426	405.133	403.848	402.57
471.295	469.678	468.069	466.47	464.879	463.298	461.721	460.153	458.594	457.043	455.5	453.962	452.43	450.904	449.384	447.87	446.363	444.86	443.363	441.871	440.386	438.906	437.433	435.964	434.5	433.041	431.589	430.145	428.71	427.283	425.865	424.452	423.049	421.654	420.267	418.888	417.518	416.156	414.802	413.454	412.114	410.782	409.458	408.141	406.833	405.532	404.239	402.953	401.672	400.4
468.78	467.172	465.572	463.979	462.395	460.82	459.254	457.695	456.142	454.599	453.063	451.534	450.013	448.496	446.983	445.478	443.978	442.486	440.999	439.515	438.038	436.567	435.101	433.642	432.189	430.739	429.294	427.856	426.426	425.005	423.592	422.187	420.791	419.402	418.02	416.647	415.282	413.925	412.577	411.236	409.904	408.578	407.259	405.948	404.645	403.35	402.062	400.783	399.511	398.245
466.278	464.677	463.085	461.502	459.925	458.356	456.797	455.245	453.703	452.167	450.638	449.118	447.604	446.096	444.595	443.098	441.606	440.121	438.642	437.17	435.703	434.24	432.783	431.331	429.885	428.446	427.012	425.582	424.158	422.742	421.334	419.935	418.544	417.162	415.788	414.421	413.061	411.71	410.367	409.031	407.704	406.385	405.074	403.77	402.472	401.182	399.901	398.626	397.36	396.101
463.79	462.196	460.61	459.033	457.465	455.906	454.353	452.809	451.272	449.745	448.227	446.714	445.207	443.707	442.214	440.727	439.246	437.769	436.298	434.833	433.375	431.922	430.475	429.032	427.594	426.163	424.737	423.317	421.903	420.494	419.092	417.698	416.312	414.935	413.566	412.206	410.854	409.509	408.171	406.842	405.52	404.206	402.9	401.602	400.313	399.03	397.754	396.485	395.224	393.97
461.312	459.727	458.149	456.579	455.017	453.465	451.921	450.385	448.856	447.335	445.823	444.32	442.824	441.332	439.846	438.367	436.894	435.427	433.967	432.509	431.059	429.614	428.176	426.743	425.316	423.892	422.474	421.063	419.657	418.257	416.863	415.476	414.096	412.724	411.36	410.005	408.658	407.32	405.989	404.667	403.35	402.042	400.741	399.449	398.164	396.887	395.618	394.357	393.102	391.855
458.846	457.268	455.698	454.137	452.583	451.037	449.499	447.971	446.452	444.939	443.433	441.936	440.448	438.966	437.491	436.019	434.553	433.095	431.642	430.196	428.755	427.319	425.888	424.463	423.044	421.632	420.224	418.82	417.422	416.03	414.644	413.264	411.892	410.527	409.169	407.819	406.477	405.144	403.819	402.502	401.193	399.892	398.598	397.31	396.031	394.76	393.496	392.24	390.992	389.752
456.396	454.823	453.259	451.705	450.16	448.622	447.091	445.57	444.056	442.552	441.056	439.566	438.084	436.61	435.142	433.681	432.226	430.775	429.33	427.892	426.46	425.033	423.612	422.195	420.784	419.379	417.98	416.587	415.199	413.815	412.437	411.065	409.699	408.34	406.99	405.648	404.312	402.984	401.664	400.352	399.048	397.752	396.465	395.185	393.913	392.647	391.388	390.138	388.895	387.66
453.955	452.391	450.835	449.286	447.747	446.217	444.695	443.182	441.675	440.177	438.688	437.207	435.734	434.268	432.807	431.353	429.907	428.466	427.031	425.6	424.175	422.757	421.344	419.938	418.537	417.139	415.748	414.363	412.984	411.61	410.242	408.878	407.52	406.168	404.823	403.486	402.157	400.837	399.524	398.217	396.918	395.628	394.345	393.071	391.804	390.545	389.295	388.05	386.812	385.583
451.527	449.969	448.421	446.882	445.349	443.825	442.31	440.804	439.306	437.816	436.333	434.859	433.393	431.936	430.485	429.039	427.599	426.166	424.739	423.319	421.903	420.493	419.088	417.689	416.297	414.911	413.529	412.151	410.78	409.414	408.054	406.7	405.352	404.009	402.671	401.339	400.016	398.701	397.394	396.095	394.803	393.518	392.241	390.971	389.71	388.457	387.211	385.973	384.743	383.52
449.113	447.561	446.019	444.486	442.963	441.447	439.938	438.438	436.947	435.465	433.991	432.523	431.064	429.613	428.171	426.735	425.304	423.879	422.459	421.047	419.64	418.24	416.844	415.453	414.068	412.689	411.317	409.95	408.588	407.23	405.877	404.532	403.192	401.857	400.53	399.206	397.889	396.579	395.277	393.983	392.698	391.42	390.15	388.887	387.631	386.383	385.143	383.91	382.685	381.468
446.709	445.167	443.631	442.104	440.586	439.078	437.578	436.086	434.601	433.125	431.658	430.199	428.749	427.305	425.869	424.44	423.019	421.603	420.192	418.787	417.388	415.995	414.608	413.228	411.852	410.481	409.116	407.757	406.404	405.056	403.713	402.375	401.043	399.716	398.396	397.082	395.774	394.471	393.175	391.887	390.607	389.334	388.07	386.813	385.565	384.323	383.088	381.861	380.641	379.429
444.318	442.782	441.255	439.737	438.225	436.722	435.228	433.744	432.269	430.799	429.338	427.886	426.442	425.008	423.58	422.158	420.744	419.336	417.935	416.539	415.148	413.763	412.384	411.011	409.645	408.284	406.928	405.576	404.231	402.891	401.557	400.229	398.906	397.587	396.275	394.969	393.668	392.373	391.084	389.804	388.529	387.262	386.004	384.753	383.509	382.274	381.046	379.826	378.612	377.405
441.942	440.411	438.89	437.378	435.875	434.38	432.893	431.414	429.945	428.484	427.032	425.586	424.149	422.72	421.3	419.889	418.482	417.082	415.687	414.299	412.918	411.543	410.172	408.807	407.447	406.095	404.748	403.407	402.069	400.737	399.411	398.091	396.777	395.468	394.165	392.866	391.574	390.287	389.006	387.73	386.463	385.203	383.951	382.706	381.468	380.238	379.015	377.801	376.593	375.394
439.577	438.055	436.54	435.033	433.536	432.048	430.57	429.099	427.635	426.18	424.735	423.298	421.868	420.446	419.033	417.628	416.23	414.84	413.453	412.073	410.699	409.331	407.97	406.615	405.263	403.917	402.578	401.245	399.917	398.596	397.278	395.965	394.659	393.357	392.063	390.774	389.491	388.212	386.939	385.671	384.409	383.155	381.909	380.671	379.44	378.215	376.998	375.789	374.588	373.394
437.224	435.707	434.201	432.703	431.211	429.729	428.257	426.793	425.339	423.89	422.45	421.02	419.598	418.185	416.778	415.379	413.989	412.606	411.229	409.858	408.492	407.131	405.777	404.43	403.088	401.753	400.421	399.095	397.775	396.461	395.153	393.851	392.552	391.259	389.972	388.69	387.415	386.146	384.882	383.623	382.369	381.121	379.88	378.647	377.422	376.205	374.995	373.792	372.595	371.407
434.886	433.375	431.873	430.382	428.9	427.424	425.957	424.499	423.051	421.612	420.18	418.755	417.34	415.932	414.534	413.145	411.761	410.385	409.015	407.651	406.295	404.944	403.598	402.257	400.923	399.595	398.274	396.958	395.645	394.339	393.038	391.744	390.455	389.172	387.892	386.619	385.351	384.089	382.834	381.583	380.339	379.1	377.865	376.637	375.418	374.206	373.001	371.805	370.616	369.434
432.559	431.056	429.561	428.074	426.597	425.13	423.672	422.22	420.777	419.343	417.919	416.503	415.095	413.694	412.301	410.918	409.543	408.176	406.814	405.458	404.108	402.765	401.428	400.097	398.771	397.45	396.136	394.828	393.525	392.229	390.935	389.648	388.367	387.092	385.822	384.558	383.298	382.045	380.796	379.554	378.317	377.086	375.861	374.642	373.427	372.22	371.021	369.83	368.647	367.471
430.244	428.747	427.26	425.781	424.31	422.848	421.395	419.952	418.518	417.09	415.671	414.261	412.86	411.468	410.083	408.705	407.336	405.976	404.623	403.276	401.934	400.598	399.269	397.946	396.629	395.317	394.011	392.709	391.415	390.125	388.843	387.565	386.291	385.023	383.761	382.505	381.254	380.01	378.771	377.536	376.307	375.084	373.866	372.654	371.448	370.248	369.055	367.869	366.691	365.521
427.945	426.453	424.971	423.499	422.036	420.581	419.133	417.696	416.267	414.848	413.437	412.033	410.638	409.252	407.875	406.506	405.143	403.789	402.443	401.104	399.771	398.444	397.121	395.806	394.496	393.193	391.896	390.603	389.316	388.034	386.759	385.489	384.226	382.967	381.712	380.463	379.22	377.984	376.753	375.528	374.308	373.092	371.882	370.678	369.479	368.286	367.1	365.921	364.749	363.584
425.656	424.173	422.696	421.229	419.772	418.324	416.886	415.454	414.03	412.617	411.213	409.817	408.429	407.049	405.677	404.315	402.961	401.615	400.275	398.943	397.617	396.298	394.986	393.678	392.375	391.08	389.789	388.506	387.228	385.955	384.687	383.425	382.169	380.918	379.674	378.434	377.198	375.969	374.745	373.528	372.316	371.11	369.91	368.713	367.522	366.337	365.157	363.983	362.818	361.66
423.38	421.902	420.434	418.974	417.522	416.079	414.646	413.223	411.808	410.4	409.001	407.612	406.231	404.86	403.494	402.137	400.789	399.45	398.119	396.795	395.476	394.164	392.859	391.56	390.267	388.979	387.696	386.419	385.149	383.885	382.627	381.372	380.124	378.881	377.643	376.412	375.186	373.965	372.75	371.539	370.335	369.137	367.944	366.757	365.576	364.398	363.226	362.059	360.899	359.746
421.119	419.646	418.183	416.729	415.287	413.849	412.422	411.004	409.595	408.196	406.804	405.42	404.045	402.679	401.322	399.973	398.631	397.298	395.973	394.657	393.348	392.043	390.744	389.452	388.167	386.887	385.615	384.345	383.082	381.825	380.574	379.329	378.09	376.855	375.625	374.401	373.183	371.97	370.764	369.562	368.366	367.175	365.989	364.81	363.636	362.468	361.305	360.147	358.993	357.846
418.869	417.404	415.947	414.499	413.06	411.631	410.212	408.799	407.395	406.001	404.617	403.241	401.873	400.512	399.161	397.819	396.485	395.159	393.84	392.53	391.227	389.932	388.643	387.358	386.079	384.806	383.541	382.281	381.027	379.777	378.534	377.296	376.064	374.838	373.618	372.402	371.191	369.986	368.787	367.593	366.406	365.224	364.046	362.874	361.708	360.547	359.392	358.243	357.099	355.959
416.632	415.173	413.724	412.282	410.849	409.425	408.011	406.607	405.21	403.821	402.442	401.072	399.711	398.359	397.013	395.677	394.349	393.03	391.72	390.416	389.12	387.831	386.549	385.273	384.004	382.738	381.479	380.226	378.98	377.74	376.505	375.275	374.05	372.832	371.619	370.412	369.211	368.013	366.821	365.635	364.455	363.281	362.113	360.95	359.791	358.638	357.49	356.348	355.212	354.08
414.408	412.954	411.51	410.076	408.652	407.233	405.824	404.425	403.035	401.655	400.282	398.917	397.562	396.215	394.878	393.549	392.226	390.913	389.609	388.313	387.026	385.743	384.468	383.199	381.936	380.68	379.43	378.185	376.945	375.712	374.485	373.264	372.048	370.836	369.631	368.432	367.238	366.05	364.867	363.688	362.515	361.348	360.188	359.033	357.883	356.739	355.599	354.465	353.336	352.212
412.197	410.751	409.312	407.883	406.464	405.053	403.652	402.258	400.873	399.498	398.132	396.776	395.426	394.085	392.753	391.431	390.117	388.81	387.511	386.221	384.939	383.667	382.399	381.137	379.882	378.632	377.39	376.154	374.922	373.696	372.476	371.262	370.055	368.853	367.655	366.463	365.276	364.096	362.921	361.751	360.587	359.428	358.274	357.126	355.984	354.848	353.717	352.592	351.471	350.354
409.998	408.558	407.127	405.704	404.29	402.885	401.489	400.104	398.726	397.356	395.995	394.644	393.302	391.969	390.642	389.325	388.016	386.717	385.427	384.142	382.867	381.599	380.34	379.087	377.839	376.597	375.361	374.132	372.909	371.692	370.48	369.272	368.072	366.877	365.688	364.506	363.327	362.153	360.985	359.823	358.667	357.517	356.372	355.231	354.096	352.967	351.844	350.726	349.614	348.507
407.812	406.377	404.952	403.536	402.13	400.731	399.34	397.96	396.589	395.227	393.872	392.526	391.189	389.862	388.544	387.233	385.93	384.636	383.351	382.075	380.807	379.545	378.292	377.046	375.806	374.573	373.345	372.122	370.906	369.696	368.492	367.295	366.101	364.913	363.732	362.556	361.386	360.222	359.062	357.906	356.757	355.614	354.477	353.346	352.22	351.098	349.982	348.872	347.767	346.667
405.639	404.211	402.791	401.381	399.98	398.589	397.206	395.83	394.465	393.108	391.761	390.422	389.091	387.768	386.455	385.152	383.857	382.569	381.289	380.019	378.757	377.504	376.258	375.018	373.785	372.558	371.338	370.125	368.915	367.712	366.515	365.325	364.14	362.962	361.787	360.618	359.455	358.298	357.147	356.001	354.859	353.723	352.593	351.469	350.351	349.238	348.131	347.028	345.931	344.838
403.478	402.056	400.644	399.24	397.844	396.458	395.081	393.714	392.354	391.003	389.661	388.328	387.004	385.689	384.381	383.082	381.793	380.513	379.241	377.975	376.719	375.472	374.233	373.002	371.776	370.556	369.342	368.136	366.935	365.741	364.551	363.367	362.189	361.018	359.852	358.692	357.536	356.386	355.242	354.104	352.971	351.844	350.721	349.604	348.493	347.387	346.287	345.194	344.105	343.021
401.33	399.914	398.507	397.11	395.722	394.341	392.97	391.608	390.255	388.912	387.575	386.248	384.929	383.62	382.32	381.027	379.743	378.468	377.202	375.945	374.695	373.453	372.219	370.995	369.778	368.566	367.359	366.159	364.965	363.778	362.597	361.421	360.251	359.086	357.927	356.775	355.628	354.486	353.349	352.218	351.092	349.972	348.859	347.75	346.646	345.548	344.455	343.368	342.287	341.212
399.195	397.785	396.384	394.992	393.61	392.237	390.873	389.516	388.169	386.83	385.502	384.181	382.867	381.564	380.269	378.983	377.707	376.436	375.176	373.924	372.681	371.447	370.219	369	367.789	366.585	365.387	364.194	363.007	361.827	360.653	359.485	358.323	357.166	356.014	354.868	353.728	352.595	351.467	350.343	349.225	348.112	347.005	345.904	344.809	343.72	342.634	341.554	340.48	339.412
397.071	395.668	394.275	392.888	391.511	390.144	388.786	387.437	386.095	384.762	383.439	382.124	380.819	379.521	378.232	376.951	375.68	374.418	373.164	371.917	370.679	369.451	368.231	367.019	365.814	364.616	363.425	362.24	361.062	359.888	358.72	357.559	356.404	355.255	354.113	352.974	351.841	350.714	349.593	348.478	347.369	346.263	345.163	344.069	342.981	341.898	340.822	339.751	338.685	337.624
394.96	393.563	392.175	390.797	389.427	388.064	386.711	385.368	384.034	382.709	381.39	380.081	378.781	377.49	376.208	374.932	373.666	372.41	371.162	369.923	368.691	367.467	366.253	365.047	363.851	362.659	361.474	360.296	359.125	357.959	356.8	355.645	354.497	353.355	352.219	351.089	349.965	348.845	347.731	346.622	345.52	344.424	343.332	342.245	341.164	340.089	339.019	337.956	336.898	335.845
392.864	391.472	390.089	388.716	387.352	385.998	384.651	383.313	381.984	380.664	379.354	378.051	376.756	375.47	374.194	372.927	371.667	370.415	369.172	367.938	366.714	365.498	364.288	363.088	361.896	360.713	359.537	358.365	357.2	356.041	354.888	353.743	352.603	351.467	350.337	349.214	348.097	346.986	345.88	344.779	343.683	342.593	341.51	340.432	339.359	338.291	337.228	336.172	335.12	334.075
390.776	389.392	388.017	386.649	385.291	383.942	382.602	381.272	379.948	378.633	377.328	376.032	374.746	373.465	372.194	370.931	369.678	368.434	367.196	365.967	364.748	363.538	362.337	361.142	359.956	358.778	357.608	356.445	355.287	354.135	352.989	351.85	350.717	349.59	348.468	347.351	346.241	345.137	344.038	342.946	341.858	340.775	339.698	338.627	337.562	336.502	335.448	334.399	333.355	332.317
388.703	387.324	385.955	384.595	383.243	381.899	380.565	379.24	377.924	376.616	375.316	374.025	372.744	371.471	370.207	368.95	367.701	366.462	365.232	364.011	362.796	361.59	360.394	359.207	358.028	356.855	355.691	354.535	353.385	352.241	351.102	349.969	348.842	347.722	346.608	345.5	344.396	343.299	342.207	341.122	340.042	338.968	337.899	336.834	335.775	334.723	333.676	332.635	331.6	330.57
386.644	385.27	383.906	382.551	381.206	379.87	378.541	377.221	375.911	374.61	373.318	372.032	370.756	369.488	368.23	366.981	365.739	364.504	363.279	362.063	360.857	359.657	358.465	357.283	356.11	354.945	353.788	352.637	351.493	350.355	349.225	348.1	346.98	345.866	344.759	343.657	342.562	341.473	340.388	339.309	338.236	337.169	336.108	335.053	334.001	332.955	331.915	330.881	329.852	328.83
384.594	383.229	381.871	380.521	379.182	377.851	376.53	375.217	373.911	372.616	371.329	370.051	368.781	367.519	366.266	365.022	363.787	362.56	361.34	360.129	358.927	357.734	356.55	355.372	354.204	353.045	351.894	350.752	349.614	348.483	347.358	346.24	345.129	344.022	342.921	341.826	340.738	339.655	338.579	337.509	336.442	335.382	334.327	333.279	332.236	331.199	330.166	329.138	328.117	327.101
382.558	381.197	379.847	378.505	377.17	375.845	374.529	373.223	371.925	370.635	369.353	368.08	366.817	365.563	364.316	363.077	361.847	360.626	359.414	358.208	357.011	355.823	354.645	353.475	352.312	351.158	350.012	348.876	347.746	346.622	345.504	344.392	343.287	342.188	341.095	340.008	338.926	337.85	336.78	335.716	334.659	333.607	332.559	331.517	330.481	329.45	328.425	327.407	326.393	325.384
380.535	379.18	377.834	376.498	375.171	373.853	372.542	371.241	369.948	368.666	367.391	366.124	364.866	363.617	362.376	361.145	359.92	358.704	357.497	356.299	355.109	353.926	352.752	351.587	350.432	349.284	348.143	347.012	345.888	344.772	343.662	342.556	341.457	340.365	339.279	338.198	337.125	336.056	334.993	333.936	332.885	331.84	330.8	329.767	328.737	327.713	326.695	325.683	324.676	323.676
378.523	377.176	375.836	374.505	373.183	371.871	370.568	369.272	367.985	366.707	365.439	364.18	362.927	361.683	360.448	359.223	358.006	356.796	355.594	354.401	353.217	352.041	350.873	349.713	348.562	347.42	346.287	345.161	344.043	342.932	341.828	340.731	339.64	338.554	337.474	336.4	335.333	334.272	333.217	332.167	331.122	330.084	329.052	328.025	327.004	325.988	324.976	323.971	322.971	321.977
376.523	375.181	373.849	372.525	371.209	369.901	368.604	367.316	366.036	364.763	363.5	362.245	361	359.764	358.534	357.313	356.101	354.898	353.704	352.516	351.337	350.166	349.005	347.852	346.706	345.568	344.44	343.321	342.211	341.106	340.008	338.916	337.832	336.754	335.682	334.615	333.553	332.499	331.45	330.408	329.372	328.34	327.314	326.294	325.279	324.271	323.268	322.27	321.277	320.29
374.537	373.2	371.873	370.555	369.247	367.946	366.653	365.37	364.096	362.831	361.574	360.325	359.085	357.854	356.632	355.417	354.21	353.012	351.823	350.643	349.47	348.305	347.149	346.001	344.862	343.73	342.607	341.493	340.387	339.29	338.2	337.114	336.036	334.964	333.898	332.839	331.786	330.738	329.695	328.66	327.63	326.606	325.589	324.575	323.567	322.565	321.569	320.579	319.594	318.614
372.562	371.233	369.911	368.598	367.295	366.001	364.716	363.438	362.169	360.909	359.659	358.417	357.182	355.956	354.74	353.532	352.333	351.14	349.956	348.781	347.615	346.457	345.306	344.163	343.029	341.904	340.787	339.677	338.577	337.485	336.401	335.324	334.253	333.186	332.127	331.074	330.028	328.988	327.953	326.923	325.9	324.882	323.871	322.866	321.866	320.871	319.881	318.897	317.919	316.946
370.599	369.275	367.961	366.655	365.356	364.068	362.788	361.518	360.256	359.001	357.756	356.52	355.293	354.073	352.861	351.658	350.464	349.28	348.102	346.932	345.771	344.618	343.475	342.338	341.208	340.088	338.977	337.875	336.78	335.693	334.614	333.543	332.479	331.421	330.369	329.321	328.281	327.247	326.219	325.198	324.182	323.17	322.165	321.166	320.173	319.187	318.205	317.227	316.256	315.29
368.649	367.331	366.022	364.722	363.432	362.148	360.874	359.608	358.353	357.106	355.866	354.635	353.413	352.2	350.996	349.798	348.609	347.429	346.258	345.096	343.94	342.793	341.654	340.524	339.402	338.287	337.18	336.082	334.994	333.914	332.841	331.776	330.717	329.665	328.62	327.581	326.547	325.519	324.497	323.482	322.473	321.47	320.472	319.479	318.492	317.511	316.537	315.568	314.604	313.644
366.712	365.399	364.095	362.801	361.516	360.241	358.972	357.712	356.462	355.22	353.988	352.763	351.546	350.338	349.139	347.95	346.767	345.592	344.426	343.269	342.121	340.98	339.846	338.721	337.605	336.497	335.397	334.303	333.219	332.144	331.078	330.021	328.968	327.921	326.882	325.849	324.823	323.803	322.787	321.778	320.775	319.778	318.788	317.803	316.823	315.848	314.88	313.917	312.96	312.009
364.785	363.479	362.183	360.894	359.614	358.343	357.082	355.83	354.584	353.348	352.12	350.902	349.693	348.49	347.296	346.112	344.936	343.768	342.608	341.455	340.312	339.178	338.052	336.931	335.82	334.718	333.623	332.538	331.459	330.389	329.327	328.274	327.229	326.191	325.157	324.13	323.109	322.095	321.088	320.086	319.089	318.099	317.114	316.136	315.163	314.197	313.235	312.279	311.328	310.383
362.87	361.57	360.28	358.998	357.725	356.459	355.203	353.956	352.718	351.488	350.266	349.053	347.849	346.654	345.466	344.287	343.116	341.954	340.801	339.654	338.516	337.387	336.266	335.154	334.049	332.951	331.862	330.782	329.71	328.646	327.589	326.541	325.501	324.469	323.443	322.423	321.408	320.4	319.398	318.403	317.414	316.431	315.453	314.48	313.514	312.554	311.6	310.652	309.707	308.769
360.97	359.675	358.389	357.113	355.846	354.589	353.337	352.095	350.863	349.639	348.425	347.217	346.018	344.828	343.647	342.475	341.309	340.152	339.004	337.865	336.734	335.609	334.493	333.386	332.288	331.198	330.114	329.039	327.971	326.913	325.863	324.821	323.787	322.759	321.739	320.725	319.719	318.717	317.721	316.732	315.749	314.772	313.802	312.837	311.876	310.922	309.974	309.032	308.096	307.166
359.079	357.792	356.513	355.241	353.979	352.727	351.484	350.248	349.021	347.802	346.593	345.393	344.2	343.015	341.839	340.672	339.514	338.363	337.22	336.086	334.961	333.844	332.734	331.632	330.539	329.454	328.377	327.309	326.247	325.193	324.148	323.111	322.084	321.063	320.048	319.04	318.039	317.044	316.057	315.073	314.096	313.125	312.161	311.203	310.251	309.303	308.361	307.425	306.495	305.571
357.201	355.919	354.646	353.383	352.126	350.879	349.64	348.411	347.192	345.978	344.774	343.579	342.393	341.215	340.044	338.883	337.729	336.585	335.45	334.32	333.2	332.088	330.985	329.891	328.803	327.723	326.651	325.588	324.534	323.486	322.446	321.414	320.391	319.377	318.37	317.367	316.371	315.382	314.4	313.425	312.455	311.491	310.532	309.579	308.633	307.693	306.759	305.829	304.905	303.987
355.337	354.059	352.792	351.534	350.285	349.043	347.81	346.586	345.372	344.166	342.968	341.778	340.597	339.425	338.262	337.106	335.958	334.819	333.688	332.567	331.453	330.346	329.248	328.159	327.077	326.005	324.938	323.881	322.831	321.79	320.757	319.73	318.712	317.702	316.7	315.705	314.717	313.734	312.757	311.787	310.823	309.866	308.915	307.968	307.028	306.093	305.166	304.244	303.327	302.415
353.483	352.213	350.951	349.697	348.453	347.219	345.993	344.774	343.565	342.364	341.173	339.99	338.814	337.647	336.489	335.34	334.199	333.065	331.94	330.823	329.715	328.617	327.524	326.439	325.363	324.296	323.237	322.186	321.141	320.105	319.077	318.057	317.046	316.04	315.044	314.054	313.071	312.096	311.126	310.161	309.203	308.251	307.307	306.368	305.434	304.506	303.584	302.668	301.758	300.854
351.64	350.376	349.121	347.874	346.635	345.406	344.186	342.975	341.771	340.575	339.389	338.212	337.043	335.882	334.729	333.585	332.45	331.323	330.205	329.093	327.99	326.896	325.811	324.733	323.662	322.6	321.546	320.501	319.464	318.433	317.41	316.395	315.389	314.391	313.4	312.416	311.438	310.468	309.505	308.548	307.596	306.65	305.71	304.777	303.85	302.93	302.014	301.104	300.2	299.302
349.811	348.552	347.302	346.062	344.831	343.606	342.39	341.185	339.988	338.8	337.618	336.446	335.283	334.128	332.983	331.844	330.714	329.592	328.479	327.376	326.278	325.189	324.108	323.037	321.973	320.917	319.868	318.827	317.795	316.772	315.756	314.746	313.745	312.751	311.766	310.79	309.818	308.853	307.895	306.943	305.998	305.06	304.126	303.198	302.277	301.363	300.454	299.552	298.653	297.761
347.994	346.741	345.497	344.261	343.035	341.818	340.609	339.408	338.216	337.034	335.86	334.693	333.535	332.386	331.245	330.114	328.99	327.874	326.766	325.667	324.577	323.495	322.419	321.353	320.294	319.244	318.203	317.167	316.14	315.121	314.111	313.109	312.114	311.125	310.145	309.173	308.209	307.251	306.297	305.351	304.412	303.479	302.553	301.632	300.717	299.808	298.905	298.008	297.117	296.232
346.188	344.941	343.704	342.474	341.252	340.041	338.838	337.644	336.457	335.28	334.111	332.951	331.801	330.656	329.521	328.394	327.277	326.168	325.066	323.972	322.887	321.81	320.742	319.681	318.628	317.583	316.546	315.518	314.498	313.484	312.479	311.481	310.492	309.511	308.536	307.569	306.61	305.657	304.712	303.772	302.838	301.91	300.989	300.075	299.167	298.264	297.367	296.476	295.591	294.712
344.394	343.153	341.921	340.698	339.483	338.276	337.078	335.89	334.711	333.539	332.375	331.221	330.075	328.938	327.809	326.688	325.575	324.471	323.376	322.29	321.209	320.138	319.075	318.02	316.974	315.934	314.903	313.88	312.865	311.859	310.859	309.867	308.882	307.907	306.939	305.978	305.024	304.076	303.136	302.203	301.276	300.354	299.438	298.529	297.627	296.731	295.841	294.956	294.076	293.203
342.614	341.377	340.15	338.932	337.724	336.525	335.332	334.148	332.974	331.809	330.653	329.503	328.362	327.231	326.108	324.994	323.887	322.788	321.698	320.617	319.544	318.478	317.42	316.37	315.33	314.297	313.272	312.254	311.244	310.243	309.25	308.265	307.285	306.314	305.351	304.397	303.45	302.508	301.573	300.645	299.723	298.808	297.9	296.996	296.099	295.209	294.324	293.446	292.574	291.707
340.842	339.614	338.393	337.18	335.976	334.782	333.597	332.42	331.251	330.09	328.939	327.797	326.663	325.536	324.418	323.309	322.209	321.117	320.032	318.956	317.888	316.829	315.779	314.734	313.698	312.67	311.651	310.641	309.636	308.64	307.651	306.672	305.7	304.735	303.777	302.827	301.885	300.951	300.023	299.1	298.183	297.273	296.37	295.474	294.583	293.698	292.819	291.947	291.08	290.221
339.084	337.86	336.646	335.441	334.242	333.053	331.873	330.702	329.54	328.385	327.239	326.102	324.974	323.854	322.742	321.638	320.543	319.456	318.379	317.308	316.246	315.191	314.146	313.109	312.079	311.056	310.042	309.037	308.039	307.049	306.066	305.091	304.124	303.165	302.215	301.27	300.333	299.404	298.482	297.566	296.656	295.751	294.853	293.962	293.077	292.2	291.326	290.459	289.598	288.744
337.34	336.121	334.911	333.711	332.52	331.336	330.161	328.995	327.839	326.691	325.551	324.419	323.296	322.182	321.076	319.98	318.889	317.808	316.735	315.671	314.616	313.566	312.526	311.494	310.47	309.455	308.446	307.445	306.453	305.468	304.492	303.523	302.561	301.607	300.661	299.724	298.793	297.869	296.953	296.043	295.139	294.241	293.348	292.462	291.583	290.71	289.844	288.984	288.128	287.279
335.608	334.394	333.19	331.995	330.809	329.633	328.463	327.302	326.15	325.008	323.874	322.75	321.631	320.522	319.422	318.33	317.247	316.172	315.104	314.045	312.995	311.953	310.919	309.891	308.872	307.862	306.861	305.866	304.878	303.899	302.928	301.965	301.01	300.061	299.12	298.188	297.263	296.346	295.435	294.531	293.633	292.74	291.855	290.975	290.101	289.233	288.372	287.517	286.669	285.826
333.891	332.682	331.482	330.292	329.111	327.94	326.778	325.622	324.475	323.338	322.209	321.09	319.979	318.875	317.78	316.693	315.615	314.547	313.486	312.432	311.386	310.349	309.321	308.301	307.288	306.282	305.285	304.297	303.317	302.343	301.376	300.419	299.469	298.527	297.592	296.664	295.744	294.833	293.929	293.031	292.139	291.252	290.371	289.497	288.63	287.768	286.912	286.062	285.22	284.383
332.185	330.983	329.789	328.603	327.428	326.261	325.104	323.956	322.814	321.682	320.558	319.444	318.338	317.242	316.152	315.07	313.997	312.933	311.877	310.831	309.791	308.759	307.735	306.721	305.714	304.715	303.723	302.74	301.764	300.797	299.838	298.885	297.94	297.003	296.074	295.153	294.238	293.331	292.432	291.541	290.657	289.776	288.9	288.032	287.169	286.314	285.465	284.62	283.782	282.951
330.492	329.296	328.109	326.929	325.758	324.596	323.444	322.301	321.167	320.039	318.92	317.811	316.71	315.619	314.536	313.46	312.392	311.333	310.282	309.241	308.208	307.181	306.163	305.152	304.151	303.158	302.173	301.195	300.224	299.262	298.308	297.362	296.423	295.491	294.567	293.651	292.744	291.842	290.948	290.062	289.183	288.31	287.442	286.578	285.721	284.87	284.026	283.189	282.357	281.531
328.814	327.622	326.441	325.268	324.101	322.945	321.797	320.66	319.531	318.41	317.296	316.192	315.096	314.01	312.932	311.863	310.8	309.746	308.7	307.664	306.636	305.616	304.603	303.598	302.601	301.613	300.634	299.662	298.696	297.739	296.79	295.849	294.916	293.991	293.072	292.161	291.258	290.363	289.476	288.594	287.721	286.853	285.992	285.137	284.285	283.439	282.6	281.767	280.942	280.122
327.15	325.963	324.786	323.618	322.459	321.307	320.165	319.032	317.908	316.793	315.686	314.586	313.495	312.414	311.341	310.277	309.221	308.172	307.132	306.1	305.077	304.063	303.056	302.056	301.064	300.081	299.106	298.14	297.182	296.229	295.285	294.349	293.421	292.502	291.59	290.683	289.785	288.895	288.013	287.139	286.27	285.409	284.553	283.704	282.859	282.02	281.186	280.359	279.538	278.723
325.501	324.318	323.145	321.982	320.829	319.683	318.545	317.417	316.298	315.188	314.087	312.994	311.908	310.831	309.763	308.705	307.654	306.612	305.576	304.549	303.531	302.522	301.521	300.527	299.541	298.562	297.593	296.631	295.678	294.732	293.793	292.862	291.939	291.024	290.118	289.218	288.325	287.44	286.562	285.693	284.832	283.976	283.126	282.282	281.444	280.611	279.784	278.962	278.146	277.336
323.866	322.688	321.519	320.36	319.211	318.071	316.94	315.816	314.702	313.597	312.501	311.414	310.334	309.262	308.199	307.145	306.1	305.063	304.034	303.012	301.999	300.994	299.998	299.011	298.03	297.057	296.092	295.135	294.187	293.247	292.314	291.388	290.47	289.56	288.658	287.765	286.877	285.997	285.125	284.26	283.403	282.555	281.711	280.873	280.04	279.213	278.392	277.576	276.766	275.961
322.245	321.071	319.907	318.752	317.607	316.472	315.347	314.229	313.119	312.019	310.928	309.846	308.773	307.706	306.648	305.599	304.558	303.527	302.504	301.488	300.479	299.479	298.488	297.506	296.532	295.564	294.604	293.652	292.709	291.774	290.847	289.926	289.013	288.108	287.211	286.322	285.442	284.567	283.699	282.839	281.988	281.143	280.308	279.475	278.648	277.827	277.011	276.201	275.397	274.598
320.636	319.469	318.309	317.158	316.018	314.887	313.766	312.654	311.55	310.454	309.368	308.291	307.222	306.163	305.11	304.066	303.03	302.003	300.985	299.976	298.973	297.978	296.992	296.014	295.044	294.084	293.129	292.182	291.243	290.313	289.391	288.477	287.569	286.669	285.777	284.893	284.017	283.149	282.286	281.431	280.584	279.745	278.914	278.09	277.268	276.453	275.643	274.839	274.04	273.247
319.041	317.879	316.725	315.579	314.443	313.316	312.199	311.092	309.994	308.903	307.821	306.749	305.685	304.631	303.585	302.546	301.515	300.493	299.48	298.475	297.479	296.489	295.507	294.534	293.57	292.614	291.666	290.724	289.791	288.865	287.948	287.039	286.138	285.243	284.355	283.476	282.605	281.742	280.886	280.036	279.194	278.36	277.533	276.714	275.9	275.091	274.287	273.488	272.695	271.908
317.46	316.302	315.154	314.013	312.881	311.759	310.646	309.543	308.449	307.365	306.288	305.22	304.162	303.112	302.071	301.039	300.013	298.996	297.987	296.987	295.996	295.013	294.036	293.068	292.109	291.158	290.215	289.28	288.351	287.43	286.518	285.614	284.718	283.829	282.947	282.072	281.206	280.347	279.497	278.653	277.816	276.986	276.165	275.351	274.543	273.741	272.942	272.15	271.362	270.58
315.893	314.739	313.595	312.461	311.334	310.216	309.107	308.008	306.919	305.839	304.768	303.705	302.651	301.606	300.57	299.543	298.524	297.511	296.507	295.512	294.526	293.548	292.578	291.615	290.66	289.713	288.775	287.846	286.923	286.007	285.1	284.201	283.309	282.427	281.55	280.68	279.819	278.965	278.12	277.282	276.45	275.625	274.808	273.999	273.197	272.402	271.61	270.823	270.041	269.265
314.343	313.191	312.051	310.92	309.8	308.686	307.582	306.487	305.402	304.327	303.261	302.203	301.153	300.112	299.081	298.059	297.045	296.039	295.04	294.05	293.069	292.096	291.132	290.174	289.224	288.282	287.349	286.424	285.508	284.598	283.695	282.8	281.914	281.036	280.165	279.301	278.444	277.595	276.754	275.922	275.096	274.276	273.464	272.66	271.863	271.073	270.289	269.507	268.731	267.961
312.809	311.659	310.521	309.394	308.278	307.171	306.071	304.98	303.899	302.828	301.766	300.714	299.669	298.633	297.606	296.588	295.579	294.579	293.586	292.601	291.624	290.656	289.696	288.745	287.801	286.864	285.935	285.015	284.103	283.199	282.302	281.412	280.53	279.657	278.792	277.934	277.082	276.238	275.402	274.574	273.753	272.94	272.132	271.333	270.541	269.756	268.977	268.204	267.434	266.669
311.291	310.144	309.007	307.882	306.769	305.667	304.573	303.487	302.41	301.343	300.285	299.237	298.198	297.166	296.144	295.13	294.126	293.131	292.144	291.164	290.192	289.228	288.274	287.327	286.389	285.457	284.534	283.618	282.711	281.812	280.922	280.037	279.16	278.291	277.43	276.577	275.732	274.893	274.062	273.238	272.422	271.614	270.813	270.018	269.231	268.451	267.678	266.911	266.147	265.388
309.788	308.644	307.509	306.387	305.276	304.176	303.087	302.007	300.934	299.871	298.817	297.773	296.739	295.713	294.695	293.686	292.686	291.695	290.713	289.74	288.773	287.814	286.864	285.922	284.989	284.064	283.145	282.234	281.332	280.438	279.552	278.674	277.801	276.937	276.081	275.233	274.393	273.56	272.733	271.914	271.103	270.3	269.505	268.715	267.932	267.157	266.39	265.628	264.871	264.119
308.3	307.159	306.028	304.907	303.798	302.7	301.615	300.539	299.472	298.413	297.363	296.323	295.293	294.272	293.259	292.254	291.259	290.272	289.295	288.326	287.366	286.412	285.466	284.529	283.601	282.681	281.768	280.862	279.965	279.075	278.194	277.321	276.455	275.595	274.744	273.901	273.066	272.238	271.417	270.603	269.797	268.998	268.207	267.424	266.646	265.876	265.113	264.357	263.607	262.861
306.828	305.689	304.561	303.443	302.336	301.24	300.157	299.084	298.022	296.968	295.922	294.887	293.86	292.843	291.836	290.836	289.844	288.862	287.889	286.925	285.97	285.022	284.081	283.149	282.225	281.31	280.403	279.502	278.609	277.725	276.848	275.98	275.12	274.265	273.419	272.58	271.75	270.927	270.112	269.302	268.501	267.707	266.921	266.143	265.371	264.606	263.848	263.097	262.352	261.613
305.37	304.233	303.108	301.992	300.888	299.795	298.713	297.643	296.584	295.534	294.493	293.462	292.44	291.427	290.424	289.429	288.441	287.463	286.495	285.535	284.585	283.642	282.706	281.779	280.86	279.95	279.048	278.152	277.265	276.385	275.513	274.65	273.795	272.946	272.104	271.271	270.445	269.628	268.817	268.013	267.216	266.427	265.647	264.873	264.106	263.346	262.593	261.847	261.109	260.375
303.926	302.791	301.669	300.555	299.453	298.362	297.283	296.215	295.159	294.112	293.075	292.048	291.031	290.022	289.024	288.032	287.05	286.076	285.112	284.157	283.211	282.273	281.342	280.42	279.506	278.601	277.703	276.813	275.93	275.056	274.189	273.331	272.481	271.637	270.8	269.971	269.151	268.338	267.533	266.734	265.942	265.158	264.382	263.613	262.852	262.096	261.348	260.608	259.875	259.147
302.495	301.363	300.243	299.132	298.032	296.944	295.867	294.802	293.748	292.703	291.669	290.646	289.633	288.629	287.634	286.648	285.67	284.7	283.741	282.79	281.848	280.915	279.989	279.071	278.162	277.262	276.369	275.485	274.607	273.737	272.875	272.022	271.177	270.338	269.506	268.682	267.867	267.059	266.259	265.465	264.678	263.899	263.128	262.364	261.607	260.857	260.114	259.378	258.65	257.928
301.079	299.949	298.831	297.723	296.625	295.539	294.465	293.401	292.35	291.307	290.276	289.256	288.246	287.247	286.257	285.275	284.301	283.336	282.38	281.434	280.496	279.568	278.646	277.733	276.829	275.933	275.046	274.167	273.294	272.429	271.572	270.724	269.883	269.05	268.223	267.404	266.593	265.79	264.995	264.206	263.424	262.65	261.884	261.125	260.374	259.628	258.89	258.159	257.436	256.72
299.675	298.548	297.432	296.327	295.232	294.148	293.076	292.015	290.966	289.926	288.896	287.878	286.871	285.876	284.89	283.913	282.943	281.983	281.032	280.089	279.156	278.232	277.315	276.407	275.507	274.616	273.734	272.859	271.991	271.131	270.279	269.436	268.6	267.772	266.95	266.136	265.33	264.532	263.742	262.958	262.181	261.412	260.65	259.897	259.15	258.409	257.676	256.95	256.232	255.521
298.286	297.161	296.048	294.945	293.852	292.77	291.7	290.642	289.595	288.558	287.531	286.515	285.51	284.517	283.535	282.562	281.597	280.641	279.694	278.756	277.828	276.908	275.995	275.091	274.196	273.309	272.432	271.562	270.699	269.844	268.997	268.158	267.328	266.505	265.688	264.879	264.078	263.284	262.499	261.72	260.948	260.184	259.427	258.678	257.937	257.201	256.473	255.752	255.038	254.332
296.91	295.787	294.676	293.576	292.485	291.407	290.339	289.283	288.238	287.203	286.179	285.165	284.163	283.172	282.192	281.223	280.262	279.31	278.368	277.434	276.51	275.594	274.686	273.786	272.896	272.013	271.14	270.276	269.418	268.568	267.726	266.891	266.066	265.248	264.436	263.632	262.835	262.047	261.267	260.493	259.726	258.966	258.214	257.471	256.734	256.003	255.28	254.564	253.855	253.154
295.548	294.427	293.319	292.221	291.133	290.056	288.991	287.937	286.895	285.862	284.84	283.829	282.829	281.84	280.863	279.896	278.938	277.991	277.053	276.124	275.204	274.292	273.389	272.493	271.606	270.729	269.86	269	268.147	267.302	266.464	265.635	264.814	264.001	263.194	262.395	261.603	260.82	260.044	259.276	258.514	257.759	257.012	256.273	255.541	254.816	254.097	253.386	252.682	251.986
294.198	293.081	291.974	290.879	289.793	288.719	287.656	286.605	285.565	284.535	283.515	282.506	281.508	280.522	279.547	278.582	277.627	276.683	275.749	274.824	273.908	273.002	272.102	271.211	270.329	269.455	268.591	267.735	266.887	266.046	265.213	264.389	263.573	262.765	261.963	261.169	260.382	259.603	258.833	258.07	257.312	256.562	255.82	255.086	254.359	253.639	252.925	252.218	251.519	250.827
292.863	291.748	290.643	289.551	288.468	287.396	286.335	285.286	284.248	283.221	282.204	281.197	280.202	279.217	278.244	277.282	276.329	275.387	274.456	273.536	272.624	271.722	270.827	269.94	269.062	268.193	267.333	266.481	265.638	264.801	263.973	263.154	262.342	261.539	260.743	259.953	259.171	258.398	257.631	256.873	256.121	255.376	254.639	253.909	253.187	252.472	251.763	251.061	250.367	249.68
291.541	290.428	289.326	288.236	287.155	286.086	285.028	283.981	282.945	281.921	280.906	279.901	278.908	277.926	276.955	275.995	275.045	274.105	273.176	272.259	271.352	270.453	269.563	268.681	267.807	266.942	266.086	265.239	264.4	263.568	262.744	261.929	261.122	260.324	259.533	258.748	257.971	257.201	256.44	255.687	254.94	254.2	253.467	252.742	252.025	251.315	250.611	249.914	249.224	248.542
290.233	289.122	288.022	286.935	285.857	284.789	283.733	282.689	281.655	280.633	279.621	278.619	277.628	276.648	275.68	274.722	273.774	272.836	271.91	270.994	270.09	269.196	268.31	267.432	266.562	265.702	264.85	264.007	263.173	262.345	261.525	260.715	259.912	259.119	258.333	257.553	256.781	256.016	255.26	254.511	253.769	253.034	252.306	251.586	250.874	250.169	249.469	248.777	248.093	247.415
288.937	287.829	286.732	285.646	284.571	283.506	282.452	281.41	280.379	279.359	278.35	277.35	276.361	275.384	274.417	273.462	272.516	271.581	270.657	269.743	268.841	267.95	267.069	266.195	265.329	264.473	263.626	262.787	261.957	261.133	260.318	259.512	258.714	257.924	257.143	256.368	255.601	254.841	254.09	253.346	252.609	251.878	251.156	250.44	249.732	249.032	248.338	247.651	246.971	246.298
287.656	286.549	285.454	284.371	283.299	282.236	281.185	280.145	279.116	278.099	277.092	276.094	275.108	274.133	273.169	272.215	271.272	270.339	269.417	268.506	267.606	266.717	265.838	264.968	264.108	263.256	262.412	261.578	260.752	259.933	259.122	258.32	257.526	256.741	255.964	255.194	254.431	253.677	252.93	252.19	251.459	250.733	250.015	249.305	248.602	247.906	247.217	246.535	245.859	245.192
286.387	285.283	284.191	283.11	282.04	280.98	279.931	278.893	277.867	276.852	275.847	274.852	273.868	272.895	271.933	270.982	270.042	269.111	268.191	267.282	266.384	265.497	264.621	263.753	262.897	262.049	261.21	260.38	259.558	258.744	257.937	257.139	256.349	255.568	254.796	254.031	253.273	252.522	251.78	251.046	250.319	249.599	248.885	248.179	247.481	246.79	246.107	245.429	244.758	244.095
285.133	284.031	282.94	281.862	280.794	279.737	278.69	277.655	276.63	275.618	274.616	273.623	272.641	271.671	270.711	269.763	268.825	267.896	266.978	266.071	265.175	264.29	263.416	262.551	261.697	260.853	260.018	259.192	258.375	257.565	256.763	255.969	255.184	254.407	253.639	252.878	252.124	251.379	250.641	249.912	249.189	248.474	247.765	247.064	246.371	245.685	245.006	244.333	243.667	243.009
283.891	282.791	281.704	280.627	279.562	278.507	277.463	276.429	275.407	274.397	273.397	272.407	271.428	270.46	269.502	268.556	267.621	266.694	265.778	264.873	263.98	263.097	262.225	261.363	260.511	259.669	258.838	258.016	257.203	256.398	255.6	254.81	254.029	253.257	252.492	251.736	250.987	250.245	249.512	248.787	248.07	247.36	246.656	245.96	245.271	244.589	243.916	243.248	242.587	241.933
282.663	281.566	280.48	279.406	278.343	277.291	276.249	275.218	274.198	273.189	272.192	271.205	270.228	269.262	268.307	267.362	266.43	265.505	264.592	263.689	262.798	261.917	261.047	260.187	259.337	258.498	257.669	256.851	256.042	255.241	254.448	253.662	252.886	252.117	251.357	250.605	249.86	249.123	248.394	247.674	246.961	246.256	245.557	244.865	244.181	243.504	242.835	242.173	241.516	240.867
281.449	280.353	279.27	278.198	277.138	276.088	275.048	274.019	273.002	271.995	271	270.016	269.041	268.077	267.124	266.182	265.251	264.33	263.419	262.519	261.629	260.75	259.883	259.025	258.177	257.34	256.513	255.697	254.892	254.096	253.307	252.525	251.753	250.989	250.233	249.485	248.745	248.012	247.287	246.571	245.862	245.162	244.468	243.781	243.101	242.429	241.765	241.108	240.456	239.812
280.247	279.155	278.073	277.004	275.945	274.898	273.861	272.834	271.819	270.815	269.822	268.84	267.867	266.906	265.955	265.016	264.087	263.168	262.259	261.361	260.474	259.597	258.732	257.877	257.031	256.196	255.371	254.557	253.754	252.961	252.176	251.399	250.631	249.871	249.119	248.376	247.64	246.912	246.191	245.479	244.775	244.078	243.389	242.707	242.032	241.365	240.705	240.053	239.406	238.766
279.06	277.969	276.89	275.822	274.766	273.722	272.687	271.662	270.649	269.647	268.657	267.678	266.707	265.748	264.799	263.862	262.935	262.02	261.113	260.217	259.331	258.457	257.594	256.741	255.898	255.065	254.242	253.43	252.629	251.838	251.057	250.284	249.52	248.765	248.017	247.278	246.547	245.822	245.106	244.398	243.697	243.005	242.321	241.644	240.973	240.311	239.655	239.008	238.366	237.731
277.885	276.797	275.72	274.654	273.6	272.558	271.526	270.504	269.493	268.493	267.505	266.528	265.561	264.603	263.657	262.721	261.797	260.884	259.979	259.085	258.203	257.33	256.469	255.618	254.777	253.946	253.126	252.316	251.517	250.729	249.95	249.18	248.42	247.669	246.925	246.19	245.464	244.743	244.031	243.327	242.631	241.944	241.264	240.59	239.925	239.267	238.616	237.973	237.337	236.706
276.724	275.638	274.563	273.5	272.448	271.408	270.379	269.359	268.35	267.353	266.366	265.391	264.427	263.471	262.528	261.594	260.672	259.761	258.859	257.967	257.087	256.217	255.357	254.509	253.671	252.841	252.023	251.216	250.418	249.632	248.856	248.088	247.331	246.584	245.845	245.114	244.391	243.676	242.968	242.268	241.576	240.893	240.217	239.548	238.886	238.233	237.587	236.948	236.317	235.692
275.576	274.493	273.42	272.359	271.309	270.271	269.244	268.227	267.221	266.225	265.241	264.268	263.306	262.354	261.411	260.48	259.56	258.651	257.753	256.863	255.984	255.116	254.259	253.412	252.577	251.75	250.934	250.128	249.333	248.549	247.775	247.009	246.254	245.51	244.775	244.048	243.33	242.619	241.915	241.219	240.532	239.852	239.181	238.516	237.859	237.209	236.568	235.934	235.307	234.687
274.441	273.361	272.291	271.232	270.184	269.148	268.123	267.109	266.104	265.111	264.129	263.158	262.199	261.249	260.309	259.38	258.462	257.555	256.659	255.771	254.895	254.029	253.173	252.329	251.496	250.671	249.857	249.054	248.261	247.478	246.706	245.944	245.191	244.448	243.716	242.993	242.279	241.572	240.873	240.181	239.498	238.823	238.155	237.496	236.842	236.197	235.559	234.929	234.307	233.692
273.32	272.242	271.175	270.118	269.072	268.038	267.015	266.004	265.001	264.01	263.03	262.062	261.104	260.157	259.219	258.293	257.377	256.472	255.578	254.694	253.819	252.954	252.102	251.259	250.427	249.606	248.794	247.992	247.201	246.421	245.651	244.891	244.14	243.4	242.669	241.949	241.239	240.537	239.842	239.154	238.475	237.804	237.141	236.486	235.836	235.195	234.562	233.936	233.318	232.708
272.213	271.137	270.072	269.017	267.974	266.942	265.921	264.911	263.912	262.923	261.945	260.978	260.023	259.078	258.143	257.218	256.305	255.402	254.51	253.628	252.756	251.894	251.043	250.202	249.373	248.554	247.743	246.944	246.155	245.377	244.609	243.852	243.103	242.364	241.636	240.918	240.21	239.512	238.821	238.138	237.463	236.796	236.137	235.486	234.841	234.204	233.575	232.953	232.34	231.734
271.118	270.045	268.983	267.93	266.889	265.859	264.84	263.833	262.836	261.85	260.874	259.909	258.955	258.012	257.08	256.158	255.246	254.345	253.455	252.576	251.706	250.846	249.997	249.159	248.331	247.514	246.706	245.909	245.122	244.346	243.58	242.825	242.078	241.342	240.616	239.9	239.194	238.498	237.812	237.133	236.462	235.798	235.144	234.497	233.857	233.224	232.599	231.981	231.372	230.77
270.038	268.966	267.906	266.857	265.817	264.789	263.773	262.767	261.773	260.789	259.815	258.852	257.901	256.96	256.031	255.11	254.2	253.301	252.414	251.537	250.67	249.812	248.965	248.128	247.303	246.488	245.683	244.887	244.102	243.328	242.564	241.811	241.067	240.332	239.608	238.894	238.191	237.497	236.813	236.138	235.471	234.812	234.161	233.518	232.883	232.254	231.633	231.02	230.414	229.816
268.97	267.901	266.843	265.796	264.759	263.733	262.719	261.715	260.724	259.742	258.77	257.81	256.86	255.921	254.994	254.076	253.168	252.271	251.386	250.511	249.646	248.791	247.946	247.111	246.288	245.475	244.672	243.879	243.096	242.323	241.561	240.81	240.069	239.336	238.614	237.902	237.2	236.509	235.827	235.154	234.491	233.836	233.189	232.55	231.92	231.295	230.678	230.069	229.468	228.874
267.916	266.849	265.793	264.749	263.714	262.691	261.678	260.677	259.687	258.708	257.739	256.78	255.832	254.896	253.97	253.055	252.15	251.255	250.371	249.498	248.635	247.783	246.94	246.107	245.285	244.474	243.674	242.883	242.102	241.332	240.572	239.822	239.083	238.353	237.633	236.923	236.223	235.533	234.854	234.184	233.522	232.871	232.228	231.593	230.967	230.347	229.734	229.129	228.532	227.942
266.876	265.81	264.757	263.715	262.683	261.662	260.651	259.652	258.664	257.687	256.721	255.764	254.818	253.884	252.96	252.048	251.145	250.252	249.369	248.498	247.638	246.788	245.947	245.116	244.297	243.488	242.689	241.901	241.122	240.353	239.595	238.847	238.11	237.383	236.665	235.956	235.259	234.571	233.893	233.226	232.567	231.917	231.278	230.647	230.024	229.409	228.801	228.2	227.606	227.021
265.849	264.786	263.734	262.694	261.665	260.646	259.637	258.64	257.654	256.68	255.716	254.761	253.818	252.885	251.964	251.053	250.153	249.262	248.382	247.512	246.654	245.806	244.968	244.139	243.321	242.514	241.717	240.931	240.155	239.388	238.632	237.886	237.151	236.426	235.71	235.003	234.307	233.622	232.946	232.28	231.624	230.976	230.339	229.711	229.093	228.482	227.878	227.281	226.691	226.11
264.835	263.774	262.724	261.686	260.659	259.644	258.637	257.642	256.658	255.685	254.724	253.772	252.83	251.9	250.98	250.072	249.174	248.285	247.407	246.54	245.683	244.837	244.002	243.175	242.359	241.554	240.759	239.975	239.201	238.436	237.681	236.938	236.204	235.481	234.768	234.063	233.369	232.685	232.012	231.348	230.694	230.048	229.413	228.787	228.172	227.565	226.965	226.372	225.787	225.21
263.835	262.775	261.728	260.692	259.667	258.654	257.65	256.657	255.675	254.704	253.745	252.796	251.857	250.928	250.01	249.104	248.208	247.322	246.446	245.58	244.726	243.882	243.049	242.225	241.41	240.607	239.814	239.031	238.26	237.497	236.744	236.002	235.271	234.55	233.839	233.137	232.444	231.762	231.09	230.428	229.777	229.133	228.5	227.876	227.262	226.658	226.063	225.475	224.893	224.32
262.848	261.79	260.745	259.711	258.688	257.677	256.676	255.685	254.705	253.737	252.779	251.832	250.896	249.97	249.054	248.149	247.255	246.372	245.498	244.635	243.782	242.94	242.108	241.287	240.475	239.673	238.882	238.102	237.332	236.571	235.821	235.081	234.351	233.631	232.922	232.223	231.532	230.852	230.182	229.522	228.872	228.232	227.6	226.978	226.366	225.764	225.172	224.588	224.01	223.441
261.873	260.819	259.776	258.744	257.723	256.714	255.715	254.727	253.749	252.783	251.827	250.882	249.949	249.024	248.11	247.208	246.316	245.435	244.564	243.702	242.851	242.011	241.182	240.363	239.553	238.753	237.964	237.185	236.417	235.659	234.911	234.172	233.444	232.726	232.019	231.322	230.634	229.955	229.287	228.629	227.981	227.343	226.713	226.093	225.483	224.882	224.292	223.711	223.138	222.573
260.911	259.861	258.819	257.789	256.771	255.763	254.767	253.782	252.806	251.842	250.888	249.945	249.014	248.092	247.181	246.28	245.39	244.511	243.642	242.783	241.934	241.096	240.268	239.451	238.645	237.847	237.059	236.282	235.515	234.76	234.014	233.277	232.55	231.834	231.129	230.434	229.748	229.071	228.405	227.749	227.102	226.466	225.839	225.221	224.612	224.014	223.425	222.846	222.277	221.715
259.963	258.914	257.876	256.849	255.832	254.827	253.833	252.85	251.877	250.914	249.962	249.022	248.092	247.174	246.264	245.365	244.477	243.6	242.733	241.877	241.03	240.194	239.368	238.553	237.748	236.953	236.168	235.392	234.627	233.873	233.13	232.395	231.67	230.956	230.252	229.558	228.875	228.201	227.536	226.881	226.237	225.602	224.978	224.362	223.755	223.158	222.572	221.994	221.427	220.868
259.028	257.981	256.947	255.921	254.907	253.903	252.911	251.93	250.96	250	249.05	248.112	247.184	246.267	245.361	244.464	243.578	242.702	241.838	240.984	240.14	239.305	238.481	237.668	236.865	236.073	235.289	234.516	233.753	233	232.258	231.526	230.803	230.091	229.389	228.697	228.015	227.343	226.68	226.027	225.384	224.751	224.128	223.515	222.91	222.316	221.73	221.155	220.589	220.033
258.105	257.061	256.029	255.007	253.994	252.993	252.003	251.024	250.056	249.099	248.151	247.214	246.289	245.374	244.47	243.576	242.691	241.818	240.955	240.103	239.262	238.43	237.607	236.796	235.995	235.205	234.424	233.652	232.891	232.14	231.4	230.67	229.949	229.238	228.538	227.847	227.167	226.498	225.836	225.185	224.544	223.913	223.292	222.681	222.078	221.485	220.902	220.328	219.765	219.21
257.196	256.154	255.123	254.104	253.094	252.095	251.108	250.131	249.165	248.21	247.265	246.33	245.406	244.494	243.592	242.7	241.818	240.946	240.086	239.236	238.396	237.566	236.746	235.937	235.137	234.349	233.571	232.801	232.042	231.293	230.554	229.826	229.108	228.399	227.7	227.011	226.333	225.665	225.006	224.356	223.717	223.087	222.468	221.859	221.258	220.667	220.086	219.514	218.952	218.4
256.298	255.259	254.231	253.214	252.207	251.21	250.224	249.25	248.286	247.334	246.391	245.458	244.536	243.626	242.726	241.837	240.957	240.087	239.228	238.38	237.543	236.716	235.897	235.09	234.293	233.506	232.73	231.963	231.205	230.458	229.721	228.995	228.279	227.572	226.874	226.188	225.511	224.845	224.188	223.54	222.903	222.275	221.657	221.049	220.451	219.862	219.282	218.712	218.152	217.602
255.413	254.375	253.349	252.335	251.331	250.337	249.353	248.381	247.42	246.47	245.53	244.599	243.68	242.771	241.873	240.986	240.109	239.241	238.384	237.538	236.702	235.877	235.062	234.256	233.461	232.676	231.902	231.137	230.381	229.636	228.901	228.177	227.462	226.757	226.062	225.377	224.702	224.037	223.383	222.737	222.101	221.475	220.859	220.253	219.657	219.069	218.491	217.923	217.364	216.816
254.539	253.505	252.481	251.469	250.467	249.476	248.495	247.525	246.565	245.618	244.68	243.753	242.835	241.928	241.032	240.147	239.273	238.407	237.552	236.708	235.875	235.052	234.238	233.435	232.641	231.858	231.086	230.324	229.57	228.827	228.094	227.371	226.658	225.956	225.262	224.579	223.906	223.243	222.59	221.947	221.312	220.688	220.073	219.469	218.874	218.29	217.713	217.146	216.59	216.042
253.678	252.646	251.625	250.614	249.615	248.627	247.648	246.68	245.723	244.777	243.842	242.918	242.003	241.098	240.204	239.321	238.449	237.586	236.733	235.891	235.059	234.238	233.428	232.626	231.834	231.053	230.283	229.522	228.772	228.03	227.299	226.578	225.867	225.166	224.475	223.794	223.122	222.461	221.81	221.168	220.536	219.914	219.301	218.698	218.105	217.522	216.948	216.383	215.827	215.282
252.829	251.799	250.78	249.772	248.775	247.789	246.814	245.848	244.894	243.95	243.017	242.095	241.182	240.28	239.388	238.507	237.637	236.777	235.927	235.086	234.256	233.437	232.629	231.83	231.04	230.261	229.492	228.734	227.985	227.246	226.517	225.797	225.088	224.39	223.701	223.021	222.351	221.692	221.042	220.403	219.773	219.152	218.541	217.94	217.348	216.767	216.195	215.632	215.078	214.534
251.992	250.965	249.948	248.942	247.948	246.964	245.991	245.028	244.076	243.134	242.204	241.284	240.374	239.474	238.585	237.706	236.838	235.98	235.133	234.294	233.466	232.649	231.842	231.046	230.258	229.481	228.714	227.958	227.211	226.475	225.747	225.03	224.322	223.625	222.938	222.261	221.593	220.935	220.287	219.649	219.022	218.404	217.794	217.194	216.605	216.025	215.454	214.894	214.342	213.799
251.167	250.143	249.128	248.125	247.132	246.151	245.181	244.22	243.27	242.331	241.402	240.484	239.578	238.68	237.793	236.916	236.05	235.195	234.35	233.514	232.688	231.873	231.069	230.274	229.489	228.714	227.949	227.194	226.45	225.715	224.99	224.275	223.569	222.874	222.189	221.514	220.848	220.192	219.545	218.909	218.283	217.667	217.06	216.462	215.874	215.295	214.727	214.168	213.618	213.077
250.355	249.333	248.321	247.319	246.329	245.35	244.382	243.425	242.477	241.54	240.613	239.698	238.793	237.899	237.014	236.139	235.275	234.422	233.579	232.746	231.923	231.11	230.307	229.514	228.733	227.959	227.196	226.443	225.701	224.968	224.246	223.532	222.829	222.135	221.452	220.778	220.115	219.461	218.816	218.182	217.557	216.943	216.338	215.742	215.155	214.578	214.011	213.454	212.907	212.367
249.555	248.535	247.526	246.526	245.538	244.561	243.595	242.64	241.695	240.76	239.836	238.923	238.02	237.129	236.246	235.374	234.512	233.661	232.82	231.99	231.169	230.358	229.557	228.767	227.987	227.217	226.456	225.705	224.964	224.234	223.513	222.803	222.101	221.409	220.727	220.056	219.394	218.743	218.1	217.467	216.844	216.231	215.628	215.034	214.449	213.874	213.309	212.753	212.207	211.67
248.767	247.749	246.743	245.746	244.76	243.785	242.82	241.868	240.926	239.993	239.071	238.16	237.26	236.37	235.491	234.621	233.761	232.912	232.074	231.246	230.428	229.618	228.82	228.032	227.254	226.486	225.728	224.979	224.241	223.512	222.793	222.085	221.386	220.696	220.016	219.346	218.686	218.036	217.396	216.765	216.143	215.532	214.931	214.339	213.756	213.183	212.619	212.065	211.52	210.986
247.993	246.977	245.972	244.978	243.994	243.021	242.059	241.108	240.168	239.239	238.319	237.41	236.511	235.624	234.747	233.88	233.022	232.175	231.339	230.513	229.697	228.891	228.095	227.309	226.533	225.767	225.012	224.266	223.529	222.802	222.086	221.379	220.683	219.995	219.317	218.649	217.991	217.343	216.705	216.075	215.455	214.846	214.246	213.656	213.076	212.504	211.942	211.389	210.846	210.313
247.231	246.216	245.214	244.222	243.241	242.27	241.309	240.36	239.422	238.495	237.578	236.671	235.775	234.89	234.015	233.151	232.296	231.451	230.616	229.793	228.979	228.176	227.382	226.598	225.824	225.06	224.307	223.564	222.829	222.105	221.39	220.686	219.991	219.307	218.63	217.964	217.308	216.661	216.025	215.398	214.78	214.172	213.574	212.986	212.407	211.838	211.277	210.726	210.185	209.653
246.481	245.469	244.468	243.478	242.499	241.531	240.572	239.625	238.689	237.764	236.85	235.945	235.051	234.167	233.295	232.433	231.581	230.738	229.906	229.084	228.273	227.472	226.681	225.899	225.127	224.366	223.614	222.873	222.142	221.419	220.707	220.005	219.312	218.629	217.956	217.292	216.637	215.993	215.358	214.733	214.118	213.511	212.915	212.328	211.751	211.183	210.625	210.076	209.536	209.006
245.744	244.734	243.735	242.747	241.77	240.805	239.848	238.903	237.968	237.045	236.133	235.231	234.339	233.458	232.587	231.727	230.878	230.038	229.208	228.388	227.579	226.78	225.991	225.213	224.443	223.683	222.934	222.195	221.466	220.746	220.036	219.335	218.645	217.964	217.293	216.631	215.979	215.336	214.703	214.08	213.467	212.863	212.268	211.683	211.107	210.541	209.985	209.438	208.9	208.371
245.018	244.011	243.014	242.028	241.053	240.089	239.137	238.193	237.26	236.339	235.428	234.529	233.639	232.76	231.891	231.033	230.186	229.349	228.522	227.704	226.897	226.1	225.314	224.537	223.77	223.013	222.266	221.529	220.802	220.084	219.377	218.678	217.99	217.311	216.642	215.983	215.333	214.692	214.061	213.44	212.828	212.227	211.634	211.05	210.476	209.912	209.357	208.812	208.276	207.749
244.305	243.3	242.306	241.322	240.349	239.387	238.436	237.496	236.565	235.645	234.736	233.838	232.952	232.074	231.208	230.352	229.506	228.672	227.847	227.032	226.227	225.432	224.648	223.874	223.11	222.355	221.61	220.874	220.149	219.434	218.729	218.033	217.347	216.67	216.003	215.346	214.699	214.06	213.431	212.811	212.202	211.602	211.011	210.43	209.858	209.295	208.742	208.199	207.665	207.14
243.603	242.601	241.61	240.628	239.657	238.697	237.748	236.81	235.882	234.964	234.057	233.161	232.276	231.401	230.537	229.682	228.839	228.006	227.184	226.372	225.57	224.777	223.994	223.222	222.46	221.708	220.966	220.232	219.509	218.796	218.093	217.4	216.716	216.041	215.376	214.721	214.076	213.44	212.812	212.195	211.587	210.989	210.401	209.822	209.252	208.691	208.139	207.598	207.066	206.543
242.915	241.915	240.925	239.947	238.978	238.02	237.073	236.136	235.211	234.295	233.39	232.496	231.612	230.74	229.878	229.026	228.184	227.353	226.533	225.723	224.924	224.133	223.353	222.583	221.823	221.073	220.333	219.602	218.881	218.17	217.469	216.778	216.097	215.424	214.761	214.108	213.464	212.831	212.206	211.591	210.985	210.388	209.802	209.225	208.658	208.098	207.549	207.009	206.479	205.958
242.239	241.24	240.253	239.277	238.311	237.355	236.409	235.475	234.552	233.639	232.736	231.843	230.962	230.091	229.231	228.382	227.542	226.713	225.895	225.087	224.289	223.502	222.724	221.956	221.197	220.45	219.712	218.984	218.265	217.556	216.857	216.168	215.489	214.819	214.158	213.507	212.865	212.234	211.611	210.999	210.394	209.8	209.215	208.64	208.075	207.518	206.97	206.432	205.904	205.385
241.575	240.578	239.593	238.619	237.655	236.702	235.759	234.826	233.905	232.994	232.094	231.204	230.324	229.455	228.597	227.749	226.913	226.085	225.268	224.462	223.667	222.882	222.107	221.34	220.585	219.839	219.103	218.377	217.662	216.955	216.257	215.57	214.893	214.225	213.567	212.918	212.278	211.648	211.028	210.418	209.816	209.223	208.64	208.067	207.503	206.95	206.404	205.868	205.341	204.824
240.924	239.929	238.945	237.973	237.011	236.061	235.12	234.189	233.27	232.361	231.463	230.576	229.698	228.831	227.975	227.129	226.294	225.47	224.655	223.85	223.056	222.273	221.5	220.737	219.983	219.24	218.506	217.782	217.068	216.365	215.669	214.984	214.309	213.643	212.987	212.341	211.703	211.075	210.457	209.848	209.249	208.659	208.078	207.506	206.944	206.392	205.85	205.315	204.79	204.275
240.283	239.292	238.31	237.339	236.38	235.431	234.494	233.565	232.648	231.741	230.845	229.959	229.085	228.22	227.365	226.521	225.688	224.865	224.053	223.251	222.459	221.677	220.906	220.145	219.394	218.653	217.921	217.199	216.487	215.785	215.094	214.41	213.737	213.073	212.419	211.775	211.141	210.514	209.898	209.291	208.694	208.106	207.527	206.958	206.398	205.847	205.307	204.775	204.252	203.738
239.654	238.665	237.687	236.718	235.761	234.814	233.878	232.953	232.038	231.133	230.238	229.355	228.482	227.62	226.768	225.926	225.094	224.273	223.463	222.664	221.873	221.093	220.324	219.565	218.816	218.078	217.348	216.628	215.918	215.218	214.528	213.848	213.177	212.515	211.863	211.221	210.588	209.965	209.35	208.745	208.15	207.565	206.989	206.421	205.863	205.314	204.775	204.246	203.725	203.213
239.038	238.051	237.075	236.109	235.154	234.209	233.275	232.352	231.44	230.537	229.645	228.763	227.892	227.032	226.183	225.342	224.512	223.694	222.885	222.087	221.3	220.522	219.754	218.997	218.25	217.513	216.787	216.069	215.361	214.663	213.975	213.297	212.629	211.969	211.319	210.678	210.048	209.427	208.815	208.212	207.619	207.035	206.461	205.896	205.34	204.793	204.256	203.728	203.21	202.7
238.434	237.449	236.475	235.512	234.559	233.616	232.684	231.763	230.852	229.953	229.063	228.183	227.314	226.456	225.608	224.771	223.944	223.126	222.32	221.524	220.738	219.963	219.197	218.442	217.696	216.961	216.236	215.522	214.816	214.12	213.434	212.758	212.091	211.435	210.787	210.148	209.519	208.9	208.291	207.691	207.1	206.517	205.945	205.383	204.829	204.284	203.748	203.222	202.706	202.199
237.842	236.859	235.887	234.926	233.976	233.036	232.105	231.186	230.278	229.38	228.493	227.616	226.749	225.892	225.046	224.211	223.387	222.571	221.766	220.972	220.188	219.415	218.652	217.898	217.154	216.421	215.698	214.985	214.282	213.589	212.905	212.23	211.566	210.911	210.266	209.63	209.003	208.386	207.779	207.181	206.592	206.012	205.442	204.881	204.329	203.787	203.253	202.729	202.214	201.709
237.263	236.282	235.311	234.352	233.404	232.466	231.539	230.622	229.715	228.819	227.934	227.06	226.195	225.341	224.497	223.663	222.84	222.028	221.225	220.433	219.65	218.879	218.117	217.366	216.625	215.893	215.172	214.461	213.76	213.069	212.387	211.715	211.052	210.399	209.756	209.124	208.499	207.884	207.278	206.682	206.096	205.518	204.95	204.391	203.841	203.301	202.77	202.247	201.734	201.23
236.694	235.716	234.748	233.791	232.844	231.909	230.984	230.07	229.165	228.271	227.388	226.515	225.653	224.801	223.959	223.127	222.306	221.496	220.696	219.906	219.125	218.355	217.595	216.846	216.107	215.378	214.658	213.949	213.249	212.56	211.881	211.211	210.55	209.9	209.259	208.628	208.006	207.393	206.789	206.195	205.611	205.037	204.47	203.913	203.365	202.827	202.298	201.777	201.266	200.764
236.137	235.162	234.197	233.242	232.297	231.363	230.441	229.529	228.627	227.735	226.854	225.983	225.123	224.273	223.434	222.604	221.785	220.976	220.178	219.389	218.612	217.844	217.086	216.338	215.601	214.874	214.157	213.449	212.751	212.063	211.386	210.718	210.061	209.412	208.773	208.143	207.524	206.914	206.312	205.72	205.138	204.565	204.002	203.446	202.9	202.364	201.837	201.319	200.81	200.309
235.593	234.619	233.657	232.704	231.762	230.83	229.909	228.999	228.1	227.211	226.331	225.463	224.604	223.757	222.919	222.093	221.275	220.468	219.672	218.885	218.11	217.345	216.588	215.842	215.107	214.381	213.666	212.961	212.265	211.579	210.903	210.237	209.582	208.936	208.298	207.671	207.054	206.446	205.847	205.257	204.676	204.105	203.544	202.992	202.448	201.913	201.387	200.871	200.365	199.867
235.061	234.089	233.128	232.178	231.239	230.31	229.391	228.482	227.585	226.698	225.821	224.955	224.098	223.252	222.417	221.592	220.777	219.973	219.178	218.393	217.619	216.856	216.102	215.359	214.625	213.901	213.187	212.484	211.791	211.107	210.433	209.768	209.115	208.471	207.836	207.211	206.595	205.989	205.393	204.806	204.227	203.658	203.098	202.547	202.006	201.474	200.95	200.436	199.93	199.435
234.541	233.571	232.612	231.664	230.727	229.8	228.884	227.977	227.081	226.197	225.322	224.458	223.604	222.76	221.926	221.103	220.29	219.488	218.696	217.914	217.141	216.379	215.628	214.886	214.155	213.433	212.721	212.019	211.328	210.647	209.975	209.312	208.66	208.017	207.385	206.762	206.148	205.544	204.949	204.364	203.789	203.222	202.664	202.115	201.576	201.046	200.524	200.012	199.508	199.014
234.033	233.066	232.109	231.162	230.227	229.302	228.388	227.485	226.591	225.707	224.835	223.973	223.121	222.28	221.448	220.627	219.816	219.015	218.226	217.446	216.675	215.915	215.165	214.425	213.696	212.977	212.267	211.567	210.877	210.197	209.528	208.868	208.217	207.576	206.946	206.325	205.714	205.111	204.518	203.935	203.361	202.797	202.241	201.694	201.157	200.629	200.11	199.6	199.098	198.605
233.535	232.571	231.617	230.673	229.739	228.816	227.904	227.002	226.112	225.231	224.36	223.5	222.65	221.811	220.982	220.163	219.353	218.555	217.766	216.988	216.221	215.463	214.714	213.976	213.249	212.532	211.825	211.126	210.438	209.76	209.093	208.435	207.787	207.147	206.518	205.899	205.29	204.69	204.099	203.517	202.945	202.383	201.83	201.285	200.749	200.223	199.706	199.198	198.699	198.208
233.05	232.087	231.135	230.194	229.263	228.342	227.432	226.533	225.644	224.765	223.897	223.038	222.191	221.353	220.526	219.71	218.903	218.106	217.319	216.543	215.777	215.022	214.276	213.54	212.814	212.098	211.393	210.698	210.012	209.335	208.669	208.013	207.367	206.731	206.103	205.485	204.877	204.279	203.691	203.111	202.541	201.98	201.429	200.887	200.354	199.829	199.314	198.807	198.31	197.823
232.578	231.617	230.666	229.727	228.799	227.881	226.972	226.074	225.188	224.311	223.445	222.59	221.743	220.908	220.083	219.268	218.464	217.669	216.885	216.11	215.346	214.592	213.849	213.115	212.391	211.677	210.974	210.28	209.597	208.923	208.258	207.604	206.959	206.325	205.7	205.084	204.478	203.881	203.294	202.717	202.149	201.59	201.04	200.5	199.969	199.447	198.933	198.429	197.933	197.447
232.117	231.158	230.21	229.272	228.346	227.43	226.524	225.629	224.743	223.869	223.005	222.151	221.308	220.475	219.651	218.838	218.035	217.243	216.461	215.689	214.927	214.175	213.433	212.702	211.981	211.269	210.566	209.875	209.193	208.521	207.859	207.206	206.563	205.93	205.307	204.694	204.09	203.495	202.909	202.334	201.768	201.211	200.663	200.124	199.595	199.075	198.564	198.062	197.568	197.083
231.666	230.711	229.765	228.83	227.904	226.99	226.087	225.194	224.312	223.439	222.576	221.724	220.883	220.052	219.232	218.42	217.62	216.829	216.049	215.279	214.52	213.769	213.029	212.3	211.58	210.871	210.171	209.481	208.801	208.131	207.471	206.821	206.18	205.548	204.927	204.315	203.713	203.12	202.537	201.962	201.398	200.843	200.298	199.761	199.233	198.715	198.205	197.705	197.214	196.731
231.228	230.275	229.331	228.399	227.476	226.564	225.662	224.771	223.89	223.021	222.16	221.31	220.471	219.641	218.823	218.015	217.216	216.427	215.649	214.881	214.123	213.376	212.638	211.91	211.192	210.485	209.787	209.1	208.421	207.753	207.094	206.446	205.808	205.178	204.558	203.948	203.347	202.757	202.176	201.603	201.04	200.487	199.942	199.408	198.883	198.366	197.858	197.36	196.87	196.39
230.802	229.85	228.909	227.978	227.058	226.149	225.249	224.359	223.481	222.613	221.755	220.908	220.07	219.243	218.426	217.619	216.823	216.037	215.261	214.495	213.739	212.993	212.258	211.532	210.816	210.11	209.415	208.729	208.054	207.387	206.73	206.083	205.446	204.819	204.201	203.593	202.994	202.405	201.825	201.255	200.694	200.142	199.599	199.066	198.543	198.028	197.523	197.026	196.538	196.059
230.389	229.439	228.499	227.57	226.652	225.744	224.848	223.96	223.083	222.217	221.361	220.516	219.682	218.856	218.041	217.236	216.442	215.658	214.885	214.12	213.366	212.622	211.889	211.166	210.452	209.748	209.054	208.37	207.696	207.032	206.377	205.732	205.097	204.471	203.855	203.249	202.652	202.064	201.486	200.918	200.359	199.809	199.269	198.737	198.214	197.701	197.198	196.703	196.217	195.74
229.985	229.038	228.101	227.174	226.257	225.352	224.457	223.572	222.698	221.834	220.979	220.136	219.303	218.481	217.668	216.865	216.073	215.291	214.519	213.758	213.006	212.263	211.531	210.81	210.099	209.397	208.705	208.022	207.35	206.688	206.035	205.393	204.759	204.135	203.521	202.916	202.321	201.736	201.16	200.593	200.035	199.487	198.948	198.419	197.898	197.386	196.884	196.391	195.907	195.432
229.594	228.648	227.714	226.79	225.875	224.971	224.078	223.195	222.323	221.462	220.61	219.768	218.937	218.116	217.306	216.506	215.716	214.935	214.165	213.406	212.657	211.916	211.186	210.466	209.757	209.057	208.367	207.687	207.016	206.356	205.705	205.064	204.433	203.811	203.198	202.595	202.002	201.418	200.844	200.279	199.723	199.177	198.639	198.111	197.593	197.083	196.583	196.091	195.608	195.134
229.215	228.271	227.338	226.416	225.504	224.603	223.711	222.83	221.96	221.101	220.252	219.412	218.583	217.764	216.956	216.158	215.37	214.592	213.823	213.066	212.318	211.581	210.853	210.135	209.427	208.729	208.04	207.362	206.695	206.035	205.386	204.747	204.117	203.497	202.887	202.286	201.694	201.112	200.539	199.976	199.422	198.878	198.342	197.815	197.298	196.79	196.291	195.802	195.321	194.849
228.847	227.905	226.974	226.054	225.144	224.245	223.357	222.477	221.609	220.751	219.904	219.067	218.241	217.424	216.617	215.821	215.035	214.259	213.494	212.737	211.991	211.256	210.53	209.814	209.108	208.412	207.726	207.049	206.382	205.726	205.079	204.441	203.813	203.195	202.586	201.987	201.398	200.818	200.246	199.684	199.132	198.589	198.056	197.532	197.016	196.509	196.012	195.523	195.044	194.574
228.49	227.551	226.623	225.704	224.796	223.898	223.012	222.136	221.27	220.414	219.568	218.733	217.909	217.095	216.29	215.496	214.712	213.938	213.174	212.421	211.677	210.943	210.219	209.505	208.801	208.107	207.423	206.748	206.083	205.428	204.782	204.147	203.521	202.905	202.297	201.7	201.112	200.534	199.965	199.405	198.854	198.312	197.78	197.257	196.744	196.239	195.743	195.257	194.779	194.31
228.145	227.208	226.281	225.366	224.46	223.564	222.679	221.805	220.942	220.089	219.245	218.412	217.589	216.777	215.975	215.183	214.401	213.628	212.866	212.115	211.373	210.642	209.919	209.207	208.505	207.812	207.13	206.458	205.795	205.141	204.497	203.863	203.239	202.625	202.02	201.424	200.838	200.261	199.693	199.135	198.587	198.047	197.516	196.995	196.482	195.979	195.485	195.001	194.525	194.057
227.811	226.876	225.952	225.038	224.135	223.242	222.359	221.487	220.625	219.774	218.933	218.102	217.281	216.47	215.67	214.881	214.101	213.331	212.571	211.82	211.081	210.351	209.631	208.921	208.22	207.53	206.849	206.178	205.517	204.866	204.224	203.592	202.969	202.356	201.753	201.159	200.575	200	199.434	198.877	198.329	197.792	197.263	196.744	196.233	195.731	195.239	194.755	194.28	193.815
227.49	226.557	225.634	224.722	223.821	222.931	222.051	221.18	220.32	219.471	218.632	217.803	216.985	216.176	215.378	214.589	213.812	213.044	212.287	211.538	210.8	210.072	209.354	208.645	207.948	207.259	206.58	205.91	205.251	204.601	203.961	203.331	202.711	202.099	201.497	200.905	200.322	199.749	199.185	198.631	198.085	197.548	197.021	196.503	195.993	195.494	195.003	194.521	194.048	193.584
227.179	226.249	225.329	224.419	223.519	222.63	221.752	220.885	220.027	219.179	218.342	217.515	216.699	215.893	215.097	214.31	213.534	212.768	212.012	211.266	210.531	209.805	209.088	208.381	207.685	206.998	206.321	205.654	204.996	204.348	203.71	203.081	202.462	201.853	201.253	200.662	200.081	199.509	198.947	198.393	197.85	197.315	196.79	196.273	195.765	195.267	194.777	194.297	193.826	193.363
226.88	225.952	225.034	224.127	223.229	222.342	221.466	220.6	219.745	218.9	218.065	217.239	216.425	215.621	214.827	214.043	213.269	212.504	211.75	211.006	210.272	209.548	208.834	208.129	207.434	206.749	206.073	205.408	204.752	204.107	203.47	202.842	202.225	201.617	201.019	200.43	199.851	199.281	198.72	198.168	197.626	197.092	196.568	196.054	195.548	195.052	194.564	194.084	193.614	193.153
226.593	225.666	224.75	223.845	222.95	222.066	221.191	220.327	219.474	218.631	217.798	216.976	216.163	215.36	214.567	213.785	213.014	212.252	211.499	210.757	210.024	209.302	208.589	207.887	207.195	206.511	205.837	205.173	204.519	203.875	203.24	202.615	202	201.393	200.796	200.209	199.631	199.062	198.503	197.954	197.413	196.881	196.359	195.845	195.341	194.845	194.359	193.882	193.414	192.954
226.318	225.393	224.479	223.575	222.682	221.8	220.929	220.067	219.215	218.373	217.542	216.722	215.912	215.111	214.32	213.54	212.769	212.009	211.259	210.519	209.789	209.068	208.357	207.656	206.965	206.284	205.612	204.951	204.298	203.655	203.021	202.398	201.784	201.179	200.584	199.999	199.423	198.855	198.298	197.749	197.21	196.68	196.159	195.648	195.145	194.651	194.166	193.69	193.223	192.764
226.052	225.131	224.219	223.317	222.426	221.546	220.676	219.816	218.967	218.128	217.298	216.479	215.671	214.872	214.084	213.306	212.537	211.779	211.03	210.292	209.563	208.845	208.136	207.437	206.747	206.067	205.397	204.737	204.087	203.446	202.814	202.192	201.58	200.976	200.383	199.799	199.224	198.659	198.103	197.556	197.018	196.49	195.97	195.46	194.959	194.466	193.983	193.509	193.043	192.586
225.799	224.879	223.97	223.071	222.182	221.303	220.435	219.577	218.73	217.893	217.066	216.249	215.442	214.645	213.859	213.082	212.316	211.56	210.813	210.076	209.349	208.632	207.925	207.228	206.54	205.863	205.194	204.535	203.886	203.247	202.617	201.997	201.386	200.785	200.193	199.61	199.037	198.473	197.918	197.373	196.837	196.31	195.792	195.284	194.784	194.293	193.81	193.337	192.873	192.417
225.558	224.639	223.731	222.834	221.948	221.072	220.206	219.35	218.504	217.668	216.843	216.029	215.225	214.43	213.645	212.87	212.105	211.351	210.606	209.872	209.147	208.431	207.725	207.03	206.344	205.668	205.001	204.345	203.698	203.059	202.431	201.812	201.203	200.603	200.013	199.432	198.86	198.298	197.745	197.201	196.666	196.14	195.624	195.116	194.618	194.128	193.648	193.176	192.714	192.26
225.327	224.411	223.505	222.61	221.725	220.851	219.987	219.134	218.29	217.456	216.633	215.82	215.017	214.224	213.442	212.669	211.906	211.153	210.41	209.677	208.954	208.241	207.537	206.843	206.159	205.484	204.819	204.164	203.518	202.882	202.256	201.639	201.031	200.433	199.843	199.264	198.693	198.132	197.581	197.038	196.505	195.981	195.466	194.961	194.463	193.975	193.496	193.025	192.563	192.111
225.107	224.194	223.291	222.398	221.514	220.642	219.779	218.927	218.086	217.255	216.434	215.622	214.821	214.03	213.249	212.478	211.718	210.967	210.226	209.494	208.772	208.06	207.359	206.666	205.984	205.312	204.649	203.995	203.35	202.715	202.09	201.475	200.869	200.272	199.685	199.107	198.538	197.979	197.428	196.887	196.355	195.832	195.318	194.814	194.318	193.831	193.353	192.884	192.424	191.973
224.899	223.987	223.086	222.195	221.314	220.444	219.584	218.733	217.893	217.064	216.245	215.436	214.637	213.848	213.068	212.299	211.54	210.79	210.051	209.322	208.602	207.892	207.192	206.501	205.82	205.149	204.487	203.835	203.193	202.56	201.937	201.322	200.718	200.122	199.536	198.959	198.392	197.834	197.285	196.745	196.215	195.694	195.181	194.678	194.183	193.698	193.221	192.753	192.294	191.844
224.704	223.793	222.893	222.004	221.125	220.257	219.399	218.551	217.713	216.885	216.067	215.26	214.462	213.675	212.898	212.131	211.373	210.626	209.888	209.16	208.442	207.734	207.035	206.346	205.668	204.998	204.338	203.687	203.046	202.414	201.792	201.18	200.577	199.983	199.399	198.824	198.257	197.7	197.153	196.614	196.085	195.564	195.053	194.551	194.058	193.574	193.098	192.632	192.174	191.725
224.517	223.609	222.712	221.824	220.947	220.08	219.224	218.378	217.542	216.717	215.901	215.095	214.299	213.514	212.738	211.972	211.217	210.471	209.736	209.009	208.293	207.586	206.889	206.202	205.524	204.856	204.198	203.549	202.91	202.28	201.659	201.048	200.446	199.854	199.27	198.696	198.132	197.576	197.03	196.493	195.965	195.446	194.936	194.436	193.944	193.46	192.986	192.52	192.064	191.616
224.342	223.436	222.54	221.655	220.78	219.916	219.061	218.217	217.382	216.558	215.744	214.941	214.147	213.364	212.59	211.826	211.072	210.327	209.593	208.869	208.154	207.449	206.754	206.068	205.392	204.725	204.068	203.421	202.783	202.155	201.536	200.926	200.326	199.735	199.153	198.581	198.017	197.463	196.918	196.382	195.855	195.337	194.828	194.329	193.838	193.356	192.882	192.418	191.963	191.516
224.179	223.275	222.381	221.497	220.624	219.761	218.909	218.067	217.234	216.412	215.599	214.797	214.005	213.223	212.451	211.689	210.937	210.195	209.462	208.739	208.026	207.322	206.628	205.944	205.27	204.605	203.95	203.304	202.668	202.04	201.423	200.814	200.215	199.625	199.045	198.474	197.912	197.359	196.815	196.281	195.755	195.239	194.731	194.232	193.743	193.262	192.79	192.326	191.872	191.426
224.026	223.124	222.232	221.351	220.479	219.618	218.767	217.926	217.096	216.275	215.466	214.666	213.875	213.094	212.324	211.563	210.813	210.072	209.341	208.62	207.909	207.207	206.514	205.831	205.158	204.495	203.841	203.196	202.561	201.936	201.32	200.713	200.115	199.527	198.948	198.378	197.817	197.266	196.723	196.189	195.665	195.149	194.643	194.145	193.656	193.176	192.705	192.243	191.789	191.344
223.884	222.983	222.093	221.214	220.345	219.486	218.637	217.797	216.969	216.15	215.341	214.543	213.754	212.976	212.208	211.448	210.699	209.96	209.23	208.511	207.801	207.1	206.41	205.729	205.057	204.396	203.743	203.1	202.466	201.842	201.227	200.621	200.025	199.438	198.86	198.291	197.731	197.181	196.64	196.107	195.584	195.07	194.564	194.067	193.58	193.101	192.631	192.169	191.716	191.272
223.754	222.855	221.966	221.088	220.221	219.363	218.516	217.679	216.853	216.036	215.229	214.432	213.644	212.867	212.1	211.343	210.596	209.858	209.131	208.413	207.704	207.005	206.316	205.636	204.966	204.305	203.654	203.012	202.38	201.757	201.144	200.54	199.945	199.359	198.783	198.215	197.657	197.107	196.567	196.035	195.513	195	194.495	194	193.513	193.035	192.565	192.105	191.653	191.209
223.633	222.736	221.85	220.975	220.108	219.252	218.407	217.571	216.746	215.931	215.126	214.331	213.546	212.771	212.005	211.249	210.503	209.767	209.041	208.324	207.617	206.92	206.232	205.554	204.885	204.227	203.577	202.936	202.305	201.683	201.071	200.468	199.874	199.289	198.714	198.147	197.59	197.042	196.503	195.972	195.451	194.939	194.435	193.94	193.454	192.977	192.509	192.049	191.598	191.155
223.523	222.628	221.744	220.87	220.006	219.152	218.309	217.475	216.651	215.837	215.034	214.24	213.456	212.682	211.919	211.165	210.421	209.686	208.962	208.246	207.541	206.845	206.158	205.481	204.814	204.156	203.508	202.869	202.239	201.618	201.008	200.406	199.813	199.23	198.656	198.09	197.534	196.987	196.449	195.92	195.4	194.888	194.385	193.892	193.407	192.93	192.462	192.003	191.553	191.111
223.425	222.532	221.649	220.776	219.914	219.062	218.22	217.388	216.566	215.754	214.952	214.161	213.378	212.606	211.843	211.091	210.348	209.615	208.891	208.178	207.474	206.779	206.095	205.419	204.753	204.097	203.45	202.812	202.184	201.564	200.954	200.353	199.762	199.179	198.606	198.042	197.487	196.941	196.404	195.875	195.356	194.845	194.343	193.85	193.366	192.891	192.424	191.965	191.516	191.075
223.337	222.445	221.564	220.694	219.833	218.983	218.142	217.311	216.491	215.681	214.88	214.09	213.309	212.539	211.778	211.028	210.286	209.555	208.833	208.12	207.417	206.724	206.04	205.366	204.702	204.046	203.401	202.764	202.137	201.519	200.91	200.311	199.72	199.139	198.567	198.003	197.449	196.904	196.368	195.841	195.322	194.812	194.311	193.819	193.336	192.861	192.394	191.937	191.488	191.047
223.26	222.37	221.49	220.621	219.762	218.913	218.074	217.246	216.427	215.619	214.82	214.031	213.252	212.482	211.723	210.973	210.233	209.503	208.783	208.072	207.371	206.679	205.997	205.324	204.661	204.007	203.362	202.727	202.101	201.484	200.876	200.278	199.688	199.108	198.537	197.974	197.421	196.877	196.341	195.815	195.297	194.788	194.288	193.797	193.314	192.84	192.375	191.917	191.469	191.029
223.193	222.305	221.428	220.56	219.702	218.855	218.017	217.19	216.373	215.565	214.768	213.981	213.204	212.436	211.678	210.93	210.192	209.463	208.744	208.034	207.334	206.643	205.962	205.291	204.628	203.976	203.332	202.698	202.073	201.457	200.85	200.253	199.665	199.085	198.515	197.954	197.401	196.858	196.323	195.798	195.281	194.773	194.273	193.782	193.3	192.827	192.362	191.905	191.457	191.018
223.136	222.25	221.373	220.508	219.652	218.806	217.971	217.145	216.33	215.524	214.728	213.942	213.166	212.399	211.643	210.896	210.159	209.431	208.714	208.005	207.307	206.618	205.938	205.267	204.606	203.955	203.313	202.68	202.056	201.441	200.835	200.239	199.652	199.073	198.504	197.943	197.392	196.849	196.315	195.79	195.274	194.766	194.268	193.777	193.296	192.823	192.358	191.902	191.454	191.015
223.091	222.206	221.331	220.467	219.612	218.768	217.934	217.11	216.295	215.491	214.697	213.913	213.138	212.373	211.618	210.873	210.137	209.411	208.694	207.987	207.29	206.601	205.923	205.253	204.594	203.943	203.302	202.669	202.047	201.433	200.828	200.233	199.646	199.069	198.5	197.941	197.39	196.848	196.315	195.791	195.275	194.769	194.271	193.781	193.3	192.828	192.363	191.908	191.46	191.022
223.054	222.171	221.298	220.436	219.583	218.741	217.908	217.085	216.272	215.47	214.676	213.893	213.12	212.356	211.603	210.858	210.124	209.399	208.684	207.978	207.282	206.595	205.917	205.249	204.59	203.941	203.301	202.669	202.048	201.435	200.831	200.236	199.651	199.074	198.506	197.947	197.397	196.856	196.324	195.8	195.285	194.779	194.281	193.792	193.312	192.84	192.376	191.921	191.474	191.036
223.029	222.147	221.276	220.415	219.563	218.722	217.891	217.07	216.258	215.457	214.666	213.884	213.112	212.35	211.598	210.855	210.122	209.398	208.684	207.979	207.284	206.598	205.922	205.254	204.596	203.948	203.309	202.678	202.057	201.446	200.843	200.249	199.664	199.088	198.522	197.963	197.414	196.874	196.342	195.819	195.304	194.798	194.301	193.812	193.332	192.86	192.397	191.942	191.496	191.058
223.013	222.133	221.264	220.404	219.555	218.715	217.885	217.065	216.255	215.455	214.665	213.884	213.113	212.352	211.601	210.859	210.127	209.405	208.692	207.988	207.294	206.61	205.934	205.268	204.611	203.964	203.325	202.696	202.076	201.465	200.863	200.27	199.686	199.111	198.544	197.987	197.438	196.898	196.367	195.845	195.331	194.826	194.329	193.841	193.361	192.89	192.426	191.971	191.525	191.087
223.008	222.129	221.261	220.403	219.555	218.716	217.888	217.07	216.261	215.462	214.674	213.894	213.125	212.365	211.615	210.875	210.144	209.423	208.711	208.008	207.315	206.632	205.957	205.292	204.636	203.99	203.352	202.724	202.104	201.494	200.893	200.3	199.717	199.142	198.577	198.02	197.471	196.932	196.401	195.879	195.366	194.861	194.365	193.877	193.397	192.926	192.464	192.009	191.563	191.125
223.012	222.136	221.269	220.413	219.566	218.729	217.902	217.085	216.277	215.48	214.692	213.914	213.146	212.387	211.638	210.899	210.169	209.448	208.738	208.036	207.344	206.661	205.988	205.324	204.669	204.023	203.386	202.759	202.14	201.531	200.93	200.339	199.756	199.182	198.617	198.061	197.514	196.975	196.444	195.923	195.409	194.905	194.408	193.921	193.441	192.971	192.508	192.054	191.608	191.17
223.026	222.151	221.286	220.431	219.585	218.75	217.924	217.109	216.303	215.506	214.72	213.943	213.176	212.419	211.671	210.933	210.204	209.485	208.775	208.074	207.383	206.701	206.029	205.366	204.711	204.066	203.43	202.803	202.186	201.577	200.977	200.386	199.804	199.23	198.666	198.11	197.563	197.024	196.495	195.974	195.461	194.957	194.461	193.973	193.494	193.023	192.56	192.106	191.66	191.222
223.049	222.176	221.313	220.46	219.616	218.782	217.958	217.143	216.338	215.543	214.758	213.982	213.216	212.46	211.713	210.976	210.248	209.529	208.82	208.121	207.431	206.75	206.078	205.416	204.762	204.118	203.483	202.857	202.24	201.632	201.033	200.442	199.86	199.287	198.723	198.168	197.621	197.083	196.553	196.032	195.52	195.016	194.52	194.033	193.554	193.083	192.621	192.166	191.72	191.282
223.082	222.211	221.349	220.497	219.655	218.822	217.999	217.186	216.382	215.589	214.805	214.03	213.265	212.51	211.764	211.028	210.301	209.583	208.875	208.176	207.487	206.807	206.136	205.474	204.822	204.178	203.544	202.918	202.302	201.694	201.095	200.505	199.925	199.352	198.789	198.234	197.687	197.149	196.62	196.099	195.586	195.083	194.587	194.1	193.621	193.151	192.688	192.234	191.787	191.349
223.124	222.254	221.394	220.544	219.704	218.873	218.052	217.24	216.437	215.644	214.861	214.088	213.324	212.57	211.824	211.089	210.363	209.647	208.939	208.242	207.553	206.874	206.204	205.543	204.891	204.248	203.614	202.989	202.373	201.766	201.167	200.578	199.997	199.425	198.861	198.307	197.761	197.224	196.695	196.174	195.662	195.158	194.662	194.175	193.696	193.225	192.762	192.308	191.862	191.424
223.175	222.307	221.449	220.6	219.761	218.931	218.111	217.301	216.5	215.708	214.926	214.154	213.391	212.638	211.893	211.159	210.434	209.718	209.012	208.315	207.627	206.948	206.279	205.618	204.967	204.325	203.692	203.067	202.452	201.846	201.248	200.658	200.078	199.506	198.943	198.388	197.842	197.305	196.776	196.256	195.744	195.24	194.745	194.257	193.778	193.307	192.844	192.389	191.943	191.505
223.235	222.369	221.512	220.665	219.827	219	218.181	217.372	216.573	215.782	215.002	214.23	213.468	212.716	211.973	211.239	210.515	209.8	209.094	208.398	207.71	207.032	206.363	205.703	205.052	204.41	203.777	203.154	202.539	201.933	201.335	200.746	200.166	199.595	199.033	198.478	197.932	197.395	196.866	196.345	195.833	195.329	194.834	194.347	193.868	193.396	192.933	192.478	192.031	191.592
223.305	222.44	221.585	220.739	219.902	219.075	218.258	217.451	216.652	215.864	215.084	214.314	213.553	212.801	212.059	211.326	210.603	209.889	209.184	208.488	207.801	207.124	206.456	205.797	205.147	204.505	203.872	203.249	202.634	202.028	201.431	200.842	200.262	199.691	199.129	198.575	198.029	197.492	196.963	196.442	195.93	195.426	194.93	194.443	193.964	193.493	193.03	192.574	192.127	191.687
223.383	222.52	221.666	220.821	219.986	219.161	218.345	217.539	216.742	215.954	215.176	214.407	213.647	212.897	212.156	211.424	210.701	209.987	209.283	208.587	207.901	207.224	206.556	205.898	205.248	204.607	203.975	203.352	202.738	202.132	201.535	200.946	200.367	199.795	199.233	198.679	198.133	197.596	197.068	196.547	196.035	195.531	195.034	194.547	194.067	193.595	193.132	192.677	192.229	191.789
223.472	222.609	221.756	220.913	220.08	219.255	218.441	217.636	216.84	216.053	215.276	214.508	213.75	213	212.26	211.529	210.807	210.094	209.391	208.696	208.01	207.334	206.666	206.007	205.358	204.717	204.085	203.462	202.848	202.243	201.646	201.059	200.479	199.908	199.345	198.791	198.245	197.708	197.179	196.659	196.146	195.642	195.146	194.658	194.177	193.705	193.242	192.786	192.338	191.898
223.567	222.706	221.855	221.013	220.181	219.358	218.545	217.741	216.946	216.16	215.384	214.618	213.86	213.111	212.372	211.642	210.921	210.208	209.505	208.811	208.127	207.451	206.784	206.126	205.477	204.836	204.205	203.582	202.967	202.362	201.765	201.177	200.598	200.027	199.465	198.911	198.365	197.827	197.298	196.777	196.264	195.76	195.264	194.776	194.295	193.822	193.358	192.901	192.453	192.012
223.673	222.813	221.963	221.123	220.292	219.47	218.658	217.855	217.061	216.277	215.502	214.736	213.979	213.232	212.493	211.764	211.043	210.332	209.629	208.936	208.251	207.575	206.909	206.251	205.602	204.962	204.331	203.709	203.095	202.489	201.892	201.304	200.724	200.153	199.591	199.037	198.491	197.954	197.424	196.903	196.39	195.885	195.388	194.9	194.419	193.946	193.481	193.024	192.574	192.133
223.786	222.928	222.079	221.24	220.409	219.589	218.778	217.976	217.184	216.4	215.626	214.861	214.105	213.359	212.621	211.893	211.173	210.463	209.761	209.069	208.385	207.709	207.043	206.385	205.736	205.096	204.465	203.842	203.229	202.624	202.027	201.439	200.859	200.288	199.725	199.17	198.624	198.087	197.557	197.036	196.522	196.017	195.52	195.03	194.549	194.076	193.611	193.154	192.704	192.262
223.909	223.052	222.204	221.366	220.537	219.717	218.907	218.107	217.315	216.533	215.759	214.995	214.241	213.495	212.758	212.03	211.311	210.601	209.9	209.208	208.524	207.85	207.184	206.527	205.879	205.238	204.607	203.984	203.371	202.765	202.168	201.58	201.001	200.43	199.867	199.311	198.765	198.227	197.697	197.175	196.662	196.157	195.659	195.169	194.687	194.213	193.748	193.29	192.84	192.399
224.04	223.184	222.337	221.5	220.673	219.854	219.045	218.245	217.455	216.673	215.901	215.138	214.384	213.639	212.903	212.175	211.457	210.747	210.047	209.355	208.672	207.998	207.332	206.675	206.027	205.388	204.757	204.135	203.521	202.915	202.318	201.729	201.149	200.578	200.015	199.46	198.914	198.375	197.844	197.322	196.808	196.302	195.805	195.315	194.834	194.359	193.893	193.434	192.984	192.541
224.179	223.324	222.479	221.642	220.816	219.998	219.19	218.391	217.602	216.821	216.049	215.287	214.534	213.789	213.054	212.328	211.61	210.902	210.202	209.51	208.828	208.154	207.488	206.832	206.184	205.544	204.913	204.291	203.677	203.072	202.475	201.886	201.306	200.734	200.17	199.615	199.069	198.53	198	197.478	196.963	196.456	195.958	195.468	194.986	194.511	194.045	193.587	193.135	192.691
224.328	223.474	222.63	221.794	220.969	220.152	219.345	218.546	217.757	216.977	216.207	215.445	214.692	213.948	213.213	212.487	211.77	211.062	210.363	209.672	208.99	208.317	207.652	206.996	206.348	205.709	205.078	204.455	203.841	203.236	202.639	202.051	201.471	200.899	200.335	199.779	199.232	198.693	198.162	197.64	197.125	196.619	196.12	195.629	195.146	194.671	194.204	193.745	193.294	192.85
224.484	223.631	222.787	221.953	221.128	220.312	219.506	218.709	217.921	217.142	216.372	215.611	214.859	214.116	213.381	212.656	211.939	211.231	210.532	209.841	209.16	208.487	207.822	207.167	206.519	205.88	205.25	204.628	204.015	203.409	202.812	202.223	201.642	201.07	200.507	199.951	199.404	198.865	198.333	197.81	197.295	196.788	196.289	195.798	195.315	194.839	194.371	193.911	193.459	193.015
224.648	223.796	222.954	222.12	221.296	220.481	219.676	218.879	218.091	217.313	216.544	215.783	215.032	214.289	213.555	212.831	212.115	211.408	210.709	210.02	209.338	208.665	208.001	207.345	206.698	206.059	205.429	204.807	204.194	203.589	202.992	202.404	201.823	201.25	200.686	200.13	199.582	199.043	198.512	197.989	197.473	196.965	196.465	195.973	195.49	195.014	194.546	194.085	193.632	193.187
224.822	223.971	223.129	222.296	221.473	220.659	219.854	219.058	218.272	217.494	216.725	215.965	215.214	214.472	213.738	213.014	212.299	211.592	210.893	210.204	209.523	208.851	208.187	207.532	206.886	206.247	205.617	204.995	204.381	203.776	203.179	202.591	202.01	201.438	200.874	200.317	199.769	199.229	198.697	198.173	197.658	197.15	196.65	196.157	195.672	195.196	194.727	194.266	193.813	193.367
225.003	224.152	223.311	222.48	221.657	220.844	220.039	219.244	218.458	217.681	216.913	216.154	215.404	214.663	213.93	213.207	212.491	211.785	211.087	210.397	209.717	209.044	208.381	207.726	207.079	206.441	205.812	205.19	204.577	203.972	203.375	202.786	202.205	201.633	201.068	200.512	199.964	199.424	198.891	198.366	197.85	197.341	196.841	196.348	195.864	195.386	194.916	194.454	194	193.554
225.194	224.344	223.504	222.673	221.85	221.038	220.234	219.44	218.654	217.878	217.11	216.351	215.601	214.861	214.128	213.405	212.691	211.985	211.287	210.599	209.918	209.247	208.583	207.928	207.281	206.643	206.013	205.392	204.779	204.174	203.578	202.989	202.408	201.835	201.27	200.714	200.165	199.625	199.092	198.568	198.051	197.541	197.04	196.546	196.061	195.583	195.113	194.651	194.195	193.748
225.392	224.543	223.703	222.873	222.052	221.24	220.437	219.643	218.858	218.083	217.316	216.557	215.808	215.067	214.335	213.612	212.898	212.192	211.495	210.807	210.127	209.455	208.792	208.138	207.492	206.854	206.224	205.602	204.989	204.384	203.787	203.198	202.618	202.045	201.481	200.924	200.374	199.833	199.3	198.775	198.258	197.749	197.247	196.753	196.266	195.787	195.316	194.853	194.398	193.95
225.599	224.751	223.912	223.082	222.262	221.45	220.648	219.854	219.07	218.294	217.528	216.77	216.022	215.282	214.551	213.828	213.114	212.409	211.712	211.023	210.343	209.672	209.009	208.355	207.708	207.071	206.441	205.82	205.207	204.601	204.004	203.415	202.834	202.262	201.697	201.14	200.592	200.05	199.516	198.991	198.473	197.962	197.46	196.966	196.48	196	195.528	195.063	194.607	194.158
225.815	224.968	224.13	223.301	222.481	221.67	220.868	220.075	219.291	218.515	217.749	216.992	216.243	215.504	214.773	214.051	213.337	212.632	211.936	211.248	210.568	209.897	209.234	208.579	207.933	207.295	206.666	206.044	205.431	204.826	204.23	203.641	203.059	202.486	201.921	201.363	200.814	200.273	199.74	199.214	198.695	198.184	197.681	197.186	196.698	196.219	195.747	195.282	194.824	194.374
226.039	225.192	224.354	223.526	222.707	221.896	221.095	220.302	219.519	218.745	217.979	217.222	216.474	215.735	215.004	214.282	213.568	212.863	212.167	211.479	210.799	210.129	209.466	208.812	208.166	207.528	206.898	206.277	205.663	205.058	204.461	203.872	203.291	202.718	202.153	201.595	201.045	200.503	199.969	199.443	198.924	198.414	197.91	197.414	196.926	196.445	195.972	195.506	195.049	194.598
226.272	225.426	224.589	223.761	222.942	222.132	221.331	220.539	219.755	218.981	218.216	217.459	216.712	215.973	215.242	214.521	213.808	213.103	212.407	211.719	211.039	210.368	209.706	209.051	208.405	207.768	207.138	206.517	205.904	205.298	204.7	204.111	203.529	202.956	202.391	201.833	201.284	200.741	200.206	199.679	199.16	198.649	198.145	197.649	197.161	196.679	196.205	195.738	195.279	194.828
226.513	225.667	224.831	224.003	223.185	222.376	221.576	220.784	220.001	219.227	218.462	217.706	216.958	216.219	215.488	214.767	214.054	213.35	212.654	211.966	211.287	210.617	209.954	209.299	208.653	208.015	207.385	206.763	206.15	205.545	204.948	204.358	203.776	203.202	202.636	202.078	201.528	200.986	200.451	199.924	199.404	198.892	198.387	197.89	197.401	196.92	196.445	195.978	195.518	195.065
226.762	225.917	225.081	224.254	223.436	222.627	221.827	221.036	220.254	219.48	218.716	217.96	217.213	216.474	215.744	215.022	214.309	213.604	212.908	212.221	211.542	210.871	210.208	209.555	208.909	208.27	207.64	207.018	206.404	205.799	205.201	204.611	204.03	203.456	202.889	202.331	201.78	201.237	200.702	200.174	199.654	199.142	198.637	198.139	197.649	197.166	196.691	196.224	195.764	195.31
227.021	226.177	225.341	224.514	223.697	222.888	222.088	221.297	220.515	219.741	218.977	218.221	217.474	216.736	216.006	215.285	214.572	213.868	213.172	212.484	211.804	211.133	210.471	209.816	209.17	208.532	207.903	207.281	206.667	206.06	205.462	204.872	204.29	203.716	203.149	202.591	202.04	201.496	200.96	200.432	199.911	199.398	198.893	198.396	197.904	197.421	196.945	196.476	196.015	195.562
227.286	226.442	225.608	224.781	223.964	223.156	222.357	221.567	220.785	220.012	219.247	218.492	217.744	217.006	216.276	215.555	214.842	214.138	213.442	212.755	212.076	211.404	210.742	210.087	209.44	208.802	208.172	207.55	206.936	206.33	205.732	205.141	204.558	203.983	203.416	202.857	202.306	201.762	201.226	200.697	200.175	199.662	199.156	198.657	198.166	197.683	197.206	196.736	196.274	195.819
227.562	226.718	225.883	225.057	224.24	223.433	222.633	221.843	221.062	220.289	219.525	218.77	218.023	217.285	216.555	215.834	215.12	214.416	213.72	213.032	212.353	211.682	211.019	210.365	209.718	209.08	208.449	207.826	207.212	206.605	206.007	205.416	204.834	204.259	203.691	203.131	202.579	202.035	201.498	200.969	200.448	199.933	199.426	198.926	198.434	197.95	197.473	197.003	196.54	196.084
227.845	227.002	226.168	225.342	224.526	223.718	222.919	222.129	221.347	220.575	219.811	219.055	218.309	217.57	216.841	216.12	215.407	214.703	214.007	213.318	212.639	211.967	211.304	210.649	210.003	209.364	208.734	208.111	207.496	206.889	206.29	205.699	205.116	204.54	203.973	203.413	202.86	202.314	201.777	201.247	200.725	200.21	199.703	199.203	198.71	198.225	197.746	197.276	196.812	196.357
228.136	227.293	226.459	225.634	224.818	224.011	223.212	222.423	221.642	220.869	220.105	219.35	218.603	217.865	217.135	216.413	215.701	214.996	214.3	213.612	212.933	212.261	211.598	210.942	210.295	209.656	209.025	208.402	207.787	207.181	206.581	205.989	205.405	204.829	204.261	203.7	203.147	202.602	202.064	201.533	201.01	200.494	199.986	199.486	198.993	198.507	198.028	197.556	197.091	196.634
228.436	227.593	226.759	225.935	225.119	224.312	223.513	222.723	221.942	221.17	220.407	219.652	218.905	218.167	217.437	216.716	216.002	215.298	214.601	213.913	213.233	212.562	211.899	211.244	210.596	209.956	209.324	208.701	208.085	207.478	206.878	206.287	205.703	205.126	204.556	203.995	203.441	202.895	202.357	201.826	201.303	200.786	200.277	199.775	199.281	198.794	198.315	197.843	197.377	196.919
228.744	227.901	227.068	226.244	225.429	224.621	223.823	223.033	222.252	221.48	220.716	219.961	219.214	218.476	217.746	217.025	216.313	215.608	214.911	214.222	213.542	212.87	212.206	211.551	210.903	210.263	209.632	209.008	208.392	207.783	207.183	206.59	206.006	205.429	204.86	204.298	203.743	203.196	202.657	202.125	201.601	201.085	200.575	200.073	199.577	199.089	198.609	198.136	197.67	197.211
229.06	228.218	227.384	226.56	225.745	224.938	224.14	223.351	222.571	221.799	221.035	220.279	219.532	218.794	218.064	217.342	216.629	215.924	215.228	214.539	213.859	213.187	212.522	211.866	211.218	210.578	209.945	209.321	208.705	208.097	207.496	206.902	206.317	205.739	205.169	204.607	204.052	203.505	202.965	202.432	201.907	201.389	200.879	200.376	199.881	199.392	198.91	198.435	197.969	197.509
229.385	228.543	227.71	226.886	226.07	225.264	224.466	223.676	222.896	222.123	221.36	220.605	219.858	219.12	218.39	217.668	216.954	216.249	215.552	214.863	214.182	213.51	212.846	212.19	211.541	210.9	210.267	209.642	209.025	208.416	207.815	207.222	206.636	206.057	205.486	204.923	204.367	203.819	203.279	202.746	202.22	201.701	201.19	200.686	200.189	199.7	199.218	198.743	198.274	197.813
229.718	228.876	228.043	227.219	226.405	225.598	224.8	224.01	223.229	222.457	221.693	220.938	220.191	219.453	218.723	218.001	217.288	216.582	215.885	215.195	214.514	213.841	213.176	212.519	211.871	211.23	210.597	209.971	209.353	208.743	208.141	207.547	206.961	206.382	205.811	205.246	204.69	204.141	203.6	203.066	202.54	202.021	201.508	201.003	200.505	200.015	199.532	199.056	198.588	198.125
230.058	229.216	228.384	227.56	226.745	225.939	225.141	224.352	223.571	222.8	222.035	221.28	220.533	219.794	219.063	218.341	217.627	216.922	216.224	215.536	214.854	214.18	213.514	212.857	212.207	211.566	210.933	210.307	209.689	209.079	208.476	207.881	207.293	206.713	206.141	205.577	205.021	204.47	203.928	203.393	202.865	202.345	201.833	201.328	200.829	200.337	199.853	199.376	198.906	198.444
230.408	229.566	228.734	227.91	227.095	226.288	225.49	224.701	223.92	223.148	222.384	221.629	220.882	220.143	219.412	218.69	217.975	217.269	216.571	215.882	215.2	214.527	213.861	213.203	212.553	211.91	211.276	210.65	210.031	209.42	208.817	208.222	207.633	207.052	206.48	205.914	205.357	204.806	204.264	203.728	203.199	202.678	202.164	201.657	201.159	200.667	200.181	199.703	199.232	198.768
230.766	229.923	229.091	228.268	227.453	226.646	225.849	225.059	224.278	223.505	222.741	221.985	221.238	220.499	219.769	219.046	218.332	217.625	216.927	216.236	215.554	214.88	214.214	213.556	212.905	212.263	211.628	211	210.381	209.769	209.165	208.569	207.981	207.4	206.826	206.259	205.7	205.149	204.605	204.069	203.54	203.018	202.503	201.995	201.494	201.001	200.516	200.037	199.564	199.099
231.131	230.288	229.456	228.633	227.818	227.012	226.214	225.425	224.644	223.871	223.107	222.351	221.603	220.863	220.132	219.409	218.694	217.988	217.29	216.599	215.916	215.241	214.574	213.915	213.264	212.621	211.986	211.359	210.739	210.126	209.521	208.924	208.334	207.753	207.178	206.612	206.052	205.499	204.954	204.416	203.886	203.364	202.848	202.34	201.838	201.343	200.856	200.376	199.903	199.438
231.505	230.662	229.83	229.006	228.191	227.385	226.587	225.797	225.016	224.243	223.479	222.723	221.976	221.236	220.504	219.781	219.065	218.358	217.659	216.968	216.285	215.611	214.943	214.283	213.631	212.988	212.351	211.723	211.103	210.49	209.885	209.286	208.696	208.113	207.537	206.97	206.41	205.857	205.311	204.772	204.24	203.716	203.2	202.691	202.189	201.693	201.204	200.723	200.248	199.781
231.888	231.045	230.212	229.388	228.574	227.767	226.969	226.179	225.397	224.624	223.859	223.103	222.355	221.615	220.884	220.16	219.444	218.737	218.037	217.345	216.662	215.986	215.318	214.659	214.007	213.362	212.725	212.095	211.474	210.86	210.254	209.656	209.065	208.481	207.904	207.335	206.774	206.22	205.674	205.135	204.602	204.077	203.559	203.048	202.545	202.048	201.56	201.077	200.601	200.132
232.277	231.434	230.601	229.777	228.962	228.156	227.358	226.568	225.787	225.013	224.248	223.491	222.743	222.002	221.27	220.546	219.83	219.123	218.423	217.73	217.046	216.369	215.701	215.04	214.387	213.743	213.106	212.476	211.853	211.238	210.631	210.032	209.44	208.856	208.279	207.709	207.146	206.591	206.043	205.503	204.97	204.444	203.925	203.413	202.908	202.41	201.92	201.437	200.961	200.491
232.675	231.832	230.999	230.175	229.359	228.553	227.754	226.964	226.183	225.41	224.644	223.888	223.139	222.398	221.665	220.94	220.224	219.515	218.815	218.122	217.438	216.761	216.092	215.43	214.776	214.13	213.492	212.862	212.24	211.624	211.016	210.415	209.822	209.237	208.659	208.089	207.526	206.97	206.42	205.878	205.344	204.817	204.297	203.785	203.279	202.78	202.288	201.803	201.325	200.855
233.082	232.239	231.405	230.581	229.766	228.959	228.16	227.369	226.587	225.813	225.048	224.29	223.541	222.8	222.068	221.343	220.625	219.916	219.215	218.521	217.836	217.159	216.489	215.828	215.173	214.526	213.887	213.256	212.632	212.016	211.408	210.807	210.213	209.626	209.047	208.475	207.911	207.354	206.805	206.262	205.726	205.198	204.676	204.162	203.656	203.156	202.663	202.177	201.697	201.225
233.497	232.652	231.818	230.994	230.178	229.371	228.572	227.782	227	226.225	225.459	224.701	223.952	223.21	222.476	221.752	221.034	220.325	219.623	218.929	218.243	217.564	216.894	216.231	215.577	214.93	214.29	213.657	213.032	212.415	211.806	211.204	210.609	210.023	209.442	208.869	208.304	207.745	207.195	206.651	206.115	205.586	205.063	204.548	204.039	203.538	203.044	202.557	202.077	201.603
233.918	233.073	232.24	231.415	230.599	229.792	228.993	228.202	227.419	226.645	225.879	225.121	224.37	223.628	222.894	222.168	221.45	220.74	220.038	219.344	218.657	217.978	217.306	216.643	215.987	215.339	214.699	214.066	213.441	212.822	212.212	211.608	211.013	210.425	209.844	209.271	208.704	208.145	207.592	207.047	206.51	205.98	205.457	204.94	204.43	203.928	203.432	202.944	202.462	201.988
234.349	233.504	232.67	231.845	231.029	230.221	229.421	228.63	227.846	227.072	226.305	225.547	224.796	224.054	223.32	222.593	221.874	221.163	220.46	219.765	219.078	218.398	217.727	217.062	216.406	215.756	215.115	214.481	213.855	213.236	212.625	212.021	211.424	210.834	210.252	209.678	209.11	208.551	207.998	207.451	206.912	206.38	205.856	205.338	204.828	204.324	203.827	203.337	202.854	202.378
234.787	233.942	233.106	232.281	231.465	230.657	229.858	229.066	228.282	227.507	226.739	225.98	225.229	224.486	223.751	223.024	222.305	221.594	220.89	220.194	219.506	218.825	218.153	217.488	216.831	216.181	215.539	214.904	214.276	213.657	213.044	212.44	211.843	211.252	210.668	210.092	209.524	208.962	208.409	207.862	207.322	206.788	206.262	205.743	205.231	204.727	204.229	203.738	203.253	202.776
235.232	234.386	233.551	232.726	231.909	231.101	230.301	229.509	228.725	227.95	227.182	226.422	225.67	224.927	224.191	223.463	222.743	222.031	221.328	220.631	219.942	219.261	218.587	217.921	217.263	216.613	215.97	215.335	214.706	214.085	213.471	212.865	212.266	211.675	211.092	210.515	209.945	209.382	208.826	208.278	207.737	207.203	206.676	206.156	205.642	205.136	204.637	204.144	203.659	203.181
235.686	234.84	234.004	233.179	232.362	231.553	230.752	229.96	229.175	228.399	227.631	226.872	226.12	225.375	224.639	223.91	223.189	222.476	221.772	221.074	220.385	219.704	219.029	218.362	217.703	217.051	216.407	215.771	215.142	214.521	213.906	213.298	212.698	212.106	211.521	210.943	210.373	209.809	209.252	208.702	208.159	207.624	207.096	206.575	206.061	205.553	205.051	204.557	204.07	203.59
236.148	235.302	234.465	233.638	232.821	232.013	231.212	230.419	229.634	228.857	228.088	227.328	226.575	225.83	225.094	224.365	223.643	222.93	222.223	221.525	220.835	220.152	219.478	218.81	218.15	217.498	216.852	216.214	215.584	214.962	214.347	213.739	213.138	212.544	211.957	211.378	210.806	210.242	209.684	209.134	208.589	208.052	207.522	207	206.484	205.976	205.474	204.978	204.489	204.007
236.617	235.77	234.933	234.106	233.289	232.479	231.678	230.886	230.101	229.324	228.554	227.792	227.039	226.293	225.556	224.826	224.104	223.39	222.684	221.984	221.293	220.609	219.933	219.265	218.604	217.951	217.305	216.666	216.035	215.411	214.794	214.185	213.584	212.989	212.402	211.821	211.247	210.681	210.122	209.57	209.026	208.488	207.957	207.432	206.915	206.404	205.901	205.405	204.916	204.432
237.094	236.246	235.409	234.582	233.764	232.954	232.153	231.359	230.574	229.796	229.026	228.265	227.51	226.764	226.025	225.295	224.572	223.857	223.149	222.45	221.759	221.074	220.397	219.727	219.065	218.41	217.764	217.124	216.493	215.867	215.249	214.639	214.036	213.44	212.852	212.27	211.696	211.128	210.568	210.014	209.468	208.929	208.397	207.872	207.353	206.841	206.336	205.837	205.346	204.862
237.579	236.731	235.894	235.065	234.247	233.438	232.635	231.841	231.054	230.276	229.506	228.743	227.989	227.242	226.503	225.772	225.048	224.331	223.623	222.923	222.23	221.545	220.867	220.197	219.534	218.878	218.23	217.589	216.956	216.331	215.712	215.1	214.496	213.899	213.308	212.726	212.15	211.582	211.021	210.466	209.918	209.377	208.843	208.317	207.797	207.285	206.778	206.278	205.785	205.299
238.073	237.223	236.384	235.556	234.737	233.927	233.124	232.33	231.544	230.765	229.993	229.23	228.474	227.727	226.987	226.255	225.531	224.814	224.105	223.403	222.709	222.023	221.344	220.673	220.01	219.353	218.704	218.062	217.427	216.8	216.18	215.568	214.963	214.365	213.773	213.189	212.612	212.042	211.479	210.924	210.375	209.833	209.297	208.769	208.248	207.733	207.226	206.725	206.23	205.742
238.572	237.723	236.883	236.054	235.235	234.424	233.621	232.826	232.039	231.26	230.489	229.725	228.968	228.22	227.479	226.746	226.021	225.303	224.594	223.892	223.196	222.509	221.829	221.156	220.491	219.834	219.184	218.542	217.906	217.277	216.656	216.042	215.436	214.837	214.245	213.659	213.081	212.509	211.945	211.388	210.838	210.295	209.759	209.228	208.705	208.189	207.68	207.177	206.682	206.193
239.08	238.23	237.391	236.561	235.741	234.93	234.126	233.33	232.542	231.762	230.99	230.226	229.469	228.721	227.979	227.245	226.518	225.799	225.089	224.385	223.69	223.002	222.321	221.648	220.981	220.322	219.671	219.028	218.391	217.762	217.14	216.524	215.916	215.315	214.722	214.136	213.556	212.984	212.418	211.859	211.307	210.762	210.225	209.694	209.17	208.652	208.141	207.637	207.139	206.649
239.597	238.746	237.905	237.074	236.253	235.441	234.638	233.843	233.054	232.273	231.5	230.734	229.977	229.227	228.485	227.751	227.024	226.304	225.592	224.887	224.191	223.502	222.82	222.146	221.479	220.819	220.166	219.521	218.883	218.252	217.629	217.014	216.405	215.802	215.207	214.619	214.038	213.464	212.898	212.338	211.784	211.238	210.698	210.166	209.64	209.122	208.61	208.104	207.604	207.112
240.12	239.268	238.426	237.595	236.773	235.961	235.157	234.36	233.572	232.791	232.017	231.251	230.493	229.742	228.999	228.263	227.536	226.816	226.103	225.397	224.699	224.008	223.325	222.65	221.982	221.322	220.669	220.022	219.382	218.75	218.126	217.508	216.898	216.295	215.699	215.109	214.527	213.951	213.383	212.822	212.268	211.721	211.179	210.645	210.117	209.597	209.083	208.576	208.076	207.582
240.651	239.799	238.957	238.124	237.302	236.489	235.684	234.886	234.097	233.315	232.541	231.775	231.016	230.264	229.52	228.783	228.055	227.333	226.62	225.914	225.215	224.524	223.839	223.162	222.493	221.831	221.176	220.529	219.89	219.256	218.63	218.011	217.399	216.794	216.197	215.607	215.023	214.446	213.876	213.313	212.757	212.208	211.666	211.131	210.602	210.079	209.564	209.055	208.553	208.058
241.193	240.34	239.496	238.662	237.838	237.025	236.219	235.421	234.63	233.847	233.072	232.305	231.546	230.794	230.049	229.312	228.582	227.859	227.144	226.437	225.737	225.045	224.36	223.682	223.011	222.348	221.692	221.043	220.402	219.768	219.141	218.521	217.907	217.301	216.702	216.11	215.525	214.947	214.377	213.812	213.254	212.703	212.159	211.622	211.092	210.569	210.052	209.541	209.037	208.54
241.742	240.887	240.042	239.208	238.383	237.568	236.761	235.963	235.172	234.389	233.612	232.844	232.083	231.33	230.584	229.846	229.116	228.393	227.676	226.968	226.266	225.573	224.887	224.208	223.537	222.873	222.215	221.565	220.922	220.286	219.658	219.036	218.423	217.815	217.214	216.621	216.034	215.455	214.882	214.317	213.758	213.206	212.66	212.121	211.589	211.064	210.546	210.034	209.529	209.03
242.299	241.444	240.598	239.762	238.937	238.121	237.313	236.513	235.721	234.936	234.16	233.391	232.629	231.875	231.128	230.388	229.657	228.932	228.216	227.507	226.804	226.109	225.421	224.741	224.068	223.403	222.745	222.094	221.449	220.812	220.182	219.559	218.943	218.335	217.734	217.139	216.551	215.969	215.395	214.828	214.267	213.714	213.168	212.627	212.093	211.566	211.046	210.533	210.026	209.526
242.866	242.009	241.163	240.327	239.499	238.682	237.874	237.072	236.279	235.493	234.715	233.945	233.182	232.427	231.68	230.939	230.206	229.48	228.762	228.051	227.348	226.652	225.963	225.282	224.607	223.94	223.281	222.628	221.983	221.345	220.714	220.089	219.472	218.862	218.259	217.663	217.074	216.491	215.915	215.346	214.784	214.229	213.68	213.139	212.604	212.076	211.554	211.038	210.529	210.027
243.442	242.584	241.736	240.897	240.068	239.25	238.441	237.639	236.846	236.059	235.28	234.508	233.744	232.988	232.239	231.498	230.764	230.037	229.317	228.604	227.899	227.202	226.512	225.83	225.155	224.486	223.824	223.17	222.524	221.884	221.252	220.627	220.008	219.396	218.791	218.193	217.602	217.019	216.442	215.872	215.308	214.751	214.2	213.657	213.12	212.59	212.068	211.551	211.04	210.536
244.025	243.166	242.316	241.477	240.647	239.828	239.017	238.215	237.419	236.632	235.852	235.08	234.315	233.557	232.806	232.064	231.329	230.601	229.881	229.167	228.46	227.761	227.069	226.385	225.708	225.039	224.377	223.721	223.072	222.43	221.796	221.169	220.55	219.937	219.331	218.731	218.139	217.553	216.974	216.402	215.838	215.28	214.728	214.183	213.644	213.112	212.587	212.069	211.557	211.053
244.617	243.757	242.906	242.066	241.236	240.415	239.603	238.799	238.002	237.213	236.432	235.659	234.893	234.135	233.383	232.639	231.902	231.173	230.451	229.736	229.029	228.329	227.635	226.949	226.27	225.599	224.935	224.278	223.629	222.986	222.35	221.72	221.099	220.484	219.876	219.276	218.683	218.095	217.514	216.941	216.374	215.814	215.261	214.715	214.175	213.641	213.114	212.594	212.08	211.573
245.219	244.357	243.505	242.663	241.831	241.008	240.196	239.391	238.594	237.804	237.022	236.247	235.479	234.719	233.967	233.222	232.484	231.753	231.03	230.314	229.605	228.903	228.209	227.522	226.841	226.168	225.502	224.843	224.192	223.547	222.91	222.28	221.656	221.039	220.43	219.827	219.232	218.643	218.062	217.486	216.917	216.355	215.8	215.252	214.711	214.176	213.648	213.126	212.61	212.101
245.827	244.964	244.111	243.268	242.434	241.611	240.797	239.991	239.193	238.402	237.619	236.843	236.074	235.313	234.559	233.812	233.073	232.342	231.618	230.9	230.189	229.486	228.79	228.101	227.419	226.745	226.078	225.417	224.763	224.117	223.478	222.846	222.222	221.604	220.992	220.387	219.789	219.199	218.615	218.038	217.469	216.905	216.348	215.797	215.254	214.717	214.187	213.664	213.148	212.638
246.445	245.58	244.726	243.882	243.048	242.223	241.408	240.6	239.8	239.008	238.223	237.446	236.677	235.915	235.16	234.412	233.671	232.938	232.212	231.493	230.782	230.077	229.379	228.688	228.005	227.329	226.66	225.999	225.344	224.696	224.055	223.42	222.793	222.174	221.561	220.955	220.356	219.763	219.177	218.598	218.026	217.461	216.902	216.351	215.806	215.267	214.735	214.21	213.692	213.181
247.071	246.206	245.351	244.505	243.669	242.842	242.025	241.217	240.417	239.623	238.837	238.058	237.287	236.524	235.768	235.019	234.278	233.542	232.815	232.094	231.381	230.676	229.977	229.285	228.6	227.922	227.251	226.587	225.931	225.281	224.64	224.004	223.374	222.752	222.137	221.529	220.929	220.335	219.748	219.166	218.592	218.025	217.465	216.911	216.365	215.825	215.292	214.765	214.245	213.731
247.706	246.839	245.982	245.134	244.297	243.469	242.651	241.842	241.04	240.246	239.459	238.68	237.907	237.142	236.384	235.634	234.891	234.155	233.427	232.704	231.989	231.282	230.581	229.888	229.202	228.523	227.85	227.184	226.526	225.874	225.23	224.593	223.963	223.34	222.723	222.112	221.509	220.913	220.324	219.742	219.168	218.599	218.036	217.481	216.932	216.391	215.856	215.328	214.807	214.292
248.348	247.48	246.622	245.773	244.935	244.105	243.286	242.475	241.672	240.876	240.088	239.308	238.534	237.769	237.009	236.257	235.512	234.775	234.045	233.322	232.607	231.897	231.195	230.499	229.811	229.13	228.457	227.79	227.13	226.476	225.83	225.191	224.558	223.933	223.315	222.704	222.1	221.502	220.911	220.327	219.75	219.18	218.616	218.06	217.51	216.966	216.429	215.899	215.376	214.859
249	248.131	247.271	246.422	245.582	244.751	243.929	243.117	242.313	241.516	240.726	239.944	239.169	238.401	237.641	236.889	236.142	235.403	234.671	233.947	233.229	232.519	231.816	231.12	230.429	229.747	229.071	228.402	227.741	227.086	226.439	225.797	225.163	224.536	223.916	223.303	222.697	222.099	221.507	220.921	220.341	219.769	219.204	218.646	218.094	217.55	217.012	216.48	215.955	215.437
249.661	248.79	247.928	247.076	246.234	245.402	244.58	243.766	242.961	242.163	241.373	240.589	239.812	239.043	238.281	237.527	236.78	236.04	235.307	234.58	233.861	233.149	232.444	231.746	231.056	230.371	229.694	229.023	228.359	227.703	227.053	226.411	225.777	225.148	224.526	223.911	223.304	222.703	222.109	221.522	220.943	220.369	219.801	219.241	218.687	218.141	217.601	217.069	216.543	216.024
250.328	249.456	248.593	247.74	246.897	246.063	245.239	244.424	243.617	242.818	242.026	241.241	240.464	239.694	238.93	238.174	237.425	236.683	235.949	235.222	234.502	233.788	233.08	232.381	231.688	231.002	230.324	229.653	228.987	228.329	227.678	227.034	226.397	225.768	225.145	224.53	223.92	223.317	222.721	222.132	221.55	220.975	220.407	219.846	219.291	218.743	218.202	217.667	217.139	216.618
251.005	250.131	249.267	248.413	247.568	246.733	245.908	245.092	244.283	243.482	242.688	241.901	241.123	240.351	239.587	238.83	238.079	237.335	236.599	235.87	235.148	234.434	233.726	233.024	232.33	231.643	230.962	230.289	229.624	228.965	228.313	227.667	227.028	226.396	225.772	225.154	224.544	223.94	223.343	222.752	222.168	221.591	221.021	220.458	219.901	219.352	218.81	218.275	217.746	217.224
251.691	250.816	249.95	249.093	248.247	247.41	246.582	245.764	244.955	244.154	243.359	242.571	241.79	241.017	240.251	239.492	238.741	237.996	237.258	236.527	235.803	235.087	234.378	233.676	232.981	232.293	231.611	230.936	230.268	229.608	228.954	228.308	227.668	227.035	226.408	225.789	225.176	224.57	223.972	223.38	222.795	222.217	221.646	221.081	220.523	219.972	219.428	218.89	218.36	217.836
252.384	251.506	250.639	249.781	248.933	248.095	247.266	246.447	245.636	244.832	244.036	243.248	242.466	241.691	240.923	240.163	239.409	238.663	237.925	237.193	236.469	235.751	235.04	234.336	233.639	232.95	232.268	231.593	230.923	230.261	229.605	228.957	228.315	227.681	227.054	226.433	225.818	225.211	224.61	224.016	223.429	222.85	222.277	221.711	221.152	220.601	220.056	219.517	218.984	218.459
253.085	252.206	251.338	250.478	249.629	248.789	247.959	247.139	246.326	245.52	244.722	243.932	243.149	242.373	241.605	240.843	240.088	239.34	238.6	237.867	237.141	236.423	235.712	235.006	234.308	233.617	232.933	232.256	231.586	230.923	230.266	229.616	228.972	228.336	227.706	227.084	226.468	225.86	225.258	224.664	224.075	223.494	222.919	222.351	221.791	221.237	220.69	220.15	219.617	219.091
253.795	252.915	252.045	251.185	250.333	249.492	248.659	247.836	247.023	246.217	245.418	244.625	243.84	243.063	242.293	241.53	240.775	240.027	239.285	238.551	237.823	237.103	236.39	235.685	234.986	234.294	233.608	232.929	232.257	231.592	230.934	230.283	229.639	229.001	228.369	227.745	227.127	226.517	225.914	225.317	224.728	224.146	223.57	223.002	222.44	221.885	221.336	220.794	220.259	219.73
254.514	253.632	252.76	251.897	251.044	250.201	249.367	248.543	247.727	246.92	246.12	245.327	244.542	243.763	242.992	242.228	241.471	240.721	239.979	239.244	238.516	237.794	237.079	236.371	235.671	234.977	234.291	233.612	232.938	232.272	231.612	230.958	230.312	229.673	229.04	228.415	227.797	227.186	226.58	225.982	225.391	224.807	224.23	223.659	223.096	222.54	221.99	221.447	220.911	220.381
255.24	254.357	253.483	252.619	251.764	250.919	250.084	249.259	248.442	247.633	246.832	246.038	245.251	244.472	243.7	242.935	242.177	241.425	240.681	239.945	239.215	238.493	237.778	237.069	236.366	235.671	234.983	234.301	233.627	232.959	232.299	231.644	230.996	230.355	229.721	229.094	228.474	227.861	227.255	226.656	226.064	225.479	224.9	224.328	223.763	223.204	222.653	222.108	221.57	221.039
255.975	255.09	254.215	253.35	252.494	251.648	250.811	249.984	249.166	248.357	247.554	246.758	245.97	245.189	244.416	243.65	242.891	242.139	241.394	240.656	239.925	239.2	238.483	237.773	237.071	236.375	235.684	235.001	234.325	233.655	232.993	232.337	231.689	231.047	230.412	229.784	229.162	228.547	227.939	227.339	226.745	226.158	225.578	225.005	224.439	223.879	223.327	222.78	222.24	221.707
256.72	255.833	254.956	254.089	253.231	252.384	251.546	250.717	249.898	249.087	248.284	247.488	246.7	245.917	245.142	244.374	243.614	242.861	242.115	241.376	240.644	239.918	239.199	238.487	237.783	237.085	236.394	235.71	235.033	234.362	233.697	233.04	232.39	231.747	231.11	230.481	229.858	229.243	228.634	228.032	227.437	226.848	226.266	225.691	225.123	224.561	224.007	223.459	222.918	222.384
257.471	256.583	255.706	254.837	253.979	253.13	252.291	251.461	250.641	249.828	249.024	248.226	247.436	246.653	245.878	245.11	244.347	243.592	242.845	242.104	241.37	240.644	239.925	239.211	238.505	237.805	237.112	236.426	235.748	235.076	234.411	233.753	233.103	232.458	231.819	231.188	230.564	229.947	229.336	228.733	228.136	227.546	226.963	226.388	225.818	225.255	224.698	224.149	223.606	223.069
258.233	257.345	256.466	255.597	254.737	253.887	253.046	252.215	251.393	250.58	249.774	248.975	248.183	247.399	246.622	245.852	245.089	244.334	243.585	242.842	242.107	241.378	240.657	239.943	239.236	238.535	237.841	237.154	236.473	235.8	235.133	234.474	233.821	233.176	232.537	231.905	231.28	230.662	230.05	229.444	228.846	228.254	227.669	227.091	226.52	225.956	225.398	224.848	224.304	223.766
259.007	258.117	257.236	256.365	255.503	254.651	253.809	252.976	252.153	251.339	250.532	249.732	248.94	248.154	247.375	246.604	245.839	245.082	244.332	243.589	242.853	242.123	241.4	240.684	239.974	239.272	238.577	237.889	237.208	236.534	235.867	235.206	234.552	233.905	233.264	232.631	232.004	231.384	230.771	230.164	229.565	228.972	228.386	227.806	227.233	226.667	226.108	225.555	225.009	224.469
259.788	258.896	258.014	257.142	256.279	255.426	254.582	253.748	252.923	252.108	251.299	250.498	249.704	248.918	248.139	247.367	246.6	245.841	245.089	244.344	243.607	242.876	242.152	241.435	240.724	240.021	239.324	238.634	237.952	237.276	236.607	235.946	235.291	234.643	234.002	233.367	232.739	232.117	231.502	230.894	230.292	229.698	229.11	228.529	227.955	227.388	226.827	226.273	225.725	225.183
260.579	259.686	258.803	257.929	257.066	256.211	255.366	254.531	253.704	252.887	252.078	251.275	250.479	249.691	248.91	248.136	247.369	246.61	245.857	245.11	244.37	243.638	242.912	242.193	241.482	240.778	240.08	239.39	238.707	238.029	237.359	236.696	236.039	235.389	234.746	234.11	233.481	232.859	232.243	231.634	231.031	230.435	229.845	229.262	228.686	228.117	227.554	226.998	226.449	225.906
261.381	260.487	259.602	258.727	257.861	257.005	256.158	255.32	254.492	253.673	252.863	252.06	251.264	250.474	249.692	248.916	248.147	247.386	246.631	245.884	245.144	244.41	243.683	242.963	242.25	241.544	240.845	240.153	239.468	238.79	238.119	237.455	236.798	236.147	235.503	234.865	234.234	233.609	232.992	232.381	231.777	231.18	230.589	230.005	229.428	228.857	228.292	227.735	227.183	226.637
262.192	261.296	260.409	259.533	258.666	257.808	256.96	256.121	255.291	254.471	253.659	252.854	252.056	251.265	250.482	249.706	248.936	248.172	247.416	246.667	245.925	245.19	244.462	243.742	243.028	242.321	241.622	240.928	240.242	239.562	238.889	238.223	237.564	236.912	236.267	235.628	234.996	234.371	233.752	233.14	232.534	231.935	231.342	230.756	230.177	229.604	229.039	228.48	227.927	227.377
263.013	262.115	261.228	260.35	259.481	258.622	257.772	256.932	256.101	255.279	254.465	253.658	252.859	252.066	251.281	250.503	249.732	248.968	248.211	247.461	246.718	245.981	245.252	244.53	243.814	243.106	242.405	241.711	241.023	240.343	239.67	239.003	238.342	237.688	237.041	236.4	235.767	235.14	234.52	233.906	233.3	232.699	232.106	231.518	230.937	230.363	229.795	229.233	228.677	228.127
263.845	262.946	262.057	261.178	260.307	259.446	258.594	257.751	256.918	256.094	255.279	254.472	253.672	252.878	252.091	251.311	250.538	249.772	249.014	248.263	247.518	246.781	246.051	245.328	244.612	243.902	243.2	242.503	241.815	241.132	240.457	239.789	239.127	238.473	237.825	237.184	236.549	235.92	235.298	234.683	234.074	233.472	232.877	232.288	231.706	231.13	230.561	229.997	229.437	228.883
264.686	263.786	262.894	262.013	261.141	260.278	259.425	258.581	257.746	256.921	256.104	255.295	254.492	253.698	252.91	252.129	251.356	250.589	249.829	249.076	248.33	247.591	246.859	246.135	245.417	244.707	244.003	243.306	242.617	241.934	241.257	240.586	239.923	239.267	238.617	237.974	237.338	236.708	236.085	235.469	234.86	234.256	233.659	233.068	232.484	231.906	231.335	230.769	230.208	229.65
265.537	264.635	263.742	262.859	261.986	261.122	260.267	259.422	258.586	257.759	256.94	256.129	255.325	254.528	253.738	252.956	252.181	251.413	250.652	249.898	249.152	248.413	247.679	246.953	246.234	245.522	244.816	244.118	243.426	242.742	242.064	241.393	240.729	240.072	239.421	238.776	238.138	237.506	236.882	236.264	235.652	235.047	234.449	233.858	233.273	232.694	232.119	231.549	230.985	230.427
266.399	265.496	264.602	263.717	262.842	261.976	261.119	260.271	259.433	258.603	257.783	256.971	256.167	255.369	254.579	253.795	253.018	252.249	251.486	250.731	249.983	249.241	248.507	247.78	247.06	246.347	245.641	244.941	244.248	243.561	242.882	242.209	241.543	240.884	240.232	239.586	238.947	238.315	237.689	237.07	236.456	235.849	235.249	234.656	234.069	233.488	232.912	232.34	231.772	231.21
267.271	266.366	265.47	264.583	263.706	262.838	261.979	261.13	260.29	259.459	258.637	257.824	257.018	256.219	255.427	254.642	253.865	253.094	252.332	251.575	250.825	250.082	249.346	248.618	247.896	247.181	246.473	245.772	245.078	244.391	243.71	243.037	242.369	241.708	241.053	240.406	239.765	239.131	238.504	237.883	237.269	236.661	236.06	235.465	234.876	234.292	233.713	233.139	232.569	232.004
268.152	267.245	266.348	265.459	264.581	263.711	262.851	262.001	261.159	260.327	259.504	258.689	257.881	257.08	256.287	255.501	254.722	253.95	253.185	252.427	251.677	250.933	250.196	249.467	248.744	248.027	247.317	246.614	245.918	245.229	244.547	243.871	243.202	242.541	241.885	241.237	240.595	239.959	239.33	238.707	238.091	237.481	236.878	236.281	235.691	235.106	234.524	233.946	233.375	232.808
269.044	268.136	267.237	266.347	265.467	264.596	263.733	262.88	262.037	261.202	260.377	259.561	258.752	257.951	257.157	256.37	255.59	254.817	254.05	253.291	252.539	251.793	251.055	250.323	249.599	248.881	248.171	247.467	246.77	246.08	245.396	244.718	244.047	243.383	242.726	242.076	241.432	240.795	240.165	239.541	238.924	238.313	237.708	237.109	236.515	235.927	235.344	234.764	234.188	233.618
269.947	269.036	268.135	267.243	266.361	265.488	264.625	263.77	262.926	262.09	261.263	260.446	259.636	258.833	258.037	257.248	256.467	255.692	254.925	254.165	253.412	252.665	251.926	251.192	250.466	249.747	249.034	248.329	247.63	246.938	246.253	245.574	244.903	244.238	243.58	242.927	242.281	241.642	241.01	240.384	239.764	239.152	238.546	237.946	237.35	236.758	236.171	235.59	235.013	234.439
270.858	269.946	269.043	268.15	267.267	266.393	265.528	264.673	263.826	262.989	262.16	261.34	260.529	259.726	258.929	258.139	257.355	256.579	255.81	255.048	254.293	253.545	252.804	252.07	251.343	250.623	249.909	249.202	248.502	247.808	247.121	246.44	245.767	245.1	244.44	243.787	243.14	242.5	241.866	241.239	240.617	240.003	239.394	238.791	238.193	237.6	237.01	236.425	235.845	235.27
271.781	270.868	269.964	269.07	268.185	267.308	266.441	265.583	264.735	263.896	263.066	262.245	261.432	260.627	259.829	259.038	258.254	257.477	256.707	255.944	255.187	254.438	253.695	252.959	252.23	251.507	250.792	250.084	249.382	248.688	248	247.318	246.643	245.974	245.312	244.657	244.008	243.366	242.73	242.101	241.479	240.863	240.254	239.647	239.045	238.449	237.858	237.27	236.687	236.109
272.716	271.8	270.894	269.998	269.111	268.233	267.365	266.506	265.656	264.815	263.984	263.162	262.347	261.541	260.741	259.948	259.162	258.383	257.612	256.847	256.09	255.339	254.595	253.859	253.129	252.404	251.687	250.977	250.274	249.577	248.887	248.204	247.527	246.857	246.194	245.538	244.888	244.244	243.607	242.976	242.351	241.733	241.12	240.512	239.908	239.309	238.714	238.125	237.539	236.958
273.659	272.742	271.835	270.937	270.049	269.17	268.3	267.44	266.588	265.745	264.911	264.087	263.271	262.463	261.663	260.869	260.083	259.303	258.529	257.763	257.003	256.251	255.505	254.767	254.035	253.31	252.592	251.881	251.176	250.478	249.787	249.101	248.423	247.751	247.086	246.427	245.775	245.13	244.492	243.859	243.234	242.614	241.997	241.386	240.78	240.179	239.581	238.988	238.4	237.817
274.615	273.697	272.789	271.889	270.998	270.117	269.245	268.382	267.529	266.685	265.849	265.023	264.206	263.397	262.595	261.799	261.011	260.23	259.455	258.688	257.928	257.174	256.427	255.687	254.953	254.227	253.506	252.793	252.087	251.387	250.694	250.008	249.329	248.656	247.99	247.329	246.675	246.028	245.387	244.753	244.125	243.503	242.885	242.27	241.661	241.057	240.458	239.861	239.27	238.685
275.581	274.66	273.75	272.848	271.956	271.074	270.201	269.337	268.482	267.637	266.8	265.972	265.153	264.342	263.539	262.742	261.951	261.169	260.392	259.623	258.861	258.106	257.358	256.616	255.882	255.154	254.433	253.718	253.01	252.309	251.614	250.925	250.244	249.569	248.901	248.239	247.584	246.936	246.294	245.659	245.027	244.401	243.781	243.165	242.553	241.945	241.342	240.745	240.151	239.562
276.557	275.635	274.723	273.821	272.928	272.044	271.169	270.302	269.445	268.597	267.758	266.929	266.108	265.296	264.491	263.693	262.902	262.118	261.341	260.571	259.807	259.05	258.3	257.556	256.82	256.09	255.367	254.651	253.942	253.239	252.544	251.854	251.172	250.494	249.824	249.161	248.504	247.853	247.209	246.571	245.939	245.311	244.687	244.067	243.454	242.844	242.238	241.637	241.041	240.45
277.546	276.623	275.708	274.803	273.908	273.022	272.145	271.277	270.419	269.569	268.729	267.898	267.076	266.262	265.455	264.656	263.863	263.077	262.298	261.526	260.761	260.004	259.252	258.508	257.771	257.039	256.314	255.596	254.885	254.18	253.482	252.791	252.107	251.428	250.757	250.092	249.434	248.783	248.136	247.495	246.859	246.229	245.603	244.981	244.363	243.751	243.144	242.539	241.94	241.346
278.543	277.618	276.703	275.796	274.9	274.012	273.134	272.265	271.405	270.554	269.711	268.878	268.053	267.237	266.43	265.629	264.836	264.048	263.268	262.494	261.727	260.967	260.214	259.468	258.729	257.996	257.27	256.551	255.839	255.133	254.434	253.741	253.054	252.374	251.7	251.033	250.373	249.719	249.072	248.43	247.791	247.157	246.528	245.905	245.284	244.668	244.058	243.452	242.85	242.253
279.553	278.627	277.71	276.802	275.904	275.014	274.133	273.262	272.399	271.546	270.702	269.867	269.041	268.224	267.414	266.612	265.817	265.028	264.246	263.472	262.704	261.943	261.189	260.441	259.7	258.965	258.237	257.516	256.802	256.094	255.393	254.699	254.011	253.33	252.655	251.987	251.324	250.668	250.018	249.372	248.732	248.096	247.463	246.836	246.214	245.596	244.982	244.373	243.769	243.17
280.575	279.646	278.726	277.816	276.916	276.025	275.142	274.269	273.406	272.551	271.706	270.869	270.041	269.223	268.412	267.607	266.81	266.02	265.236	264.46	263.69	262.927	262.171	261.422	260.68	259.944	259.215	258.493	257.777	257.067	256.364	255.668	254.978	254.295	253.618	252.948	252.284	251.627	250.975	250.326	249.682	249.043	248.409	247.779	247.153	246.533	245.918	245.305	244.698	244.096
281.605	280.675	279.754	278.843	277.941	277.048	276.165	275.29	274.424	273.567	272.719	271.88	271.05	270.229	269.416	268.611	267.813	267.022	266.238	265.46	264.689	263.924	263.166	262.415	261.671	260.933	260.202	259.478	258.761	258.05	257.346	256.648	255.957	255.272	254.594	253.921	253.255	252.595	251.94	251.29	250.643	250.001	249.364	248.732	248.103	247.479	246.861	246.247	245.637	245.031
282.649	281.717	280.795	279.882	278.977	278.081	277.196	276.319	275.451	274.593	273.743	272.903	272.071	271.248	270.434	269.627	268.827	268.034	267.248	266.468	265.696	264.93	264.171	263.419	262.674	261.935	261.202	260.476	259.756	259.043	258.337	257.637	256.944	256.258	255.578	254.904	254.238	253.574	252.915	252.262	251.614	250.969	250.328	249.693	249.063	248.437	247.815	247.198	246.586	245.978
283.703	282.769	281.844	280.929	280.023	279.126	278.238	277.36	276.491	275.631	274.78	273.938	273.104	272.278	271.462	270.654	269.853	269.059	268.271	267.489	266.715	265.947	265.186	264.432	263.685	262.944	262.21	261.483	260.762	260.048	259.341	258.639	257.944	257.256	256.573	255.898	255.228	254.563	253.902	253.245	252.593	251.946	251.304	250.666	250.032	249.403	248.78	248.159	247.544	246.933
284.768	283.832	282.906	281.989	281.082	280.183	279.294	278.414	277.542	276.679	275.825	274.981	274.145	273.318	272.5	271.69	270.887	270.091	269.302	268.52	267.744	266.976	266.214	265.458	264.708	263.966	263.23	262.5	261.778	261.062	260.352	259.65	258.953	258.263	257.58	256.903	256.229	255.561	254.897	254.239	253.584	252.933	252.288	251.649	251.012	250.38	249.753	249.131	248.513	247.899
285.845	284.908	283.979	283.06	282.15	281.249	280.358	279.476	278.603	277.738	276.883	276.037	275.2	274.371	273.551	272.739	271.934	271.137	270.346	269.561	268.784	268.013	267.249	266.492	265.742	264.998	264.261	263.53	262.806	262.088	261.376	260.671	259.973	259.281	258.596	257.916	257.241	256.569	255.902	255.241	254.585	253.932	253.283	252.64	252.001	251.367	250.737	250.112	249.491	248.876
286.932	285.993	285.062	284.142	283.23	282.328	281.435	280.551	279.676	278.81	277.953	277.104	276.264	275.433	274.611	273.797	272.991	272.192	271.4	270.615	269.836	269.063	268.297	267.538	266.786	266.04	265.301	264.568	263.842	263.123	262.41	261.704	261.004	260.311	259.623	258.939	258.261	257.588	256.919	256.254	255.594	254.939	254.289	253.642	253	252.364	251.732	251.103	250.48	249.861
288.031	287.09	286.158	285.236	284.323	283.418	282.523	281.637	280.759	279.891	279.031	278.181	277.339	276.507	275.683	274.867	274.059	273.258	272.464	271.677	270.896	270.122	269.355	268.595	267.841	267.095	266.354	265.619	264.891	264.17	263.455	262.746	262.045	261.349	260.66	259.974	259.293	258.616	257.945	257.278	256.615	255.956	255.303	254.655	254.01	253.37	252.735	252.105	251.479	250.857
289.142	288.199	287.264	286.34	285.424	284.518	283.621	282.733	281.854	280.984	280.123	279.271	278.428	277.593	276.766	275.949	275.139	274.337	273.541	272.752	271.969	271.193	270.424	269.662	268.906	268.157	267.415	266.679	265.95	265.227	264.511	263.802	263.098	262.399	261.706	261.018	260.335	259.656	258.98	258.311	257.646	256.985	256.328	255.677	255.03	254.388	253.75	253.116	252.488	251.865
290.261	289.317	288.381	287.456	286.539	285.631	284.732	283.842	282.961	282.089	281.225	280.37	279.525	278.687	277.859	277.04	276.228	275.424	274.627	273.836	273.053	272.276	271.505	270.742	269.984	269.233	268.488	267.75	267.019	266.294	265.576	264.864	264.159	263.46	262.764	262.072	261.386	260.705	260.028	259.354	258.686	258.023	257.365	256.71	256.06	255.415	254.775	254.139	253.507	252.88
291.394	290.448	289.512	288.584	287.664	286.754	285.853	284.96	284.077	283.203	282.338	281.481	280.634	279.795	278.965	278.144	277.331	276.525	275.725	274.932	274.147	273.368	272.595	271.829	271.071	270.318	269.572	268.833	268.101	267.375	266.654	265.94	265.232	264.529	263.831	263.138	262.448	261.763	261.084	260.409	259.738	259.071	258.409	257.753	257.101	256.452	255.809	255.171	254.537	253.906
292.536	291.588	290.65	289.72	288.799	287.888	286.985	286.091	285.206	284.331	283.464	282.605	281.756	280.914	280.081	279.258	278.442	277.635	276.834	276.041	275.254	274.473	273.698	272.93	272.169	271.415	270.667	269.926	269.191	268.463	267.741	267.026	266.317	265.61	264.909	264.212	263.521	262.833	262.15	261.472	260.799	260.131	259.466	258.806	258.151	257.501	256.854	256.212	255.576	254.944
293.69	292.741	291.801	290.87	289.948	289.035	288.13	287.234	286.346	285.468	284.598	283.738	282.886	282.043	281.208	280.383	279.566	278.756	277.954	277.158	276.369	275.586	274.81	274.042	273.279	272.523	271.774	271.031	270.294	269.564	268.84	268.122	267.409	266.702	265.997	265.298	264.603	263.914	263.229	262.547	261.87	261.199	260.533	259.87	259.211	258.558	257.91	257.266	256.625	255.99
294.856	293.904	292.962	292.029	291.105	290.19	289.283	288.386	287.497	286.617	285.745	284.883	284.03	283.185	282.349	281.521	280.701	279.89	279.086	278.288	277.497	276.712	275.935	275.164	274.399	273.641	272.89	272.145	271.407	270.675	269.95	269.23	268.513	267.802	267.096	266.395	265.696	265.003	264.315	263.633	262.953	262.278	261.609	260.944	260.284	259.627	258.975	258.328	257.687	257.048
296.029	295.077	294.134	293.199	292.274	291.357	290.45	289.551	288.66	287.779	286.905	286.04	285.184	284.336	283.497	282.667	281.846	281.033	280.227	279.428	278.635	277.849	277.07	276.298	275.532	274.772	274.019	273.272	272.531	271.797	271.069	270.347	269.629	268.914	268.204	267.5	266.8	266.105	265.413	264.727	264.046	263.369	262.696	262.027	261.364	260.706	260.051	259.401	258.756	258.116
297.215	296.262	295.318	294.381	293.454	292.535	291.626	290.725	289.832	288.948	288.073	287.207	286.349	285.5	284.659	283.827	283.004	282.189	281.381	280.58	279.785	278.997	278.216	277.441	276.673	275.912	275.157	274.409	273.667	272.932	272.201	271.474	270.753	270.037	269.325	268.617	267.914	267.216	266.523	265.833	265.148	264.468	263.794	263.123	262.456	261.794	261.138	260.486	259.837	259.193
298.41	297.454	296.508	295.571	294.642	293.723	292.812	291.91	291.016	290.131	289.255	288.387	287.527	286.676	285.833	284.998	284.172	283.355	282.545	281.743	280.947	280.158	279.375	278.598	277.828	277.064	276.308	275.557	274.813	274.075	273.342	272.614	271.889	271.169	270.455	269.745	269.039	268.337	267.641	266.95	266.263	265.579	264.901	264.228	263.56	262.894	262.234	261.579	260.929	260.283
299.614	298.658	297.711	296.772	295.843	294.922	294.009	293.105	292.21	291.323	290.444	289.574	288.713	287.86	287.015	286.179	285.352	284.532	283.721	282.916	282.118	281.327	280.542	279.764	278.993	278.228	277.469	276.718	275.972	275.23	274.494	273.762	273.036	272.313	271.595	270.882	270.174	269.471	268.771	268.076	267.386	266.702	266.02	265.343	264.672	264.005	263.343	262.684	262.03	261.382
300.829	299.871	298.922	297.982	297.05	296.128	295.214	294.309	293.412	292.524	291.645	290.774	289.911	289.057	288.211	287.373	286.544	285.722	284.909	284.103	283.303	282.51	281.723	280.943	280.169	279.402	278.641	277.887	277.139	276.396	275.657	274.922	274.192	273.468	272.748	272.031	271.32	270.613	269.912	269.214	268.52	267.832	267.149	266.47	265.795	265.125	264.46	263.8	263.143	262.491
302.052	301.093	300.143	299.202	298.27	297.346	296.431	295.525	294.627	293.737	292.855	291.983	291.118	290.262	289.414	288.575	287.743	286.92	286.105	285.297	284.496	283.702	282.914	282.132	281.357	280.589	279.827	279.07	278.318	277.572	276.831	276.094	275.361	274.632	273.909	273.191	272.477	271.767	271.062	270.362	269.667	268.975	268.288	267.607	266.93	266.257	265.588	264.924	264.266	263.611
303.287	302.326	301.375	300.432	299.497	298.572	297.655	296.747	295.847	294.956	294.074	293.2	292.334	291.477	290.628	289.787	288.954	288.13	287.314	286.504	285.702	284.905	284.115	283.332	282.555	281.784	281.02	280.262	279.51	278.759	278.014	277.275	276.54	275.809	275.082	274.361	273.644	272.933	272.224	271.521	270.822	270.129	269.439	268.754	268.074	267.399	266.728	266.061	265.399	264.741
304.528	303.566	302.613	301.669	300.734	299.808	298.89	297.98	297.08	296.188	295.304	294.429	293.561	292.702	291.851	291.008	290.174	289.347	288.529	287.719	286.915	286.118	285.327	284.543	283.765	282.993	282.226	281.465	280.709	279.958	279.21	278.467	277.729	276.996	276.268	275.542	274.822	274.107	273.397	272.691	271.989	271.292	270.6	269.914	269.23	268.551	267.877	267.209	266.543	265.882
305.781	304.818	303.865	302.92	301.982	301.054	300.134	299.223	298.321	297.427	296.541	295.664	294.795	293.935	293.083	292.239	291.403	290.576	289.756	288.945	288.139	287.34	286.548	285.762	284.982	284.208	283.441	282.679	281.919	281.165	280.415	279.671	278.93	278.193	277.461	276.735	276.012	275.293	274.58	273.871	273.168	272.468	271.772	271.082	270.397	269.715	269.038	268.365	267.698	267.036
307.043	306.078	305.123	304.176	303.238	302.308	301.387	300.475	299.572	298.676	297.79	296.911	296.042	295.18	294.326	293.481	292.643	291.813	290.992	290.178	289.373	288.573	287.78	286.993	286.211	285.436	284.665	283.9	283.139	282.383	281.63	280.882	280.14	279.401	278.666	277.936	277.211	276.492	275.775	275.062	274.355	273.654	272.956	272.262	271.573	270.889	270.21	269.534	268.863	268.198
308.314	307.349	306.392	305.444	304.505	303.574	302.652	301.738	300.833	299.936	299.047	298.167	297.295	296.432	295.576	294.729	293.89	293.06	292.237	291.422	290.615	289.814	289.019	288.231	287.449	286.672	285.9	285.131	284.367	283.609	282.855	282.104	281.358	280.617	279.882	279.149	278.421	277.698	276.98	276.266	275.555	274.85	274.149	273.454	272.762	272.074	271.391	270.714	270.041	269.371
309.597	308.629	307.671	306.721	305.78	304.847	303.924	303.008	302.102	301.204	300.314	299.433	298.56	297.695	296.839	295.99	295.15	294.318	293.493	292.677	291.868	291.067	290.271	289.481	288.696	287.917	287.142	286.373	285.607	284.844	284.087	283.336	282.588	281.844	281.105	280.371	279.641	278.915	278.193	277.477	276.765	276.057	275.353	274.654	273.961	273.271	272.585	271.904	271.228	270.557
310.886	309.918	308.958	308.007	307.065	306.132	305.207	304.291	303.383	302.484	301.592	300.709	299.834	298.967	298.109	297.259	296.417	295.583	294.756	293.939	293.129	292.326	291.529	290.738	289.953	289.172	288.395	287.622	286.854	286.091	285.331	284.576	283.826	283.081	282.339	281.601	280.869	280.141	279.418	278.698	277.983	277.273	276.569	275.866	275.169	274.477	273.789	273.106	272.426	271.751
312.188	311.219	310.257	309.305	308.361	307.426	306.499	305.581	304.671	303.77	302.877	301.993	301.117	300.249	299.389	298.538	297.695	296.859	296.032	295.213	294.402	293.597	292.799	292.006	291.218	290.435	289.657	288.882	288.111	287.345	286.584	285.827	285.073	284.325	283.581	282.843	282.107	281.376	280.65	279.93	279.212	278.499	277.791	277.087	276.389	275.693	275.002	274.316	273.636	272.957
313.497	312.526	311.564	310.61	309.665	308.729	307.801	306.882	305.971	305.069	304.175	303.289	302.412	301.542	300.68	299.827	298.981	298.144	297.315	296.494	295.681	294.875	294.076	293.283	292.494	291.708	290.927	290.151	289.379	288.61	287.845	287.086	286.331	285.58	284.833	284.092	283.355	282.622	281.893	281.169	280.45	279.736	279.024	278.317	277.616	276.919	276.226	275.537	274.852	274.173
314.818	313.846	312.882	311.928	310.982	310.043	309.114	308.193	307.28	306.376	305.48	304.592	303.713	302.842	301.979	301.125	300.278	299.44	298.609	297.787	296.972	296.165	295.364	294.568	293.777	292.991	292.208	291.428	290.654	289.884	289.118	288.355	287.597	286.844	286.096	285.351	284.611	283.876	283.146	282.419	281.697	280.979	280.267	279.558	278.853	278.153	277.458	276.768	276.08	275.397
316.148	315.174	314.209	313.252	312.304	311.365	310.434	309.512	308.598	307.693	306.796	305.907	305.027	304.155	303.291	302.434	301.586	300.745	299.913	299.088	298.271	297.463	296.661	295.864	295.07	294.281	293.496	292.717	291.939	291.166	290.398	289.635	288.874	288.118	287.367	286.621	285.879	285.14	284.407	283.678	282.955	282.234	281.518	280.807	280.101	279.398	278.7	278.006	277.318	276.633
317.488	316.513	315.546	314.589	313.64	312.699	311.768	310.844	309.928	309.021	308.122	307.231	306.349	305.475	304.608	303.75	302.901	302.059	301.225	300.4	299.581	298.771	297.967	297.168	296.373	295.582	294.794	294.012	293.233	292.459	291.688	290.922	290.16	289.403	288.648	287.899	287.154	286.415	285.679	284.947	284.22	283.498	282.781	282.066	281.357	280.652	279.953	279.256	278.563	277.876
318.839	317.862	316.893	315.934	314.983	314.041	313.107	312.182	311.265	310.357	309.457	308.565	307.681	306.806	305.939	305.079	304.228	303.385	302.55	301.722	300.902	300.09	299.284	298.481	297.684	296.891	296.103	295.317	294.536	293.76	292.988	292.219	291.455	290.695	289.94	289.188	288.44	287.697	286.96	286.227	285.496	284.771	284.051	283.336	282.624	281.916	281.213	280.515	279.82	279.129
320.197	319.219	318.25	317.289	316.337	315.394	314.459	313.533	312.615	311.705	310.803	309.909	309.024	308.146	307.277	306.416	305.563	304.718	303.881	303.052	302.23	301.415	300.607	299.805	299.005	298.209	297.418	296.632	295.85	295.07	294.296	293.526	292.76	291.997	291.239	290.486	289.737	288.991	288.25	287.514	286.783	286.055	285.331	284.613	283.899	283.19	282.484	281.782	281.085	280.393
321.568	320.589	319.618	318.656	317.702	316.757	315.82	314.892	313.972	313.06	312.157	311.262	310.375	309.497	308.626	307.763	306.909	306.063	305.224	304.394	303.57	302.753	301.941	301.136	300.335	299.539	298.745	297.955	297.171	296.391	295.614	294.841	294.073	293.309	292.549	291.792	291.041	290.294	289.551	288.812	288.077	287.348	286.623	285.901	285.184	284.472	283.765	283.061	282.36	281.664
322.947	321.966	320.993	320.03	319.075	318.128	317.191	316.261	315.34	314.427	313.523	312.627	311.739	310.858	309.986	309.121	308.265	307.416	306.576	305.744	304.917	304.098	303.286	302.478	301.673	300.874	300.08	299.289	298.502	297.719	296.941	296.167	295.396	294.629	293.867	293.111	292.356	291.605	290.86	290.12	289.383	288.65	287.922	287.199	286.481	285.765	285.054	284.348	283.646	282.947
324.336	323.354	322.381	321.417	320.461	319.512	318.573	317.641	316.718	315.803	314.897	313.999	313.109	312.227	311.353	310.488	309.63	308.78	307.938	307.103	306.275	305.453	304.637	303.828	303.023	302.221	301.424	300.631	299.843	299.058	298.276	297.5	296.729	295.96	295.195	294.435	293.68	292.928	292.18	291.436	290.697	289.963	289.232	288.506	287.784	287.068	286.354	285.645	284.939	284.238
325.736	324.752	323.777	322.811	321.853	320.903	319.962	319.03	318.105	317.19	316.282	315.383	314.491	313.608	312.733	311.866	311.007	310.155	309.311	308.474	307.643	306.818	306	305.188	304.38	303.577	302.779	301.983	301.191	300.405	299.623	298.844	298.069	297.299	296.534	295.771	295.013	294.259	293.51	292.764	292.021	291.284	290.552	289.824	289.099	288.379	287.663	286.952	286.244	285.54
327.145	326.16	325.184	324.216	323.258	322.307	321.365	320.431	319.505	318.587	317.677	316.776	315.883	314.997	314.12	313.252	312.391	311.537	310.691	309.851	309.018	308.192	307.372	306.558	305.748	304.942	304.141	303.345	302.551	301.762	300.977	300.197	299.421	298.648	297.879	297.116	296.356	295.599	294.847	294.1	293.357	292.617	291.881	291.15	290.424	289.701	288.982	288.268	287.558	286.852
328.566	327.579	326.601	325.632	324.671	323.718	322.774	321.839	320.911	319.992	319.081	318.179	317.284	316.398	315.52	314.65	313.787	312.931	312.082	311.24	310.404	309.575	308.752	307.935	307.124	306.318	305.514	304.714	303.92	303.13	302.342	301.559	300.781	300.007	299.236	298.469	297.707	296.95	296.196	295.445	294.699	293.958	293.221	292.487	291.757	291.032	290.312	289.594	288.88	288.171
329.995	329.006	328.027	327.057	326.094	325.141	324.196	323.259	322.33	321.41	320.498	319.593	318.697	317.808	316.928	316.056	315.191	314.334	313.483	312.639	311.801	310.969	310.143	309.324	308.51	307.7	306.896	306.095	305.297	304.504	303.716	302.932	302.15	301.374	300.602	299.834	299.069	298.308	297.553	296.802	296.053	295.308	294.569	293.834	293.102	292.373	291.65	290.93	290.215	289.503
331.435	330.447	329.466	328.493	327.529	326.574	325.627	324.688	323.757	322.835	321.921	321.015	320.117	319.228	318.346	317.473	316.606	315.746	314.892	314.045	313.204	312.37	311.543	310.722	309.906	309.094	308.287	307.484	306.686	305.89	305.098	304.312	303.53	302.751	301.976	301.206	300.44	299.678	298.919	298.165	297.415	296.67	295.927	295.189	294.455	293.726	292.999	292.276	291.557	290.844
332.884	331.894	330.911	329.938	328.973	328.016	327.067	326.127	325.196	324.272	323.357	322.45	321.551	320.66	319.776	318.9	318.031	317.168	316.312	315.462	314.619	313.782	312.952	312.128	311.311	310.498	309.688	308.882	308.081	307.285	306.492	305.703	304.918	304.138	303.362	302.588	301.819	301.056	300.296	299.539	298.787	298.039	297.296	296.555	295.818	295.085	294.357	293.632	292.91	292.193
334.345	333.353	332.37	331.395	330.429	329.47	328.52	327.578	326.644	325.719	324.801	323.892	322.991	322.098	321.213	320.335	319.464	318.599	317.741	316.889	316.044	315.205	314.372	313.545	312.725	311.909	311.098	310.292	309.488	308.688	307.894	307.104	306.316	305.533	304.754	303.981	303.21	302.443	301.681	300.923	300.169	299.419	298.672	297.93	297.192	296.456	295.724	294.997	294.274	293.554
335.815	334.821	333.836	332.86	331.891	330.931	329.98	329.037	328.102	327.175	326.257	325.346	324.444	323.55	322.663	321.782	320.907	320.04	319.179	318.324	317.476	316.635	315.8	314.972	314.15	313.332	312.518	311.709	310.904	310.103	309.305	308.512	307.724	306.94	306.158	305.381	304.609	303.841	303.077	302.316	301.559	300.808	300.059	299.314	298.573	297.836	297.103	296.372	295.646	294.924
337.295	336.3	335.314	334.336	333.367	332.406	331.453	330.509	329.572	328.643	327.723	326.81	325.906	325.01	324.121	323.238	322.362	321.492	320.628	319.771	318.92	318.076	317.238	316.407	315.583	314.763	313.949	313.137	312.329	311.526	310.728	309.932	309.141	308.354	307.572	306.793	306.018	305.247	304.481	303.72	302.96	302.205	301.455	300.709	299.965	299.225	298.489	297.758	297.029	296.304
338.787	337.79	336.802	335.823	334.851	333.888	332.933	331.987	331.049	330.119	329.197	328.284	327.378	326.479	325.587	324.702	323.823	322.951	322.086	321.226	320.374	319.528	318.688	317.854	317.026	316.204	315.387	314.574	313.765	312.959	312.157	311.361	310.569	309.779	308.994	308.213	307.437	306.664	305.895	305.13	304.371	303.614	302.861	302.111	301.366	300.625	299.886	299.151	298.421	297.695
340.287	339.289	338.299	337.319	336.346	335.382	334.426	333.479	332.539	331.608	330.685	329.77	328.862	327.961	327.066	326.178	325.296	324.421	323.553	322.691	321.836	320.987	320.145	319.309	318.479	317.656	316.836	316.02	315.209	314.402	313.599	312.799	312.004	311.213	310.427	309.643	308.864	308.09	307.32	306.553	305.789	305.031	304.277	303.525	302.776	302.032	301.293	300.556	299.822	299.093
341.8	340.8	339.809	338.827	337.852	336.886	335.928	334.979	334.037	333.104	332.179	331.262	330.352	329.449	328.553	327.663	326.779	325.902	325.031	324.167	323.309	322.457	321.612	320.774	319.941	319.115	318.294	317.477	316.663	315.854	315.049	314.248	313.45	312.657	311.868	311.084	310.303	309.525	308.752	307.984	307.22	306.458	305.7	304.947	304.198	303.451	302.708	301.969	301.235	300.502
343.32	342.319	341.327	340.343	339.367	338.4	337.441	336.49	335.547	334.613	333.687	332.767	331.854	330.948	330.049	329.156	328.27	327.391	326.518	325.651	324.791	323.938	323.091	322.25	321.415	320.586	319.762	318.942	318.128	317.316	316.508	315.705	314.906	314.112	313.32	312.532	311.75	310.972	310.196	309.425	308.658	307.895	307.135	306.379	305.627	304.879	304.134	303.392	302.654	301.921
344.853	343.85	342.857	341.871	340.895	339.925	338.965	338.012	337.067	336.131	335.202	334.281	333.367	332.459	331.557	330.662	329.773	328.89	328.015	327.145	326.283	325.427	324.577	323.733	322.897	322.066	321.241	320.418	319.601	318.788	317.979	317.173	316.371	315.574	314.782	313.992	313.207	312.426	311.649	310.877	310.106	309.341	308.579	307.822	307.066	306.315	305.568	304.826	304.086	303.349
346.395	345.391	344.395	343.408	342.429	341.459	340.497	339.543	338.597	337.659	336.729	335.804	334.887	333.977	333.073	332.175	331.285	330.4	329.523	328.651	327.785	326.926	326.074	325.228	324.388	323.555	322.728	321.905	321.085	320.268	319.457	318.65	317.848	317.047	316.252	315.461	314.675	313.891	313.111	312.336	311.565	310.797	310.033	309.272	308.516	307.764	307.013	306.267	305.526	304.788
347.947	346.942	345.945	344.957	343.977	343.005	342.042	341.086	340.139	339.199	338.266	337.339	336.419	335.505	334.599	333.699	332.805	331.918	331.038	330.164	329.297	328.436	327.582	326.734	325.892	325.056	324.225	323.399	322.578	321.761	320.947	320.137	319.332	318.531	317.733	316.939	316.15	315.366	314.585	313.806	313.032	312.263	311.497	310.734	309.974	309.219	308.468	307.72	306.975	306.234
349.511	348.505	347.506	346.515	345.534	344.56	343.595	342.637	341.688	340.746	339.811	338.882	337.96	337.045	336.137	335.234	334.338	333.448	332.565	331.688	330.818	329.955	329.097	328.247	327.402	326.564	325.733	324.905	324.08	323.261	322.446	321.634	320.826	320.023	319.223	318.429	317.637	316.849	316.066	315.287	314.511	313.738	312.969	312.205	311.444	310.686	309.932	309.182	308.436	307.693
351.084	350.076	349.076	348.084	347.101	346.126	345.16	344.201	343.25	342.305	341.367	340.436	339.511	338.593	337.682	336.777	335.879	334.987	334.102	333.224	332.351	331.485	330.625	329.772	328.924	328.083	327.249	326.42	325.595	324.772	323.954	323.14	322.332	321.526	320.724	319.927	319.134	318.345	317.558	316.776	315.998	315.224	314.453	313.685	312.922	312.163	311.407	310.653	309.904	309.159
352.67	351.66	350.658	349.665	348.68	347.703	346.734	345.774	344.821	343.874	342.934	342	341.073	340.152	339.238	338.33	337.43	336.535	335.648	334.766	333.892	333.024	332.162	331.306	330.457	329.614	328.777	327.944	327.116	326.293	325.474	324.657	323.845	323.038	322.235	321.435	320.639	319.847	319.06	318.276	317.495	316.718	315.945	315.177	314.41	313.648	312.89	312.136	311.384	310.636
354.263	353.252	352.248	351.254	350.268	349.29	348.32	347.357	346.4	345.451	344.509	343.573	342.643	341.721	340.805	339.895	338.992	338.095	337.205	336.321	335.443	334.572	333.707	332.849	331.998	331.152	330.314	329.48	328.649	327.823	327.001	326.184	325.37	324.56	323.755	322.953	322.156	321.361	320.571	319.785	319.003	318.224	317.448	316.676	315.909	315.145	314.383	313.626	312.873	312.124
355.869	354.856	353.852	352.856	351.869	350.888	349.917	348.951	347.992	347.04	346.095	345.156	344.224	343.299	342.38	341.468	340.563	339.664	338.772	337.886	337.006	336.132	335.265	334.404	333.55	332.701	331.86	331.024	330.192	329.365	328.54	327.72	326.904	326.094	325.285	324.481	323.681	322.886	322.094	321.304	320.519	319.738	318.962	318.187	317.416	316.65	315.888	315.128	314.372	313.62
357.485	356.47	355.464	354.466	353.476	352.495	351.521	350.553	349.593	348.639	347.692	346.751	345.817	344.888	343.967	343.052	342.144	341.242	340.347	339.459	338.576	337.701	336.832	335.969	335.112	334.262	333.418	332.579	331.744	330.915	330.089	329.267	328.448	327.635	326.825	326.02	325.217	324.419	323.624	322.834	322.047	321.262	320.483	319.707	318.935	318.166	317.4	316.639	315.882	315.127
359.111	358.095	357.087	356.088	355.097	354.114	353.137	352.167	351.203	350.247	349.297	348.354	347.417	346.487	345.564	344.647	343.737	342.832	341.934	341.043	340.158	339.28	338.408	337.542	336.683	335.83	334.984	334.144	333.308	332.475	331.647	330.823	330.004	329.187	328.375	327.567	326.763	325.963	325.165	324.372	323.583	322.798	322.015	321.237	320.462	319.692	318.924	318.16	317.4	316.644
360.749	359.731	358.722	357.721	356.728	355.742	354.763	353.792	352.825	351.866	350.913	349.967	349.028	348.095	347.17	346.25	345.337	344.431	343.531	342.638	341.751	340.871	339.996	339.128	338.266	337.41	336.561	335.718	334.88	334.046	333.216	332.389	331.567	330.75	329.936	329.125	328.318	327.516	326.718	325.922	325.13	324.342	323.558	322.778	322	321.227	320.457	319.692	318.929	318.17
362.395	361.376	360.366	359.363	358.368	357.38	356.399	355.424	354.456	353.495	352.54	351.593	350.651	349.715	348.787	347.864	346.949	346.04	345.137	344.241	343.352	342.469	341.592	340.722	339.858	339.001	338.149	337.303	336.462	335.626	334.794	333.967	333.142	332.321	331.505	330.694	329.885	329.079	328.278	327.481	326.688	325.897	325.11	324.327	323.549	322.773	322.001	321.232	320.468	319.708
364.055	363.034	362.022	361.018	360.02	359.029	358.045	357.068	356.097	355.133	354.176	353.225	352.281	351.344	350.414	349.49	348.572	347.661	346.756	345.856	344.964	344.079	343.199	342.326	341.459	340.599	339.745	338.898	338.056	337.217	336.382	335.552	334.727	333.905	333.086	332.271	331.46	330.654	329.85	329.05	328.253	327.462	326.674	325.888	325.106	324.328	323.555	322.784	322.016	321.253
365.722	364.7	363.686	362.68	361.68	360.687	359.702	358.722	357.75	356.783	355.823	354.87	353.923	352.983	352.05	351.123	350.203	349.289	348.382	347.482	346.588	345.7	344.818	343.942	343.073	342.21	341.353	340.502	339.658	338.818	337.983	337.149	336.32	335.496	334.676	333.86	333.046	332.236	331.431	330.63	329.831	329.036	328.245	327.458	326.675	325.894	325.117	324.345	323.577	322.81
367.401	366.378	365.362	364.353	363.351	362.355	361.367	360.385	359.41	358.441	357.48	356.525	355.576	354.634	353.698	352.768	351.846	350.929	350.02	349.116	348.219	347.329	346.444	345.567	344.695	343.831	342.972	342.119	341.272	340.428	339.59	338.756	337.927	337.099	336.276	335.457	334.643	333.831	333.022	332.218	331.418	330.622	329.828	329.038	328.252	327.471	326.692	325.916	325.145	324.377
369.09	368.065	367.048	366.037	365.033	364.035	363.044	362.059	361.082	360.11	359.146	358.188	357.237	356.293	355.355	354.423	353.499	352.581	351.668	350.762	349.862	348.969	348.082	347.202	346.328	345.46	344.599	343.743	342.895	342.051	341.21	340.373	339.54	338.712	337.888	337.066	336.248	335.435	334.625	333.818	333.015	332.216	331.421	330.63	329.841	329.056	328.275	327.499	326.724	325.954
370.789	369.762	368.742	367.729	366.722	365.723	364.73	363.744	362.764	361.791	360.824	359.863	358.91	357.962	357.022	356.088	355.16	354.239	353.325	352.417	351.515	350.62	349.732	348.849	347.972	347.102	346.237	345.38	344.528	343.681	342.839	342.001	341.166	340.335	339.508	338.685	337.865	337.048	336.236	335.428	334.624	333.821	333.023	332.23	331.44	330.653	329.869	329.089	328.314	327.542
372.498	371.469	370.446	369.431	368.422	367.42	366.424	365.436	364.454	363.479	362.51	361.548	360.593	359.644	358.7	357.764	356.833	355.91	354.992	354.082	353.178	352.28	351.388	350.503	349.625	348.752	347.886	347.027	346.173	345.323	344.478	343.638	342.802	341.969	341.139	340.313	339.491	338.674	337.859	337.047	336.24	335.437	334.638	333.841	333.047	332.259	331.474	330.692	329.913	329.138
374.214	373.183	372.159	371.142	370.132	369.128	368.13	367.139	366.154	365.177	364.206	363.241	362.283	361.332	360.387	359.449	358.517	357.591	356.672	355.759	354.852	353.951	353.057	352.169	351.288	350.413	349.544	348.682	347.825	346.975	346.129	345.285	344.446	343.611	342.781	341.952	341.128	340.307	339.491	338.679	337.868	337.062	336.26	335.462	334.668	333.875	333.087	332.304	331.524	330.747
375.94	374.907	373.881	372.861	371.849	370.843	369.844	368.851	367.865	366.885	365.912	364.945	363.985	363.031	362.083	361.142	360.208	359.28	358.359	357.444	356.535	355.633	354.737	353.847	352.963	352.085	351.214	350.348	349.489	348.636	347.788	346.944	346.103	345.264	344.43	343.601	342.776	341.952	341.133	340.318	339.507	338.699	337.894	337.093	336.296	335.503	334.713	333.926	333.143	332.365
377.677	376.642	375.613	374.591	373.576	372.568	371.566	370.571	369.582	368.601	367.626	366.657	365.695	364.74	363.79	362.847	361.91	360.98	360.056	359.138	358.227	357.323	356.424	355.532	354.646	353.766	352.893	352.026	351.165	350.309	349.458	348.611	347.768	346.929	346.093	345.26	344.431	343.607	342.787	341.969	341.154	340.344	339.538	338.736	337.935	337.139	336.348	335.56	334.774	333.993
379.421	378.384	377.354	376.33	375.313	374.303	373.299	372.301	371.311	370.326	369.349	368.378	367.413	366.456	365.505	364.559	363.621	362.689	361.764	360.844	359.93	359.023	358.122	357.227	356.339	355.457	354.581	353.712	352.848	351.991	351.139	350.289	349.443	348.601	347.764	346.931	346.099	345.272	344.448	343.629	342.814	342.001	341.191	340.387	339.586	338.788	337.993	337.202	336.415	335.632
381.175	380.135	379.103	378.077	377.058	376.046	375.04	374.041	373.049	372.063	371.083	370.109	369.143	368.182	367.228	366.281	365.34	364.406	363.478	362.556	361.641	360.732	359.83	358.934	358.043	357.159	356.28	355.408	354.542	353.682	352.828	351.977	351.13	350.286	349.445	348.609	347.777	346.948	346.122	345.3	344.482	343.668	342.857	342.049	341.245	340.445	339.649	338.856	338.066	337.279
382.939	381.898	380.863	379.834	378.813	377.798	376.79	375.789	374.794	373.806	372.825	371.849	370.881	369.919	368.963	368.014	367.07	366.134	365.203	364.279	363.361	362.45	361.545	360.647	359.754	358.868	357.988	357.114	356.247	355.385	354.527	353.674	352.824	351.979	351.138	350.298	349.463	348.632	347.805	346.982	346.16	345.344	344.531	343.722	342.916	342.113	341.314	340.519	339.728	338.939
384.711	383.668	382.631	381.602	380.579	379.561	378.551	377.547	376.55	375.559	374.576	373.598	372.628	371.663	370.705	369.754	368.809	367.871	366.939	366.013	365.093	364.179	363.271	362.37	361.475	360.587	359.704	358.828	357.958	357.094	356.236	355.381	354.529	353.681	352.837	351.997	351.161	350.327	349.497	348.672	347.85	347.031	346.215	345.404	344.596	343.792	342.991	342.193	341.399	340.608
386.493	385.447	384.409	383.376	382.351	381.332	380.32	379.315	378.316	377.324	376.338	375.358	374.384	373.418	372.457	371.504	370.557	369.615	368.681	367.753	366.832	365.916	365.007	364.104	363.207	362.316	361.431	360.553	359.68	358.814	357.953	357.096	356.243	355.394	354.547	353.705	352.866	352.032	351.2	350.372	349.547	348.727	347.911	347.096	346.286	345.479	344.677	343.878	343.081	342.287
388.286	387.238	386.196	385.162	384.134	383.113	382.099	381.091	380.09	379.095	378.107	377.126	376.151	375.183	374.221	373.264	372.315	371.371	370.434	369.504	368.58	367.662	366.751	365.845	364.947	364.054	363.167	362.287	361.412	360.544	359.681	358.821	357.965	357.114	356.267	355.423	354.581	353.744	352.911	352.082	351.255	350.432	349.613	348.798	347.987	347.177	346.372	345.57	344.772	343.977
390.086	389.036	387.993	386.957	385.928	384.904	383.887	382.877	381.874	380.877	379.886	378.903	377.926	376.955	375.991	375.033	374.082	373.137	372.198	371.265	370.339	369.419	368.505	367.597	366.696	365.801	364.911	364.029	363.152	362.281	361.416	360.556	359.699	358.844	357.995	357.149	356.307	355.467	354.632	353.8	352.972	352.148	351.326	350.508	349.694	348.885	348.078	347.273	346.472	345.674
391.896	390.844	389.799	388.76	387.728	386.704	385.685	384.673	383.668	382.669	381.676	380.69	379.711	378.738	377.771	376.811	375.857	374.91	373.969	373.035	372.106	371.185	370.269	369.36	368.456	367.559	366.667	365.782	364.902	364.029	363.162	362.299	361.44	360.586	359.733	358.884	358.04	357.2	356.363	355.528	354.698	353.871	353.049	352.23	351.413	350.6	349.791	348.986	348.183	347.382
393.717	392.662	391.615	390.574	389.54	388.512	387.491	386.477	385.47	384.469	383.475	382.487	381.506	380.531	379.562	378.6	377.644	376.694	375.751	374.814	373.883	372.959	372.041	371.129	370.224	369.324	368.431	367.544	366.663	365.788	364.918	364.052	363.191	362.334	361.481	360.631	359.784	358.94	358.101	357.266	356.434	355.605	354.78	353.958	353.141	352.327	351.515	350.707	349.901	349.1
395.545	394.489	393.44	392.398	391.362	390.332	389.309	388.292	387.283	386.279	385.282	384.293	383.309	382.332	381.361	380.397	379.44	378.488	377.543	376.604	375.671	374.744	373.824	372.91	372.001	371.1	370.204	369.315	368.431	367.554	366.681	365.815	364.953	364.093	363.237	362.385	361.537	360.692	359.85	359.012	358.179	357.349	356.522	355.698	354.877	354.061	353.249	352.438	351.63	350.825
397.384	396.325	395.274	394.229	393.191	392.16	391.135	390.117	389.106	388.1	387.101	386.109	385.123	384.143	383.17	382.203	381.243	380.29	379.342	378.401	377.467	376.538	375.617	374.701	373.791	372.886	371.988	371.096	370.21	369.33	368.455	367.587	366.722	365.862	365.004	364.149	363.298	362.452	361.61	360.77	359.933	359.1	358.272	357.447	356.625	355.806	354.99	354.178	353.369	352.562
399.233	398.172	397.118	396.071	395.031	393.997	392.97	391.95	390.936	389.929	388.928	387.934	386.947	385.965	384.99	384.021	383.058	382.102	381.153	380.209	379.272	378.341	377.417	376.499	375.587	374.681	373.781	372.887	371.999	371.117	370.24	369.369	368.501	367.638	366.779	365.924	365.071	364.222	363.376	362.535	361.698	360.863	360.032	359.204	358.381	357.561	356.743	355.928	355.115	354.306
[truncated: 199 more rows]
[truncated: 951 more columns]

## Sheet: potential_Z23
0	1	2	3	4	5	6	7	8	9	10	11	12	13	14	15	16	17	18	19	20	21	22	23	24	25	26	27	28	29	30	31	32	33	34	35	36	37	38	39	40	41	42	43	44	45	46	47	48	49
[truncated: 1,001 more rows]
[truncated: 951 more columns]

[truncated: 22 more sheets: Z1_range, Z2_range, Z3_range, stable1, stable2, saddle1, saddle2, saddle1_vec_stable, saddle1_vec_unstable, saddle2_vec_stable, saddle2_vec_unstable, fast_trajectory, slow_trajectory, state_data_Z_12_V04, state_data_Z_12_V07, state_data_Z_12_V1, state_data_Z_13_V04, state_data_Z_13_V07, state_data_Z_13_V1, state_data_Z_23_V04 …]
