# Supplementary material for: Constructing custom thermodynamics using deep learning
Source: Nat Comput Sci. 2023 Dec 29;4(1):66–85. doi: 10.1038/s43588-023-00581-5 (PMC10808076; doi:10.1038/s43588-023-00581-5)
Supplement: Supplementary file 7 — Source data for uncontrolled and controlled trajectories. [file 43588_2023_581_MOESM7_ESM.xlsx]

## Sheet: original_data
0	1	2	3	4	5	6	7	8	9	10	11	12	13	14	15	16	17	18	19	20	21	22	23	24	25	26	27	28	29	30	31	32	33	34	35	36	37	38	39	40	41	42	43	44	45	46	47	48	49
82.14	81.23	76.2	76.98	79.11	73.14	72.78	70.81	71.74	71.52	68.39	71.03	70.43	71.39	72.01	72.07	71.54	73.32	73.3	74.07	74.8	74.78	75.08	74.98	74.08	76.86	79.99	78.22	76.69	78.93	77.42	76.49	78.39	78.96	80.1	79.68	76.89	77.14	76.23	75.81	74.08	70.71	71.51	72.05	76.11	71.31	71.47	73.16	74.75	74.64
82.14	83.22	80.6	81.59	78.47	81.87	82.13	82.93	80.89	77.96	79.31	78.31	79.42	78.45	79.9	77.46	76.77	78.09	80.49	76.56	77.26	79.92	77.9	82.17	81.29	81.65	83.07	83.27	82.72	79.15	77.63	77.13	77.83	76.79	77.02	79.94	78.99	79.26	82.88	79.32	76.76	76.09	78.29	73.85	74.87	75.34	73.6	73.04	75.96	76.09
82.14	78.39	79.32	82.91	84.5	83.76	82.32	84.48	84.55	84.87	83.48	82.13	84.07	83.38	83.17	81.5	83.1	82.1	82.62	86.04	80.17	81.05	83.46	83.34	84.65	82.34	82.71	81.17	81.82	84.27	84.71	84.31	83.44	82.64	81.64	84.67	83.55	82.35	82.9	83.42	84.7	82.42	81.02	81.86	82.17	84.31	82.5	84.73	82.59	83.18
82.14	76.38	77.04	76.05	77.23	75.76	75.61	76.32	73.14	71.33	72.73	74.74	75.47	75.49	75.41	74.84	75.08	72.35	72.8	73.41	69.96	70.04	69.64	73.92	72.89	73.1	71.98	73.47	75.31	78.42	75.05	76.1	74.21	75.76	74.05	71.96	72.6	71.58	73.36	73.3	69.9	72.08	72.54	72.98	74.12	73.14	72.93	75.08	76.93	74.73
82.14	78.63	82.74	84.81	85.22	85.19	85.75	84.61	85.42	86.65	85.65	84.7	83.72	84.11	83.43	82.66	81.01	78.3	79.16	79.64	75.08	76.23	74.56	73.01	71.62	71.44	70.53	68.97	67.55	69.55	70.03	71.68	70.28	74.51	75.54	78.51	78.92	76	75.14	76.22	77.89	79.01	76.5	78.65	76.87	79.34	78.91	79.14	81.93	81.16
82.14	80.47	77.19	77.9	77.81	77.07	79.35	77.44	77.49	79.71	77.7	79.77	84.45	81.07	80.7	80.93	79.56	80.99	79.86	78.1	76.93	78.01	82.36	81.83	81.7	82.73	86.7	86.37	85.05	83.15	83.28	83.53	81.62	80.03	81.6	82.13	81.14	77.98	77.31	78.1	79.43	77.87	80.07	79.5	77.3	76.78	78.53	79.68	80.75	79.29
82.14	84.42	81.61	79.85	80.05	80.66	78.07	80.21	81.8	79.63	79.87	79.27	77.97	78.52	77.92	80.83	78.8	79.44	79.41	75.79	77.21	75.83	79.22	77.38	79.23	77.98	76.12	74.49	74.25	75.46	73.79	75.68	75.39	76.34	74.78	73.44	73.73	74.2	75.37	76.15	76.97	78.43	78.67	79.53	77.98	82.09	79.3	76.55	79.81	76.22
82.14	80.21	79.04	76.82	75.82	75.87	78.19	78.32	78.69	73.71	72.61	72.01	73.56	72.21	75.83	75.53	75.48	77.99	77.36	76.25	74.17	78.14	77.23	76.84	74.94	78.87	80.41	78.44	77.76	78.21	76.44	76.56	78.3	82.15	78.91	78.21	75.88	76.84	72.37	72.45	74.17	76.87	76.87	77.58	79.47	82	78.37	80	81.27	80.07
82.14	78.98	80.04	79.02	80.41	79.33	80.38	79.96	80.65	79.82	80.13	78.31	78.48	79.16	80.61	85.25	84.99	83.38	84.69	82.8	82.71	82.44	82.06	83.78	83.51	86.31	84.73	81.97	79.73	81	80.02	79.42	76.7	81.35	82.5	83.27	82.12	80.11	79.33	80.56	80.22	82.29	81.09	81.22	79.83	79.99	77.68	80.23	81.61	76.86
82.14	81.24	79.95	76.31	73.03	72.03	70.67	73.5	75.75	76.36	77.5	76.25	76.23	76.43	76.16	76.57	75.09	74.98	74.23	75.08	74.53	76.59	79	74.51	75.11	72.36	71.32	71.85	72.82	73.33	73.21	73.55	73.05	73.84	71.34	70.92	70.7	71.9	74.19	73.78	74.47	73.28	74.02	74.8	79.05	78.07	78.79	78.62	78.47	73.69
[truncated: 1,350 more columns]

## Sheet: control_fast_data
0	1	2	3	4	5	6	7	8	9	10	11	12	13	14	15	16	17	18	19	20	21	22	23	24	25	26	27	28	29	30	31	32	33	34	35	36	37	38	39	40	41	42	43	44	45	46	47	48	49
78.51	80.75	83.47	82.92	83.93	81.95	82.84	84.06	83.25	84.35	86.13	86.74	86.58	86.44	86.73	87.67	85.12	88.57	86.73	84.34	85.11	84.33	88.3	87.95	84.56	83.03	84.26	85.21	87.87	85.56	84.39	82.8	83.16	80.97	80.55	81.2	82.02	79.94	80.19	82.9	83.02	80.28	79.61	78.05	79.39	80.24	80.62	79.14	81.63	83.88
78.51	78.05	75.58	78.28	78.11	80.55	78.58	78.5	77.62	78.9	82.22	81.5	83.52	79.56	78.65	78.38	79.6	80.12	82.83	80.25	79.3	79.75	78.52	79.61	80.63	80.67	82.82	81.52	80.66	79.72	76.08	76.08	74.65	75.67	78.16	78.01	82.01	81.27	86.05	85.16	84.28	86.04	83.04	81.78	82.52	81.53	84.03	85.33	86.92	88.45
78.51	79.55	79.51	81.56	78.25	77.26	74.89	75.28	72.62	72.15	71.48	71.85	72.4	72.13	72.66	73.93	70.7	72.31	74.41	74.56	76.86	79.3	76.11	77.12	75.35	77.22	77.25	77.15	74.99	75.82	74.38	74.66	75.48	75.89	75.72	77.76	76.38	73.6	74.47	77.53	78.91	79.25	77.48	76.58	78.56	77.64	76.54	74.9	77.37	76.72
78.51	82.48	80.87	81.72	80.62	81.35	82.53	83.7	84.41	85.31	85.6	84.66	83.98	83.06	80.89	80.86	78.56	81.65	82.32	86	85.55	81.21	80.05	78.92	78.93	77.1	76.9	77.89	74.94	75.37	74.27	76.39	77.36	75.66	78.53	77.09	75.94	76.67	77.64	77.63	77.73	79.66	82.86	80.53	81.87	83.29	83.22	82.76	84.04	85.41
78.51	78.4	78.3	78.4	77.09	79.51	76.6	72.19	73.05	71.86	69.77	70.78	70.38	69.67	70.07	71.92	72.95	73.91	73.61	72.33	70.05	72.4	73.49	71.39	70.89	71.04	70	71.62	72.76	75.59	77.05	75.59	77.76	77	76.81	77.52	80.03	77.01	76.68	76.82	75.84	78.09	77.41	79.32	80.18	82.24	80.88	84	81.67	81.83
78.51	80.73	80.38	80.91	79.49	81.03	78.45	78.89	78.02	77.79	75.64	74.98	75.67	77.51	78.01	77.3	76.7	76.18	76.51	76.81	74.58	77.15	75.39	74.16	74.27	72.66	70.4	70.44	72.26	70.61	70.62	72.72	70.43	71.65	70.69	72.18	71.6	73.8	75.63	75.75	74.33	73.72	69.22	69.71	70.43	71.62	72.63	73.52	72.08	70.91
78.51	78.44	80.79	81.06	78.44	78.35	76.73	78.18	75.71	76.22	77.15	82.31	81.18	79.17	76.95	76.94	74.6	77.06	76.65	79.25	76.97	77.63	77.17	74.18	74.53	73.66	73.18	74.81	75.9	74.28	75.03	75.11	75.15	75.38	75.61	72.9	72.76	75.63	76.64	77.99	80.26	78.74	79.85	79.06	78.37	76.39	76.72	76.67	79.6	80.1
78.51	80.98	77.18	75.9	79.75	78.91	82.7	80.42	80.02	78.96	80.49	77.15	79.44	82.91	83.99	81.9	83.26	81.26	82.12	80.63	80.64	81.36	78.69	79.28	79.12	80.12	80.15	79.69	79.11	75.75	80.18	81.68	78.98	79.07	83.58	79.37	79.22	79.45	82.22	80.67	81.74	77.78	78.64	79.68	81.36	78.73	79.97	80.78	77	77.88
78.51	80.7	82.36	82.23	81.86	80.12	80.18	78.56	78.74	78.92	75.64	78.25	76.24	78.32	78.36	78.49	76.06	80.25	79.7	78.96	78.22	78.21	78.33	76.99	77.2	78.05	76.07	77.71	75.92	80.66	77.62	75.64	76.83	73.4	72.42	74.82	72.9	75.25	77.45	77.63	75.53	76.38	74.77	77.17	78.59	80.37	77.63	79.21	79.1	80.42
78.51	76.66	77.58	78	78.74	77	77.45	78.68	75.42	75.59	73.67	75.69	75.83	78.1	72.49	73.1	68.45	66.15	67.73	65.39	66.46	67.3	66.92	70.16	68.83	69.33	70.4	73.95	73.76	75.06	75.64	75.22	73.74	71.52	75.94	76.35	74.89	74.21	76.31	76.46	79.07	78.86	78.05	80.23	81.43	81.33	77.39	75.13	75.53	75.36
[truncated: 1,350 more columns]

## Sheet: control_slow_data
0	1	2	3	4	5	6	7	8	9	10	11	12	13	14	15	16	17	18	19	20	21	22	23	24	25	26	27	28	29	30	31	32	33	34	35	36	37	38	39	40	41	42	43	44	45	46	47	48	49
78.51	80.33	79.02	78.9	78.61	79.4	81.8	81.87	85.15	86.05	87.28	84.56	84.18	85.01	82.57	86.22	84.42	89.09	86.73	87.41	86.42	86.9	85.59	83.1	84.16	84.87	86.51	86.26	87.62	87.43	86.07	85.37	84.6	84.54	83.93	85.66	82.66	80.27	83.03	84.76	84.64	81.56	84.22	83.14	84.05	83.79	82.6	81.84	82.99	82.29
78.51	78.19	78.27	78.9	81.46	80.61	80.59	81.31	83.65	87.29	87.37	84.58	83.99	85.7	84.65	84.7	83.6	84.49	87.72	87.05	88.21	86.62	86.19	86.14	82.83	84.56	84.89	85.73	84.8	82.52	79.97	79.13	80.35	81.3	83.74	84.23	84.37	83.53	82.46	79.7	80.28	81.34	81.8	81.66	82.48	84.47	83.64	80.7	80.94	79.49
78.51	77.66	80.94	79.78	80.17	83.14	78.78	80.81	82.21	85.12	79.04	79.53	82.09	85.22	84.06	84.06	82.03	81.39	83.17	84.21	83.54	80.24	81.52	84.03	84.47	84.04	82.07	80.24	81.24	82.63	81.31	81.21	80.13	77.62	75.39	75.65	72.19	71.59	72.23	72.26	70.65	75.33	74.56	74.8	76.56	73.93	72.53	74.81	74.89	75.35
78.51	78.59	78.5	78.82	82.12	82.63	80.92	80.99	81.61	79.94	82.39	83.54	83.97	81.69	80.83	81.91	80.44	79.73	83.91	84.68	84.03	85.24	80.9	80.61	79.07	80.3	82.04	80.56	79.2	80.4	77.58	80.31	78.7	81.05	78.1	80.99	82.76	81.65	81.42	80.55	79.46	78.78	76.59	77.36	78.61	81.74	80.24	82.23	79.88	82.61
78.51	80.75	83.47	82.92	83.93	81.95	82.84	84.06	83.25	84.35	86.13	86.74	86.58	86.44	86.73	87.67	85.12	88.57	86.73	84.34	85.11	84.33	88.3	87.95	84.56	83.03	84.26	85.21	87.87	85.56	84.39	82.8	83.16	80.97	80.55	81.2	82.02	79.94	80.19	82.9	83.02	80.28	79.61	78.05	79.39	80.24	80.62	79.14	81.63	83.88
78.51	78.36	79.78	80.33	79.44	80.15	79.45	78.8	74.79	72.4	71.41	71.82	70.26	71.27	72.83	76.09	79.13	79.98	79.57	80.47	82.96	83.09	86.85	87.11	87.3	87.38	82.77	82.77	84.91	85.17	88.4	86.33	83.52	85.65	85.67	84.17	85.53	84.88	82.56	85.29	86.3	86.74	84.38	83.71	83.23	84.81	84.13	83.55	80.76	84.13
78.51	77.14	78.05	76.35	75.51	78.29	80.32	80.59	80.18	84.95	80.99	81.78	82.75	82.08	80.72	80.54	84.2	80.14	80.68	83.79	84.83	81.9	82.95	82.29	83.72	82.35	80.78	79.95	77.94	78.55	80.05	78.59	76.23	75.18	77.19	75.93	74.92	74.33	75.01	71.97	76.17	76.65	73.63	76.08	75.04	74.29	75.68	76.57	74.54	74.51
78.51	80.66	78.89	79.08	79.02	79.07	81.53	81.26	80.07	79.23	76.96	79.43	78.87	81.99	79.04	79.07	80.15	79.12	78.6	79.16	79.18	77.76	76.23	79.71	81.4	83.97	81.4	78.62	80.15	81.19	81.22	80.51	77.78	79.87	79.62	78.24	77.73	77.4	77.79	77.77	79.22	77.68	81.1	82.31	83.25	83.54	83.11	78.55	79.44	81.27
78.51	80.03	79.09	80.12	77.27	75.23	74.45	77.47	80.29	81.37	80.55	80.76	83.26	81.74	82.17	80.8	79.27	81.07	80.85	79.25	77.31	72.22	75.99	79.62	77.62	77.11	77.42	77.18	80.7	81.38	82.08	81.22	81.4	81.55	80.29	80.34	79.54	79.48	77.89	77.15	73.1	76.35	78.76	75.29	74.32	74.63	75.88	78.33	76.91	79.37
78.51	78.38	77.18	81.17	76.94	76.43	77.19	75.86	77.32	75.46	75.86	78.82	76.42	75.92	76.95	74.51	75.2	72.65	74.1	75.13	72.81	72.24	74.18	73.04	74.35	74.27	75.57	73.34	73.75	75.94	75.28	74.81	72.96	71.27	69.51	69.44	69.07	69.03	69.14	69.28	71.26	72.26	68.23	69.81	67.65	69.68	70.71	70.87	72.31	72.28
[truncated: 1,350 more columns]
