# Supplementary material for: Constructing custom thermodynamics using deep learning
Source: Nat Comput Sci. 2023 Dec 29;4(1):66–85. doi: 10.1038/s43588-023-00581-5 (PMC10808076; doi:10.1038/s43588-023-00581-5)
Supplement: Supplementary file 8 — Source data for trajectory plots. [file 43588_2023_581_MOESM8_ESM.xlsx]

## Sheet: I_data_figA1
0	1	2	3	4	5	6	7	8	9	10	11	12	13	14	15
1.32706e-29	2.60227e-26	2.09785e-23	6.95275e-21	9.47327e-19	5.30645e-17	1.22199e-15	1.15689e-14	4.50275e-14	7.20483e-14	4.73947e-14	1.28173e-14	1.42503e-15	6.51344e-17	1.22394e-18	9.45511e-21
1.58085e-26	3.09993e-23	2.49904e-20	8.28241e-18	1.1285e-15	6.32126e-14	1.45569e-12	1.37814e-11	5.36387e-11	8.58269e-11	5.64585e-11	1.52685e-11	1.69755e-12	7.75909e-14	1.458e-15	1.12633e-17
7.74195e-24	1.51814e-20	1.22387e-17	4.05618e-15	5.52663e-13	3.09574e-11	7.129e-10	6.74921e-09	2.62687e-08	4.20324e-08	2.76497e-08	7.4775e-09	8.31349e-10	3.79989e-11	7.14034e-13	5.51604e-15
1.55873e-21	3.05656e-18	2.46408e-15	8.16654e-13	1.11271e-10	6.23283e-09	1.43532e-07	1.35886e-06	5.28883e-06	8.46262e-06	5.56687e-06	1.50549e-06	1.6738e-07	7.65054e-09	1.43761e-10	1.11058e-12
1.29019e-19	2.52996e-16	2.03956e-13	6.75958e-11	9.21007e-09	5.15901e-07	1.18804e-05	0.000112475	0.000437765	0.000700465	0.000460779	0.000124612	1.38543e-05	6.33247e-07	1.18993e-08	9.19241e-11
4.3903e-18	8.60907e-15	6.94031e-12	2.30018e-09	3.13404e-07	1.75553e-05	0.000404271	0.00382734	0.0148964	0.0238357	0.0156796	0.00424034	0.000471441	2.15484e-05	4.04914e-07	3.12803e-09
6.14181e-17	1.20437e-13	9.70914e-11	3.21783e-08	4.38437e-06	0.00024559	0.00565555	0.0535426	0.208394	0.33345	0.219349	0.0593203	0.00659523	0.000301451	5.66455e-06	4.37596e-08
3.53231e-16	6.92662e-13	5.58398e-10	1.85066e-07	2.52156e-05	0.00141245	0.0325265	0.307937	1.19853	1.91776	1.26153	0.341166	0.0379309	0.00173372	3.25783e-05	2.51673e-07
8.35185e-16	1.63774e-12	1.32028e-09	4.37572e-07	5.96201e-05	0.00333962	0.0769061	0.728091	2.83381	4.53436	2.98279	0.806657	0.0896842	0.00409924	7.70285e-05	5.95059e-07
8.11832e-16	1.59195e-12	1.28337e-09	4.25337e-07	5.79531e-05	0.00324624	0.0747558	0.707733	2.75457	4.40758	2.89939	0.784102	0.0871765	0.00398462	7.48747e-05	5.7842e-07
3.24422e-16	6.36169e-13	5.12855e-10	1.69972e-07	2.31591e-05	0.00129725	0.0298737	0.282822	1.10078	1.76134	1.15864	0.313341	0.0348372	0.00159232	2.99212e-05	2.31147e-07
5.32985e-17	1.04515e-13	8.42557e-11	2.79243e-08	3.80474e-06	0.000213122	0.00490787	0.0464642	0.180844	0.289367	0.190351	0.051478	0.00572333	0.000261599	4.91568e-06	3.79745e-08
3.59981e-18	7.05898e-15	5.69068e-12	1.88602e-09	2.56975e-07	1.43944e-05	0.000331481	0.00313822	0.0122143	0.019544	0.0128564	0.00347685	0.000386557	1.76686e-05	3.32008e-07	2.56482e-09
9.99553e-20	1.96005e-16	1.58012e-13	5.23688e-11	7.13536e-09	3.99687e-07	9.20416e-06	8.71382e-05	0.000339152	0.000542675	0.000356981	9.65411e-05	1.07334e-05	4.90599e-07	9.2188e-09	7.12168e-11
1.14102e-21	2.23745e-18	1.80375e-15	5.97804e-13	8.14521e-11	4.56253e-09	1.05068e-07	9.94706e-07	3.87151e-06	6.19477e-06	4.07504e-06	1.10204e-06	1.22525e-07	5.60032e-09	1.05235e-10	8.12959e-13
5.35474e-24	1.05003e-20	8.46491e-18	2.80547e-15	3.82251e-13	2.14118e-11	4.93079e-10	4.66811e-09	1.81688e-08	2.90718e-08	1.9124e-08	5.17183e-09	5.75005e-10	2.6282e-11	4.93863e-13	3.81518e-15

## Sheet: I_data_figA2
0	1	2	3	4	5	6	7	8	9	10	11	12	13	14	15
0.00519798	0.00319058	-0.00283159	-0.0202282	-0.0100164	0.0122874	-0.00172319	-0.0275713	0.010791	0.00665796	-0.0130889	-0.000654815	0.0170365	-0.0138028	-0.0106491	-0.00959783
-0.00239145	-0.00343621	-0.00657049	-0.0195014	-0.00652126	0.0104638	0.00332839	-0.0163402	0.00113801	0.00483361	-0.0155667	0.00117318	0.0101164	-0.0122528	-0.00673668	-0.00489797
-0.0251597	-0.0233166	-0.0177872	-0.0173212	0.00396413	0.00499272	0.0184831	0.0173531	-0.027821	-0.000639456	-0.023	0.00665717	-0.0106437	-0.00760287	0.00500049	0.00920161
-0.00620779	-0.00517015	-0.00205723	0.0188197	-0.00688957	-0.0159896	-0.0203728	0.0290358	-0.00853506	-0.00541316	-0.00813806	-0.0146599	0.00690821	0.000460912	-0.0240984	-0.0322849
-0.0317072	-0.0238033	-9.17436e-05	0.0121686	0.0104546	-0.0075417	0.0315071	-0.00250735	0.0183106	0.0208177	0.0280239	-0.00428048	-0.0226372	-0.0114214	-0.0119029	-0.0120635
0.0125228	0.00781469	-0.00630956	-0.0145602	0.00498549	0.0128968	0.0249887	0.0355266	0.106609	0.144587	0.0819838	0.0534738	0.00558438	0.0088576	-0.0113727	-0.0181162
0.00160769	0.00220797	0.00400882	0.0148036	0.018311	0.0286701	0.0220655	0.169955	0.454021	0.628658	0.434948	0.196731	0.0369591	0.0115195	0.0150324	0.0162033
0.0242727	0.0207459	0.0101656	0.0128502	0.0114615	0.0220885	0.112699	0.5231	1.35513	1.89737	1.37805	0.569123	0.150245	0.0208557	0.00328947	-0.00256593
-0.0161317	-0.0123757	-0.00110776	0.010229	0.00886662	0.0326824	0.251421	0.968499	2.55331	3.64523	2.6523	1.02748	0.247608	0.0316404	-0.00318503	-0.0147935
-0.00166637	0.00157906	0.0113154	0.00658223	0.00486449	0.0488942	0.220133	1.0018	2.64068	3.8245	2.72413	1.06615	0.27828	0.0418113	0.00857471	-0.00250416
0.000252165	-0.000159583	-0.00139483	0.019272	0.0317818	0.0206964	0.104121	0.524591	1.40377	1.99819	1.41685	0.577733	0.16585	0.0160484	0.0126613	0.0115322
0.0250843	0.0178862	-0.00370837	-0.00623595	0.0228725	-0.00109364	0.017209	0.158538	0.399573	0.591755	0.445588	0.160101	0.0498095	0.00548208	0.000617476	-0.00100406
-0.0124199	-0.0157218	-0.0256273	0.00494113	0.0120828	0.0102641	0.0254373	0.0238064	0.0937428	0.122016	0.1023	0.0242838	0.00206985	0.0122343	-0.00400617	-0.00941967
-0.0120214	-0.00893932	0.000307039	0.00349479	0.00429708	-0.00495773	-0.00238803	-0.00472893	0.00534205	-0.0134887	0.0126541	-0.00169873	-0.0181229	0.000137527	-0.0045678	-0.00613624
0.00956618	-0.000608679	-0.0311333	-0.00874916	-0.0220581	0.0124823	-0.0138619	0.00152971	0.014043	0.0126365	0.00908122	-0.0258705	0.00783405	-0.00939056	-0.0233567	-0.0280121
0.0167621	0.0021682	-0.0416134	-0.0128305	-0.0308431	0.0182956	-0.0176866	0.00361592	0.0169433	0.0213449	0.00789024	-0.0339278	0.0164864	-0.0125666	-0.0296197	-0.035304

## Sheet: I_data_figA3
0	1	2	3	4	5	6	7	8	9	10	11	12	13	14	15
0.0147959	0.0137801	0.0107325	-0.0425137	-0.0235795	0.00262874	-0.0248717	-0.0295023	-0.0332568	-0.0327272	-0.0107156	0.00501198	0.00953339	0.0410288	0.064899	0.0728557
0.00438927	0.00405764	0.00306276	-0.0358762	-0.0146359	0.00223737	-0.0185378	-0.0166658	-0.0124846	-0.0104599	-0.00115062	0.00696672	0.0109467	0.0320608	0.0487756	0.0543472
-0.0268307	-0.0251097	-0.0199465	-0.0159634	0.0121946	0.00106326	0.000463988	0.0218437	0.0498322	0.056342	0.0275444	0.012831	0.0151864	0.00515685	0.000405509	-0.00117827
-0.0210276	-0.0147476	0.00409245	0.00780244	0.0149902	0.014489	0.0370825	0.0670425	0.0896371	0.132261	0.118764	0.0731077	0.0571628	0.0239147	-0.000295908	-0.00836612
0.0121882	0.0142416	0.0204017	0.0265285	0.014904	0.056157	0.0642698	0.156827	0.251149	0.29621	0.235768	0.168714	0.113216	0.0435319	0.00203119	-0.0118024
-0.00134663	0.0127741	0.0551363	0.0260216	0.0478914	0.0919026	0.186893	0.300594	0.488902	0.552163	0.494332	0.339338	0.169845	0.0813913	0.0371003	0.0223367
0.0283031	0.0339487	0.0508856	0.0362977	0.086768	0.177637	0.328963	0.557792	0.775072	0.862195	0.738897	0.565048	0.300658	0.131993	0.0674332	0.0459131
0.00925911	0.0144367	0.0299697	0.0656502	0.129259	0.200674	0.458859	0.777394	1.10543	1.21353	1.06892	0.777669	0.463036	0.22857	0.106519	0.0658353
0.00832747	0.0137695	0.0300957	0.0838465	0.121228	0.242779	0.540271	0.89509	1.24422	1.43001	1.27532	0.925529	0.58531	0.292596	0.112164	0.0520194
0.00435791	0.0124684	0.0368	0.0500641	0.109881	0.236015	0.541411	0.894898	1.25331	1.4202	1.26183	0.90699	0.556507	0.286037	0.134949	0.0845864
0.00736133	0.00523488	-0.00114447	0.0326046	0.0894299	0.213713	0.43607	0.731996	1.03108	1.1515	1.02879	0.765844	0.440207	0.223595	0.100138	0.0589861
-0.0167919	-0.0171098	-0.0180637	-0.00116912	0.0595404	0.155873	0.303795	0.499059	0.671484	0.779654	0.708139	0.501428	0.308648	0.157055	0.0975938	0.0777733
-0.0677847	-0.0514406	-0.00240817	-0.0136032	0.0228043	0.0873817	0.149088	0.253795	0.380542	0.4184	0.381812	0.297733	0.172158	0.0696854	0.0412341	0.0317503
-0.0466978	-0.0417931	-0.0270792	-0.00185806	0.0217053	0.0174182	0.076837	0.13176	0.206449	0.21373	0.177451	0.126384	0.0904636	0.0236618	0.0275544	0.028852
-0.0389344	-0.0269555	0.0089814	-0.0148677	-0.0178316	0.0119705	0.0622397	0.105772	0.127365	0.103207	0.0628281	0.085062	0.0496974	-0.0106141	0.00226849	0.00656268
-0.0363466	-0.0220096	0.0210016	-0.0192043	-0.0310106	0.0101547	0.0573739	0.0971096	0.101004	0.0663666	0.0246206	0.0712878	0.0361087	-0.0220394	-0.00616017	-0.000867092

## Sheet: I_data_figA4
0	1	2	3	4	5	6	7	8	9	10	11	12	13	14	15
0.00397756	-0.000102405	-0.0123423	0.0624765	0.0313568	0.0500884	0.0540483	0.0223178	0.0590914	0.0670639	0.116084	0.152745	0.108482	0.116731	0.0606802	0.0419966
0.000464835	1.36826e-05	-0.00133977	0.0574254	0.0318436	0.0522437	0.0572882	0.0360387	0.0761751	0.082211	0.126514	0.148632	0.114754	0.116878	0.0758384	0.0621587
-0.0100733	0.000361945	0.0316678	0.0422718	0.0333042	0.0587098	0.0670077	0.0772015	0.127426	0.127653	0.157804	0.136294	0.133569	0.117318	0.121313	0.122645
0.0186208	0.0201847	0.0248764	0.0278542	0.0449682	0.0749172	0.11826	0.141043	0.16969	0.213497	0.212019	0.171131	0.158361	0.13293	0.0989054	0.0875639
0.0409452	0.0427481	0.0481569	0.0639769	0.0883532	0.117736	0.176473	0.222048	0.242094	0.257026	0.255605	0.208873	0.165171	0.153812	0.133494	0.126721
0.0107962	0.0185607	0.0418541	0.0639132	0.108277	0.13997	0.236504	0.284582	0.323657	0.31	0.300218	0.257567	0.222979	0.193629	0.188079	0.186229
0.0819595	0.0752023	0.0549306	0.0768952	0.137821	0.191639	0.253685	0.303244	0.342056	0.365841	0.361154	0.322897	0.281572	0.241402	0.217865	0.210019
0.0722935	0.0728757	0.0746224	0.116423	0.189283	0.224049	0.287959	0.342773	0.395724	0.420544	0.420078	0.358174	0.338143	0.30224	0.256432	0.241163
0.0595418	0.0637704	0.0764562	0.107045	0.177591	0.237275	0.321638	0.374301	0.44127	0.424829	0.414819	0.327629	0.330202	0.299541	0.262411	0.250034
0.0436507	0.0539511	0.0848521	0.104323	0.16418	0.23806	0.301229	0.366414	0.429227	0.41543	0.413185	0.367316	0.346738	0.290574	0.25202	0.239168
0.0544903	0.0608462	0.0799141	0.104003	0.156184	0.186558	0.268606	0.348488	0.370692	0.380772	0.389854	0.341514	0.298354	0.249331	0.209479	0.196195
0.0504513	0.0565801	0.0749666	0.100599	0.142201	0.161569	0.226224	0.266532	0.303269	0.337725	0.324129	0.290469	0.24671	0.227513	0.16424	0.143149
0.0377553	0.0424651	0.0565948	0.0811949	0.0884072	0.144325	0.172317	0.210585	0.241232	0.26583	0.256739	0.22998	0.178761	0.160943	0.156932	0.155595
0.0233958	0.0291632	0.0464655	0.0585241	0.0758077	0.10958	0.146076	0.173579	0.206229	0.210869	0.202602	0.18185	0.132732	0.121147	0.110757	0.107293
0.0273885	0.027229	0.0267508	0.0363881	0.0702422	0.0950959	0.141899	0.165133	0.194035	0.18826	0.193039	0.153412	0.124501	0.10848	0.0678972	0.0543695
0.0287194	0.0265843	0.0201792	0.0290095	0.0683871	0.0902679	0.140506	0.162317	0.18997	0.180723	0.189852	0.143932	0.121758	0.104258	0.0536106	0.0367281

## Sheet: I_data_figA5
0	1	2	3	4	5	6	7	8	9	10	11	12	13	14	15
0.034516	0.031266	0.021516	0.00362489	0.0168436	0.0124996	0.0585783	0.104601	0.07026	0.0336021	0.0342191	0.0940916	0.0970325	0.124385	0.141423	0.147103
0.0364709	0.0330267	0.0226943	0.00379236	0.0165666	0.0187134	0.0580773	0.0927935	0.0647494	0.0356506	0.0406961	0.0899093	0.100502	0.121521	0.13576	0.140506
0.0423355	0.0383089	0.0262289	0.00429477	0.0157354	0.0373546	0.0565743	0.0573713	0.0482174	0.041796	0.060127	0.0773624	0.110911	0.112929	0.11877	0.120716
0.0145165	0.0175297	0.026569	0.0318731	0.0172335	0.0402724	0.0801809	0.0770947	0.0932725	0.0664935	0.0637836	0.0789989	0.102456	0.102143	0.0943954	0.0918129
0.0351258	0.0397059	0.0534463	0.0451312	0.038749	0.0545293	0.0713049	0.0626112	0.0679249	0.0753858	0.0804254	0.0864864	0.111279	0.115006	0.099135	0.0938447
0.0224263	0.0349077	0.0723519	0.0606869	0.0752983	0.0954792	0.088232	0.0812216	0.0699347	0.0733155	0.0713798	0.103116	0.116178	0.0929574	0.0665417	0.0577365
0.0407043	0.0508278	0.0811983	0.0611865	0.0751116	0.0786199	0.0541616	0.083155	0.0915171	0.0995072	0.0825776	0.0965157	0.129091	0.0973689	0.0861292	0.0823827
0.0495823	0.052639	0.0618088	0.0502382	0.0746413	0.0750658	0.0454463	0.0577878	0.0826564	0.0797553	0.0638976	0.0896627	0.110573	0.0930256	0.129573	0.141755
0.0589248	0.0523518	0.0326328	0.0664017	0.0527159	0.0699544	0.073876	0.082929	0.0922282	0.0859836	0.0914872	0.0835051	0.116139	0.11463	0.131247	0.136786
0.0591513	0.0581132	0.0549989	0.0720804	0.0799808	0.0724694	0.0694375	0.0642252	0.0920613	0.100373	0.109369	0.102853	0.125714	0.117005	0.125763	0.128682
0.0727717	0.0693288	0.0590001	0.0792694	0.0637419	0.0641852	0.0795724	0.0635497	0.101269	0.089513	0.116365	0.0978709	0.108131	0.114169	0.106355	0.103751
0.0422357	0.0563524	0.0987026	0.0856794	0.0720424	0.0653259	0.0723119	0.0869106	0.0819526	0.0873212	0.0913285	0.0895382	0.0938083	0.104835	0.106693	0.107313
0.0953765	0.0898858	0.0734134	0.0815826	0.0502242	0.0575068	0.0572947	0.0783612	0.0849946	0.0853131	0.0602167	0.0866638	0.0758359	0.0677312	0.0757094	0.0783688
0.04184	0.0426911	0.0452443	0.0561933	0.0675602	0.0653473	0.0640591	0.0583813	0.0703609	0.0876866	0.0819897	0.0871357	0.0713044	0.105558	0.0666923	0.0537372
0.0319173	0.0373315	0.0535741	0.0767128	0.0374367	0.0388839	0.0634974	0.045125	0.0454352	0.0856832	0.0986813	0.0749461	0.0675777	0.0610076	0.0916996	0.10193
0.0286097	0.035545	0.0563508	0.0835527	0.0273956	0.0300628	0.0633101	0.0407062	0.0371267	0.0850155	0.104245	0.0708828	0.0663355	0.0461577	0.100035	0.117995

## Sheet: I_data_figA6
0	1	2	3	4	5	6	7	8	9	10	11	12	13	14	15
0.0397703	0.0376181	0.0311614	0.0019544	-0.0131432	0.0134744	0.0204446	0.007922	0.0165747	0.0404404	0.000151257	0.00102471	0.0026928	0.00817513	-0.0263879	-0.0379089
0.0469596	0.043655	0.0337413	0.00768788	-0.0120765	0.00326538	0.016252	0.00349843	0.0174732	0.040993	0.00718451	0.00560557	7.17401e-05	0.00828747	-0.0178545	-0.0265684
0.0685274	0.0617658	0.041481	0.0248883	-0.00887642	-0.0273617	0.0036743	-0.00977228	0.0201685	0.042651	0.0282843	0.0193482	-0.00779143	0.00862451	0.0077458	0.00745289
0.0558006	0.0448536	0.0120128	0.00956047	-0.00231088	0.00861707	-0.023465	-0.00412675	-0.00502466	0.00067623	-0.0149284	-0.0206377	0.0249021	0.0100716	0.0038192	0.00173507
0.0244524	0.0238556	0.022065	0.0217273	0.00321559	0.0215389	-0.000489457	-0.00563124	0.0243833	0.00918084	0.00737997	-0.0481081	0.00976818	0.00650698	-0.0157261	-0.0231371
0.0453429	0.0446671	0.0426397	0.0540355	0.00609909	0.0185862	0.013889	0.00885672	0.0357732	0.0259294	-0.00818393	-0.0236232	0.00422892	0.00402401	0.0138062	0.0170669
0.051082	0.0430257	0.0188568	0.0265725	0.015692	0.00560082	-0.000260448	-0.0294004	0.0107798	0.0163428	0.0122038	0.000445792	0.0224409	-0.015866	0.0262423	0.0402784
0.014589	0.0175421	0.0264013	0.010331	0.021478	-0.00187703	-0.00924129	-0.00173421	0.00968293	-0.00411966	-0.00281631	-0.00281927	0.0056059	-0.00589657	-0.00551035	-0.00538161
-0.0163464	-0.012317	-0.000228828	-0.00887173	0.0397069	0.0073957	0.0215351	0.0150736	0.000141619	0.00922664	0.00536242	-0.00784863	0.00816834	-0.0108057	-0.0116893	-0.0119839
-0.0545184	-0.0428433	-0.00781786	-0.00132306	0.0571202	0.00498732	0.00619947	0.0239882	0.0274327	-0.00438338	0.0210445	-0.00330178	-0.03104	-0.00821035	-0.054178	-0.0695006
0.0169328	0.00650016	-0.0247977	0.0180918	0.0331885	-0.0093348	-0.013479	0.0247361	0.0275168	0.00304082	-0.00396107	-0.0121943	-0.0256583	-0.0338115	-0.0334197	-0.0332891
-0.00403671	0.00151338	0.0181637	-0.00453013	0.00963158	0.00389023	0.011743	0.0310835	0.0208201	0.00149026	0.0025739	-0.00598789	-0.0258451	-0.0467381	-0.0426907	-0.0413415
0.0204696	0.0110013	-0.0174037	-0.016551	0.0060503	0.0172424	0.00764171	0.0201134	0.0072523	0.0172451	0.00920388	-0.00510018	-0.0290321	-0.0524573	-0.0281436	-0.0200391
-0.0405826	-0.0326779	-0.00896378	0.00450019	0.00344701	0.027979	0.0226223	0.0177887	0.0301087	0.027935	0.0050928	-0.0123826	-0.0473082	-0.0325487	-0.0432655	-0.0468377
-0.0533362	-0.053195	-0.0527713	-0.0276913	-0.0481826	0.00328572	0.0243692	-0.00598872	-0.0200965	0.0145157	0.0250376	0.00273879	-0.0368816	-0.0405068	-0.0445163	-0.0458528
-0.0575874	-0.060034	-0.0673738	-0.0384218	-0.0653925	-0.00494538	0.0249515	-0.0139145	-0.0368316	0.0100426	0.0316859	0.00777926	-0.033406	-0.0431594	-0.0449332	-0.0455245

## Sheet: S_data_figA1
0	1	2	3	4	5	6	7	8	9	10	11	12	13	14	15
1.43126e-19	2.73561e-16	2.14957e-13	6.94397e-11	9.22201e-09	5.03504e-07	1.13016e-05	0.00010429	0.00039564	0.000617049	0.00039564	0.00010429	1.13016e-05	5.03504e-07	9.22201e-09	6.94397e-11
5.01045e-18	9.57663e-15	7.52505e-12	2.43089e-09	3.22837e-07	1.76263e-05	0.00039564	0.00365089	0.0138503	0.0216012	0.0138503	0.00365089	0.00039564	1.76263e-05	3.22837e-07	2.43089e-09
7.21099e-17	1.37826e-13	1.083e-10	3.49852e-08	4.64625e-06	0.000253676	0.00569401	0.0525433	0.199332	0.310883	0.199332	0.0525433	0.00569401	0.000253676	4.64625e-06	3.49852e-08
4.26653e-16	8.15475e-13	6.40777e-10	2.06997e-07	2.74904e-05	0.00150093	0.0336897	0.310883	1.17939	1.8394	1.17939	0.310883	0.0336897	0.00150093	2.74904e-05	2.06997e-07
1.03782e-15	1.98361e-12	1.55867e-09	5.03513e-07	6.68695e-05	0.00365095	0.0819491	0.756211	2.86882	4.47427	2.86882	0.756211	0.0819491	0.00365095	6.68695e-05	5.03513e-07
1.03875e-15	1.98539e-12	1.56006e-09	5.03964e-07	6.69294e-05	0.00365422	0.0820225	0.756888	2.87138	4.47828	2.87138	0.756888	0.0820225	0.00365422	6.69294e-05	5.03964e-07
4.47894e-16	8.56074e-13	6.72679e-10	2.17303e-07	2.88591e-05	0.00157565	0.035367	0.326361	1.2381	1.93098	1.2381	0.326361	0.035367	0.00157565	2.88591e-05	2.17303e-07
2.68125e-16	5.12476e-13	4.02689e-10	1.30085e-07	1.72761e-05	0.00094324	0.0211719	0.195371	0.741172	1.15595	0.741172	0.195371	0.0211719	0.00094324	1.72761e-05	1.30085e-07
7.48627e-16	1.43087e-12	1.12434e-09	3.63208e-07	4.82361e-05	0.0026336	0.0591138	0.545491	2.06941	3.2275	2.06941	0.545491	0.0591138	0.0026336	4.82361e-05	3.63208e-07
1.1599e-15	2.21696e-12	1.74203e-09	5.62745e-07	7.47359e-05	0.00408044	0.0915895	0.845171	3.2063	5.00062	3.2063	0.845171	0.0915895	0.00408044	7.47359e-05	5.62745e-07
7.43618e-16	1.4213e-12	1.11682e-09	3.60778e-07	4.79134e-05	0.00261598	0.0587183	0.541841	2.05557	3.20591	2.05557	0.541841	0.0587183	0.00261598	4.79134e-05	3.60778e-07
1.96015e-16	3.7465e-13	2.94389e-10	9.50997e-08	1.26298e-05	0.000689564	0.0154779	0.142828	0.54184	0.845067	0.54184	0.142828	0.0154779	0.000689564	1.26298e-05	9.50997e-08
2.12418e-17	4.06001e-14	3.19024e-11	1.03058e-08	1.36867e-06	7.47267e-05	0.00167731	0.0154779	0.0587181	0.0915782	0.0587181	0.0154779	0.00167731	7.47267e-05	1.36867e-06	1.03058e-08
9.46351e-19	1.80879e-15	1.4213e-12	4.59137e-10	6.09761e-08	3.32918e-06	7.47267e-05	0.000689564	0.00261598	0.00407994	0.00261598	0.000689564	7.47267e-05	3.32918e-06	6.09761e-08	4.59137e-10
1.7333e-20	3.31292e-17	2.6032e-14	8.40938e-12	1.11682e-09	6.09761e-08	1.36867e-06	1.26298e-05	4.79133e-05	7.47267e-05	4.79133e-05	1.26298e-05	1.36867e-06	6.09761e-08	1.11682e-09	8.40938e-12
1.30514e-22	2.49455e-19	1.96015e-16	6.33208e-14	8.40938e-12	4.59137e-10	1.03058e-08	9.50997e-08	3.60777e-07	5.62676e-07	3.60777e-07	9.50997e-08	1.03058e-08	4.59137e-10	8.40938e-12	6.33208e-14

## Sheet: S_data_figA2
0	1	2	3	4	5	6	7	8	9	10	11	12	13	14	15
-0.00042191	0.000165465	0.00192759	0.0101738	-0.0104399	-0.000279807	0.0114374	-0.00972193	-0.0809286	-0.053855	-0.06406	-0.0405407	-0.00186542	-0.00992729	0.06202	0.0860024
-0.00398862	-0.00357918	-0.00235087	0.0138434	-0.00555783	0.00477246	0.0198093	0.0352218	0.0395261	0.0898643	0.0459808	0.00845664	0.00847112	-0.00251382	0.0510904	0.0689585
-0.0146887	-0.0148131	-0.0151863	0.0248522	0.00908833	0.0199293	0.0449251	0.170053	0.40089	0.521022	0.376103	0.155449	0.0394807	0.0197266	0.0183018	0.0178269
-0.0239376	-0.00800379	0.0397977	0.0181779	0.0214519	0.0316176	0.1138	0.496455	1.22467	1.66551	1.24007	0.48956	0.125258	-0.00458708	0.00997619	0.0148306
0.0108206	0.00832192	0.000825803	-0.00784093	0.00345946	0.0476706	0.240288	0.947013	2.23346	3.02702	2.2386	0.955405	0.247854	0.0234995	-0.0217808	-0.0368743
0.000977988	-0.00236437	-0.0123914	0.0131845	0.00775832	0.0651052	0.239424	0.961218	2.27281	3.06241	2.25763	0.957511	0.250213	0.0364157	0.00207279	-0.00937485
-0.0165493	-0.0156044	-0.0127698	-0.00441949	0.0145597	0.0460477	0.160162	0.587455	1.40641	1.87229	1.37615	0.589074	0.140092	0.0391278	-0.00422092	-0.0186705
-0.0139734	-0.00376301	0.026868	0.0118935	-0.000965843	0.0366356	0.117565	0.441662	0.990231	1.30862	0.99181	0.415645	0.112172	0.00921899	0.00418572	0.00250797
1.17054e-05	0.00527349	0.0210589	-0.0111249	-5.27854e-05	0.0472332	0.183013	0.679841	1.43556	1.77942	1.4313	0.672254	0.190915	0.0469573	0.0162397	0.00600052
-0.00313571	-0.0105983	-0.0329862	-0.00754746	0.0318313	0.0743188	0.2595	0.899981	1.86723	2.29414	1.84321	0.873566	0.237975	0.0328086	-0.00348135	-0.015578
0.0117515	0.00763823	-0.00470153	0.000568446	0.0175359	0.0745422	0.191144	0.682149	1.54135	1.99948	1.52185	0.679143	0.180595	0.0235852	-0.0081042	-0.0186673
0.00749137	0.0105604	0.0197676	0.0103669	0.0328648	0.00707507	0.0902769	0.325717	0.705538	0.934478	0.718504	0.30054	0.0677939	0.0227183	-0.005346	-0.0147008
0.0163141	0.0142641	0.00811402	0.0117972	0.0106724	0.017218	0.0294948	0.0855833	0.19568	0.262342	0.204175	0.0766347	-0.00427254	-0.00717978	-0.0173571	-0.0207495
-0.0036233	-0.00473637	-0.00807559	0.00435781	0.0354697	0.0267393	0.00884876	0.0229188	0.0250302	0.0540161	0.0391373	0.0386619	0.00431373	0.00357051	-0.0281678	-0.0387472
0.0125998	-0.000678333	-0.0405128	-0.0295687	0.0164764	-0.00400609	-0.0399113	-0.0136411	-0.0102123	0.00025384	-0.00296127	-0.00793767	-0.0220895	-0.00550471	-0.0240146	-0.0301845
0.0180076	0.000674348	-0.0513253	-0.0408776	0.0101453	-0.0142546	-0.0561646	-0.0258277	-0.0219598	-0.0176669	-0.0169941	-0.0234709	-0.0308906	-0.00852978	-0.0226302	-0.0273303

## Sheet: S_data_figA3
0	1	2	3	4	5	6	7	8	9	10	11	12	13	14	15
-0.00604591	-0.00834575	-0.0152453	-0.0247782	0.0461308	0.0732756	0.123524	0.208982	0.2832	0.310023	0.26457	0.206619	0.186032	0.0797895	0.0041288	-0.0210914
-0.0164405	-0.0157035	-0.0134926	-0.0149197	0.0471701	0.0905475	0.162413	0.265454	0.347288	0.378702	0.334858	0.253851	0.202982	0.0964287	0.0178114	-0.00839434
-0.0476242	-0.0377768	-0.00823465	0.0146557	0.050288	0.142363	0.279078	0.434869	0.539554	0.584741	0.54572	0.395547	0.253832	0.146346	0.0588593	0.029697
-0.00695186	-0.00638465	-0.004683	0.0486761	0.0871814	0.169073	0.364645	0.560793	0.726223	0.805233	0.743315	0.566145	0.357237	0.177038	0.0718405	0.0367747
0.0220001	0.0196859	0.0127434	0.0661334	0.11931	0.234666	0.42142	0.670851	0.866507	0.950995	0.858903	0.662772	0.427552	0.231613	0.10144	0.0580492
-0.0207687	-0.011345	0.016926	0.0585801	0.114004	0.231247	0.438082	0.672044	0.841472	0.925036	0.816107	0.674791	0.449296	0.268455	0.114392	0.063037
-0.0178324	-0.0136136	-0.000957257	0.0631547	0.137973	0.232233	0.392053	0.636313	0.727328	0.755485	0.722129	0.59666	0.393953	0.227326	0.139673	0.110455
-0.0205715	-0.00569679	0.0389275	0.0783931	0.102431	0.225746	0.362088	0.501296	0.569102	0.588158	0.569368	0.490317	0.339851	0.193305	0.115018	0.0889227
0.0400298	0.0345587	0.0181452	0.057937	0.1082	0.190152	0.329553	0.442916	0.493734	0.490789	0.465433	0.425673	0.321521	0.190168	0.0993132	0.0690281
0.0408348	0.0383849	0.0310352	0.0649942	0.0967713	0.181993	0.259657	0.390764	0.416259	0.429444	0.433174	0.385181	0.31002	0.177394	0.0926525	0.0644052
0.0184235	0.0235991	0.0391258	0.0231575	0.0882323	0.170769	0.265009	0.325345	0.379047	0.406622	0.417797	0.351817	0.262628	0.15481	0.0879256	0.0656308
0.0279598	0.0261543	0.0207381	0.0359386	0.0698801	0.125029	0.234854	0.289831	0.33134	0.33559	0.315376	0.271803	0.167327	0.128709	0.107158	0.0999738
0.0574229	0.0518903	0.0352928	0.0557356	0.0708624	0.10029	0.16234	0.191354	0.237431	0.259217	0.247717	0.186653	0.112718	0.0775598	0.0479995	0.0381461
0.0367579	0.0358094	0.032964	0.0513466	0.0368418	0.0672031	0.0716228	0.123126	0.159132	0.168555	0.163289	0.115338	0.0599966	0.0442384	0.0419518	0.0411896
0.0234307	0.0235009	0.0237113	0.0352275	0.0132077	0.0317422	0.0424448	0.0567189	0.0873298	0.107278	0.07972	0.0335319	0.0164161	-0.0236609	-0.0139733	-0.0107441
0.0189883	0.019398	0.0206271	0.0298545	0.00532963	0.0199219	0.0327188	0.0345831	0.0633958	0.0868526	0.0518637	0.00626315	0.00188933	-0.046294	-0.032615	-0.0280553

## Sheet: S_data_figA4
0	1	2	3	4	5	6	7	8	9	10	11	12	13	14	15
0.00526661	0.00457537	0.00250164	0.0599751	0.143844	0.172568	0.224321	0.269357	0.33728	0.377563	0.34862	0.315924	0.273347	0.249127	0.239144	0.235817
-0.0126724	-0.00787918	0.00650053	0.0609251	0.136665	0.175266	0.229899	0.271135	0.33142	0.370686	0.348102	0.316002	0.269684	0.248713	0.230404	0.2243
-0.0664895	-0.0452428	0.0184972	0.0637751	0.115128	0.183361	0.246633	0.276471	0.313841	0.350056	0.346549	0.316237	0.258695	0.247472	0.204181	0.189751
-0.0155928	-0.00267456	0.0360803	0.0831402	0.126254	0.169784	0.237798	0.287427	0.336307	0.327294	0.314775	0.295978	0.252656	0.234255	0.177046	0.157976
-0.0238385	-0.00212596	0.0630116	0.0672725	0.114231	0.175984	0.245896	0.293735	0.296642	0.282419	0.316848	0.295313	0.260563	0.252686	0.201739	0.184757
-0.0155118	0.00077975	0.0496545	0.0717665	0.11753	0.179222	0.22802	0.26713	0.280806	0.280882	0.282005	0.277421	0.246862	0.237452	0.220841	0.215305
0.0347435	0.0357403	0.0387308	0.081344	0.147877	0.153137	0.238578	0.231568	0.252025	0.263348	0.252003	0.257086	0.235015	0.208476	0.205575	0.204607
0.0418309	0.0409183	0.0381805	0.0963383	0.113077	0.13246	0.184852	0.236283	0.204056	0.222378	0.222514	0.22027	0.211831	0.178085	0.170656	0.16818
0.0599886	0.0578382	0.0513867	0.0929631	0.105312	0.143086	0.165767	0.182428	0.18258	0.171972	0.190077	0.187244	0.184907	0.16309	0.194138	0.204488
0.0399462	0.0350663	0.0204265	0.055888	0.101588	0.137507	0.159419	0.16914	0.166891	0.168048	0.178991	0.159585	0.140947	0.145545	0.140501	0.13882
-0.0118235	0.0036293	0.0499878	0.0635422	0.105458	0.132388	0.141813	0.144019	0.162408	0.144761	0.179249	0.161234	0.136373	0.145515	0.14941	0.150708
-0.0268753	-0.00859535	0.0462444	0.0574618	0.0819094	0.0852032	0.12677	0.159546	0.158729	0.140888	0.14555	0.142627	0.134938	0.128697	0.133174	0.134666
-0.0120155	0.00899542	0.0720281	0.0626956	0.0588467	0.0928004	0.124877	0.154149	0.134458	0.139169	0.152996	0.14356	0.113273	0.0901618	0.0801813	0.0768544
-0.0173094	-0.0035392	0.0377715	0.0654466	0.0647859	0.0884901	0.122962	0.115258	0.111241	0.132983	0.11803	0.128691	0.113092	0.0595554	0.0559303	0.0547219
0.0271006	0.0289735	0.0345924	0.0723013	0.105562	0.068204	0.0875639	0.0737953	0.0876002	0.0922288	0.100138	0.118111	0.113046	0.0791831	0.0935051	0.0982791
0.0419039	0.0398111	0.0335328	0.0745862	0.119154	0.0614419	0.0757645	0.0599742	0.07972	0.0786441	0.0941741	0.114585	0.113031	0.0857257	0.10603	0.112798

[truncated: 24 more sheets: S_data_figA5, S_data_figA6, I_data_figB1, I_data_figB2, I_data_figB3, I_data_figB4, I_data_figB5, I_data_figB6, S_data_figB1, S_data_figB2, S_data_figB3, S_data_figB4, S_data_figB5, S_data_figB6, Z1_figC, Z2_figC, 1_figD, 2_figD, 3_figD, 4_figD …]
