# Supplementary material for: Constructing custom thermodynamics using deep learning
Source: Nat Comput Sci. 2023 Dec 29;4(1):66–85. doi: 10.1038/s43588-023-00581-5 (PMC10808076; doi:10.1038/s43588-023-00581-5)
Supplement: Supplementary file 9 — Source data for configuration and correlation plot. [file 43588_2023_581_MOESM9_ESM.xlsx]

## Sheet: I_X_minus
0	1	2	3	4	5	6	7	8	9	10	11	12	13	14	15
0	0	0	0	0	0	0	0	0	0	0	0	0	0	0	0
0	0	0	0	0	0	0	0	0	0	0	0	0	0	0	0
0	0	0	0	0	0	0	0	0	0	0	0	0	0	0	0
0	0	0	0	0	0	0	0	0	0	0	0	0	0	0	0
0	0	0	0	0	0	0	0	0	0	0	0	0	0	0	0
0	0	0	0	0	0	0	0	0	0	0	0	0	0	0	0
0	0	0	0	0	0	4	4	4	0	0	0	0	0	0	0
0	0	0	0	0	0	4	4	4	4	0	0	0	0	0	0
0	0	0	0	0	0	4	4	4	4	0	0	0	0	0	0
0	0	0	0	0	0	4	4	4	0	0	0	0	0	0	0
0	0	0	0	0	0	0	0	0	0	0	0	0	0	0	0
0	0	0	0	0	0	0	0	0	0	0	0	0	0	0	0
0	0	0	0	0	0	0	0	0	0	0	0	0	0	0	0
0	0	0	0	0	0	0	0	0	0	0	0	0	0	0	0
0	0	0	0	0	0	0	0	0	0	0	0	0	0	0	0
0	0	0	0	0	0	0	0	0	0	0	0	0	0	0	0

## Sheet: S_X_minus
0	1	2	3	4	5	6	7	8	9	10	11	12	13	14	15
0	0	0	0	0	0	0	0	0	0	0	0	0	0	0	0
0	0	0	0	0	0	0	0	0	0	0	0	0	0	0	0
0	0	0	0	0	0	0	0	0	0	0	0	0	0	0	0
0	0	0	0	0	0	0	0	0	0	0	0	0	0	0	0
0	0	0	0	0	0	0	0	0	0	0	0	0	0	0	0
0	0	0	0	0	0	0	0	0	0	0	0	0	0	0	0
0	0	0	0	0	0	0	0	0	0	0	0	0	0	0	0
0	0	0	0	0	0	0	0	0	4	0	0	0	0	0	0
0	0	0	0	0	0	0	0	4	4	4	0	0	0	0	0
0	0	0	0	0	0	0	4	4	4	4	4	0	0	0	0
0	0	0	0	0	0	0	0	4	4	4	0	0	0	0	0
0	0	0	0	0	0	0	0	0	4	0	0	0	0	0	0
0	0	0	0	0	0	0	0	0	0	0	0	0	0	0	0
0	0	0	0	0	0	0	0	0	0	0	0	0	0	0	0
0	0	0	0	0	0	0	0	0	0	0	0	0	0	0	0
0	0	0	0	0	0	0	0	0	0	0	0	0	0	0	0

## Sheet: I_X
0	1	2	3	4	5	6	7	8	9	10	11	12	13	14	15
0	0	0	0	0	0	0	0	0	0	0	0	0	0	0	0
0	0	0	0	0	0	0	0	0	0	0	0	0	0	0	0
0	0	0	0	0	0	0	0	0	0	0	0	0	0	0	0
0	0	0	0	0	0	0	0	0	0	0	0	0	0	0	0
0	0	0	0	0	0	0	0	0	0	0	0	0	0	0	0
0	0	0	0	0	0	0	0	0	0	0	0	0	0	0	0
0	0	0	0	0	0	4	4	4	4	0	0	0	0	0	0
0	0	0	0	0	0	4	4	4	4	0	0	0	0	0	0
0	0	0	0	0	0	4	4	4	4	0	0	0	0	0	0
0	0	0	0	0	0	4	4	4	4	0	0	0	0	0	0
0	0	0	0	0	0	0	0	0	0	0	0	0	0	0	0
0	0	0	0	0	0	0	0	0	0	0	0	0	0	0	0
0	0	0	0	0	0	0	0	0	0	0	0	0	0	0	0
0	0	0	0	0	0	0	0	0	0	0	0	0	0	0	0
0	0	0	0	0	0	0	0	0	0	0	0	0	0	0	0
0	0	0	0	0	0	0	0	0	0	0	0	0	0	0	0

## Sheet: S_X
0	1	2	3	4	5	6	7	8	9	10	11	12	13	14	15
0	0	0	0	0	0	0	0	0	0	0	0	0	0	0	0
0	0	0	0	0	0	0	0	0	0	0	0	0	0	0	0
0	0	0	0	0	0	0	0	0	0	0	0	0	0	0	0
0	0	0	0	0	0	0	0	0	0	0	0	0	0	0	0
0	0	0	0	0	0	0	0	0	0	0	0	0	0	0	0
0	0	0	0	0	0	0	0	0	0	0	0	0	0	0	0
0	0	0	0	0	0	0	0	0	0	0	0	0	0	0	0
0	0	0	0	0	0	0	0	4	4	4	0	0	0	0	0
0	0	0	0	0	0	0	4	4	4	4	4	0	0	0	0
0	0	0	0	0	0	0	4	4	4	4	4	0	0	0	0
0	0	0	0	0	0	0	4	4	4	4	4	0	0	0	0
0	0	0	0	0	0	0	0	4	4	4	0	0	0	0	0
0	0	0	0	0	0	0	0	0	0	0	0	0	0	0	0
0	0	0	0	0	0	0	0	0	0	0	0	0	0	0	0
0	0	0	0	0	0	0	0	0	0	0	0	0	0	0	0
0	0	0	0	0	0	0	0	0	0	0	0	0	0	0	0

## Sheet: I_X_add
0	1	2	3	4	5	6	7	8	9	10	11	12	13	14	15
0	0	0	0	0	0	0	0	0	0	0	0	0	0	0	0
0	0	0	0	0	0	0	0	0	0	0	0	0	0	0	0
0	0	0	0	0	0	0	0	0	0	0	0	0	0	0	0
0	0	0	0	0	0	0	0	0	4	0	0	0	0	0	0
0	0	0	0	0	0	0	0	4	4	4	0	0	0	0	0
0	0	0	0	0	0	0	4	4	4	4	0	0	0	0	0
0	0	0	0	0	0	4	4	4	4	4	0	0	0	0	0
0	0	0	0	0	0	4	4	4	4	4	0	0	0	0	0
0	0	0	0	0	0	4	4	4	4	4	0	0	0	0	0
0	0	0	0	0	0	4	4	4	4	4	0	0	0	0	0
0	0	0	0	0	0	0	4	4	4	4	0	0	0	0	0
0	0	0	0	0	0	0	0	0	0	0	0	0	0	0	0
0	0	0	0	0	0	0	0	0	0	0	0	0	0	0	0
0	0	0	0	0	0	0	0	0	0	0	0	0	0	0	0
0	0	0	0	0	0	0	0	0	0	0	0	0	0	0	0
0	0	0	0	0	0	0	0	0	0	0	0	0	0	0	0

## Sheet: S_X_add
0	1	2	3	4	5	6	7	8	9	10	11	12	13	14	15
0	0	0	0	0	0	0	0	0	0	0	0	0	0	0	0
0	0	0	0	0	0	0	0	0	0	0	0	0	0	0	0
0	0	0	0	0	0	0	0	0	0	0	0	0	0	0	0
0	0	0	0	0	0	0	0	0	0	0	0	0	0	0	0
0	0	0	0	0	0	0	0	0	0	0	0	0	0	0	0
0	0	0	0	0	0	0	0	0	0	0	0	0	0	0	0
0	0	0	0	0	0	0	0	0	0	0	0	0	0	0	0
0	0	0	0	0	0	0	0	4	4	4	0	0	0	0	0
0	0	0	0	0	0	0	4	4	4	4	4	0	0	0	0
0	0	0	0	0	0	0	4	4	4	4	4	0	0	0	0
0	0	0	0	0	0	0	4	4	4	4	4	0	0	0	0
0	0	0	0	0	0	0	0	4	4	4	0	0	0	0	0
0	0	0	0	0	0	0	0	0	0	0	0	0	0	0	0
0	0	4	0	0	0	0	0	0	0	0	0	0	0	0	0
0	0	0	0	0	0	0	0	0	0	0	0	0	0	0	0
0	0	0	0	0	0	0	0	0	0	0	0	0	0	0	0

## Sheet: Z3
0
6.41312
6.39639
6.38021
6.3626
6.33169
6.30219
6.2926
6.27679
6.27014
6.24683
6.20378
6.16669
6.1576
6.1352
6.11807
6.08748
6.05642
6.03794
6.01875
5.99469
5.96156
5.93931
5.89885
5.87129
5.85788
5.83065
5.81914
5.79109
5.76402
5.71766
5.68356
5.64759
5.60454
5.57527
5.53443
5.51216
5.48177
5.46091
5.43325
5.39967
5.3603
5.3282
5.30054
5.25392
5.22829
5.19823
5.17461
5.1309
5.10688
5.06653
5.03873
4.99368
4.97842
4.93669
4.8795
4.84479
4.81113
4.78275
4.75636
4.72208
4.71147
4.67333
4.6265
4.59779
4.56126
4.52548
4.47957
4.43968
4.41025
4.37407
4.33643
4.29364
4.25483
4.22636
4.18825
4.15158
4.11412
4.07091
4.04633
4.03449
3.99258
3.95815
3.93088
3.90522
3.87742
3.82152
3.78635
3.75943
3.73297
3.70886
3.67081
3.63933
3.60995
3.59527
3.55281
3.51361
3.50006
3.48686
3.47287
3.44158
3.40279
3.38257
3.36279
3.3329
3.30601
3.28633
3.24574
3.2196
3.20205
3.17317
3.14458
3.13592
3.11283
3.08436
3.07076
3.0375
3.01137
2.98254
2.96386
2.96748
2.94997
2.92462
2.89306
2.86848
2.84878
2.81205
2.78313
2.76127
2.74068
2.72727
2.71843
2.69934
2.66937
2.64233
2.62435
2.5919
2.57441
2.54224
2.50859
2.49247
2.47024
2.43253
2.41033
2.37185
2.35714
2.31762
2.30185
2.27736
2.25814
2.23114
2.20406
2.20057
2.15565
2.13911
2.11409
2.09642
2.07089
2.04802
2.04553
1.99642
1.99149
1.95909
1.93708
1.92437
1.91478
1.9023
1.88204
1.85955
1.86158
1.85054
1.83345
1.81566
1.79245
1.77426
1.76123
1.73998
1.73243
1.70844
1.69183
1.67872
1.65518
1.63169
1.63167
1.62384
1.6137
1.59483
1.58684
1.59224
1.57224
1.56109
1.54812
1.53901
1.55327
1.52608
1.5341
1.52161
1.51934
1.5081
1.50457
1.50176
1.49793
1.48177
1.44975
1.43469
1.41045
1.38894
1.37739
1.35857
1.32819
1.30803
1.28333
1.26021
1.25405
1.24739
1.22555
1.22051
1.21869
1.20111
1.17092
1.16959
1.14146
1.11169
1.10238
1.09612
1.0875
1.09089
1.07752
1.0812
1.08315
1.05968
1.06029
1.05978
1.04189
1.02802
1.00677
0.985945
0.973216
0.960158
0.938374
0.93656
0.915472
0.92103
0.898922
0.897761
0.897197
0.888117
0.888865
0.885052
0.882385
0.869637
0.859071
0.849305
0.842476
0.822974
0.803864
0.790573
0.776485
0.772772
0.757406
0.734869
0.712876
0.703077
0.694118
0.681253
0.663557
0.639053
0.627798
0.627126
0.627952
0.623668
0.620776
0.621016
0.625775
0.615322
0.604564
0.593948
0.599308
0.584637
0.58302
0.587447
0.581606
0.568902
0.537503
0.530638
0.521427
0.530818
0.540804
0.524095
0.525314
0.532689
0.537031
0.531025
0.533012
0.532642
0.513767
0.513328
0.50219
0.484196
0.471957
0.451613
0.442642
0.44633
0.438142
0.423225
0.420736
0.412286
0.403243
0.393302
0.391482
0.396719
0.389722
0.392188
0.402128
0.386009
0.391691
0.374922
0.36061
0.337379
0.322162
0.317692
0.314061
0.306348
0.29834
0.304539
0.299782
0.301597
0.30126
0.293242
0.305021
0.286203
0.276099
0.284344
0.273126
0.253272
0.261159
0.230799
0.22725
0.232081
0.228227
0.235197
0.229428
0.221645
0.241259
0.236654
0.241661
0.241727
0.250239
0.226311
0.246845
0.237333
0.223342
0.201282
0.199961
0.206188
0.200559
0.203826
0.20865
0.195175
0.195203
0.198941
0.193204
0.183894
0.172308
0.178059
0.174058
0.157301
0.157585
0.172355
0.176105
0.169548
0.16646
0.173316
0.169064
0.169755
0.164815
0.16551
0.153949
0.142961
0.130576
0.126407
0.1466
0.138838
0.146734
0.123631
0.117608
0.106252
0.0933776
0.0943022
0.0871533
0.0902037
0.0843627
0.0797092
0.0718366
0.0923668
0.0903836
0.0924006
0.0737455
0.0784006
0.081965
0.0867438
0.0789397
0.0837595
0.0707756
0.0620818
0.0706381
0.076847
0.0703754
0.0748094
0.0733389
0.067467
0.0668075
0.0528989
0.0550793
0.0645053
0.0505795
0.0530226
0.0397769
0.0256304
0.00426902
0.0090857
0.0139824
-0.00996864
-0.024779
-0.0348417
-0.0363565
-0.0349874
-0.0436779
-0.052122
-0.0481836
-0.0496579
-0.0520982
-0.0621773
-0.0717473
-0.0751146
-0.0732088
-0.0659362
-0.0676013
-0.0909564
-0.0849034
-0.0976787
-0.113061
-0.118853
-0.121185
-0.115382
-0.119661
-0.130567
-0.130918
-0.136199
-0.117704
-0.111438
-0.123821
-0.118849
-0.103593
-0.102526
-0.0933845
-0.109374
-0.115267
-0.112198
-0.116484
-0.113513
-0.117855
-0.103025
-0.101374
-0.0951106
-0.0946296
-0.0955165
-0.0929562
-0.0757384
-0.0670737
-0.0715288
-0.0779057
-0.083926
-0.0803678
-0.0739263
-0.0963143
-0.0944197
-0.0969287
-0.0898027
-0.0976478
-0.109634
-0.102723
-0.0862834
-0.0827216
-0.098404
-0.102768
-0.111396
-0.112032
-0.117814
-0.120651
-0.119455
-0.117738
-0.132808
-0.126154
-0.137881
-0.149114
-0.140084
-0.149816
-0.156694
-0.167458
-0.16415
-0.181286
-0.190512
-0.181912
-0.175281
-0.193067
-0.187719
-0.181445
-0.165421
-0.171069
-0.168988
-0.178984
-0.185482
-0.182147
-0.175791
-0.181121
-0.19001
-0.192405
-0.191442
-0.196023
-0.20769
-0.214267
-0.211438
-0.213804
-0.205111
-0.19837
-0.204601
-0.18982
-0.199657
-0.201592
-0.199979
-0.204726
-0.204934
-0.183483
-0.181467
-0.190602
-0.180289
-0.199936
-0.185616
-0.18136
-0.175693
-0.175291
-0.161952
-0.165985
-0.171934
-0.169986
-0.179064
-0.179521
-0.174829
-0.172837
-0.177992
-0.17475
-0.178749
-0.182459
-0.171893
-0.177206
-0.1783
-0.175965
-0.203004
-0.207006
-0.212077
-0.213436
-0.220618
-0.215392
-0.216487
-0.224522
-0.201555
-0.202972
-0.210829
-0.209162
-0.225675
-0.237434
-0.246926
-0.252409
-0.273532
-0.282288
-0.257376
-0.260592
-0.265903
-0.243893
-0.236153
-0.243342
-0.241322
-0.242546
-0.255944
-0.263017
-0.271796
-0.264852
-0.264609
-0.274582
-0.269972
-0.275374
-0.275029
-0.268987
-0.28001
-0.286855
-0.288392
-0.279647
-0.305096
-0.317055
-0.309734
-0.31033
-0.301899
-0.31065
-0.311978
-0.312942
-0.309313
-0.305549
-0.300221
-0.290479
-0.284206
-0.28312
-0.273235
-0.27717
-0.268331
-0.265232
-0.276926
-0.28454
-0.300752
-0.291334
-0.276665
-0.263061
-0.246299
-0.253053
-0.252745
-0.26233
-0.252451
-0.266024
-0.266004
-0.263376
-0.259487
-0.256029
-0.25363
-0.252847
-0.243729
-0.244026
-0.269378
-0.255891
-0.254243
-0.259926
-0.265632
-0.257718
-0.254088
-0.250473
-0.233301
-0.241271
-0.233915
-0.238859
-0.249388
-0.237516
-0.228501
-0.228227
-0.236812
-0.24139
-0.240451
-0.243486
-0.251171
-0.245811
-0.238972
-0.251857
-0.265792
-0.260543
-0.2547
-0.244568
-0.23383
-0.226901
-0.227979
-0.230911
-0.241105
-0.245304
-0.243895
-0.254017
-0.263591
-0.253105
-0.259198
-0.275156
-0.279381
-0.267891
-0.262468
-0.267157
-0.264226
-0.263343
-0.253331
-0.257267
-0.264304
-0.263338
-0.267504
-0.289102
-0.311017
-0.332818
-0.324481
-0.31457
-0.307623
-0.29421
-0.289031
-0.284719
-0.288376
-0.289706
-0.281425
-0.273347
-0.26858
-0.26619
-0.255462
-0.246017
-0.229475
-0.235115
-0.224938
-0.233401
-0.236558
-0.219365
-0.221099
-0.20668
-0.23178
-0.238141
-0.254976
-0.252042
-0.248344
-0.223228
-0.222239
-0.202501
-0.20385
-0.203037
-0.228982
-0.238713
-0.222575
-0.232265
-0.231798
-0.237708
-0.240343
-0.246351
-0.247672
-0.246511
-0.251414
-0.24877
-0.274188
-0.278822
-0.289202
-0.292876
-0.285065
-0.276637
-0.292089
-0.281423
-0.293674
-0.300567
-0.297593
-0.298
-0.281977
-0.273212
-0.285546
-0.286129
-0.274651
-0.297029
-0.304563
-0.321864
-0.328783
-0.323075
-0.316303
-0.329359
-0.3275
-0.349308
-0.349288
-0.354678
-0.344472
-0.347227
-0.353828
-0.342867
-0.317589
-0.30831
-0.302954
-0.314942
-0.317168
-0.311466
-0.301186
-0.307189
-0.31238
-0.318414
-0.31725
-0.314713
-0.326382
-0.345528
-0.33508
-0.32408
-0.324992
-0.315453
-0.327934
-0.327187
-0.334629
-0.347998
-0.325276
-0.323185
-0.324833
-0.32834
-0.333981
-0.342063
-0.320404
-0.322959
-0.310007
-0.295655
-0.301672
-0.315412
-0.328599
-0.337121
-0.325798
-0.340926
-0.338935
-0.332632
-0.340835
-0.338875
-0.346088
-0.334782
-0.329524
-0.327382
-0.340448
-0.345254
-0.348596
-0.331888
-0.316249
-0.318236
-0.327383
-0.334414
-0.337769
-0.337686
-0.335948
-0.332877
-0.33289
-0.347436
-0.360712
-0.367466
-0.371181
-0.364004
-0.370008
-0.376699
-0.379036
-0.380014
-0.382702
-0.386829
-0.381833
-0.355906
-0.369435
-0.361339
-0.360864
-0.367568
-0.370903
-0.370566
-0.332697
-0.333068
-0.339751
-0.364973
-0.372603
-0.374279
-0.369315
-0.376235
-0.398848
-0.399231
-0.400946
-0.399765
-0.402003
-0.405826
-0.387133
-0.392608
-0.39888
-0.394772
-0.393112
-0.371191
-0.366693
-0.367999
-0.378009
-0.384445
-0.374387
-0.381721
-0.396339
-0.399568
-0.395053
-0.389263
-0.398033
-0.402159
-0.418271
-0.424261
-0.416162
-0.401783
-0.401382
-0.389013
-0.381643
-0.373134
-0.362419
-0.380398
-0.385244
-0.399915
-0.401927
-0.392166
-0.391566
-0.401053
-0.396585
-0.391915
-0.391186
-0.403441
-0.399532
-0.401375
-0.402174
-0.410802
-0.415044
-0.399313
-0.381289
-0.378226
-0.395455
-0.387184
-0.377287
-0.379746
-0.387719
-0.376869
-0.370337
-0.350156
-0.340047
-0.352478
-0.351115
-0.353468
-0.360598
-0.362858
-0.369302
-0.383427
-0.375682
-0.393566
-0.387958
-0.370866
-0.378374
-0.364266
-0.373435
-0.381958
-0.3892
-0.400474
-0.401896
-0.400952
-0.413903
-0.396261
-0.402894
-0.382982
-0.387246
-0.378985
-0.380059
-0.385676
-0.370895
-0.370847
-0.364272
-0.362041
-0.352386
-0.347566
-0.359784
-0.342385
-0.33503
-0.335244
-0.336484
-0.342774
-0.359178
-0.346342
-0.362207
-0.350019
-0.350722
-0.356111
-0.379994
-0.386236
-0.381972
-0.381184
-0.381432
-0.380486
-0.377315
-0.368338
-0.354241
-0.378275
-0.375043
-0.376964
-0.389126
-0.384297
-0.391648
-0.399134
-0.394788
-0.393043
-0.39645
-0.398259
-0.394497
-0.382152
-0.37068
-0.360681
-0.364809
-0.362686
-0.372286
-0.375188
-0.375575
-0.385095
-0.398027
-0.403932
-0.416669
-0.415651
-0.392451
-0.378006
-0.365283
-0.372414
-0.376338
-0.353888
-0.357398
-0.364572
-0.351734
-0.36527
-0.350454
-0.339101
-0.348636
-0.3594
-0.351517
-0.369972
-0.363614
-0.376424
-0.376498
-0.390216
-0.381229
-0.380923
-0.371717
-0.353516
-0.354442
-0.356635
-0.366264
-0.367008
-0.363355
-0.364631
-0.356059
-0.375943
-0.381753
-0.403515
-0.403566
-0.413144
-0.413548
-0.415771
-0.424159
-0.436199
-0.437121
-0.445634
-0.449748
-0.440723
-0.44565
-0.431968
-0.432875
-0.432849
-0.437053
-0.414414
-0.414786
-0.422377
-0.442512
-0.443085
-0.465914
-0.461401
-0.459308
-0.454778
-0.454488
-0.460859
-0.458215
-0.469747
-0.482376
-0.456547
-0.460483
-0.448854
-0.452687
-0.461087
-0.447274
-0.442011
-0.427143
-0.434114
-0.432237
-0.418653
-0.405558
-0.413665
-0.410437
-0.403069
-0.404152
-0.402188
-0.401905
-0.391233
-0.398339
-0.398745
-0.413329
-0.406817
-0.40734
-0.389325
-0.377424
-0.383233
-0.3783
-0.394086
-0.405756
-0.389146
-0.389708
-0.410035
-0.425771
-0.406697
-0.397558
-0.383921
-0.379395
-0.379039
-0.37572
-0.399671
-0.370635
-0.37562
-0.385364
-0.379945
-0.387036
-0.374596
-0.372761
-0.366596
-0.356912
-0.337643
-0.35105
-0.348945
-0.361767
-0.374392
-0.376902
-0.365052
-0.373612
-0.359757
-0.360803
-0.369447
-0.36029
-0.353312
-0.356268
-0.371761
-0.367644
-0.362592
-0.370246
-0.364166
-0.366881
-0.36416
-0.349595
-0.363191
-0.352227
-0.361515
-0.351934
-0.34487
-0.343063
-0.343516
-0.346134
-0.337298
-0.338906
-0.330675
-0.336157
-0.348659
-0.337639
-0.321186
-0.335757
-0.332232
-0.328519
-0.315692
-0.317984
-0.300005
-0.290938
-0.290811
-0.292637
-0.296907
-0.292785
-0.29301
-0.307817
-0.302616
-0.305208
-0.308983
-0.304673
-0.308826
-0.298509
-0.296997
-0.291606
-0.310885
-0.298305
-0.294163
-0.285443
-0.291999
-0.314082
-0.316532
-0.325161
-0.308697
-0.293301
-0.290202
-0.298759
-0.320217
-0.325881
-0.314747
-0.312933
-0.294669
-0.288597
-0.293181
-0.290206
-0.28636
-0.308109
-0.311705
-0.32902
-0.3437
-0.351597
-0.359896
-0.368704
-0.391375
-0.384436
-0.389223
-0.380591
-0.384586
-0.390453
-0.374598
-0.383674
-0.384843
-0.4021
-0.426725
-0.435303
-0.434558
-0.429108
-0.428144
-0.439148
-0.431338
-0.418016
-0.415246
-0.425039
-0.427732
-0.425099
-0.412913
-0.412511
-0.423333
-0.405921
-0.39399
-0.387102
-0.389445
-0.391303
-0.381447
-0.394552
-0.393164
-0.385419
-0.379073
-0.38018
-0.381274
-0.390053
-0.380433
-0.388332
-0.393713
-0.393889
-0.399483
-0.389604
-0.381974
-0.388528
-0.419548
-0.421788
-0.424741
-0.420219
-0.428175
-0.436506
-0.436798
-0.442351
-0.449871
-0.458623
-0.457731
-0.452851
-0.454567
-0.442697
-0.446618
-0.461613
-0.467131
-0.464992
-0.482285
-0.490327
-0.507946
-0.512417
-0.528804
-0.538963
-0.519294
-0.514555
-0.524628
-0.51509
-0.507023
-0.498143
-0.484026
-0.481859
-0.480841
-0.464968
-0.491862
-0.47659
-0.461438
-0.459883
-0.474048
-0.472716
-0.475871
-0.479407
-0.467214
-0.464986
-0.469108
-0.446875
-0.432163
-0.416553
-0.428174
-0.420896
-0.428638
-0.437843
-0.425363
-0.416206
-0.415209
-0.433789
-0.415552
-0.411277
-0.422041
-0.436444
-0.447828
-0.453674
-0.450169
-0.441646
-0.434697
-0.42076
-0.432657
-0.423372
-0.439189
-0.429455
-0.4045
-0.407545
-0.39505
-0.38656
-0.37485
-0.381026
-0.384992
-0.390559
-0.374734
-0.36604
-0.371745
-0.376888
-0.373772
-0.366629
-0.374579
-0.388132
-0.38684
-0.371056
-0.371933
-0.37161
-0.389389
-0.394072
-0.388028
-0.39369
-0.404364
-0.409628
-0.414574
-0.409104
-0.410111
-0.419283
-0.415565
-0.408536
-0.38614
-0.400396
-0.395172
-0.380186
-0.37176
-0.3772
-0.363136
-0.364233
-0.348914
-0.354068
-0.351436
-0.3646
-0.364123
-0.37312
-0.373993
-0.378947
-0.376782
-0.378916
-0.388947
-0.40372
-0.427414
-0.419114
-0.432942
-0.442452
-0.435229
-0.419855
-0.410886
-0.403521
-0.402614
-0.406044
-0.408142
-0.414376
-0.418342
-0.431672
-0.432946
-0.429593
-0.42022
-0.417468
-0.411398
-0.404239
-0.416169
-0.406229
-0.393604
-0.388819
-0.384035
-0.370254
-0.368185
-0.363234
-0.353791
-0.365638
-0.36409
-0.35457
-0.3535
-0.350981
-0.341073
-0.335454
-0.354631
-0.334786
-0.33413
-0.367205
-0.358761
-0.346756
-0.344248
-0.341776
-0.347981
-0.348204
-0.354922
-0.359398
-0.359334
-0.340746
-0.34963
-0.330528
-0.33318
-0.323398
-0.328317
-0.327161
-0.341725
-0.332757
-0.33732
-0.346237
-0.361214
-0.374131
-0.365789
-0.356956
-0.349554
-0.341647
-0.319938
-0.331506
-0.334794
-0.331659
-0.333494
-0.333496
-0.323019
-0.33382
-0.336367
-0.360761
-0.35103
-0.362513
-0.360072
-0.346258
-0.364282
-0.364046
-0.379554
-0.377681
-0.373259
-0.366836
-0.363427
-0.357282
-0.348574
-0.344181
-0.353773
-0.350245
-0.336843
-0.350859
-0.346428
-0.345763
-0.356166
-0.34876
-0.360927
-0.348617
-0.347014
-0.359092
-0.351688
-0.350539
-0.355592
-0.362269
-0.337899
-0.342225
-0.351735
-0.344633
-0.347297
-0.350998
-0.348814
-0.354434
-0.345123
-0.329192
-0.319239
-0.307639
-0.29808
-0.310137
-0.314416
-0.295574
-0.313411
-0.332196
-0.333358
-0.332045
-0.343529
-0.3692
-0.361428
-0.356093
-0.363745
-0.354432
-0.338143
-0.332531
-0.326401
-0.327668
-0.318344
-0.320915
-0.293075
-0.292821
-0.304057
-0.318795
-0.308989
-0.307279
-0.337504
-0.329883
-0.320071
-0.318107
-0.318702
-0.296223
-0.31358
-0.299722
-0.292682
-0.291708
-0.275111
-0.280871
-0.284044
-0.283306
-0.297041
-0.304088
-0.312961
-0.328248
-0.327694
-0.343693
-0.35416
-0.346595
-0.335978
-0.342261
-0.347009
-0.33838
-0.339235
-0.334501
-0.318673
-0.321451
-0.328964
-0.330685
-0.341952
-0.342775
-0.337458
-0.334698
-0.336817
-0.338051
-0.320664
-0.318621
-0.316344
-0.307931
-0.296881
-0.269811
-0.298674
-0.298627
-0.309587
-0.309328
-0.327581
-0.319346
-0.309036
-0.321935
-0.311034
-0.325877
-0.305572
-0.326667
-0.312472
-0.30316
-0.287507
-0.278939
-0.282511
-0.286478
-0.289554
-0.290354
-0.27568
-0.270889
-0.267945
-0.292985
-0.291059
-0.287459
-0.293406
-0.295881
-0.308715
-0.310018
-0.303343
-0.304901
-0.334295
-0.311524
-0.308902
-0.31522
-0.333258
-0.331532
-0.326153
-0.34572
-0.336213
-0.334344
-0.343651
-0.357082
-0.365538
-0.360471
-0.356753
-0.361251
-0.354536
-0.357956
-0.351045
-0.366296
-0.369369
-0.358812
-0.347361
-0.354298
-0.384199
-0.384919
-0.383906
-0.385944
-0.387255
-0.388331
-0.384076
-0.392653
-0.400517
-0.400643
-0.409775
-0.40887
-0.400633
-0.383883
-0.396943
-0.396174
-0.394602
-0.416287
-0.413878
-0.417877
-0.411819
-0.419545
-0.406308
-0.394574
-0.397376
-0.401902
-0.395859
-0.385581
-0.394787
-0.384037
-0.390669
-0.399344
-0.410113
-0.405817
-0.402929
-0.419001
-0.441299
-0.446386
-0.431912
-0.415214
-0.415719
-0.418277
-0.427473
-0.431945
-0.414297
-0.415108
-0.40745
-0.391333
-0.401047
-0.401268
-0.4045
-0.398748
-0.38605
-0.389803
-0.387913
-0.37552
-0.387526
-0.407287
-0.403956
-0.406593
-0.39749
-0.415902
-0.408487
-0.400199
-0.402259
-0.395422
-0.398187
-0.395924
-0.3812
-0.378214
-0.378485
-0.387668
-0.401154
-0.395647
-0.3785
-0.381457
-0.367628
-0.349
-0.341547
-0.34578
-0.339898
-0.34048
-0.359078
-0.355466
-0.361502
-0.35813
-0.372459
-0.365017
-0.369285
-0.369687
-0.380967
-0.382384
-0.374639
-0.379786
-0.362409
-0.344091
-0.339296
-0.341461
-0.349707
-0.353534
-0.33511
-0.346371
-0.340267
-0.316293
-0.316286
-0.320701
-0.335707
-0.310965
-0.329352
-0.334722
-0.346988
-0.33991
-0.345099
-0.334942
-0.338894
-0.343812
-0.336773
-0.333895
-0.333313
-0.32468
-0.303926
-0.293175
-0.286895
-0.300393
-0.323011
-0.332783
-0.338214
-0.332106
-0.334681
-0.347357
-0.345681
-0.342393
-0.348008
-0.346132
-0.360858
-0.347342
-0.354887
-0.344794
-0.330541
-0.331559
-0.333965
-0.319973
-0.319836
-0.317454
-0.309038
-0.333057
-0.322831
-0.312738
-0.333181
-0.316999
-0.301194
-0.304499
-0.301008
-0.276306
-0.271688
-0.25459
-0.267207
-0.26901
-0.259832
-0.269055
-0.272735
-0.296158
-0.265414
-0.288928
-0.299257
-0.314207
-0.304094
-0.298342
-0.325265
-0.345606
-0.343976
-0.358058
-0.360372
-0.366705
-0.359278
-0.333085
-0.325805
-0.303148
-0.312193
-0.307372
-0.290884
-0.279202
-0.296678
-0.268896
-0.276807
-0.273995
-0.274614
-0.267943
-0.255205
-0.259884
-0.268279
-0.26348
-0.25458
-0.259872
-0.273185
-0.272452
-0.26144
-0.25972
-0.279538
-0.272397
-0.275336
-0.278923
-0.280673
-0.284174
-0.296141
-0.306606
-0.300636
-0.301753
-0.292712
-0.306763
-0.30064
-0.290192
-0.288561
-0.304559
-0.274907
-0.280211
-0.272895
-0.272999
-0.255737
-0.255691
-0.265802
-0.237821
-0.234419
-0.226145
-0.217321
-0.227745
-0.22106
-0.227828
-0.228156
-0.233377
-0.241103
-0.23218
-0.224165
-0.240945
-0.239764
-0.235053
-0.242769
-0.242359
-0.232027
-0.2264
-0.224157
-0.214841
-0.218627
-0.205638
-0.208343
-0.200819
-0.1979
-0.202216
-0.231697
-0.243753
-0.236793
-0.250258
-0.256167
-0.254792
-0.255558
-0.266807
-0.26691
-0.273343
-0.259542
-0.260625
-0.25143
-0.261546
-0.255917
-0.248937
-0.244298
-0.250763
-0.26007
-0.277453
-0.271664
-0.274413
-0.278269
-0.276994
-0.257064
-0.27128
-0.276868
-0.280555
-0.280195
-0.264631
-0.262766
-0.258306
-0.256631
-0.258756
-0.263494
-0.262697
-0.264062
-0.275529
-0.27773
-0.279806
-0.276555
-0.276999
-0.276208
-0.252042
-0.261649
-0.26892
-0.266696
-0.266744
-0.270071
-0.264491
-0.28721
-0.317871
-0.32441
-0.331091
-0.344444
-0.362198
-0.370279
-0.375677
-0.361953
-0.351382
-0.315611
-0.309987
-0.306288
-0.311489
-0.308639
-0.323146
-0.319638
-0.31571
-0.325583
-0.304788
-0.308221
-0.310444
-0.30547
-0.330739
-0.318316
-0.304224
-0.342426
-0.338246
-0.356682
-0.346959
-0.343539
-0.344958
-0.329047
-0.311145
-0.302395
-0.301149
-0.30854
-0.307136
-0.297267
-0.291202
-0.287873
-0.29812
-0.319137
-0.341389
-0.362868
-0.343564
-0.354771
-0.352792
-0.349001
-0.366519
-0.377239
-0.384524
-0.380863
-0.363798
-0.37191
-0.380506
-0.355698
-0.339767
-0.341453
-0.355459
-0.352518
-0.335727
-0.335057
-0.315379
-0.297096
-0.312195
-0.305492
-0.294364
-0.295495
-0.308367
-0.311312
-0.316621
-0.323106
-0.304109
-0.315325
-0.312448
-0.323086
-0.333403
-0.356394
-0.360565
-0.369212
-0.368063
-0.381955
-0.374216
-0.391764
-0.389193
-0.401379
-0.410026
-0.408668
-0.399103
-0.380265
-0.369614
-0.375248
-0.375521
-0.377419
-0.381871
-0.37602
-0.369595
-0.362383
[truncated: 658,331+ more rows]

## Sheet: IS_mean
0
14.9906
14.9857
14.9268
14.8719
14.784
14.6866
14.6105
14.5825
14.5206
14.3966
14.1897
14.0685
14.0021
13.8807
13.7773
13.6846
13.5479
13.4542
13.3137
13.1996
13.0396
12.9078
12.7737
12.6549
12.5861
12.4417
12.3379
12.2046
12.0715
11.9345
11.7882
11.6701
11.5261
11.3934
11.2914
11.217
11.0941
11.0115
10.9406
10.8533
10.7108
10.6009
10.5201
10.3703
10.2892
10.1971
10.0938
9.98019
9.91187
9.81058
9.7598
9.6526
9.60683
9.49556
9.37912
9.25617
9.17656
9.1207
9.01531
8.89193
8.82813
8.73593
8.64087
8.57967
8.47348
8.35109
8.25092
8.16341
8.07599
7.98693
7.91631
7.80314
7.7431
7.66401
7.60788
7.55494
7.49321
7.44782
7.40869
7.36291
7.29857
7.25427
7.19155
7.13534
7.09667
6.97759
6.93884
6.83343
6.79177
6.73182
6.68394
6.6193
6.57445
6.54959
6.48157
6.4212
6.40493
6.34718
6.34158
6.29697
6.23433
6.1505
6.09273
6.03721
6.00447
5.99263
5.94193
5.89502
5.85168
5.80754
5.76263
5.71396
5.65595
5.58946
5.55061
5.4886
5.44153
5.39079
5.35826
5.34077
5.32495
5.2781
5.23358
5.18376
5.15896
5.11153
5.09703
5.03498
4.98714
4.97108
4.9467
4.93245
4.90768
4.89116
4.86287
4.77166
4.7193
4.70278
4.62958
4.59323
4.55383
4.52475
4.48714
4.46015
4.44036
4.40615
4.38215
4.35339
4.3268
4.29624
4.26764
4.23859
4.22188
4.19232
4.14608
4.14481
4.10033
4.05188
4.03346
3.9915
3.96155
3.92273
3.92051
3.92573
3.92148
3.89693
3.85377
3.82012
3.80238
3.80461
3.81246
3.81048
3.81196
3.79048
3.75937
3.74614
3.71107
3.69769
3.69412
3.6429
3.61922
3.61455
3.59208
3.60835
3.5583
3.56532
3.56699
3.56152
3.54314
3.53488
3.48496
3.46442
3.46282
3.43973
3.41453
3.39886
3.35196
3.33462
3.2902
3.30762
3.29627
3.26427
3.22714
3.2334
3.22234
3.1824
3.17353
3.16631
3.14391
3.15838
3.13679
3.123
3.11423
3.11056
3.09634
3.09218
3.11083
3.07954
3.06169
3.07324
3.05834
3.03419
3.02579
3.00347
2.99312
2.98483
2.95052
2.93699
2.94252
2.91382
2.87371
2.86966
2.86378
2.86468
2.86839
2.85428
2.83276
2.81635
2.79514
2.80431
2.79567
2.77576
2.74804
2.74742
2.73813
2.72356
2.69821
2.69416
2.66089
2.63727
2.60416
2.57945
2.5576
2.56562
2.53168
2.51561
2.48515
2.48006
2.48589
2.48291
2.48959
2.46517
2.45244
2.43109
2.39476
2.38606
2.38254
2.37183
2.36534
2.37808
2.36641
2.34265
2.34553
2.35357
2.32717
2.32919
2.32461
2.30644
2.28106
2.28317
2.26805
2.21812
2.20248
2.18274
2.18217
2.16956
2.14802
2.15784
2.14994
2.1501
2.14378
2.11052
2.08392
2.10215
2.1234
2.1253
2.1323
2.11484
2.13875
2.14889
2.14935
2.14106
2.13898
2.13625
2.11982
2.09781
2.09573
2.10192
2.10954
2.10312
2.09515
2.07706
2.08025
2.06686
2.06268
2.04853
2.05044
2.0254
1.99434
1.98602
1.98681
1.98618
1.97096
1.95333
1.95867
1.91304
1.90468
1.88975
1.88688
1.89077
1.86506
1.86908
1.85241
1.8499
1.84351
1.84906
1.82896
1.81774
1.82239
1.83556
1.84186
1.84202
1.83806
1.8137
1.79477
1.80716
1.80577
1.81249
1.79448
1.7935
1.79906
1.78765
1.76419
1.73962
1.72275
1.71922
1.70146
1.69704
1.6736
1.68082
1.67451
1.67803
1.67486
1.66872
1.66913
1.67167
1.67117
1.65704
1.65837
1.6509
1.67272
1.66302
1.66904
1.65684
1.64688
1.62399
1.61815
1.60344
1.60651
1.62926
1.61353
1.61168
1.60982
1.61949
1.60489
1.61081
1.60309
1.58828
1.56787
1.56957
1.5835
1.58723
1.56701
1.55506
1.53686
1.53739
1.5297
1.5018
1.49407
1.48204
1.47516
1.43717
1.44458
1.43665
1.41979
1.39596
1.39614
1.3971
1.38761
1.39025
1.39897
1.38628
1.38286
1.36486
1.35965
1.34734
1.32462
1.33936
1.31715
1.30099
1.29269
1.27653
1.27553
1.26239
1.23514
1.21457
1.20393
1.2204
1.23593
1.22152
1.20897
1.20765
1.2233
1.20976
1.21091
1.19926
1.17923
1.1784
1.16911
1.16703
1.16399
1.16871
1.14951
1.15089
1.12629
1.10448
1.10142
1.09767
1.08473
1.06869
1.06839
1.06488
1.0621
1.04871
1.05357
1.03988
1.02841
1.0188
1.00585
1.00547
1.00441
1.02714
1.03367
1.03077
1.01946
1.02308
1.01759
1.01327
1.00331
1.02756
1.03434
1.03876
1.03387
1.01773
1.03348
1.01887
1.01268
1.0168
1.02376
1.02933
1.02435
1.02244
1.00705
1.00705
1.01252
1.01692
1.02281
1.021
1.00659
1.01265
1.01429
0.999863
1.00661
0.999332
1.01095
1.0246
1.0172
1.02141
1.01385
1.00028
1.00698
1.01588
1.00759
1.01473
1.01012
1.01441
1.01042
0.984526
0.992149
0.988282
0.989958
1.00077
0.99118
0.996575
0.996231
0.981409
0.994892
0.981312
0.96673
0.954958
0.946796
0.954639
0.953853
0.940906
0.934895
0.930361
0.943818
0.95123
0.946301
0.944763
0.955038
0.948608
0.945129
0.938036
0.938162
0.918373
0.915419
0.915042
0.928296
0.923332
0.904321
0.888658
0.879811
0.873026
0.867944
0.84142
0.825538
0.819993
0.814837
0.803734
0.787272
0.793849
0.782333
0.785859
0.788946
0.789359
0.78188
0.795996
0.791792
0.777691
0.772765
0.760061
0.75155
0.749857
0.74054
0.743321
0.741874
0.733171
0.728464
0.739701
0.756493
0.761105
0.77035
0.775888
0.766139
0.740535
0.742104
0.742696
0.735792
0.729719
0.725106
0.721628
0.710237
0.71531
0.688974
0.692926
0.68149
0.684567
0.681842
0.701019
0.686794
0.671261
0.673322
0.690208
0.693735
0.701423
0.702129
0.692237
0.698344
0.701945
0.708424
0.717723
0.703824
0.715462
0.714187
0.72011
0.719766
0.711196
0.701168
0.695715
0.702916
0.691765
0.672572
0.691723
0.689874
0.694062
0.671808
0.677978
0.674726
0.66567
0.666114
0.655709
0.645208
0.639617
0.645498
0.64951
0.65926
0.655938
0.648191
0.660475
0.669218
0.664724
0.651839
0.631778
0.631305
0.629997
0.616342
0.620005
0.617404
0.61642
0.60559
0.603894
0.611101
0.590607
0.588099
0.594595
0.596821
0.590974
0.585938
0.571657
0.561614
0.564592
0.562284
0.558856
0.544841
0.550189
0.533919
0.529666
0.522542
0.522345
0.518443
0.511552
0.510751
0.500988
0.498507
0.475267
0.479582
0.473113
0.462979
0.449673
0.456991
0.45865
0.452628
0.4531
0.455394
0.452708
0.458794
0.450913
0.46006
0.454523
0.455106
0.447864
0.448821
0.443644
0.445513
0.450187
0.456362
0.461791
0.449827
0.450367
0.438139
0.450008
0.428858
0.419375
0.409512
0.401412
0.409016
0.426888
0.416994
0.415958
0.419416
0.420343
0.425237
0.430064
0.435886
0.430069
0.437579
0.434386
0.421183
0.415959
0.413013
0.414112
0.402369
0.394319
0.390858
0.378156
0.376073
0.365767
0.358407
0.353601
0.349333
0.357149
0.374185
0.375324
0.379882
0.393922
0.40928
0.403067
0.399367
0.37778
0.367096
0.373082
0.370462
0.365979
0.362689
0.362645
0.357362
0.355162
0.346251
0.350129
0.354679
0.366778
0.374579
0.385882
0.381516
0.376586
0.366603
0.363917
0.356434
0.359777
0.35271
0.36393
0.37467
0.384232
0.390882
0.379308
0.369937
0.377414
0.382435
0.386925
0.390879
0.381953
0.381677
0.391791
0.411186
0.381152
0.369114
0.365647
0.342046
0.349632
0.369505
0.367383
0.372448
0.360678
0.356023
0.374261
0.374953
0.375657
0.368922
0.365224
0.362517
0.355591
0.349158
0.352292
0.343393
0.33509
0.347933
0.331462
0.343365
0.348951
0.353366
0.364155
0.366855
0.374618
0.355135
0.366276
0.355788
0.355517
0.362968
0.360309
0.346873
0.344341
0.348122
0.348634
0.355025
0.363743
0.362307
0.376723
0.381065
0.391205
0.36967
0.371708
0.36869
0.377668
0.367726
0.365372
0.365576
0.388273
0.378051
0.359045
0.355586
0.35813
0.357809
0.348766
0.355767
0.372011
0.371708
0.382313
0.374543
0.374486
0.375661
0.390113
0.39088
0.40847
0.397984
0.402058
0.38235
0.393616
0.400479
0.403089
0.400811
0.408134
0.402503
0.391915
0.38354
0.390096
0.390955
0.387655
0.384741
0.383424
0.375864
0.381011
0.377692
0.372925
0.395069
0.386187
0.390607
0.383817
0.385515
0.392084
0.374706
0.378876
0.361689
0.348666
0.35943
0.363745
0.378013
0.372155
0.376304
0.388624
0.376743
0.378326
0.389518
0.388724
0.390677
0.394245
0.392836
0.374482
0.363112
0.36678
0.38175
0.391799
0.372623
0.36387
0.36929
0.374153
0.381033
0.38561
0.391315
0.382353
0.381115
0.381466
0.37661
0.389834
0.404982
0.405663
0.396592
0.408691
0.393908
0.392713
0.392394
0.38866
0.395457
0.404107
0.405185
0.397062
0.401372
0.388499
0.382933
0.370248
0.356197
0.344205
0.340642
0.334389
0.323078
0.332259
0.32255
0.332414
0.339199
0.339717
0.351996
0.336804
0.315253
0.304117
0.310441
0.316269
0.311616
0.313125
0.315893
0.326161
0.326248
0.334041
0.321277
0.308735
0.30642
0.315928
0.318045
0.341536
0.353393
0.357179
0.369872
0.380898
0.36656
0.371256
0.358554
0.352311
0.348024
0.345056
0.345765
0.334817
0.336235
0.352601
0.354647
0.344939
0.348289
0.3332
0.347415
0.345457
0.349996
0.34287
0.345245
0.350399
0.345344
0.346218
0.333912
0.341022
0.335738
0.351448
0.347518
0.346829
0.336116
0.341962
0.346616
0.333615
0.333009
0.322543
0.314941
0.315505
0.309688
0.304122
0.2864
0.284736
0.29877
0.299214
0.31564
0.320361
0.332226
0.329823
0.337838
0.329535
0.321696
0.306596
0.290218
0.284889
0.282243
0.277369
0.27926
0.28055
0.272377
0.263186
0.266594
0.260202
0.263237
0.267902
0.276052
0.269074
0.265063
0.268569
0.272278
0.270767
0.256323
0.260948
0.270824
0.264824
0.258968
0.249598
0.258421
0.265209
0.261734
0.258883
0.27053
0.268182
0.275711
0.270314
0.284134
0.290575
0.295285
0.299659
0.299775
0.288902
0.302336
0.304623
0.307025
0.29543
0.291673
0.292079
0.293142
0.288103
0.28736
0.302692
0.285871
0.267228
0.271594
0.295874
0.293994
0.306357
0.292493
0.279361
0.278594
0.279529
0.274379
0.264304
0.267681
0.265445
0.266615
0.261523
0.248669
0.260766
0.261632
0.260085
0.263326
0.246892
0.236127
0.230318
0.215462
0.201239
0.209566
0.223731
0.218574
0.210059
0.201794
0.204157
0.206846
0.21721
0.205162
0.213868
0.213641
0.218202
0.202436
0.213688
0.21631
0.22958
0.235178
0.230651
0.232053
0.231447
0.241753
0.25006
0.259581
0.265555
0.266712
0.254129
0.255365
0.241169
0.255052
0.232523
0.226037
0.232347
0.223971
0.213635
0.208381
0.216793
0.219299
0.209637
0.202708
0.214281
0.218371
0.22289
0.22436
0.23285
0.242664
0.240693
0.247052
0.241453
0.232468
0.21876
0.208453
0.20407
0.207164
0.207405
0.200731
0.197189
0.192623
0.201933
0.186551
0.18364
0.194561
0.183606
0.178424
0.178169
0.177034
0.186537
0.179955
0.170806
0.163569
0.161017
0.1458
0.135876
0.147492
0.147086
0.143659
0.149342
0.143919
0.149115
0.138068
0.140653
0.14195
0.140691
0.135496
0.128521
0.121156
0.125429
0.132505
0.140937
0.143959
0.143724
0.143337
0.144017
0.148714
0.143844
0.145493
0.136242
0.148071
0.144762
0.142913
0.142178
0.13683
0.143844
0.13731
0.138057
0.130821
0.135587
0.143891
0.134994
0.134474
0.142137
0.138882
0.136201
0.123617
0.118174
0.117854
0.114813
0.114565
0.125666
0.127453
0.123869
0.125685
0.125253
0.132099
0.140498
0.154017
0.151017
0.155686
0.154952
0.173213
0.174472
0.174218
0.169677
0.171413
0.173432
0.180824
0.179359
0.172927
0.169968
0.174112
0.171587
0.172251
0.175932
0.176691
0.180918
0.185934
0.183261
0.182769
0.194123
0.198842
0.190871
0.193068
0.203099
0.200556
0.195613
0.187362
0.192294
0.18474
0.187927
0.188363
0.195152
0.203319
0.221283
0.217959
0.219122
0.22183
0.225337
0.224446
0.222115
0.226937
0.215165
0.222621
0.2253
0.203349
0.206685
0.19656
0.189736
0.192361
0.197438
0.203823
0.206801
0.223661
0.217218
0.219769
0.218293
0.21445
0.220062
0.232175
0.234691
0.238051
0.226508
0.224272
0.218086
0.212459
0.21987
0.215496
0.220691
0.224537
0.218696
0.225128
0.216135
0.208808
0.205485
0.205577
0.192653
0.196387
0.189818
0.181668
0.183339
0.192398
0.1953
0.198115
0.19202
0.188993
0.192325
0.203095
0.202793
0.198538
0.201521
0.207182
0.20264
0.200394
0.194976
0.198961
0.193073
0.197174
0.188588
0.181185
0.170348
0.185485
0.181246
0.175704
0.175933
0.162469
0.1543
0.152701
0.144807
0.14975
0.143922
0.160209
0.160661
0.154791
0.152064
0.148704
0.143737
0.143364
0.139664
0.131745
0.135415
0.122992
0.123528
0.117811
0.127177
0.121823
0.122852
0.127544
0.121882
0.128011
0.135767
0.126197
0.122259
0.128099
0.130297
0.126438
0.129796
0.135866
0.133561
0.127294
0.121779
0.131276
0.130089
0.12926
0.142209
0.136297
0.143549
0.12822
0.121105
0.116251
0.11357
0.105099
0.104506
0.0882826
0.0928174
0.0900555
0.082531
0.0886547
0.0946312
0.0943255
0.096877
0.104671
0.116809
0.1251
0.118011
0.14031
0.137422
0.133564
0.140672
0.127588
0.1146
0.121395
0.118541
0.122395
0.113625
0.108867
0.11802
0.121847
0.134749
0.142454
0.123628
0.12009
0.117465
0.112774
0.106352
0.121566
0.128817
0.126514
0.130421
0.119931
0.115224
0.113569
0.102209
0.105307
0.102753
0.104837
0.107885
0.101072
0.102146
0.103848
0.106218
0.1146
0.105931
0.10886
0.107399
0.106423
0.108218
0.116002
0.116012
0.127127
0.112797
0.114347
0.110563
0.0925244
0.0876112
0.0717746
0.0687328
0.0704899
0.0674465
0.0611566
0.0530526
0.0580532
0.070746
0.0808878
0.0773315
0.0946311
0.0902789
0.0858561
0.0812944
0.0773357
0.0751332
0.0796215
0.0706502
0.0658216
0.0673702
0.057844
0.0583692
0.0524756
0.0404986
0.0446456
0.0700609
0.0650319
0.0727353
0.0754538
0.0812903
0.0894493
0.0735828
0.0780069
0.083894
0.0693248
0.0538248
0.04887
0.0476434
0.0427374
0.0379853
0.0385392
0.0379338
0.029489
0.0328407
0.0454092
0.0444409
0.0409939
0.0445733
0.0507075
0.0522304
0.0408171
0.0513449
0.0612639
0.059894
0.0589225
0.0517363
0.0448998
0.0392155
0.0396
0.0274678
0.0244884
0.0258661
0.0386513
0.0394681
0.0289341
0.0139783
-0.000403148
-0.0110065
-0.0128607
-0.000647641
-0.00675998
-0.0216509
-0.0016012
0.0071498
0.00830247
0.0165436
0.026333
0.0301814
0.0178009
0.02293
0.0361439
0.0388901
0.0323253
0.0277325
0.0250991
0.0316368
0.0350948
0.028276
0.0173952
0.0187704
0.0313229
0.0352463
0.0403859
0.0516371
0.0739331
0.066823
0.0674045
0.0546679
0.0600964
0.0594892
0.059553
0.0555326
0.0449809
0.0545442
0.0582017
0.0567621
0.0560907
0.0566298
0.0591321
0.0519204
0.0559507
0.0514372
0.0532766
0.052352
0.0565557
0.0460751
0.0419823
0.0412912
0.0419379
0.0418807
0.0384667
0.0330002
0.0301704
0.033381
0.0346379
0.0334873
0.0440528
0.0445156
0.0437916
0.0481229
0.0565272
0.0502571
0.042777
0.0422321
0.0383587
0.039411
0.039968
0.0315023
0.0397725
0.0304732
0.0217469
0.0170289
0.0312123
0.0231895
0.022017
0.024236
0.0314492
0.0453586
0.0259601
0.0204622
0.0220745
0.0285279
0.0226135
0.0217365
0.0249683
0.0283983
0.0419971
0.0405148
0.049515
0.0412883
0.0442421
0.0592369
0.060715
0.0634154
0.0652639
0.0646376
0.0672219
0.0785237
0.0671685
0.0575526
0.0591551
0.051438
0.0466653
0.0540958
0.0711341
0.0772444
0.078428
0.0877885
0.0745483
0.0753613
0.0932941
0.0878824
0.0834236
0.0906562
0.0965443
0.0891406
0.0812417
0.0814195
0.0724049
0.0605083
0.0538459
0.0537752
0.0499644
0.0513486
0.0574553
0.0613848
0.0671911
0.0621125
0.0623821
0.0453247
0.0424413
0.0434568
0.0341566
0.0302184
0.0345628
0.0317618
0.0313241
0.0198514
0.0253034
0.0257968
0.0259824
0.0291113
0.044243
0.0454573
0.0393745
0.0372771
0.0351859
0.0245192
0.0136832
0.0212775
0.0319647
0.0200951
0.0299138
0.0234908
0.0159108
0.0208012
0.0223235
0.0138986
0.0196135
0.0292787
0.0448936
0.043873
0.034447
0.0268337
0.0187346
0.0171095
0.0152602
0.0186863
0.017855
0.00847975
0.00705894
0.0057902
0.00536213
-0.00249004
-0.00901561
-0.0035813
-0.0100261
-0.0151337
-0.0251623
-0.0292241
-0.0329604
-0.023863
-0.019966
-0.0205527
-0.0286073
-0.0292562
-0.0437907
-0.0382616
-0.0282529
-0.0368338
-0.0417409
-0.0374705
-0.0338629
-0.0382978
-0.0327272
-0.0354971
-0.0444327
-0.0475263
-0.0509969
-0.0468438
-0.058118
-0.0648232
-0.0630057
-0.0593386
-0.0457875
-0.0574773
-0.0566089
-0.0558249
-0.0575684
-0.0656095
-0.0544425
-0.0462816
-0.0401718
-0.0364092
-0.0363698
-0.0316529
-0.0378056
-0.0346679
-0.0423447
-0.0398503
-0.0365351
-0.0432934
-0.0510377
-0.0560902
-0.0686819
-0.0670595
-0.0721544
-0.0790659
-0.0765292
-0.0819499
-0.0645799
-0.0639119
-0.0532689
-0.0511618
-0.053136
-0.0425987
-0.0481045
-0.0459649
-0.055818
-0.0631818
-0.0499025
-0.057541
-0.0638225
-0.067749
-0.0719937
-0.0742322
-0.070174
-0.0646506
-0.0663506
-0.0625399
-0.0624685
-0.0567846
-0.0451692
-0.0562373
-0.0480453
-0.0370677
-0.0315936
-0.0454489
-0.0407836
-0.0399386
-0.0283596
-0.0367686
-0.0529467
-0.0445415
-0.0405855
-0.0390012
-0.0384603
-0.0604132
-0.0637134
-0.0682345
-0.056589
-0.0524542
-0.0343781
-0.040837
-0.0423767
-0.0421386
-0.0406798
-0.0497019
-0.0578225
-0.0592722
-0.052831
-0.0425927
-0.0508919
-0.0491248
-0.0445727
-0.0452306
-0.0654751
-0.0533868
-0.0399882
-0.040165
-0.053738
-0.055479
-0.0416537
-0.0298031
-0.0446386
-0.0379241
-0.03385
-0.0260624
-0.0326438
-0.0369502
-0.040783
-0.046738
-0.0526845
-0.051776
-0.0528392
-0.0445069
-0.0293064
-0.0511464
-0.0526088
-0.0472681
-0.0488751
-0.0660631
-0.0723461
-0.0779921
-0.0838796
-0.0809059
-0.0852095
-0.0785247
-0.0861685
-0.0834914
-0.0948807
-0.0899495
-0.0936963
-0.0943992
-0.100118
-0.111172
-0.113274
-0.118212
-0.108892
-0.108179
-0.106419
-0.100519
-0.110105
-0.106365
-0.124277
-0.126525
-0.124699
-0.120327
-0.130529
-0.125728
-0.128399
-0.118732
-0.128834
-0.132604
-0.134783
-0.146279
-0.141962
-0.141517
-0.131894
-0.132174
-0.134307
-0.149216
-0.131629
-0.128902
-0.139493
-0.12412
-0.114216
-0.111376
-0.119471
-0.124065
-0.122686
-0.134308
-0.127952
-0.112184
-0.104485
-0.115214
-0.105252
-0.108176
-0.107247
-0.106922
-0.0941397
-0.0951114
-0.0905266
-0.0914128
-0.0858146
-0.0959774
-0.0869034
-0.102124
-0.0857023
-0.0900773
-0.105295
-0.0988913
-0.102701
-0.100211
-0.103739
-0.0981761
-0.0968186
-0.0885677
-0.0913836
-0.0959499
-0.101273
-0.0996995
-0.0969805
-0.0898988
-0.0737005
-0.0765028
-0.0761608
-0.0702119
-0.0570285
-0.050745
-0.0591402
-0.064972
-0.0523513
-0.0527181
-0.0371516
-0.049414
-0.0644765
-0.0693364
-0.0769682
-0.0717414
-0.0531651
-0.0425434
-0.0410514
-0.0388045
-0.0410912
-0.0425586
-0.0531733
-0.0432125
-0.0261392
-0.0307836
-0.0360819
-0.0351054
-0.0220726
-0.0148202
0.00653074
-0.00674578
-0.00460387
-0.0101457
0.0063138
0.00219141
-0.0150824
-0.0150894
-0.0217332
-0.0120983
-0.0101169
-0.0100338
-0.0150664
-0.0177777
-0.00756969
-0.0141208
-0.027117
-0.0442091
-0.0465693
-0.0440652
-0.030623
-0.0251494
-0.0260809
-0.0330779
-0.00521117
-0.00326052
0.0106694
0.00269812
-0.00743221
-0.00800728
0.00336438
-0.00061322
-0.0065319
-0.00740039
-0.00541018
-0.00752338
-0.0144207
-0.00417424
-0.0144917
-0.0124746
-0.0142501
-0.0130031
-0.0104824
-0.0154759
-0.00875909
-0.0141909
-0.0118358
0.000731586
0.00067887
-0.0102968
-0.0233521
-0.0292721
-0.0309425
-0.00636084
-0.0116322
-0.0289622
-0.0271781
-0.0249918
-0.0303365
-0.0370636
-0.0292568
-0.0546632
-0.0442472
-0.0532464
-0.0481685
-0.061553
-0.0561562
-0.0504662
-0.0486396
-0.0430198
-0.0314542
-0.039531
-0.0347466
-0.0354975
-0.0318923
-0.0155253
-0.00658384
-0.00803235
-0.0142505
-0.0317903
-0.0209509
-0.0238007
-0.0201457
-0.0131976
-0.004514
0.0229013
0.0147694
0.0338988
0.019754
0.0118303
0.0172192
0.0259192
0.0475089
0.0499145
0.0595982
0.0413298
0.0467584
[truncated: 658,331+ more rows]
