# Supplementary material for: Constructing custom thermodynamics using deep learning
Source: Nat Comput Sci. 2023 Dec 29;4(1):66–85. doi: 10.1038/s43588-023-00581-5 (PMC10808076; doi:10.1038/s43588-023-00581-5)
Supplement: Supplementary file 10 — Source data for trajectory and free-energy landscape. [file 43588_2023_581_MOESM10_ESM.xlsx]

## Sheet: potential_Z12
0	1	2	3	4	5	6	7	8	9	10	11	12	13	14	15	16	17	18	19	20	21	22	23	24	25	26	27	28	29	30	31	32	33	34	35	36	37	38	39	40	41	42	43	44	45	46	47	48	49
0.42301	0.414429	0.406311	0.398186	0.390272	0.382564	0.375293	0.368027	0.360996	0.354368	0.347751	0.341367	0.335199	0.329422	0.323696	0.318184	0.312889	0.307967	0.303114	0.29855	0.294127	0.28999	0.28601	0.282314	0.278779	0.2755	0.272434	0.269555	0.266928	0.264495	0.262296	0.260284	0.258517	0.256956	0.255628	0.254505	0.253597	0.252906	0.252437	0.252192	0.252156	0.25233	0.252726	0.253344	0.25418	0.255234	0.256496	0.257974	0.259678	0.261602
0.420616	0.412036	0.403919	0.395786	0.387873	0.380167	0.372897	0.365632	0.358599	0.351966	0.34535	0.338968	0.332801	0.327026	0.321291	0.31578	0.310486	0.305566	0.300714	0.296143	0.291719	0.287584	0.283605	0.27991	0.276372	0.273089	0.270025	0.267147	0.264522	0.262081	0.259882	0.257871	0.256105	0.254546	0.25322	0.252088	0.251181	0.250491	0.250023	0.249778	0.249736	0.24991	0.250308	0.250928	0.251765	0.25281	0.254074	0.255553	0.257258	0.259183
0.418343	0.409764	0.401649	0.393507	0.385596	0.377891	0.370622	0.363359	0.356318	0.349686	0.343071	0.33669	0.330524	0.324749	0.319008	0.313498	0.308205	0.303287	0.298437	0.293857	0.289434	0.285301	0.281323	0.277627	0.274083	0.270801	0.267738	0.264862	0.262238	0.259789	0.257592	0.255581	0.253817	0.252259	0.250925	0.249794	0.248889	0.2482	0.247733	0.24748	0.247439	0.247615	0.248014	0.248635	0.249467	0.250511	0.251775	0.253256	0.254962	0.256887
0.415976	0.407398	0.399284	0.391134	0.383224	0.37552	0.368253	0.360991	0.353941	0.347311	0.340697	0.334318	0.328153	0.322369	0.316629	0.311121	0.305829	0.300913	0.296055	0.291475	0.287054	0.282922	0.278945	0.27524	0.271698	0.268418	0.265356	0.262481	0.259855	0.257401	0.255204	0.253195	0.251433	0.249871	0.248533	0.247403	0.2465	0.245812	0.245347	0.245085	0.245045	0.245222	0.245623	0.246245	0.247069	0.248113	0.249379	0.250861	0.25257	0.254485
0.413729	0.405152	0.397033	0.388881	0.380973	0.37327	0.366004	0.358739	0.351685	0.345056	0.338444	0.332066	0.325901	0.32011	0.314371	0.308865	0.303574	0.298652	0.293793	0.289215	0.284794	0.280664	0.276689	0.272975	0.269434	0.266155	0.263095	0.260221	0.257588	0.255134	0.25294	0.250932	0.24917	0.2476	0.246264	0.245135	0.244233	0.243547	0.243077	0.242812	0.242774	0.242953	0.243355	0.243973	0.244794	0.245839	0.247107	0.24859	0.250297	0.252207
0.411389	0.402813	0.394685	0.386534	0.378629	0.370927	0.363663	0.356388	0.349335	0.342708	0.336097	0.329719	0.323547	0.317758	0.31202	0.306515	0.301226	0.296294	0.291437	0.28686	0.282441	0.278312	0.274332	0.270615	0.267076	0.263799	0.260739	0.257858	0.255225	0.252773	0.25058	0.248573	0.246813	0.245234	0.243899	0.242772	0.241871	0.241186	0.240707	0.240444	0.240407	0.240587	0.240991	0.2416	0.242422	0.243469	0.244738	0.246223	0.247921	0.249832
0.409062	0.400481	0.392351	0.384202	0.376298	0.368597	0.361327	0.354051	0.346999	0.340374	0.333765	0.327377	0.321206	0.315419	0.309682	0.304179	0.29889	0.29395	0.289094	0.284519	0.280101	0.275969	0.271985	0.26827	0.264732	0.261456	0.258398	0.255507	0.252876	0.250425	0.248233	0.246228	0.244459	0.242881	0.241548	0.240422	0.239523	0.238831	0.238351	0.23809	0.238055	0.238236	0.238634	0.239241	0.240064	0.241113	0.242383	0.243867	0.245559	0.247471
0.406854	0.398264	0.390136	0.381988	0.374085	0.366386	0.359108	0.351833	0.344782	0.338159	0.33155	0.325155	0.318985	0.313199	0.307463	0.301962	0.296666	0.291726	0.286872	0.282298	0.277881	0.273741	0.269758	0.266044	0.262507	0.259233	0.256172	0.253277	0.250647	0.248197	0.246007	0.244002	0.242226	0.240649	0.239318	0.238193	0.237292	0.236595	0.236117	0.235856	0.235823	0.236005	0.236395	0.237003	0.237828	0.238878	0.24015	0.241625	0.243318	0.245231
0.404545	0.395956	0.387829	0.379682	0.371775	0.364076	0.356797	0.349523	0.342473	0.335852	0.329241	0.32284	0.316672	0.310887	0.305153	0.299644	0.294348	0.289409	0.284556	0.279984	0.275568	0.271419	0.267438	0.263725	0.26019	0.256917	0.253847	0.250953	0.248325	0.245876	0.243688	0.241674	0.239899	0.238323	0.236994	0.23587	0.23496	0.234265	0.233788	0.233529	0.233497	0.233675	0.234061	0.234671	0.235497	0.236549	0.237817	0.239288	0.240982	0.242897
0.402353	0.393765	0.38564	0.377494	0.369578	0.361882	0.354603	0.34733	0.340282	0.333658	0.327043	0.320643	0.314477	0.308693	0.30296	0.297443	0.292148	0.287211	0.282359	0.277788	0.273367	0.269216	0.265236	0.261525	0.257991	0.254715	0.251642	0.248749	0.246122	0.243675	0.24148	0.239466	0.237692	0.236117	0.234789	0.233667	0.232749	0.232055	0.231579	0.231321	0.23129	0.23146	0.231848	0.232459	0.233287	0.23434	0.2356	0.237072	0.238767	0.240683
0.400071	0.391484	0.38336	0.375215	0.367291	0.359596	0.352319	0.345047	0.338	0.331367	0.324753	0.318355	0.31219	0.306408	0.300675	0.29515	0.289857	0.284921	0.280071	0.275501	0.271071	0.266922	0.262943	0.259233	0.255699	0.252415	0.249344	0.246452	0.243827	0.241381	0.239177	0.237164	0.235392	0.233819	0.232492	0.231363	0.230444	0.229752	0.229277	0.229021	0.228981	0.229153	0.229541	0.230154	0.230983	0.232032	0.233288	0.234762	0.236459	0.238377
0.397802	0.389216	0.381094	0.372951	0.365017	0.357324	0.350048	0.342778	0.335732	0.329091	0.322478	0.316081	0.309917	0.304137	0.298395	0.292871	0.287579	0.282645	0.277797	0.273219	0.268789	0.264641	0.260664	0.256955	0.253412	0.25013	0.24706	0.24417	0.241546	0.239099	0.236888	0.234877	0.233106	0.231534	0.230204	0.229071	0.228153	0.227463	0.226989	0.226734	0.226685	0.226859	0.227249	0.227862	0.228693	0.229734	0.230991	0.232467	0.234164	0.236083
0.395649	0.387065	0.378944	0.370795	0.362859	0.355168	0.347894	0.340625	0.333577	0.32693	0.320319	0.313923	0.307761	0.301979	0.296232	0.290709	0.285419	0.280486	0.275632	0.271053	0.266624	0.262477	0.258502	0.254794	0.251243	0.247962	0.244893	0.242004	0.239382	0.236927	0.234718	0.232708	0.230938	0.229367	0.228029	0.226897	0.225981	0.225291	0.224819	0.22456	0.224508	0.224683	0.225074	0.225689	0.226516	0.227554	0.228812	0.230289	0.231988	0.233907
0.393407	0.384824	0.376705	0.368547	0.360613	0.352923	0.34565	0.338382	0.331325	0.324681	0.318071	0.311676	0.305515	0.299725	0.293979	0.288457	0.283168	0.278237	0.273374	0.268796	0.264369	0.260223	0.256249	0.252537	0.248983	0.245704	0.242636	0.239748	0.237118	0.234664	0.232456	0.230447	0.228679	0.227109	0.225762	0.224632	0.223717	0.223029	0.222559	0.22229	0.22224	0.222416	0.222809	0.223425	0.224243	0.225282	0.226542	0.228021	0.229721	0.23163
0.39128	0.382698	0.374572	0.366414	0.358481	0.350793	0.343521	0.336249	0.329189	0.322546	0.315938	0.309544	0.303375	0.297586	0.291841	0.286321	0.281033	0.276103	0.271232	0.266656	0.26223	0.258085	0.25411	0.250393	0.246839	0.243562	0.240496	0.237609	0.23497	0.232517	0.23031	0.228303	0.226536	0.224959	0.223613	0.222483	0.22157	0.220884	0.220407	0.220137	0.220089	0.220266	0.22066	0.221272	0.222088	0.223128	0.224389	0.225869	0.22757	0.229472
0.389066	0.380485	0.37235	0.364193	0.356261	0.348575	0.341305	0.334024	0.326965	0.320323	0.313716	0.307324	0.301145	0.295359	0.289615	0.284096	0.27881	0.273872	0.269001	0.264427	0.260002	0.255859	0.251874	0.248158	0.244606	0.241331	0.238266	0.235377	0.232733	0.230281	0.228076	0.22607	0.224303	0.222719	0.221373	0.220245	0.219333	0.218646	0.218163	0.217895	0.217847	0.218026	0.218421	0.219025	0.219841	0.220883	0.222146	0.223627	0.225319	0.227222
0.386865	0.378276	0.370141	0.361986	0.354055	0.346365	0.339094	0.331812	0.324754	0.318114	0.311509	0.305115	0.29893	0.293145	0.287403	0.281885	0.276593	0.271653	0.266784	0.262211	0.257787	0.253646	0.249652	0.245938	0.242387	0.239113	0.23605	0.233152	0.230509	0.228059	0.225855	0.223851	0.222075	0.220491	0.219147	0.218021	0.21711	0.216414	0.215933	0.215666	0.21562	0.2158	0.216192	0.216791	0.217609	0.218652	0.219917	0.221395	0.223082	0.224987
0.384776	0.37618	0.368046	0.359892	0.351962	0.344264	0.336995	0.329714	0.322657	0.316019	0.309412	0.303012	0.296829	0.291046	0.285304	0.279787	0.274487	0.269549	0.264681	0.26011	0.255687	0.25154	0.247545	0.243832	0.240282	0.23701	0.233943	0.231042	0.2284	0.225951	0.223749	0.221739	0.219962	0.218379	0.217037	0.215912	0.215002	0.214298	0.213818	0.213552	0.213507	0.213689	0.214073	0.214673	0.215493	0.216537	0.217803	0.219273	0.220961	0.222867
0.382592	0.373997	0.365865	0.357712	0.349783	0.342076	0.334809	0.327529	0.320474	0.313837	0.307221	0.300823	0.29464	0.288859	0.283119	0.277603	0.272294	0.267358	0.262491	0.257921	0.2535	0.249344	0.24535	0.241639	0.23809	0.234817	0.231744	0.228844	0.226203	0.223756	0.221555	0.219536	0.217761	0.216179	0.214838	0.213715	0.212798	0.212093	0.211615	0.21135	0.211307	0.21148	0.211865	0.212466	0.213287	0.214333	0.215596	0.217061	0.218751	0.220659
0.38052	0.371926	0.363795	0.355644	0.347716	0.340001	0.332735	0.325457	0.318403	0.311767	0.305143	0.298746	0.292565	0.286785	0.281046	0.275522	0.270214	0.26528	0.260414	0.255846	0.251418	0.247261	0.243268	0.239559	0.236011	0.23273	0.229658	0.226759	0.22412	0.221674	0.219473	0.217447	0.215673	0.214093	0.212753	0.211628	0.210707	0.210002	0.209526	0.209262	0.20922	0.209385	0.209771	0.210374	0.211197	0.212244	0.213498	0.214965	0.216656	0.218565
0.378363	0.36977	0.361641	0.353491	0.345559	0.33784	0.330577	0.323299	0.316246	0.309607	0.302979	0.296584	0.290404	0.284626	0.278886	0.273355	0.268048	0.263115	0.258251	0.253677	0.249247	0.245092	0.2411	0.237393	0.233846	0.230556	0.227486	0.224588	0.22195	0.219506	0.217296	0.215271	0.213499	0.21192	0.210581	0.209447	0.208528	0.207825	0.20735	0.207088	0.207041	0.207203	0.20759	0.208195	0.209018	0.210062	0.211312	0.212781	0.214473	0.216383
0.37622	0.367629	0.359501	0.351351	0.343411	0.335692	0.328432	0.321156	0.314104	0.307456	0.300829	0.294435	0.288256	0.282478	0.276732	0.271202	0.265896	0.260965	0.256101	0.251519	0.247091	0.242937	0.238946	0.23524	0.23169	0.228396	0.225327	0.222431	0.219794	0.217343	0.215132	0.213109	0.211339	0.209761	0.208423	0.20728	0.206362	0.205661	0.205187	0.204927	0.204871	0.205034	0.205423	0.206029	0.206854	0.207889	0.20914	0.21061	0.212304	0.214215
0.374187	0.365597	0.35747	0.349315	0.341374	0.333656	0.326397	0.319122	0.312067	0.305416	0.29879	0.292397	0.28622	0.280433	0.274688	0.269159	0.263855	0.258925	0.254063	0.249473	0.245046	0.240893	0.236904	0.233196	0.229641	0.226348	0.223281	0.220386	0.21775	0.21529	0.213081	0.211059	0.20929	0.207714	0.206369	0.205226	0.20431	0.203609	0.203137	0.202871	0.202814	0.202978	0.203369	0.203975	0.204797	0.205829	0.207082	0.208553	0.210248	0.21216
0.372071	0.363482	0.355357	0.347193	0.339252	0.331536	0.324279	0.317005	0.309941	0.303291	0.296666	0.290276	0.284099	0.278304	0.272561	0.267033	0.261729	0.256802	0.251932	0.247342	0.242916	0.238765	0.234777	0.23106	0.227506	0.224215	0.221149	0.218255	0.215618	0.213152	0.210945	0.208924	0.207157	0.205582	0.204228	0.203086	0.202171	0.201472	0.200999	0.200727	0.200671	0.200837	0.201229	0.201837	0.202649	0.203682	0.204937	0.206409	0.208106	0.210009
0.370063	0.361476	0.353343	0.34518	0.33724	0.329525	0.322264	0.314992	0.307926	0.301277	0.294653	0.288264	0.282087	0.276285	0.270543	0.265017	0.259714	0.254781	0.24991	0.245321	0.240897	0.236747	0.23276	0.229035	0.225483	0.222193	0.219128	0.216236	0.213591	0.211125	0.20892	0.2069	0.205134	0.203551	0.202198	0.201058	0.200144	0.199446	0.198965	0.198694	0.19864	0.198806	0.1992	0.199806	0.200613	0.201648	0.202904	0.204378	0.206073	0.207971
0.367974	0.359388	0.351246	0.343084	0.335146	0.327432	0.320162	0.312891	0.305827	0.29918	0.292557	0.286167	0.279984	0.274183	0.268442	0.262917	0.257616	0.252674	0.247805	0.243217	0.238794	0.234646	0.230655	0.226926	0.223375	0.220086	0.217024	0.214129	0.211478	0.209015	0.20681	0.204792	0.203021	0.201435	0.200084	0.198945	0.198033	0.197336	0.196846	0.196577	0.196524	0.196692	0.197087	0.197684	0.198493	0.199528	0.200786	0.202261	0.203947	0.205847
0.365887	0.357304	0.349163	0.341003	0.333066	0.325353	0.318074	0.310805	0.303742	0.297096	0.290475	0.284076	0.277894	0.272095	0.266356	0.260832	0.255532	0.25058	0.245713	0.241127	0.236705	0.232558	0.228558	0.224831	0.221282	0.217994	0.214931	0.212029	0.20938	0.206917	0.204715	0.202698	0.200918	0.199334	0.197984	0.196846	0.195936	0.195233	0.194741	0.194473	0.194422	0.194591	0.194978	0.195575	0.196386	0.197423	0.198682	0.200154	0.201836	0.203736
0.363909	0.355328	0.347188	0.339029	0.331093	0.323381	0.316095	0.308827	0.301765	0.295121	0.2885	0.282093	0.275913	0.270115	0.264377	0.258854	0.253548	0.248596	0.24373	0.239145	0.234725	0.230572	0.226571	0.222845	0.219297	0.216011	0.212939	0.210039	0.207391	0.20493	0.202729	0.200712	0.198924	0.197342	0.195993	0.194856	0.193945	0.193237	0.192746	0.19248	0.192429	0.1926	0.192979	0.193577	0.194389	0.195428	0.196688	0.198152	0.199835	0.201737
0.36185	0.35327	0.345132	0.336974	0.329039	0.321325	0.314034	0.306768	0.299707	0.293064	0.286441	0.280029	0.27385	0.268053	0.262317	0.256795	0.25148	0.24653	0.241666	0.237082	0.232658	0.228501	0.224501	0.220777	0.217231	0.213946	0.210865	0.207966	0.20532	0.20286	0.20066	0.198635	0.196848	0.195267	0.19392	0.192785	0.191864	0.191157	0.190668	0.190403	0.190354	0.190521	0.190896	0.191496	0.192309	0.193349	0.194606	0.196066	0.19775	0.199654
0.359898	0.351319	0.343183	0.335026	0.327092	0.31937	0.31208	0.304816	0.297756	0.291114	0.284483	0.278072	0.271894	0.266099	0.260364	0.254834	0.24952	0.244571	0.239708	0.235126	0.230693	0.226538	0.22254	0.218817	0.215272	0.211984	0.208899	0.206002	0.203357	0.200898	0.198692	0.196666	0.194881	0.193301	0.191955	0.190821	0.189892	0.189187	0.188699	0.188436	0.188388	0.188546	0.188922	0.189524	0.190338	0.19138	0.192628	0.194089	0.195775	0.19768
0.357866	0.349289	0.341154	0.332998	0.32506	0.317334	0.310046	0.302783	0.295725	0.289079	0.282445	0.276035	0.269858	0.264065	0.258321	0.252792	0.247479	0.242532	0.237671	0.233089	0.228648	0.224495	0.220497	0.216776	0.21323	0.209935	0.206852	0.203956	0.201313	0.198855	0.19664	0.194615	0.192832	0.191253	0.189909	0.188768	0.187838	0.187134	0.186648	0.186386	0.186333	0.186489	0.186866	0.18747	0.188285	0.189323	0.190568	0.19203	0.193717	0.195624
0.355847	0.347273	0.339139	0.330984	0.323037	0.315313	0.308026	0.300765	0.293708	0.287053	0.28042	0.274011	0.267836	0.262045	0.256292	0.250764	0.245453	0.240507	0.235647	0.231058	0.226617	0.222465	0.218469	0.214748	0.211194	0.207901	0.204819	0.201924	0.199282	0.196824	0.194602	0.192579	0.190796	0.18922	0.187877	0.186727	0.185798	0.185096	0.184611	0.184348	0.184289	0.184446	0.184824	0.185429	0.186246	0.187275	0.188521	0.189985	0.191674	0.193582
0.353934	0.345361	0.337229	0.329067	0.32112	0.313396	0.306111	0.298847	0.29179	0.285133	0.278501	0.272093	0.26592	0.260127	0.254368	0.248842	0.243532	0.238587	0.233722	0.229132	0.224691	0.220541	0.216546	0.212827	0.209264	0.205973	0.202892	0.199999	0.197358	0.194891	0.19267	0.190649	0.188868	0.187292	0.185941	0.184792	0.183865	0.183164	0.182681	0.18241	0.182352	0.18251	0.18289	0.183496	0.184311	0.185335	0.186582	0.188048	0.189738	0.191644
0.351943	0.343371	0.33524	0.32707	0.319124	0.311402	0.304117	0.296845	0.28979	0.283134	0.276503	0.270097	0.263924	0.258123	0.252366	0.246841	0.241532	0.236589	0.231715	0.227126	0.222687	0.218538	0.214545	0.210821	0.207255	0.203965	0.200886	0.197994	0.195351	0.192879	0.190659	0.188639	0.18686	0.18528	0.183926	0.182778	0.181852	0.181153	0.180671	0.180391	0.180334	0.180494	0.180875	0.181483	0.182289	0.183314	0.184563	0.18603	0.187721	0.189618
0.350055	0.341476	0.333346	0.325177	0.317232	0.309511	0.302228	0.294947	0.287894	0.28124	0.27461	0.268205	0.262024	0.256224	0.250468	0.244945	0.239637	0.234695	0.229813	0.225226	0.220787	0.21664	0.212648	0.208916	0.205351	0.202063	0.198985	0.196094	0.193443	0.190972	0.188754	0.186735	0.184957	0.183369	0.182016	0.18087	0.179944	0.179247	0.178759	0.178478	0.178423	0.178584	0.178966	0.179567	0.180373	0.1814	0.18265	0.184118	0.185807	0.1877
0.348091	0.339502	0.331375	0.323207	0.315263	0.307544	0.300262	0.292972	0.285921	0.279268	0.272639	0.266235	0.260045	0.254248	0.248492	0.242971	0.237664	0.232715	0.227832	0.223247	0.21881	0.214665	0.210667	0.206933	0.203369	0.200082	0.197006	0.194106	0.191456	0.188987	0.18677	0.184753	0.182975	0.181378	0.180027	0.178882	0.177958	0.17726	0.176766	0.176486	0.176432	0.176595	0.176978	0.17757	0.178378	0.179406	0.180657	0.182127	0.183807	0.185701
0.34614	0.337543	0.329417	0.321251	0.313308	0.30559	0.298305	0.291011	0.283961	0.27731	0.270683	0.264277	0.258081	0.252285	0.246531	0.241011	0.235705	0.230747	0.225866	0.221282	0.216846	0.212697	0.208696	0.204963	0.2014	0.198115	0.19504	0.192131	0.189483	0.187015	0.1848	0.182784	0.180997	0.179402	0.178053	0.176909	0.175986	0.175279	0.174786	0.174508	0.174456	0.174619	0.175	0.175587	0.176396	0.177425	0.178678	0.180145	0.181821	0.183716
0.344292	0.335686	0.327562	0.319397	0.311455	0.303738	0.296445	0.289152	0.282104	0.275454	0.268828	0.262415	0.256219	0.250425	0.244672	0.239153	0.23384	0.228883	0.224003	0.21942	0.214986	0.210828	0.206828	0.203097	0.199535	0.196252	0.193174	0.190261	0.187614	0.185147	0.182933	0.180912	0.179124	0.17753	0.176182	0.175039	0.174118	0.173402	0.172911	0.172634	0.172583	0.172748	0.17312	0.173709	0.17452	0.17555	0.176804	0.178263	0.17994	0.181836
0.34236	0.333754	0.325632	0.317468	0.309527	0.301807	0.294509	0.287218	0.280172	0.273523	0.266894	0.260476	0.254282	0.248489	0.242737	0.237211	0.231898	0.226942	0.222063	0.217483	0.213049	0.208882	0.204884	0.201155	0.197594	0.19431	0.191225	0.188313	0.185669	0.183203	0.18099	0.17896	0.177173	0.17558	0.174234	0.173093	0.172165	0.171448	0.170959	0.170683	0.170634	0.170794	0.171163	0.171753	0.172565	0.173597	0.174848	0.176302	0.177981	0.179879
0.340528	0.331922	0.323803	0.315639	0.3077	0.299971	0.292675	0.285385	0.27834	0.271693	0.265056	0.258639	0.252446	0.246655	0.240904	0.235369	0.230058	0.225104	0.220226	0.215647	0.211208	0.20704	0.203043	0.199314	0.195755	0.192463	0.189379	0.186469	0.183825	0.181361	0.179148	0.177111	0.175326	0.173734	0.172389	0.171249	0.170313	0.169597	0.16911	0.168835	0.168786	0.168939	0.169309	0.169901	0.170714	0.171747	0.17299	0.174446	0.176125	0.178025
0.338621	0.330017	0.321899	0.313737	0.305793	0.298061	0.290767	0.283478	0.276431	0.269783	0.263143	0.256727	0.250535	0.244746	0.238996	0.233453	0.228143	0.22319	0.218314	0.213729	0.209288	0.205121	0.201126	0.197399	0.193841	0.190539	0.187458	0.184548	0.181907	0.179443	0.177222	0.175185	0.173402	0.171812	0.170468	0.169321	0.168385	0.16767	0.167184	0.16691	0.166853	0.167008	0.167379	0.167972	0.168787	0.169818	0.171055	0.172512	0.174193	0.176094
0.336729	0.328125	0.320009	0.311849	0.303895	0.296165	0.288872	0.281584	0.274529	0.267882	0.261244	0.254829	0.248638	0.242849	0.237092	0.23155	0.226241	0.22129	0.216415	0.211822	0.207382	0.203216	0.199223	0.195497	0.191936	0.18863	0.18555	0.182642	0.180002	0.177537	0.175309	0.173274	0.171493	0.169903	0.168555	0.167405	0.16647	0.165757	0.165273	0.165	0.164933	0.16509	0.165463	0.166056	0.166873	0.167896	0.169134	0.170592	0.172275	0.174177
0.334935	0.326333	0.318208	0.310051	0.302098	0.294369	0.287077	0.27979	0.272726	0.266082	0.259445	0.253031	0.246841	0.241044	0.235288	0.229747	0.22444	0.219491	0.214617	0.210015	0.205577	0.201412	0.19742	0.193696	0.190126	0.186822	0.183743	0.180836	0.178197	0.175724	0.173498	0.171464	0.169684	0.168095	0.16674	0.165591	0.164657	0.163945	0.163462	0.163185	0.163116	0.163274	0.163648	0.164243	0.165053	0.166075	0.167315	0.168775	0.170459	0.172359
0.333069	0.324468	0.316335	0.308179	0.300227	0.2925	0.28521	0.277924	0.270851	0.264209	0.257572	0.25116	0.244972	0.239166	0.233411	0.227872	0.222566	0.217618	0.212737	0.208135	0.203698	0.199535	0.195544	0.191814	0.188242	0.184939	0.181862	0.178957	0.176309	0.173837	0.171612	0.16958	0.167801	0.166214	0.164849	0.163702	0.16277	0.162059	0.161575	0.161291	0.161224	0.161383	0.161758	0.162355	0.163156	0.16418	0.165421	0.166882	0.168567	0.170459
0.331302	0.322702	0.31456	0.306406	0.298455	0.290729	0.28344	0.276153	0.269074	0.262434	0.255799	0.249388	0.2432	0.237387	0.231633	0.226095	0.220791	0.215844	0.210955	0.206354	0.201918	0.197757	0.193763	0.190029	0.186458	0.183156	0.180081	0.177177	0.17452	0.17205	0.169827	0.167795	0.166018	0.164423	0.163059	0.161913	0.160983	0.160273	0.159781	0.159498	0.159432	0.159593	0.15997	0.160564	0.16136	0.162385	0.163627	0.16509	0.166774	0.16866
0.329463	0.320864	0.312714	0.304562	0.296612	0.288887	0.2816	0.274303	0.267226	0.260588	0.253954	0.247544	0.241347	0.235535	0.229783	0.224246	0.218944	0.213988	0.2091	0.2045	0.200066	0.195906	0.191904	0.188171	0.184602	0.181301	0.178227	0.175321	0.172659	0.17019	0.167968	0.165938	0.164155	0.162559	0.161196	0.160052	0.159122	0.158414	0.157912	0.157632	0.157567	0.157729	0.158107	0.158693	0.15949	0.160517	0.16176	0.163224	0.164899	0.166787
0.327638	0.319034	0.310882	0.302731	0.294783	0.287059	0.279767	0.272467	0.265392	0.258755	0.252123	0.24571	0.239508	0.233698	0.227947	0.222411	0.217102	0.212146	0.207259	0.202661	0.198228	0.194069	0.190058	0.186327	0.182759	0.17946	0.176385	0.173472	0.170811	0.168344	0.166123	0.164094	0.162303	0.160708	0.159346	0.158204	0.157275	0.156561	0.156058	0.155779	0.155716	0.15588	0.156253	0.156835	0.157634	0.158662	0.159907	0.161368	0.163038	0.164927
0.325909	0.317297	0.309146	0.300997	0.29305	0.285327	0.278027	0.270728	0.263654	0.25702	0.250388	0.243968	0.237767	0.231957	0.226208	0.220674	0.215356	0.210401	0.205516	0.200919	0.196488	0.192323	0.18831	0.184581	0.181014	0.177716	0.174633	0.171721	0.169062	0.166597	0.164377	0.162349	0.160549	0.158956	0.157596	0.156454	0.155527	0.154805	0.154303	0.154025	0.153963	0.154128	0.154494	0.155077	0.155877	0.156907	0.158153	0.159606	0.161277	0.163168
0.324103	0.31549	0.307341	0.299193	0.291247	0.28352	0.276217	0.26892	0.261847	0.255209	0.248578	0.242154	0.235954	0.230147	0.224399	0.218866	0.213539	0.208586	0.203702	0.199106	0.194671	0.190503	0.186492	0.182764	0.179198	0.175901	0.17281	0.1699	0.167242	0.164777	0.162559	0.160522	0.158724	0.157132	0.155773	0.154633	0.153699	0.152976	0.152476	0.152199	0.152139	0.152294	0.152662	0.153246	0.154048	0.155079	0.156324	0.15777	0.159443	0.161335
0.32239	0.313779	0.305631	0.297485	0.28954	0.281804	0.274503	0.267207	0.260135	0.253489	0.24686	0.240437	0.234239	0.228432	0.222686	0.217144	0.211819	0.206868	0.201984	0.19739	0.192946	0.18878	0.18477	0.181044	0.177479	0.17418	0.171084	0.168175	0.165518	0.163055	0.160836	0.158793	0.156996	0.155405	0.154048	0.152905	0.151967	0.151245	0.150746	0.150471	0.150412	0.150559	0.150928	0.151514	0.152316	0.153349	0.154586	0.156034	0.157708	0.159601
0.320609	0.311999	0.303852	0.295699	0.287757	0.28002	0.27272	0.265425	0.258354	0.2517	0.245073	0.238651	0.232454	0.226649	0.220894	0.215353	0.210029	0.20508	0.200197	0.195605	0.191152	0.186987	0.182978	0.179254	0.17569	0.172382	0.169287	0.16638	0.163725	0.161263	0.159035	0.156993	0.155198	0.153608	0.152252	0.1511	0.150164	0.149444	0.148946	0.148673	0.148608	0.148753	0.149124	0.14971	0.150514	0.151541	0.152776	0.154225	0.155901	0.157796
0.318842	0.310233	0.302088	0.293925	0.285985	0.278249	0.270951	0.263657	0.256588	0.249925	0.243299	0.236879	0.230682	0.224879	0.219115	0.213576	0.208253	0.203305	0.198424	0.193824	0.189371	0.185208	0.1812	0.177477	0.173909	0.170598	0.167505	0.164599	0.161945	0.159475	0.157248	0.155208	0.153413	0.151825	0.150471	0.149309	0.148375	0.147656	0.147159	0.146885	0.146815	0.14696	0.147333	0.147921	0.148726	0.149744	0.15098	0.152431	0.154108	0.156004
0.317168	0.30856	0.300417	0.292246	0.284307	0.276573	0.269276	0.261983	0.254913	0.248244	0.24162	0.235201	0.229005	0.223202	0.217431	0.211894	0.206571	0.201626	0.196746	0.192138	0.187685	0.183524	0.179517	0.175792	0.17222	0.16891	0.165818	0.162913	0.160261	0.157782	0.155557	0.153517	0.151724	0.150138	0.148775	0.147615	0.146682	0.145964	0.145469	0.145187	0.145117	0.145264	0.145638	0.146227	0.147031	0.148043	0.149281	0.150733	0.152411	0.154307
0.315428	0.306821	0.298679	0.290499	0.282563	0.274829	0.267534	0.260242	0.253163	0.246495	0.239873	0.233455	0.227261	0.221449	0.215679	0.210143	0.204822	0.199879	0.194991	0.190383	0.185932	0.181772	0.177766	0.174032	0.170461	0.167153	0.164062	0.161159	0.158504	0.156021	0.153797	0.151759	0.149967	0.148376	0.14701	0.145851	0.14492	0.144203	0.143709	0.143418	0.14335	0.143499	0.143874	0.144465	0.145259	0.146273	0.147513	0.148966	0.150645	0.152532
0.31378	0.305175	0.297027	0.288846	0.280911	0.273178	0.265884	0.25859	0.251506	0.24484	0.23822	0.231803	0.225609	0.219789	0.214021	0.208487	0.203167	0.198216	0.193328	0.188722	0.184272	0.180114	0.176109	0.172367	0.168798	0.16549	0.162401	0.159499	0.156836	0.154354	0.152131	0.150094	0.148304	0.146704	0.145341	0.144183	0.143253	0.142537	0.142038	0.141745	0.141679	0.141828	0.142205	0.142793	0.143583	0.144598	0.145839	0.147294	0.148972	0.150853
0.312067	0.303463	0.295306	0.287126	0.279193	0.271462	0.264169	0.256866	0.249783	0.243119	0.2365	0.230084	0.223881	0.218063	0.212296	0.206763	0.201445	0.196485	0.191599	0.186994	0.182545	0.178389	0.17438	0.170634	0.167066	0.16376	0.160672	0.157761	0.1551	0.152619	0.150398	0.148362	0.146573	0.144965	0.143603	0.142446	0.141518	0.140804	0.140296	0.140004	0.139939	0.14009	0.140468	0.141047	0.141839	0.142855	0.144098	0.145553	0.147222	0.149105
0.310368	0.301757	0.293599	0.28542	0.277489	0.269759	0.262461	0.255155	0.248074	0.241411	0.23479	0.228376	0.222168	0.216351	0.210586	0.205054	0.199737	0.194768	0.189884	0.18528	0.180832	0.176671	0.172659	0.168915	0.165349	0.162044	0.158958	0.156037	0.153378	0.150898	0.148679	0.146644	0.144846	0.143239	0.141879	0.140723	0.139797	0.139076	0.138567	0.138276	0.138213	0.138365	0.138734	0.139315	0.140108	0.141126	0.14237	0.143824	0.145487	0.147371
0.308759	0.30014	0.291983	0.283806	0.275876	0.268147	0.260841	0.253537	0.246457	0.239795	0.233166	0.226753	0.220546	0.214731	0.208966	0.203436	0.198112	0.193143	0.188261	0.183658	0.179212	0.175043	0.171032	0.167289	0.163724	0.16042	0.157331	0.154407	0.151749	0.14927	0.147052	0.145018	0.143213	0.141607	0.140248	0.139094	0.138164	0.137439	0.136932	0.136642	0.136581	0.136734	0.137095	0.137677	0.138471	0.13949	0.140735	0.142182	0.143846	0.145731
0.307077	0.298458	0.290303	0.282127	0.27419	0.266465	0.259157	0.251854	0.244775	0.238115	0.231476	0.225065	0.218859	0.213046	0.207283	0.201744	0.19642	0.191453	0.186572	0.181971	0.177526	0.173348	0.169338	0.165597	0.162034	0.158732	0.155633	0.15271	0.150054	0.147576	0.14536	0.143317	0.141513	0.139908	0.138551	0.137398	0.136459	0.135736	0.13523	0.134942	0.134882	0.135031	0.135388	0.135972	0.136767	0.137787	0.139027	0.140472	0.142137	0.144023
0.305484	0.296867	0.288714	0.280538	0.272593	0.264869	0.257563	0.250261	0.243183	0.236524	0.229878	0.223468	0.217263	0.211452	0.205689	0.200143	0.19482	0.189854	0.184975	0.180375	0.175924	0.171745	0.167737	0.163996	0.160434	0.157129	0.154027	0.151105	0.14845	0.145974	0.14375	0.141708	0.139905	0.138301	0.136945	0.135794	0.134847	0.134125	0.13362	0.133333	0.133274	0.133416	0.133774	0.134359	0.135156	0.136177	0.137409	0.138855	0.140522	0.142409
0.303829	0.295213	0.287061	0.278887	0.270933	0.26321	0.255905	0.248604	0.241528	0.234867	0.228215	0.221807	0.215604	0.209794	0.204032	0.198477	0.193155	0.188192	0.183313	0.178715	0.174255	0.170077	0.16607	0.162331	0.158768	0.155457	0.152356	0.149435	0.146782	0.144307	0.142074	0.140033	0.138232	0.13663	0.135275	0.134117	0.133169	0.132449	0.131945	0.13166	0.131591	0.131735	0.132094	0.132681	0.133479	0.134499	0.135725	0.137173	0.13884	0.140729
0.302187	0.293572	0.285422	0.277249	0.269286	0.261565	0.254261	0.246962	0.239887	0.233217	0.226566	0.22016	0.213958	0.208149	0.202378	0.196825	0.191505	0.186543	0.181666	0.177059	0.1726	0.168423	0.164418	0.16068	0.157108	0.153798	0.150699	0.14778	0.145128	0.142652	0.140413	0.138373	0.136573	0.134972	0.133613	0.132451	0.131505	0.130787	0.130285	0.13	0.129923	0.130068	0.130429	0.131017	0.131817	0.132828	0.134054	0.135504	0.137172	0.139063
0.300633	0.29202	0.283871	0.275693	0.267728	0.260009	0.252706	0.245408	0.238331	0.231656	0.225007	0.218602	0.212401	0.206591	0.200814	0.195262	0.189944	0.184983	0.180099	0.175492	0.171034	0.166859	0.162855	0.159119	0.155538	0.15223	0.149132	0.146214	0.143563	0.141079	0.138841	0.136803	0.135004	0.133404	0.132037	0.130877	0.129932	0.129215	0.128714	0.128425	0.128345	0.128491	0.128854	0.129443	0.13024	0.131247	0.132475	0.133926	0.135596	0.137485
0.299019	0.290406	0.282259	0.274072	0.266108	0.258391	0.25109	0.243793	0.236706	0.230033	0.223385	0.216982	0.210782	0.204963	0.199188	0.193637	0.18832	0.183361	0.178468	0.173863	0.169406	0.165232	0.16123	0.157489	0.153905	0.150598	0.147502	0.144585	0.141926	0.139443	0.137206	0.135169	0.133372	0.131773	0.130397	0.129239	0.128295	0.12758	0.12708	0.126782	0.126703	0.126851	0.127215	0.127806	0.128594	0.129602	0.130831	0.132284	0.133955	0.135836
0.297491	0.28888	0.280725	0.272538	0.264575	0.25686	0.24956	0.242259	0.23517	0.228498	0.221851	0.215448	0.209249	0.203424	0.19765	0.1921	0.186784	0.181826	0.176926	0.172322	0.167866	0.163693	0.159689	0.155943	0.152361	0.149056	0.145961	0.143044	0.140377	0.137896	0.13566	0.133625	0.131829	0.130223	0.128847	0.12769	0.126748	0.126033	0.125528	0.125229	0.125151	0.125301	0.125666	0.126249	0.127038	0.128048	0.129278	0.130732	0.132403	0.134277
0.295903	0.287293	0.27913	0.270944	0.262983	0.255269	0.247971	0.240661	0.233572	0.226902	0.220256	0.213844	0.207647	0.201824	0.196051	0.190502	0.185188	0.180222	0.175322	0.17072	0.166265	0.162093	0.15808	0.154336	0.150755	0.147451	0.144358	0.14144	0.138766	0.136286	0.134053	0.132019	0.130223	0.128609	0.127235	0.126079	0.125138	0.124421	0.123911	0.123613	0.123537	0.123688	0.124054	0.124628	0.125419	0.12643	0.127661	0.129117	0.13078	0.132654
0.294329	0.285712	0.277548	0.269364	0.261404	0.253684	0.246387	0.239076	0.231989	0.22532	0.218675	0.212254	0.206059	0.200237	0.194466	0.188918	0.183597	0.17863	0.173731	0.169131	0.164678	0.160508	0.156485	0.152743	0.149163	0.145861	0.142768	0.139842	0.13717	0.134691	0.132459	0.130426	0.128622	0.127009	0.125636	0.124482	0.123542	0.122816	0.122307	0.122011	0.121936	0.122089	0.122451	0.123022	0.123814	0.124826	0.126059	0.127509	0.12917	0.131045
0.29284	0.284215	0.276053	0.267869	0.25991	0.252182	0.244887	0.237577	0.230491	0.223824	0.21718	0.210751	0.204557	0.198737	0.192966	0.18742	0.182091	0.177125	0.172228	0.167629	0.163177	0.159001	0.154977	0.151236	0.147657	0.144357	0.141261	0.138331	0.13566	0.133183	0.130952	0.128913	0.127108	0.125496	0.124125	0.122972	0.122033	0.1213	0.120792	0.120497	0.120423	0.120577	0.120932	0.121503	0.122297	0.12331	0.124544	0.125986	0.127648	0.129525
0.291283	0.282659	0.274498	0.266316	0.258358	0.250621	0.243328	0.236019	0.228935	0.222269	0.215624	0.209188	0.202996	0.197177	0.191408	0.185863	0.180524	0.175561	0.170665	0.166067	0.161617	0.157432	0.153409	0.14967	0.146092	0.14279	0.139689	0.13676	0.13409	0.131615	0.129385	0.127337	0.125534	0.123923	0.122553	0.121402	0.120456	0.119722	0.119216	0.118922	0.11885	0.118994	0.119351	0.119923	0.120719	0.121733	0.122967	0.124402	0.126065	0.127943
0.28981	0.281187	0.273028	0.264847	0.256891	0.249145	0.241854	0.234546	0.227463	0.220799	0.214145	0.20771	0.20152	0.195703	0.189935	0.184382	0.179044	0.174082	0.169187	0.164591	0.160134	0.155949	0.151927	0.148189	0.144613	0.141303	0.138202	0.135275	0.132606	0.130132	0.127902	0.125847	0.124046	0.122436	0.121067	0.119913	0.118964	0.118231	0.117726	0.117434	0.117362	0.117499	0.117857	0.118431	0.119227	0.120243	0.121468	0.122904	0.12457	0.126449
0.28828	0.279658	0.271501	0.263321	0.255361	0.247611	0.240322	0.233016	0.225933	0.219266	0.212608	0.206175	0.199986	0.19417	0.188402	0.182841	0.177505	0.172545	0.167651	0.163049	0.158591	0.154407	0.150386	0.14665	0.143074	0.139755	0.136657	0.13373	0.131064	0.128591	0.126352	0.124298	0.122498	0.12089	0.119523	0.118359	0.117412	0.11668	0.116177	0.115886	0.11581	0.115943	0.116303	0.116878	0.117676	0.11869	0.119909	0.121347	0.123014	0.124894
0.286764	0.278143	0.269987	0.261809	0.253839	0.246091	0.238804	0.231499	0.224418	0.217742	0.211085	0.204653	0.198466	0.192652	0.186874	0.181315	0.175979	0.171021	0.166129	0.161517	0.157061	0.152878	0.148858	0.145125	0.141545	0.138222	0.135126	0.1322	0.129535	0.127054	0.124815	0.122763	0.120965	0.119358	0.117992	0.116819	0.115873	0.115143	0.114642	0.114352	0.114267	0.114401	0.114762	0.115339	0.116139	0.117143	0.118364	0.119803	0.121471	0.123354
0.28533	0.276711	0.268556	0.260372	0.252401	0.244654	0.237369	0.230065	0.222981	0.216301	0.209645	0.203214	0.197028	0.191212	0.18543	0.179872	0.174538	0.169581	0.16469	0.16007	0.155615	0.151434	0.147415	0.143679	0.140095	0.136774	0.133678	0.130754	0.12809	0.125601	0.123364	0.121313	0.119516	0.11791	0.116536	0.115364	0.11442	0.113691	0.113191	0.112896	0.11281	0.112945	0.113307	0.113885	0.114677	0.115683	0.116905	0.118345	0.120015	0.121898
0.283841	0.275223	0.26707	0.258876	0.250907	0.243161	0.235878	0.228575	0.221482	0.214803	0.208149	0.201719	0.195524	0.18971	0.183929	0.178372	0.17304	0.168085	0.163186	0.158566	0.154112	0.149933	0.145915	0.14217	0.138588	0.135267	0.132174	0.129251	0.126585	0.12409	0.121854	0.119804	0.118009	0.116405	0.115022	0.113852	0.112909	0.112181	0.111679	0.111378	0.111294	0.11143	0.111794	0.112373	0.113156	0.114164	0.115387	0.116828	0.1185	0.120374
0.282433	0.273816	0.265655	0.257463	0.249494	0.24175	0.23446	0.22716	0.220065	0.213388	0.206735	0.200306	0.194103	0.188291	0.182511	0.176955	0.171624	0.166662	0.161763	0.157145	0.152693	0.148514	0.144498	0.140744	0.137163	0.133844	0.130752	0.12783	0.125157	0.122662	0.120429	0.11838	0.116586	0.114973	0.113592	0.112423	0.111481	0.110754	0.110244	0.109945	0.109862	0.109999	0.110365	0.110941	0.11172	0.112729	0.113953	0.115396	0.117063	0.118934
0.280968	0.272355	0.264185	0.255994	0.248027	0.240284	0.232985	0.225687	0.218593	0.211918	0.205266	0.198838	0.192626	0.186816	0.181037	0.175483	0.170152	0.165182	0.160285	0.155668	0.151217	0.14704	0.143019	0.139262	0.135683	0.132365	0.129275	0.12635	0.123671	0.121178	0.118946	0.116899	0.115098	0.113485	0.112105	0.110937	0.109997	0.109271	0.108752	0.108455	0.108373	0.108512	0.108879	0.109446	0.110226	0.111237	0.112463	0.113906	0.115564	0.117437
0.279509	0.270898	0.262729	0.254539	0.246573	0.238832	0.231524	0.224228	0.217135	0.210461	0.203811	0.197383	0.191163	0.185355	0.179577	0.174024	0.168695	0.163715	0.15882	0.154204	0.149755	0.145579	0.14155	0.137794	0.134216	0.1309	0.127808	0.124878	0.1222	0.119708	0.117478	0.115431	0.113622	0.11201	0.110632	0.109465	0.108527	0.107794	0.107274	0.106978	0.106897	0.107038	0.107396	0.107965	0.108746	0.109758	0.110985	0.112429	0.11408	0.115954
0.278131	0.269521	0.261354	0.253165	0.2452	0.237459	0.230144	0.222849	0.215758	0.209085	0.202436	0.195999	0.18978	0.183975	0.178198	0.172646	0.16731	0.16233	0.157436	0.152822	0.148374	0.144192	0.140162	0.136407	0.132831	0.129516	0.126416	0.123487	0.12081	0.11832	0.116091	0.114045	0.112228	0.110618	0.10924	0.108075	0.107134	0.106397	0.105878	0.105584	0.105505	0.105646	0.105996	0.106566	0.107349	0.108362	0.109591	0.111026	0.112678	0.114554
0.276698	0.268091	0.259925	0.251737	0.243773	0.23603	0.22871	0.221417	0.214327	0.207656	0.201004	0.194562	0.188344	0.18254	0.176765	0.171214	0.165869	0.160891	0.155999	0.151386	0.146932	0.142748	0.138719	0.134966	0.131391	0.128078	0.124968	0.122041	0.119366	0.116877	0.114649	0.112595	0.110779	0.10917	0.107794	0.10663	0.105679	0.104945	0.104427	0.104135	0.104056	0.104194	0.10454	0.105112	0.105896	0.106911	0.108138	0.109567	0.11122	0.113098
0.275345	0.26674	0.258575	0.250388	0.242426	0.234674	0.227355	0.220064	0.212975	0.206305	0.199645	0.193204	0.186988	0.181186	0.175412	0.169852	0.164509	0.159532	0.154641	0.150029	0.145568	0.141385	0.137357	0.133605	0.130032	0.126715	0.123602	0.120676	0.118002	0.115514	0.113279	0.111225	0.109411	0.107803	0.106429	0.105265	0.104307	0.103574	0.103058	0.102766	0.102689	0.102819	0.103166	0.103739	0.104525	0.105541	0.106759	0.10819	0.109844	0.111723
0.27394	0.265336	0.257173	0.248988	0.24102	0.233265	0.225948	0.218659	0.211571	0.204897	0.198233	0.191794	0.185579	0.179776	0.174003	0.168437	0.163095	0.15812	0.15323	0.14862	0.144149	0.139968	0.135941	0.132191	0.128616	0.125294	0.122182	0.119257	0.116585	0.114098	0.111854	0.109802	0.107989	0.106383	0.105009	0.103839	0.10288	0.102149	0.101634	0.101344	0.101262	0.101389	0.101737	0.102312	0.103099	0.104108	0.105326	0.106758	0.108414	0.110294
0.272581	0.263979	0.255817	0.247633	0.239657	0.231903	0.224587	0.2173	0.210213	0.20353	0.196868	0.19043	0.184216	0.178405	0.172634	0.167069	0.161728	0.156754	0.151866	0.147248	0.142777	0.138598	0.134572	0.130823	0.12724	0.123919	0.120808	0.117885	0.115214	0.112727	0.110476	0.108425	0.106614	0.105009	0.103637	0.102458	0.1015	0.10077	0.100256	0.0999649	0.0998773	0.100006	0.100355	0.100932	0.10172	0.10272	0.10394	0.105373	0.10703	0.108912
0.271235	0.262634	0.254474	0.246283	0.238306	0.230554	0.22324	0.215946	0.208862	0.202177	0.195516	0.189079	0.182866	0.177047	0.171277	0.165713	0.160374	0.155401	0.150507	0.145889	0.141419	0.137241	0.133217	0.129469	0.125877	0.122557	0.119448	0.116527	0.113857	0.111361	0.109111	0.107061	0.105251	0.103648	0.102268	0.10109	0.100133	0.0994049	0.0988925	0.0985924	0.0985063	0.0986358	0.0989865	0.0995649	0.100351	0.101346	0.102567	0.104001	0.10566	0.107538
0.26987	0.26127	0.253112	0.244913	0.236937	0.229186	0.221873	0.214571	0.207489	0.200805	0.194145	0.187709	0.181498	0.17567	0.169902	0.164339	0.159001	0.15403	0.149126	0.14451	0.140041	0.135865	0.131842	0.12809	0.124494	0.121177	0.118069	0.115149	0.112476	0.109975	0.107727	0.105679	0.10387	0.102261	0.100879	0.0997026	0.0987472	0.0980204	0.0975094	0.0972002	0.0971157	0.0972466	0.0975985	0.0981785	0.0989551	0.0999516	0.101175	0.10261	0.10427	0.106139
0.268551	0.259942	0.251786	0.243588	0.235614	0.227864	0.220552	0.213241	0.206161	0.199479	0.19282	0.186385	0.180175	0.174338	0.168572	0.163011	0.157674	0.152704	0.147792	0.143177	0.13871	0.134535	0.130513	0.126752	0.123158	0.119842	0.116735	0.113815	0.111136	0.108636	0.106389	0.104342	0.102535	0.100917	0.0995365	0.0983613	0.0974072	0.0966819	0.0961647	0.0958544	0.0957714	0.0959035	0.0962567	0.0968282	0.0976063	0.0986039	0.0998285	0.101265	0.102925	0.104787
0.267245	0.258627	0.250473	0.242276	0.234303	0.226554	0.219245	0.211925	0.204846	0.198165	0.191508	0.185074	0.178855	0.17302	0.167256	0.161695	0.156359	0.151382	0.14647	0.141857	0.137391	0.133218	0.12919	0.125428	0.121835	0.11852	0.115415	0.112486	0.109808	0.107309	0.105064	0.103019	0.101212	0.0995859	0.0982071	0.0970332	0.0960804	0.0953526	0.0948309	0.0945218	0.0944403	0.0945736	0.0949281	0.095491	0.0962706	0.0972695	0.0984955	0.0999338	0.101585	0.103448
0.265952	0.257325	0.249173	0.240977	0.233006	0.225258	0.217945	0.210622	0.203544	0.196865	0.190209	0.183774	0.177548	0.171715	0.165952	0.160393	0.155058	0.150072	0.145162	0.14055	0.136085	0.131907	0.127878	0.124116	0.120524	0.117211	0.114108	0.11117	0.108494	0.105996	0.103752	0.101708	0.0998929	0.0982682	0.096891	0.0957183	0.0947667	0.0940303	0.0935102	0.0932023	0.0931223	0.0932569	0.0936085	0.094167	0.0949481	0.0959483	0.0971758	0.098613	0.100258	0.102122
0.264672	0.256037	0.247887	0.239692	0.231722	0.223975	0.216653	0.209331	0.202256	0.195578	0.188923	0.18248	0.176255	0.170423	0.164662	0.159104	0.153762	0.148776	0.143867	0.139257	0.134793	0.130606	0.126578	0.122818	0.119228	0.115916	0.112809	0.109867	0.107193	0.104696	0.102453	0.100403	0.0985872	0.0969637	0.095588	0.0944166	0.0934662	0.0927213	0.0922027	0.0918961	0.0918176	0.0919535	0.0922964	0.0928561	0.0936388	0.0946402	0.0958693	0.0972979	0.0989442	0.10081
0.263368	0.254731	0.246583	0.23839	0.230421	0.22267	0.215345	0.208024	0.20095	0.194274	0.187615	0.181168	0.174944	0.169114	0.163353	0.157796	0.152446	0.147463	0.142555	0.137946	0.133484	0.129288	0.125261	0.121503	0.117913	0.1146	0.111487	0.108547	0.105874	0.103379	0.101137	0.0990776	0.0972635	0.0956412	0.0942672	0.0930971	0.0921403	0.0913941	0.0908771	0.0905719	0.090495	0.090626	0.090966	0.0915271	0.0923113	0.0933141	0.0945362	0.0959643	0.0976119	0.0994786
0.262105	0.25347	0.245324	0.237131	0.229163	0.221404	0.21408	0.206761	0.199689	0.193014	0.186346	0.1799	0.173678	0.167849	0.16208	0.156524	0.151175	0.146193	0.141286	0.136679	0.13221	0.128014	0.123989	0.120231	0.116643	0.113321	0.11021	0.107271	0.1046	0.102105	0.0998636	0.0977971	0.0959845	0.0943634	0.092991	0.0918221	0.0908567	0.0901117	0.0895964	0.0892923	0.0892141	0.0893394	0.0896806	0.0902429	0.0910287	0.0920327	0.0932463	0.0946758	0.0963247	0.0981927
0.260855	0.252221	0.244077	0.235886	0.227912	0.220151	0.212829	0.20551	0.198434	0.19176	0.18509	0.178645	0.172424	0.166597	0.160819	0.155265	0.149918	0.144937	0.140031	0.135418	0.130948	0.126753	0.122729	0.118973	0.115386	0.112056	0.108946	0.106008	0.103338	0.100845	0.0985951	0.0965297	0.0947187	0.0930988	0.091728	0.0905511	0.0895863	0.0888426	0.0883288	0.088026	0.0879392	0.088066	0.0884084	0.088972	0.0897593	0.0907615	0.0919695	0.0934006	0.0950507	0.09692
0.259618	0.250986	0.242841	0.234654	0.226671	0.218912	0.21159	0.204273	0.197189	0.190516	0.183848	0.177404	0.171184	0.165358	0.159571	0.15402	0.148673	0.143694	0.138789	0.134167	0.129699	0.125505	0.121483	0.117728	0.114138	0.110803	0.107695	0.104758	0.10209	0.0995962	0.0973397	0.0952755	0.0934661	0.0918474	0.0904712	0.0892927	0.0883291	0.0875866	0.0870744	0.0867729	0.0866774	0.0868057	0.0871495	0.0877142	0.0885031	0.0894967	0.090706	0.0921386	0.09379	0.0956604
0.258395	0.249764	0.24161	0.233425	0.225443	0.217685	0.210365	0.203049	0.195956	0.189285	0.182618	0.176176	0.169957	0.164131	0.158337	0.152787	0.147442	0.142464	0.13756	0.13293	0.128463	0.12427	0.12025	0.116496	0.112898	0.109564	0.106458	0.103522	0.100854	0.0983527	0.0960975	0.0940345	0.0922267	0.0906091	0.0892244	0.0880474	0.0870851	0.0863438	0.0858332	0.0855264	0.0854289	0.0855587	0.0859037	0.0864697	0.0872508	0.0882451	0.0894556	0.0908897	0.0925424	0.0944141
0.257156	0.248526	0.240364	0.232181	0.2242	0.216443	0.209125	0.20181	0.194707	0.188039	0.181373	0.174932	0.168714	0.16288	0.157087	0.151538	0.146194	0.141218	0.136307	0.131676	0.127211	0.12302	0.119001	0.115242	0.111641	0.108309	0.105204	0.102269	0.0995924	0.0970926	0.0948389	0.0927771	0.090971	0.0893546	0.0879609	0.0867855	0.0858245	0.0850846	0.0845714	0.0842597	0.0841635	0.0842949	0.0846412	0.0852086	0.0859807	0.0869765	0.0881883	0.0896241	0.091278	0.0931407
0.25596	0.247331	0.23916	0.230979	0.222999	0.215243	0.207926	0.200609	0.193502	0.186835	0.180171	0.17373	0.167513	0.161671	0.155879	0.150333	0.14499	0.140014	0.135096	0.130466	0.126002	0.121812	0.117789	0.114027	0.110427	0.107096	0.103993	0.10106	0.0983742	0.0958759	0.0936234	0.0915628	0.0897583	0.0881336	0.0867409	0.085567	0.0846072	0.0838685	0.0833468	0.0830366	0.0829417	0.0830746	0.0834221	0.083987	0.0847543	0.0857516	0.0869647	0.088402	0.0900553	0.0919112
0.254776	0.246148	0.23797	0.22979	0.221811	0.214056	0.206741	0.199415	0.192309	0.185644	0.178981	0.172542	0.166316	0.160476	0.154685	0.14914	0.143798	0.138814	0.133897	0.129268	0.124806	0.120617	0.116586	0.112825	0.109226	0.105897	0.102796	0.0998597	0.0971692	0.0946723	0.0924212	0.0903618	0.0885505	0.0869254	0.085534	0.0843616	0.0834031	0.0826657	0.0821354	0.0818267	0.081733	0.0818675	0.0822162	0.0827725	0.083541	0.0845399	0.0857542	0.087193	0.0888377	0.0906949
0.253606	0.244973	0.236792	0.228614	0.220636	0.212883	0.205563	0.198234	0.19113	0.184467	0.177805	0.171364	0.165132	0.159293	0.153504	0.14796	0.14262	0.137627	0.132711	0.128084	0.123623	0.119436	0.115395	0.111637	0.108039	0.104711	0.101608	0.0986666	0.0959774	0.0934819	0.0912321	0.0891739	0.087354	0.0857304	0.0843403	0.0831695	0.0822122	0.0814691	0.0809372	0.08063	0.0805376	0.0806735	0.0810184	0.0815712	0.082341	0.0833414	0.084557	0.0859896	0.0876334	0.0894918
0.252449	0.243807	0.235628	0.227451	0.219475	0.211723	0.204395	0.197067	0.189963	0.183303	0.176642	0.170192	0.163962	0.158124	0.152336	0.146784	0.141445	0.136454	0.131539	0.126913	0.122454	0.11826	0.114218	0.110461	0.106865	0.103538	0.100427	0.0974867	0.0947987	0.0923047	0.0900563	0.0879991	0.0861708	0.0845486	0.0831598	0.0819905	0.0810345	0.0802828	0.0797522	0.0794465	0.0793554	0.0794909	0.079829	0.0803831	0.0811542	0.0821561	0.0833729	0.084797	0.0864422	0.0883019
0.251269	0.242627	0.234449	0.226275	0.2183	0.210543	0.203212	0.195885	0.188783	0.182117	0.175459	0.169006	0.162776	0.15694	0.151153	0.145593	0.140255	0.135266	0.130352	0.125728	0.121263	0.117067	0.113027	0.109271	0.105676	0.102351	0.0992303	0.0962917	0.0936051	0.0911126	0.0888656	0.0867992	0.0849724	0.0833517	0.0819643	0.0807965	0.079833	0.0790811	0.0785519	0.0782478	0.0781579	0.0782844	0.0786241	0.0791795	0.079952	0.0809554	0.0821709	0.0835886	0.0852354	0.0870965
0.250129	0.241488	0.233312	0.225137	0.217165	0.209399	0.20207	0.194744	0.187643	0.180969	0.174312	0.16786	0.161632	0.155798	0.150012	0.144443	0.139107	0.134119	0.129206	0.124583	0.12011	0.115916	0.111876	0.108123	0.104529	0.1012	0.0980756	0.0951385	0.0924532	0.0899622	0.0877137	0.0856414	0.0838159	0.0821966	0.0808105	0.0796378	0.0786722	0.0779215	0.0773936	0.077091	0.0770024	0.0771203	0.0774615	0.0780181	0.0787919	0.0797968	0.0810037	0.0824226	0.084071	0.0859333
0.249002	0.240362	0.232187	0.224004	0.216035	0.208269	0.200941	0.193617	0.186517	0.179834	0.173179	0.166729	0.160502	0.154669	0.148884	0.143306	0.137972	0.132985	0.128074	0.123452	0.11897	0.114778	0.110739	0.106987	0.103394	0.100058	0.0969341	0.0939984	0.0913145	0.0888244	0.0865679	0.0844968	0.0826725	0.0810547	0.07967	0.0784886	0.0775245	0.0767751	0.0762485	0.0759474	0.0758539	0.0759693	0.0763121	0.0768699	0.0776449	0.0786425	0.0798497	0.0812699	0.0829198	0.0847833
0.247888	0.23925	0.231076	0.222884	0.214917	0.207152	0.199825	0.192502	0.185404	0.178712	0.17206	0.16561	0.159384	0.153553	0.147759	0.142182	0.13685	0.131865	0.126955	0.122326	0.117844	0.113653	0.109616	0.105865	0.102268	0.0989279	0.0958059	0.0928716	0.090189	0.0876902	0.0854353	0.0833653	0.0815424	0.0799261	0.0785426	0.0773526	0.07639	0.0756419	0.0751166	0.0748138	0.0747149	0.0748316	0.0751758	0.0757349	0.0765112	0.0775002	0.0787089	0.0801303	0.0817817	0.0836465
0.246787	0.23815	0.229978	0.221778	0.213812	0.206048	0.198723	0.191401	0.184301	0.177604	0.170953	0.164504	0.15828	0.152448	0.146648	0.141072	0.135741	0.130758	0.125849	0.121212	0.11673	0.112541	0.108505	0.104751	0.10115	0.0978115	0.0946908	0.0917579	0.0890766	0.0865692	0.0843158	0.0822471	0.0804255	0.0788106	0.0774192	0.0762298	0.0752687	0.0745218	0.0739979	0.0736865	0.0735891	0.073707	0.0740527	0.0746131	0.0753876	0.0763711	0.0775812	0.079004	0.0806569	0.0825219
0.245674	0.237038	0.228868	0.220658	0.212694	0.204932	0.197608	0.190287	0.183178	0.176483	0.169833	0.163386	0.157163	0.151322	0.145523	0.139948	0.134619	0.129638	0.12472	0.120084	0.115604	0.111416	0.107381	0.103618	0.100019	0.0966816	0.0935622	0.0906309	0.0879473	0.0854344	0.0831827	0.0811152	0.079295	0.0776744	0.0762812	0.0750932	0.0741337	0.0733881	0.0728655	0.0725451	0.0724493	0.0725685	0.0729158	0.0734775	0.0742429	0.0752277	0.0764395	0.0778635	0.079518	0.081374
0.2446	0.235965	0.227788	0.219578	0.211616	0.203855	0.196532	0.189208	0.182095	0.175401	0.168753	0.162307	0.156083	0.150236	0.144438	0.138865	0.133538	0.128555	0.123631	0.118996	0.114517	0.110331	0.106297	0.102525	0.098928	0.0955919	0.0924738	0.0895421	0.0868519	0.0843401	0.08209	0.0800236	0.0782048	0.0765755	0.0751839	0.0739971	0.0730391	0.0722947	0.0717664	0.0714445	0.0713501	0.0714706	0.0718194	0.0723776	0.0731393	0.0741253	0.0753385	0.0767639	0.0784126	0.0802673
0.243539	0.234906	0.226721	0.218511	0.210551	0.202791	0.19547	0.188137	0.181025	0.174333	0.167687	0.161242	0.155009	0.149163	0.143367	0.137794	0.13246	0.127478	0.122555	0.117921	0.113443	0.109259	0.10522	0.101446	0.0978502	0.0945154	0.0913987	0.0884582	0.0857696	0.083259	0.0810105	0.0789453	0.0771274	0.0754898	0.0740998	0.0729142	0.0719577	0.0712146	0.0706778	0.070357	0.0702643	0.070386	0.0707349	0.0712859	0.0720488	0.0730361	0.0742508	0.0756774	0.0773176	0.0791737
0.242492	0.233852	0.225666	0.217458	0.209499	0.20174	0.194414	0.187079	0.179968	0.173277	0.166627	0.160185	0.153948	0.148103	0.142308	0.136737	0.131394	0.126414	0.121492	0.11686	0.112383	0.108194	0.104153	0.10038	0.0967856	0.0934521	0.0903367	0.0873876	0.0847005	0.0821911	0.0799441	0.0778802	0.0760537	0.0744173	0.0730288	0.0718445	0.0708896	0.0701398	0.0696023	0.0692828	0.0691915	0.0693145	0.0696548	0.0702073	0.0709715	0.07196	0.0731763	0.0746023	0.0762357	0.0780934
0.241458	0.232809	0.224624	0.216418	0.20846	0.200703	0.193368	0.186034	0.178925	0.172235	0.165576	0.159136	0.1529	0.147057	0.141263	0.135693	0.130341	0.125364	0.120443	0.115812	0.111336	0.107138	0.103099	0.0993272	0.0957342	0.092402	0.0892838	0.0863301	0.0836446	0.0811364	0.078891	0.0768271	0.0749932	0.073358	0.0719711	0.070788	0.069829	0.0690762	0.06854	0.0682218	0.068132	0.0682562	0.0685879	0.0691419	0.0699074	0.0708972	0.072115	0.0735324	0.075167	0.0770262
0.240402	0.231754	0.223571	0.215366	0.2074	0.199647	0.19231	0.184978	0.17787	0.171182	0.164514	0.158075	0.15184	0.145999	0.140206	0.134637	0.129276	0.124301	0.119381	0.114752	0.110277	0.10607	0.102033	0.0982623	0.0946708	0.09134	0.0882128	0.0852603	0.0825765	0.0800695	0.077825	0.0757528	0.0739203	0.0722863	0.0709011	0.0697193	0.0687512	0.068	0.0674652	0.0671483	0.0670601	0.0671799	0.0675083	0.0680639	0.0688307	0.0698218	0.0710327	0.0724495	0.0740855	0.0759462
0.239385	0.230738	0.222556	0.214352	0.206377	0.198626	0.191291	0.18396	0.176853	0.170166	0.16349	0.157053	0.150819	0.144979	0.139188	0.133611	0.12825	0.123277	0.118359	0.11373	0.10925	0.105041	0.101005	0.0972362	0.0936461	0.0903112	0.0871809	0.0842296	0.0815473	0.0790415	0.0767885	0.0747177	0.0728865	0.0712536	0.06987	0.0686895	0.0677129	0.0669632	0.0664297	0.066114	0.0660245	0.0661385	0.0664681	0.0670252	0.0677933	0.0687857	0.069988	0.0714063	0.0730435	0.0749058
0.23838	0.229735	0.221555	0.213352	0.205368	0.197619	0.190285	0.182955	0.175849	0.16916	0.162479	0.156044	0.149811	0.143973	0.138181	0.132597	0.127238	0.122266	0.117349	0.112722	0.108233	0.104026	0.0999909	0.0962232	0.0926304	0.0892911	0.0861621	0.083212	0.0805314	0.0780267	0.0757652	0.0736958	0.0718659	0.0702342	0.0688522	0.0676641	0.0666877	0.0659395	0.0654073	0.0650929	0.0649948	0.0651103	0.0654411	0.0659998	0.0667691	0.0677601	0.0689564	0.0703763	0.0720147	0.0738786
0.237389	0.228745	0.220566	0.212364	0.204372	0.196624	0.189292	0.181964	0.174859	0.168161	0.161481	0.155048	0.148816	0.142979	0.137179	0.131597	0.126238	0.121268	0.116352	0.111717	0.107229	0.103023	0.0989898	0.0952235	0.0916219	0.0882843	0.0851566	0.0822077	0.0795286	0.077023	0.074755	0.0726871	0.0708585	0.069228	0.0678407	0.0666509	0.0656757	0.064929	0.0643981	0.064085	0.0639783	0.0640953	0.0644274	0.0649875	0.0657582	0.0667405	0.0679381	0.0693595	0.0709992	0.0728645
0.236411	0.227769	0.219591	0.211384	0.20339	0.195643	0.188313	0.180985	0.173878	0.167176	0.160497	0.154065	0.147835	0.141996	0.136191	0.130609	0.125252	0.120284	0.115369	0.110725	0.106238	0.102034	0.0980019	0.0942369	0.0906267	0.0872906	0.0841642	0.0812165	0.0785374	0.0760248	0.0737581	0.0716915	0.0698643	0.068235	0.0668391	0.0656509	0.0646769	0.0639317	0.0634022	0.0630841	0.062975	0.0630935	0.0634268	0.0639884	0.0647562	0.0657341	0.066933	0.0683558	0.0699968	0.0718573
0.235424	0.226782	0.218606	0.21039	0.202397	0.194652	0.187323	0.179997	0.172881	0.16618	0.159502	0.153072	0.146843	0.140996	0.135191	0.129611	0.124255	0.119279	0.114365	0.109723	0.105237	0.101034	0.0970035	0.0932336	0.0896206	0.0862862	0.0831612	0.0802147	0.0775266	0.0750155	0.0727502	0.0706851	0.0688593	0.0672313	0.0658264	0.0646397	0.063667	0.0629234	0.0623953	0.0620681	0.0619603	0.0620804	0.0624151	0.0629773	0.0637371	0.0647162	0.0659164	0.0673409	0.0689832	0.0708346
0.234472	0.225832	0.217649	0.209433	0.201441	0.193698	0.18637	0.179039	0.171921	0.165221	0.158544	0.152111	0.145885	0.140032	0.134229	0.12865	0.123295	0.118311	0.113399	0.108758	0.104273	0.100071	0.0960368	0.0922639	0.088652	0.0853192	0.0821956	0.0792502	0.0765536	0.0740439	0.0717799	0.0697163	0.0678918	0.0662558	0.0648515	0.0636663	0.0626949	0.0619529	0.0614179	0.0610903	0.0609837	0.0611053	0.0614412	0.0619948	0.0627562	0.0637365	0.064938	0.066364	0.068006	0.0698503
0.233535	0.224895	0.216703	0.208489	0.200498	0.192757	0.185431	0.178091	0.170973	0.164275	0.1576	0.151158	0.144934	0.139082	0.13328	0.127702	0.122348	0.117356	0.112446	0.107806	0.103322	0.0991219	0.0950787	0.0913074	0.0876967	0.0843655	0.0812431	0.0782959	0.0755938	0.0730856	0.0708229	0.0687608	0.0669362	0.0652929	0.0638899	0.0627062	0.061736	0.0609904	0.060452	0.0601256	0.0600203	0.0601434	0.0604805	0.0610255	0.0617884	0.06277	0.0639727	0.0654003	0.0670337	0.0688793
0.23261	0.223963	0.215771	0.207558	0.199568	0.19182	0.184496	0.177156	0.170039	0.163343	0.156669	0.150218	0.143995	0.138145	0.132345	0.126768	0.121415	0.116414	0.111506	0.106867	0.102385	0.0981857	0.0941338	0.0903641	0.0867546	0.0834249	0.0803039	0.077348	0.0746472	0.0721404	0.0698791	0.0678183	0.0659853	0.0643431	0.0629414	0.0617593	0.0607904	0.0600361	0.0594993	0.0591741	0.0590701	0.0591947	0.0595283	0.0600695	0.0608339	0.0618168	0.0630207	0.0644421	0.0660746	0.0679214
0.231697	0.223043	0.214853	0.20664	0.198652	0.190895	0.183573	0.176234	0.169119	0.162423	0.15575	0.149291	0.14307	0.137222	0.131422	0.125846	0.120488	0.115485	0.110579	0.105942	0.10146	0.0972559	0.0932021	0.0894339	0.0858256	0.0824975	0.0793727	0.0764133	0.0737138	0.0712084	0.0689484	0.0668799	0.0650475	0.0634065	0.0620062	0.0608255	0.0598578	0.059095	0.0585598	0.0582359	0.058133	0.0582573	0.0585842	0.0591266	0.0598925	0.0608767	0.0620819	0.0634947	0.0651287	0.0669767
0.230767	0.222114	0.213925	0.205714	0.197727	0.189961	0.182641	0.175303	0.168189	0.161495	0.154821	0.148355	0.142136	0.136289	0.130491	0.124916	0.119549	0.114548	0.109643	0.105007	0.100527	0.0963136	0.0922611	0.0884945	0.0848875	0.0815566	0.0784272	0.075469	0.0727709	0.0702671	0.0680084	0.0659308	0.0641001	0.0624603	0.0610614	0.0598823	0.0589075	0.058144	0.0576104	0.0572878	0.0571863	0.0573016	0.05763	0.0581737	0.0589413	0.0599267	0.061131	0.062537	0.0641726	0.066022
0.229872	0.22122	0.213033	0.204823	0.196837	0.189062	0.181744	0.174408	0.167295	0.160603	0.153919	0.147455	0.141238	0.135392	0.129595	0.124012	0.118645	0.113646	0.108743	0.104108	0.0996214	0.0954074	0.0913561	0.0875911	0.0839852	0.0806458	0.077518	0.074561	0.0718642	0.0693618	0.0671022	0.0650182	0.063189	0.0615504	0.0601528	0.0589688	0.0579919	0.0572296	0.0566976	0.0563763	0.056276	0.0563826	0.0567126	0.0572575	0.0580267	0.0590134	0.060209	0.0616163	0.0632534	0.065104
0.228991	0.22034	0.212154	0.203945	0.195955	0.188177	0.180861	0.173526	0.166414	0.159718	0.153031	0.146568	0.140353	0.134508	0.12871	0.123121	0.117755	0.112757	0.107856	0.103222	0.0987272	0.0945144	0.0904643	0.0867009	0.0830962	0.0797483	0.076622	0.0736662	0.0709707	0.0684693	0.0662016	0.0641187	0.0622912	0.0606538	0.0592575	0.0580648	0.0570894	0.0563284	0.055798	0.0554779	0.0553731	0.0554769	0.0558083	0.0563546	0.0571252	0.0581095	0.0593002	0.0607088	0.0623474	0.0641993
0.228123	0.219473	0.211288	0.203081	0.195082	0.187305	0.179991	0.172657	0.165546	0.158842	0.152156	0.145695	0.13948	0.133638	0.127831	0.122243	0.116878	0.111882	0.106973	0.10234	0.0978461	0.0936347	0.0895857	0.0858239	0.0822156	0.0788639	0.0757392	0.0727846	0.0700904	0.0675803	0.0653142	0.0632325	0.0614065	0.0597703	0.0583753	0.0571741	0.0562002	0.0554404	0.0549116	0.0545927	0.0544794	0.0545844	0.0549173	0.0554648	0.0562366	0.0572126	0.0584046	0.0598144	0.0614545	0.0633077
0.227268	0.218619	0.210436	0.202222	0.194222	0.186446	0.179134	0.171801	0.164687	0.157979	0.151295	0.144834	0.138619	0.132776	0.126965	0.121378	0.116015	0.111019	0.106102	0.101471	0.0969782	0.0927681	0.0887203	0.0849548	0.0813431	0.0779927	0.0748696	0.0719162	0.0692233	0.0667045	0.06444	0.0623595	0.0605351	0.0589	0.0574975	0.0562965	0.0553241	0.0545656	0.0540383	0.0537136	0.0535988	0.053705	0.0540395	0.0545882	0.0553515	0.056329	0.0575222	0.0589333	0.0605749	0.0624287
0.226405	0.217758	0.209576	0.201353	0.193355	0.18558	0.17827	0.170938	0.163815	0.157109	0.150425	0.143966	0.137742	0.131901	0.126091	0.120505	0.115143	0.11015	0.105223	0.100594	0.0961024	0.0918937	0.0878472	0.0840727	0.0804625	0.0771135	0.0739921	0.0710398	0.0683451	0.0658204	0.0635576	0.0614783	0.0596556	0.0580215	0.0566103	0.0554106	0.0544398	0.0536825	0.0531516	0.0528231	0.0527096	0.0528172	0.0531532	0.0537033	0.0544575	0.0554366	0.0566311	0.0580436	0.0596868	0.0615315
0.225577	0.216931	0.208741	0.200519	0.192521	0.184748	0.177429	0.170102	0.162978	0.156273	0.14959	0.143132	0.136899	0.131061	0.125252	0.119667	0.114306	0.109314	0.104379	0.0997518	0.0952612	0.0910538	0.0870085	0.0832254	0.0796167	0.076269	0.0731492	0.0701981	0.0674949	0.0649714	0.0627101	0.060632	0.0588108	0.0571681	0.0557582	0.0545597	0.0535904	0.0528344	0.052295	0.051968	0.0518558	0.0519646	0.0523021	0.0528491	0.0535991	0.0545797	0.0557754	0.0571892	0.0588266	0.06067
0.224757	0.216117	0.207918	0.199698	0.191701	0.183929	0.176602	0.169277	0.162153	0.15545	0.148769	0.142312	0.13607	0.130234	0.124426	0.118842	0.113483	0.108483	0.103548	0.0989226	0.0944332	0.0902272	0.0861773	0.0823914	0.0787841	0.0754377	0.0723195	0.0693656	0.0666578	0.0641355	0.0618758	0.0597989	0.0579698	0.0563279	0.0549193	0.053722	0.0527543	0.0519995	0.0514515	0.0511261	0.0510151	0.0511251	0.0514628	0.0520025	0.0527538	0.0537359	0.0549329	0.0563479	0.0579768	0.0598217
0.223944	0.215306	0.207109	0.19889	0.190894	0.183123	0.175788	0.168464	0.161342	0.15464	0.14796	0.141503	0.135254	0.129419	0.123613	0.11803	0.112672	0.107664	0.10273	0.0981066	0.0936184	0.0894137	0.0853551	0.0815706	0.0779647	0.0746196	0.0714988	0.0685404	0.065834	0.0633128	0.0610547	0.0589789	0.0571413	0.0555008	0.0540935	0.0528976	0.0519313	0.0511704	0.0506213	0.0502973	0.0501876	0.0502989	0.050628	0.0511692	0.0519218	0.0529054	0.0541036	0.0555184	0.0571402	0.0589865
0.223145	0.214509	0.206313	0.198095	0.190101	0.182331	0.174987	0.167665	0.160544	0.153843	0.147165	0.140699	0.134451	0.128618	0.122813	0.117232	0.111866	0.106858	0.101926	0.0973038	0.0928168	0.0886056	0.0845461	0.0807629	0.0771585	0.0738148	0.0706854	0.0677284	0.0650233	0.0625033	0.0602467	0.0581715	0.0563261	0.054687	0.053281	0.0520863	0.0511161	0.050352	0.0498042	0.0494818	0.0493733	0.0494859	0.0498063	0.050349	0.0511029	0.052088	0.0532875	0.0546937	0.0563167	0.0581646
0.22234	0.213705	0.205511	0.197294	0.189301	0.181528	0.17418	0.16686	0.15974	0.153041	0.146359	0.139888	0.133642	0.127811	0.122007	0.116426	0.111053	0.106046	0.101115	0.0964948	0.092009	0.0877888	0.0837306	0.0799487	0.0763458	0.0730035	0.0698651	0.0669096	0.0642059	0.0616872	0.0594316	0.0573479	0.0555038	0.0538663	0.0524617	0.0512683	0.050289	0.0495265	0.0489801	0.0486593	0.0485521	0.0486607	0.0489774	0.0495217	0.0502769	0.0512636	0.0524611	0.0538615	0.0554859	0.0573354
0.221567	0.212934	0.204742	0.196526	0.188534	0.180752	0.173406	0.166087	0.158969	0.152271	0.145581	0.139111	0.132865	0.127037	0.121234	0.115644	0.110272	0.105267	0.100337	0.0957096	0.091225	0.0870054	0.0829483	0.0791678	0.0755663	0.0722203	0.0690784	0.0661244	0.063422	0.0609044	0.0586402	0.056558	0.0547153	0.0530792	0.0516759	0.0504837	0.0494958	0.0487349	0.0481898	0.0478705	0.0477645	0.0478645	0.0481824	0.0487282	0.0494847	0.0504729	0.0516619	0.0530635	0.0546891	0.0565401
0.220808	0.212177	0.203985	0.195771	0.187774	0.17999	0.172645	0.165328	0.158211	0.151508	0.144816	0.138347	0.132102	0.126272	0.120471	0.114876	0.109505	0.104501	0.099572	0.0949363	0.0904535	0.0862351	0.0821793	0.0784001	0.0747959	0.0714455	0.0683049	0.0653523	0.0626512	0.0601348	0.0578621	0.0557813	0.0539399	0.0523052	0.0509033	0.049704	0.0487159	0.0479564	0.0474127	0.0470948	0.0469834	0.0470815	0.0474007	0.047948	0.0487058	0.0496854	0.0508758	0.0522787	0.0539056	0.0557581
0.220062	0.211432	0.203242	0.195029	0.187024	0.179241	0.171897	0.164582	0.157466	0.150755	0.144063	0.137596	0.131353	0.125513	0.119715	0.114121	0.108751	0.103748	0.0988205	0.0941763	0.0896951	0.0854781	0.0814234	0.0776455	0.0740327	0.0706838	0.0675446	0.0645934	0.0618936	0.0593768	0.0570972	0.0550178	0.0531778	0.0515445	0.0501439	0.0489359	0.0479491	0.0471911	0.0466487	0.046328	0.0462123	0.0463117	0.0466321	0.047181	0.04794	0.0489111	0.050103	0.0515072	0.0531352	0.0549893
0.219329	0.210701	0.202513	0.194292	0.186286	0.178505	0.171162	0.16384	0.156728	0.150015	0.143324	0.136858	0.130616	0.124768	0.118971	0.113378	0.10801	0.103009	0.0980822	0.0934294	0.08895	0.0847343	0.0806808	0.0769042	0.0732826	0.0699354	0.0667975	0.0638477	0.0611493	0.0586237	0.0563455	0.0542676	0.0524288	0.050797	0.0493878	0.0481811	0.0471955	0.0464391	0.045898	0.0455686	0.0454545	0.0455551	0.0458767	0.0464271	0.0471837	0.0481499	0.0493433	0.0507487	0.0523781	0.0542273
0.218592	0.209962	0.201777	0.193549	0.185544	0.177764	0.170423	0.163091	0.155982	0.14927	0.142581	0.136116	0.129875	0.124018	0.118223	0.112631	0.107264	0.102265	0.0973315	0.0926774	0.0881997	0.0839854	0.0799331	0.076152	0.0725273	0.0691817	0.0660451	0.0630969	0.0603956	0.0578651	0.0555883	0.0535119	0.0516745	0.0500358	0.0486261	0.0474207	0.0464364	0.0456815	0.0451418	0.0448034	0.0446909	0.0447928	0.0451157	0.0456667	0.0464153	0.0473828	0.0485777	0.0499845	0.0516152	0.0534554
0.217885	0.209247	0.201065	0.192837	0.184834	0.177055	0.169715	0.162375	0.155267	0.148556	0.141868	0.135405	0.129165	0.1233	0.117507	0.111916	0.10655	0.101552	0.09661	0.0919572	0.0874813	0.0832683	0.0792172	0.0754275	0.0718039	0.0684599	0.0653247	0.0623749	0.059668	0.0571388	0.0548633	0.0527883	0.0509522	0.0493049	0.0478967	0.0466926	0.0457095	0.0449561	0.0444101	0.0440708	0.0439597	0.0440629	0.0443871	0.0449295	0.0456796	0.0466483	0.0478448	0.0492528	0.0508837	0.0527163
0.217193	0.208545	0.200365	0.192139	0.184136	0.176358	0.16902	0.161671	0.154565	0.147856	0.141169	0.134707	0.128458	0.122595	0.116803	0.111214	0.105848	0.100843	0.0959018	0.0912503	0.086776	0.0825643	0.0785077	0.0747162	0.0710938	0.0677514	0.0646175	0.061659	0.0589537	0.0564257	0.0541514	0.0520779	0.0502422	0.0485871	0.0471805	0.0459776	0.0449958	0.0442389	0.0436894	0.0433513	0.0432418	0.0433462	0.0436716	0.0442054	0.044957	0.045927	0.047125	0.0485343	0.0501566	0.0519905
0.216513	0.207857	0.199678	0.191453	0.183452	0.175675	0.168334	0.160981	0.153877	0.147169	0.140483	0.13402	0.127765	0.121903	0.116113	0.110525	0.105161	0.100146	0.0952067	0.0905565	0.086084	0.0818736	0.0778083	0.0740181	0.0703969	0.067056	0.0639235	0.0609563	0.0582526	0.0557257	0.0534528	0.0513807	0.0495365	0.0478826	0.0464776	0.0452759	0.0442953	0.0435298	0.0429819	0.0426451	0.042537	0.0426427	0.042965	0.0434946	0.0442477	0.045219	0.0464185	0.0478265	0.0494426	0.0512778
0.215838	0.207173	0.198997	0.190773	0.182773	0.174997	0.167647	0.160296	0.153193	0.146487	0.139802	0.13333	0.127076	0.121216	0.115428	0.10984	0.104468	0.0994547	0.0945162	0.0898674	0.0853889	0.0811785	0.0771134	0.0733246	0.0697046	0.0663653	0.0632291	0.060258	0.0575559	0.0550303	0.0527587	0.0506786	0.0488351	0.0471824	0.045779	0.0445786	0.0435994	0.042825	0.0422786	0.0419431	0.0418366	0.0419435	0.0422571	0.0427879	0.0435426	0.0445152	0.0457162	0.0471155	0.0487329	0.0505693
0.215177	0.206511	0.198337	0.190114	0.182115	0.174336	0.166982	0.159632	0.152531	0.145826	0.139139	0.132662	0.126409	0.12055	0.114761	0.109176	0.103797	0.098785	0.0938477	0.0892002	0.084713	0.0805045	0.0764405	0.072653	0.0690342	0.0656924	0.0625518	0.0595818	0.0568814	0.0543569	0.0520866	0.0499979	0.0481559	0.0465044	0.0451026	0.0439035	0.0429177	0.0421425	0.0415977	0.0412634	0.0411584	0.0412606	0.0415715	0.0421036	0.0428599	0.0438336	0.0450269	0.0464269	0.0480455	0.0498832
0.214519	0.205854	0.197682	0.18946	0.181463	0.173675	0.166322	0.158974	0.151874	0.145171	0.138474	0.131999	0.125747	0.11989	0.114091	0.108509	0.103131	0.0981202	0.0931842	0.088538	0.0840419	0.0798352	0.0757725	0.0719863	0.0683687	0.0650182	0.0618792	0.0589104	0.0562116	0.0536883	0.0514175	0.0493218	0.0474814	0.0458311	0.0444309	0.0432331	0.0422385	0.0414645	0.0409213	0.0405883	0.040481	0.0405782	0.0408905	0.0414238	0.0421817	0.0431567	0.0443411	0.0457427	0.0473626	0.0492016
0.213882	0.205219	0.197049	0.188828	0.180825	0.173035	0.165684	0.158336	0.151231	0.14453	0.137832	0.131357	0.125107	0.119251	0.113444	0.107863	0.102486	0.097477	0.0925422	0.0878974	0.0833925	0.0791878	0.0751262	0.0713413	0.0677249	0.0643658	0.0612284	0.0582608	0.0555636	0.0530414	0.0507621	0.0486676	0.0468288	0.0451797	0.043781	0.042575	0.0415812	0.0408085	0.0402669	0.0399352	0.0398192	0.039918	0.0402315	0.040766	0.0415255	0.0424984	0.0436775	0.0450806	0.0467018	0.0485421
0.213259	0.204597	0.196424	0.188209	0.180197	0.172408	0.165059	0.157713	0.150598	0.143899	0.137202	0.130729	0.12448	0.118626	0.11281	0.10723	0.101855	0.0968471	0.0919134	0.0872626	0.0827564	0.0785535	0.074493	0.0707095	0.0670899	0.0637267	0.0605908	0.0576244	0.0549287	0.0524051	0.0501199	0.0480265	0.0461894	0.0445414	0.0431363	0.0419297	0.0409372	0.0401657	0.0396257	0.0392952	0.0391706	0.0392709	0.0395856	0.0401215	0.0408821	0.0418468	0.0430271	0.0444318	0.0460542	0.0478957
0.212641	0.20398	0.195798	0.187586	0.179575	0.171787	0.164439	0.157094	0.149971	0.143274	0.136578	0.130106	0.123858	0.118004	0.112181	0.106603	0.101229	0.0962225	0.0912901	0.0866305	0.0821255	0.0779245	0.0738652	0.0700831	0.0664546	0.0630927	0.0599584	0.0569933	0.0542962	0.0517667	0.0494828	0.0473906	0.0455551	0.0439083	0.0424944	0.0412895	0.0402982	0.039528	0.0389896	0.0386534	0.038527	0.0386288	0.0389448	0.0394819	0.0402338	0.0412	0.0423816	0.0437878	0.0454115	0.0472538
0.212044	0.203385	0.195194	0.186984	0.178974	0.171187	0.163841	0.156497	0.149365	0.14267	0.135975	0.129505	0.123258	0.117395	0.111573	0.105997	0.100624	0.0956191	0.0906795	0.0860197	0.0815159	0.0773167	0.0732587	0.0694712	0.0658407	0.0624801	0.0593474	0.0563834	0.0536778	0.0511497	0.0488672	0.0467762	0.0449422	0.0432966	0.0418742	0.0406707	0.0396807	0.0389118	0.0383699	0.0380301	0.037905	0.0380083	0.0383255	0.0388639	0.0396072	0.0405749	0.0417578	0.0431655	0.0447905	0.0466242
0.211453	0.202795	0.194596	0.186387	0.178378	0.170593	0.163248	0.155901	0.148765	0.142072	0.135378	0.128909	0.122662	0.116792	0.110971	0.105397	0.100025	0.0950206	0.0900729	0.0854145	0.0809119	0.0767146	0.0726578	0.0688615	0.0652322	0.0618729	0.0587419	0.0557791	0.0530647	0.0505381	0.048257	0.0461672	0.0443348	0.0426807	0.0412593	0.0400573	0.0390686	0.0383009	0.0377503	0.0374121	0.0372882	0.037393	0.0377116	0.0382473	0.0389857	0.039955	0.0411392	0.0425484	0.0441726	0.0459996
0.210883	0.202226	0.194019	0.185811	0.177804	0.17002	0.162676	0.155321	0.148185	0.141494	0.134802	0.128334	0.122078	0.116209	0.11039	0.104817	0.0994463	0.0944339	0.0894874	0.0848303	0.0803289	0.0761257	0.07207	0.0682729	0.0646448	0.0612869	0.0581574	0.0551922	0.0524729	0.0499477	0.0476679	0.0455793	0.0437391	0.0420857	0.0406656	0.0394651	0.0384777	0.0377112	0.0371521	0.0368154	0.0366927	0.0367991	0.0371189	0.037646	0.0383857	0.0393565	0.0405419	0.0419527	0.0435682	0.0453965
0.210326	0.201663	0.193454	0.185249	0.177242	0.16946	0.162111	0.154753	0.147619	0.14093	0.134239	0.127768	0.121508	0.11564	0.109822	0.104249	0.0988809	0.0938604	0.088915	0.0842593	0.0797591	0.0755473	0.0714933	0.0676976	0.0640706	0.060714	0.057582	0.0546122	0.0518942	0.0493705	0.047092	0.0450046	0.0431558	0.0415039	0.0400851	0.0388862	0.0378999	0.0371277	0.0365671	0.0362319	0.0361104	0.0362183	0.036534	0.0370579	0.0377988	0.0387712	0.0399578	0.0413613	0.042977	0.0448065
0.209775	0.201104	0.192896	0.184692	0.176687	0.168906	0.161549	0.154192	0.147059	0.140372	0.133682	0.127202	0.120943	0.115077	0.10926	0.103678	0.0983118	0.0932929	0.0883487	0.0836943	0.0791953	0.0749748	0.0709226	0.0671281	0.0635024	0.0601471	0.0570064	0.0540381	0.0513214	0.0487992	0.046522	0.0444352	0.0425783	0.0409278	0.0395104	0.038313	0.037328	0.036547	0.0359877	0.035654	0.0355339	0.0356401	0.0359502	0.0364753	0.0372176	0.0381915	0.0393794	0.0407741	0.0423914	0.0442222
0.209236	0.200564	0.192358	0.184156	0.176152	0.168366	0.161007	0.153651	0.146519	0.139825	0.13314	0.126657	0.120399	0.114535	0.108718	0.103128	0.0977634	0.0927459	0.0878029	0.0831498	0.078652	0.074423	0.0703724	0.0665793	0.0629548	0.0596008	0.0564516	0.0534847	0.0507693	0.0482485	0.0459727	0.0438772	0.0420216	0.0403726	0.0389564	0.0377606	0.0367681	0.0359872	0.0354292	0.0350971	0.0349782	0.0350758	0.0353874	0.0359137	0.0366573	0.0376327	0.0388192	0.040208	0.0418268	0.0436588
0.208702	0.200032	0.191827	0.183623	0.175624	0.167829	0.160471	0.153116	0.145986	0.139283	0.1326	0.126118	0.119861	0.113998	0.108183	0.102585	0.0972213	0.0922052	0.0872635	0.0826117	0.0781088	0.0738773	0.0698285	0.0660368	0.0624134	0.0590562	0.0559028	0.0529374	0.0502234	0.0477041	0.0454267	0.0433252	0.0414709	0.0398234	0.0384086	0.0372066	0.036213	0.0354334	0.0348768	0.0345461	0.0344285	0.0345173	0.0348304	0.0353581	0.036103	0.0370799	0.0382576	0.0396476	0.041268	0.0431013
0.208188	0.199519	0.191316	0.183104	0.175107	0.167312	0.159955	0.152602	0.145473	0.138762	0.13208	0.1256	0.119344	0.113482	0.107668	0.102061	0.0966994	0.0916848	0.0867442	0.0820938	0.0775823	0.073352	0.0693049	0.0655145	0.0618923	0.0585266	0.0553745	0.0524105	0.0496979	0.0471783	0.044894	0.0427937	0.0409408	0.0392947	0.0378812	0.0366706	0.0356785	0.0349001	0.0343448	0.0340157	0.033893	0.0339795	0.0342942	0.0348231	0.0355692	0.0365377	0.0377168	0.0391081	0.0407299	0.0425645
0.207687	0.19902	0.190818	0.182597	0.174602	0.166808	0.159453	0.152101	0.144973	0.138253	0.131573	0.125094	0.118839	0.112979	0.107157	0.101551	0.0961907	0.0911776	0.0862382	0.0815807	0.0770689	0.07284	0.0687946	0.0650054	0.0613791	0.0580102	0.0548594	0.0518968	0.0491855	0.0466573	0.0443746	0.0422755	0.0404238	0.0387792	0.037367	0.0361478	0.0351572	0.0343801	0.0338261	0.0334941	0.0333672	0.0334549	0.0337711	0.0343012	0.0350487	0.0360085	0.0371891	0.0385817	0.040205	0.0420409
0.207194	0.198527	0.190327	0.182097	0.174104	0.166311	0.158958	0.151607	0.144477	0.137752	0.131073	0.124595	0.118342	0.112481	0.106652	0.101047	0.0956888	0.0906772	0.085739	0.0810728	0.0765621	0.0723346	0.0682909	0.0645031	0.0608679	0.0575003	0.0543509	0.0513898	0.0486798	0.0461427	0.0438616	0.0417637	0.0399134	0.0382702	0.0368497	0.0356314	0.0346423	0.0338665	0.0333138	0.0329731	0.0328477	0.0329366	0.0332544	0.0337858	0.034531	0.0354856	0.0366677	0.0380616	0.0396865	0.0415221
0.206719	0.198054	0.189856	0.181617	0.173626	0.165834	0.158482	0.151132	0.143994	0.13727	0.130593	0.124116	0.117864	0.111995	0.106167	0.100563	0.0952067	0.0901965	0.0852501	0.0805847	0.0760753	0.071849	0.0678008	0.0640129	0.0603767	0.0570105	0.0538623	0.0509027	0.0481904	0.0456482	0.0433687	0.041272	0.039423	0.0377732	0.0363522	0.0351351	0.0341476	0.033373	0.0328217	0.0324723	0.0323484	0.0324386	0.0327578	0.0332905	0.0340272	0.034983	0.0361666	0.0375617	0.0391881	0.0410152
0.206253	0.197589	0.189383	0.181144	0.173154	0.165364	0.158013	0.15066	0.143517	0.136795	0.13012	0.123645	0.117391	0.111516	0.105689	0.100086	0.094731	0.0897211	0.0847677	0.0801036	0.0755954	0.0713705	0.0673133	0.0635273	0.0598923	0.0565275	0.0533807	0.0504195	0.0477015	0.0451605	0.0428826	0.0407871	0.0389394	0.0372808	0.0358614	0.0346456	0.0336596	0.0328862	0.032329	0.0319781	0.0318557	0.0319472	0.032268	0.032797	0.0335298	0.0344869	0.0356721	0.0370685	0.0386881	0.0405147
0.205805	0.197142	0.188929	0.18069	0.172703	0.164913	0.157564	0.150202	0.143061	0.13634	0.129666	0.123192	0.11693	0.111056	0.10523	0.099629	0.0942651	0.0892572	0.0843049	0.0796422	0.0751351	0.0709115	0.0668457	0.0630615	0.0594277	0.0560641	0.0529187	0.0499488	0.0472324	0.0446926	0.0424163	0.0403219	0.0384751	0.0368082	0.0353904	0.0341759	0.0331914	0.0324193	0.0318535	0.0315038	0.031383	0.0314758	0.0317955	0.0323185	0.0330525	0.0340108	0.0351976	0.0365953	0.0382062	0.0400343
0.205371	0.196702	0.188487	0.18025	0.172264	0.164476	0.157121	0.149757	0.142617	0.135898	0.129218	0.122749	0.116482	0.11061	0.104785	0.099185	0.0938123	0.0888064	0.0838553	0.0791939	0.074688	0.0704657	0.0663912	0.0626089	0.0589763	0.055614	0.0524699	0.0494914	0.0467765	0.0442379	0.0419631	0.0398699	0.0380146	0.0363489	0.0349327	0.0337194	0.0327364	0.0319575	0.0313912	0.0310428	0.0309235	0.0310175	0.0313286	0.0318531	0.0325884	0.033548	0.0347362	0.0361331	0.0377375	0.0395672
0.204944	0.196266	0.188053	0.179817	0.171831	0.164046	0.156682	0.14932	0.142181	0.135463	0.128775	0.122307	0.116042	0.110171	0.104347	0.0987484	0.0933669	0.088363	0.0834131	0.078753	0.0742483	0.0700212	0.065944	0.0621636	0.0585321	0.0551713	0.0520239	0.049041	0.0463278	0.0437904	0.0415172	0.0394237	0.0375611	0.0358967	0.0344821	0.0332701	0.0322817	0.0315009	0.030936	0.0305888	0.030471	0.0305663	0.0308686	0.0313946	0.0321313	0.0330922	0.0342819	0.03567	0.0372757	0.0391069
0.204526	0.19585	0.187638	0.179403	0.171408	0.163628	0.156263	0.148902	0.141764	0.135048	0.128351	0.121885	0.115621	0.109751	0.103929	0.0983309	0.0929407	0.0879387	0.08299	0.0783313	0.0738278	0.0695921	0.0655161	0.0617375	0.0581072	0.0547477	0.0515918	0.0486101	0.0458984	0.0433622	0.041089	0.0389884	0.0371272	0.0354639	0.0340509	0.0328401	0.0318431	0.0310638	0.0305003	0.0301543	0.0300381	0.030129	0.0304283	0.0309558	0.0316937	0.0326559	0.0338378	0.0352266	0.0368336	0.0386663
0.204117	0.195441	0.187231	0.178998	0.170993	0.163215	0.155851	0.148491	0.141355	0.13464	0.127934	0.12147	0.115207	0.109339	0.103518	0.0979123	0.0925221	0.0875222	0.0825747	0.0779173	0.0734077	0.0691706	0.0650958	0.0613191	0.05769	0.0543262	0.0511671	0.0481867	0.0454766	0.0429416	0.0406597	0.0385605	0.0367006	0.0350386	0.0336272	0.0324177	0.0314118	0.0306341	0.0300719	0.0297272	0.0296086	0.0296946	0.0299952	0.0305243	0.0312635	0.0322269	0.0334	0.0347904	0.0363986	0.0382329
0.203726	0.195051	0.186843	0.17861	0.170597	0.16282	0.155459	0.1481	0.140965	0.134247	0.127536	0.121074	0.114812	0.108945	0.103125	0.0975114	0.0921224	0.0871245	0.0821782	0.0775222	0.0730039	0.068768	0.0646944	0.0609196	0.0572917	0.0539193	0.0507616	0.0477823	0.0450738	0.04254	0.0402495	0.0381518	0.0362932	0.0346324	0.0332225	0.0320053	0.0309998	0.0302236	0.0296627	0.0293193	0.0291921	0.0292795	0.0295814	0.030112	0.0308525	0.0318143	0.0329817	0.0343735	0.035983	0.0378188
0.203345	0.194672	0.186465	0.178234	0.170212	0.162437	0.155077	0.147719	0.140585	0.133859	0.127149	0.120688	0.114428	0.108563	0.102733	0.0971212	0.0917334	0.0867375	0.0817923	0.0771281	0.0726105	0.068376	0.0643036	0.0605242	0.0568974	0.0535229	0.0503665	0.0473884	0.0446815	0.0421465	0.0398498	0.0377535	0.0358963	0.0342366	0.0328202	0.0316024	0.0305982	0.0298235	0.029264	0.0289218	0.0287859	0.0288749	0.029178	0.0297101	0.0304519	0.0314049	0.0325737	0.033967	0.0355778	0.0374151
0.202978	0.194306	0.186101	0.177864	0.16984	0.162067	0.154708	0.147351	0.140215	0.133484	0.126776	0.120317	0.114057	0.10819	0.102355	0.0967443	0.0913577	0.0863618	0.0814193	0.076747	0.0722306	0.0679974	0.0639262	0.0601381	0.0565131	0.0531399	0.0499848	0.0470079	0.0442997	0.0417588	0.0394634	0.0373686	0.0355127	0.0338542	0.0324292	0.0312129	0.03021	0.0294368	0.0288786	0.0285311	0.028393	0.0284836	0.0287879	0.0293216	0.0300601	0.031009	0.032179	0.0335739	0.035186	0.0370171
0.202627	0.193956	0.185752	0.177506	0.169484	0.161712	0.154355	0.146999	0.139854	0.133125	0.126418	0.11996	0.113702	0.107826	0.101993	0.0963832	0.0909978	0.0859935	0.0810527	0.0763817	0.0718665	0.0676346	0.0635646	0.059768	0.0561446	0.0527728	0.049619	0.0466433	0.0439265	0.041387	0.039093	0.0369996	0.035145	0.0334877	0.0320542	0.0308394	0.0298377	0.0290661	0.0285091	0.0281531	0.0280162	0.0281083	0.0284139	0.0289472	0.029679	0.0306292	0.0318004	0.0331968	0.0348101	0.0366326
0.202286	0.193617	0.185405	0.17716	0.169139	0.161369	0.154013	0.146652	0.139504	0.132776	0.126071	0.119608	0.113355	0.107474	0.101641	0.0960329	0.0906487	0.0856359	0.0806968	0.0760271	0.0715131	0.0672826	0.0632138	0.0594085	0.0557869	0.0524164	0.0492639	0.0462894	0.043564	0.041026	0.0387332	0.0366414	0.0347881	0.0331228	0.0316898	0.0304765	0.0294761	0.028706	0.0281422	0.0277856	0.02765	0.0277436	0.0280505	0.0285751	0.0293084	0.0302598	0.0314323	0.0328303	0.0344433	0.0362587
0.201959	0.193291	0.185071	0.176827	0.168807	0.161038	0.153684	0.146315	0.139168	0.132441	0.125737	0.119266	0.113014	0.107134	0.101303	0.095696	0.090313	0.0852916	0.0803543	0.075686	0.0711731	0.066944	0.0628714	0.0590624	0.0554425	0.0520733	0.0489222	0.0459456	0.0432148	0.0406783	0.0383869	0.0362964	0.034443	0.0327704	0.0313387	0.030127	0.0291279	0.028353	0.0277869	0.0274315	0.0272972	0.0273923	0.0277004	0.0282163	0.0289512	0.0299039	0.0310776	0.0324772	0.0340815	0.0358981
0.201646	0.19297	0.18475	0.176507	0.168488	0.16071	0.15336	0.14599	0.138845	0.13212	0.125417	0.118937	0.112687	0.106808	0.100978	0.0953725	0.0899906	0.0849608	0.0800251	0.0753581	0.0708465	0.0666187	0.0625373	0.0587297	0.0551115	0.0517436	0.0485939	0.0456085	0.042879	0.0403439	0.0380538	0.0359645	0.0341027	0.0324314	0.031001	0.0297908	0.028793	0.0280094	0.0274449	0.0270907	0.0269577	0.0270543	0.0273586	0.0278709	0.0286074	0.0295613	0.0307363	0.0321285	0.033733	0.0355508
0.201344	0.19266	0.184442	0.1762	0.168183	0.160396	0.153048	0.14568	0.138535	0.131812	0.12511	0.118621	0.112373	0.106496	0.100667	0.0950622	0.089674	0.0846433	0.0797094	0.0750437	0.0705332	0.0662995	0.0622166	0.0584103	0.0547938	0.0514273	0.0482733	0.0452847	0.0425565	0.0400229	0.0377342	0.035636	0.0337759	0.0321057	0.0306767	0.029468	0.0284714	0.0276791	0.0271162	0.0267633	0.0266316	0.0267265	0.0270253	0.0275388	0.0282769	0.0292321	0.0304083	0.0317918	0.0333978	0.035217
0.201049	0.192367	0.18415	0.175909	0.167893	0.160097	0.152751	0.145384	0.138241	0.131519	0.124815	0.118321	0.112074	0.106199	0.100371	0.0947675	0.0893705	0.0843413	0.079409	0.0747447	0.0702354	0.0659931	0.0619114	0.0581064	0.0544916	0.0511264	0.0479639	0.0449765	0.0422496	0.0397175	0.0374301	0.0353232	0.0334647	0.0317957	0.030368	0.0291608	0.0281571	0.0273646	0.0268032	0.0264516	0.0263211	0.0264074	0.0267077	0.0272224	0.0279621	0.0289185	0.0300938	0.0314709	0.0330784	0.0348988
0.200766	0.192084	0.183869	0.175629	0.167614	0.15981	0.152466	0.1451	0.137958	0.131237	0.124525	0.118032	0.111787	0.105913	0.100086	0.0944741	0.0890781	0.0840504	0.0791199	0.0744569	0.0699406	0.0656979	0.0616173	0.0578137	0.0541956	0.0508303	0.0476656	0.0446794	0.0419538	0.0394231	0.0371347	0.0350214	0.0331644	0.0314967	0.0300703	0.0288572	0.0278522	0.0270609	0.0265012	0.0261508	0.0260216	0.0260992	0.026401	0.026917	0.0276582	0.0286159	0.0297825	0.0311609	0.0327699	0.0345916
0.200495	0.191815	0.183601	0.175363	0.167343	0.159536	0.152194	0.144829	0.137688	0.130964	0.124248	0.117756	0.111513	0.10564	0.0998127	0.0941939	0.0887991	0.0837729	0.0788435	0.0741819	0.0696574	0.0654159	0.0613366	0.0575343	0.0539074	0.0505439	0.0473806	0.0443956	0.0416714	0.0391405	0.036845	0.0347329	0.0328776	0.031211	0.0297859	0.0285641	0.0275607	0.0267707	0.0262125	0.0258634	0.0257295	0.0258043	0.0261077	0.0266249	0.0273677	0.0283228	0.0294845	0.0308642	0.0324747	0.0342977
0.200238	0.191559	0.183347	0.17511	0.167082	0.159275	0.151935	0.144571	0.137432	0.130699	0.123984	0.117493	0.111252	0.105381	0.0995447	0.093927	0.0885335	0.0835087	0.0785705	0.0739108	0.0693875	0.0651474	0.0610692	0.0572682	0.0536326	0.050271	0.047109	0.0441251	0.0414022	0.0388626	0.0365687	0.0344578	0.0326041	0.0309387	0.0295149	0.0282844	0.0272825	0.0264938	0.0259372	0.0255894	0.0254467	0.0255228	0.0258277	0.0263462	0.0270889	0.0280369	0.0291999	0.0305809	0.0321929	0.0340172
0.199995	0.191317	0.183106	0.174862	0.166833	0.159028	0.15169	0.144327	0.137184	0.130448	0.123734	0.117244	0.110999	0.105131	0.09929	0.0936735	0.0882812	0.0832579	0.0783109	0.0736531	0.0691309	0.0648921	0.0608152	0.0570156	0.0533711	0.0500114	0.0468507	0.043868	0.0411465	0.038598	0.0363058	0.0341961	0.0323439	0.0306797	0.029248	0.0280181	0.0270177	0.0262302	0.0256752	0.0253211	0.0251773	0.0252547	0.0255611	0.0260809	0.0268149	0.0277644	0.0289287	0.0303109	0.0319245	0.0337489
0.199766	0.191089	0.18288	0.174628	0.1666	0.158796	0.151457	0.144098	0.136946	0.130211	0.123499	0.11701	0.110757	0.10489	0.0990505	0.0934352	0.088044	0.0830222	0.0780666	0.0734105	0.0688896	0.0646521	0.0605763	0.0567731	0.0531249	0.049767	0.0466076	0.0436261	0.0409027	0.0383488	0.0360581	0.0339496	0.032099	0.0304358	0.0289958	0.027767	0.0267682	0.0259819	0.0254223	0.0250658	0.0249233	0.0250018	0.0253098	0.0258308	0.0265562	0.0275072	0.0286728	0.0300563	0.0316714	0.0334872
0.199549	0.190874	0.182655	0.174404	0.166378	0.158575	0.151228	0.143874	0.13672	0.129987	0.123275	0.116788	0.110525	0.104661	0.0988224	0.0932084	0.0878184	0.082798	0.0778336	0.0731794	0.0686596	0.0644235	0.0603489	0.0565371	0.05289	0.049534	0.046376	0.0433957	0.0406636	0.0381109	0.0358218	0.0337145	0.0318651	0.0301934	0.0287548	0.0275273	0.02653	0.025745	0.0251767	0.0248217	0.0246805	0.0247603	0.0250698	0.0255877	0.0263088	0.0272614	0.0284282	0.029813	0.0314214	0.0332367
0.199339	0.190671	0.182444	0.174195	0.166169	0.158368	0.151012	0.143659	0.136507	0.129775	0.123065	0.116579	0.110307	0.104445	0.0986078	0.0929949	0.0876061	0.0825783	0.077614	0.0729617	0.0684431	0.0642083	0.060129	0.0563144	0.0526685	0.0493144	0.0461577	0.0431744	0.0404379	0.0378863	0.0355988	0.0334927	0.0316347	0.0299645	0.0285272	0.027301	0.0263052	0.0255215	0.0249445	0.024591	0.0244511	0.0245322	0.0248407	0.0253523	0.0260748	0.0270288	0.0281969	0.029583	0.0311827	0.0329996
0.199138	0.190472	0.182247	0.173998	0.165974	0.158174	0.15081	0.143459	0.136307	0.129577	0.122868	0.116381	0.110103	0.104242	0.0984064	0.0927947	0.0874072	0.0823708	0.0774077	0.0727573	0.0682399	0.0640064	0.0599183	0.0561051	0.0524604	0.0491081	0.0459527	0.0429606	0.0402255	0.0376751	0.0353892	0.0332843	0.0314177	0.0297489	0.0283129	0.027088	0.0260937	0.0253035	0.0247257	0.0243737	0.024235	0.0243174	0.0246171	0.0251304	0.0258541	0.0268097	0.027979	0.0293645	0.0309574	0.0327758
0.198951	0.190287	0.182063	0.173816	0.165793	0.157994	0.150621	0.143272	0.136122	0.129393	0.122685	0.11619	0.109912	0.104054	0.0982192	0.0926087	0.0872137	0.0821775	0.0772156	0.072567	0.0680508	0.0638105	0.0597218	0.0559099	0.0522664	0.0489109	0.0457554	0.0427611	0.0400273	0.0374781	0.0351938	0.033089	0.0312148	0.0295475	0.0281128	0.0268892	0.0258896	0.0250975	0.024521	0.0241706	0.0240331	0.0241168	0.0244079	0.0249226	0.0256476	0.0266047	0.0277753	0.0291522	0.0307463	0.0325662
0.198777	0.190115	0.181892	0.173646	0.165624	0.157822	0.150445	0.143098	0.135949	0.129221	0.122511	0.116011	0.109735	0.103878	0.0980446	0.0924343	0.0870315	0.0819968	0.077036	0.0723887	0.0678743	0.0636253	0.0595379	0.0557273	0.052085	0.0487208	0.0455672	0.042574	0.0398416	0.0372936	0.0350092	0.0328972	0.0310244	0.0293586	0.0279252	0.0267028	0.0256945	0.024904	0.0243289	0.0239799	0.0238437	0.0239233	0.024211	0.0247273	0.0254536	0.0264122	0.0275808	0.0289523	0.0305476	0.0323691
0.198617	0.189957	0.181736	0.173491	0.16547	0.157659	0.150284	0.142938	0.13579	0.129064	0.122345	0.115846	0.109571	0.103716	0.0978839	0.092265	0.0868633	0.08183	0.0768705	0.0722145	0.0677026	0.0634542	0.059368	0.0555587	0.0519176	0.0485448	0.045393	0.0424011	0.0396699	0.0371232	0.0348302	0.0327197	0.0308482	0.0291838	0.0277518	0.0265306	0.0255136	0.0247246	0.0241508	0.0238034	0.0236685	0.0237394	0.0240283	0.0245461	0.0252737	0.026233	0.0273938	0.0287665	0.0303631	0.0321861
0.19847	0.189811	0.181591	0.173348	0.165321	0.157508	0.150135	0.14279	0.135644	0.128913	0.122191	0.115693	0.10942	0.10356	0.0977327	0.0921082	0.0867077	0.0816759	0.0767176	0.072053	0.0675428	0.0632957	0.0592106	0.0554027	0.0517628	0.0483814	0.0452315	0.0422407	0.0395109	0.0369653	0.0346637	0.0325546	0.0306845	0.0290215	0.0275908	0.0263624	0.0253453	0.0245578	0.0239853	0.0236394	0.0234988	0.023568	0.0238582	0.0243775	0.0251064	0.0260569	0.0272192	0.0285933	0.0301911	0.0320156
0.198336	0.189679	0.181461	0.173218	0.165183	0.157371	0.149999	0.142656	0.135511	0.128772	0.122051	0.115555	0.109282	0.103414	0.0975885	0.0919651	0.0865658	0.0815355	0.0765784	0.0719051	0.0673967	0.0631509	0.059067	0.0552604	0.0516181	0.0482317	0.0450836	0.042094	0.0393655	0.0368192	0.0345109	0.0324033	0.0305345	0.028873	0.0274433	0.0262064	0.0251906	0.0244046	0.0238335	0.0234835	0.0233399	0.0234102	0.0237017	0.0242225	0.0249528	0.0258946	0.0270584	0.0284337	0.0300329	0.0318589
0.198215	0.18956	0.181343	0.173093	0.165058	0.157247	0.149877	0.142525	0.135386	0.128644	0.121925	0.115429	0.109158	0.103282	0.0974575	0.0918353	0.0864372	0.0814084	0.0764524	0.0717706	0.0672638	0.0630194	0.0589367	0.0551314	0.0514803	0.0480953	0.044949	0.0419607	0.0392335	0.0366784	0.0343714	0.0322653	0.0303978	0.0287377	0.0272995	0.0260638	0.0250493	0.0242648	0.023695	0.0233364	0.0231942	0.0232659	0.0235586	0.0240809	0.0248083	0.0257456	0.0269109	0.0282875	0.0298879	0.0317078
0.198108	0.189449	0.181238	0.17298	0.164946	0.157137	0.149768	0.142407	0.13527	0.12853	0.121811	0.115317	0.109047	0.103162	0.0973396	0.0917186	0.0863217	0.0812943	0.0763319	0.0716491	0.067144	0.0629009	0.0588194	0.0550096	0.0513556	0.0479719	0.0448275	0.0418403	0.0391102	0.0365506	0.034245	0.0321403	0.0302741	0.0286062	0.0271686	0.0259342	0.0249209	0.024138	0.0235695	0.0232022	0.0230615	0.0231344	0.0234284	0.0239504	0.024671	0.0256095	0.0267764	0.0281543	0.0297559	0.0315672
0.198014	0.189346	0.181137	0.172881	0.164848	0.15704	0.149672	0.142303	0.135167	0.128428	0.121711	0.115218	0.108949	0.103056	0.0972352	0.0916155	0.0862198	0.0811939	0.0762227	0.0715412	0.0670378	0.0627961	0.0587158	0.0548973	0.0512445	0.0478621	0.0447196	0.0417336	0.0389949	0.0364364	0.0341322	0.0320289	0.0301641	0.0284874	0.0270514	0.0258183	0.0248063	0.0240248	0.0234499	0.0230816	0.0229425	0.0230167	0.023312	0.0238253	0.0245474	0.0254872	0.0266556	0.0280347	0.0296365	0.0314402
0.197934	0.189257	0.18105	0.172795	0.164763	0.156956	0.14959	0.142212	0.135078	0.128341	0.121625	0.115133	0.108855	0.102963	0.0971443	0.0915257	0.0861311	0.0810968	0.0761268	0.0714466	0.066945	0.0627045	0.0586185	0.0547983	0.0511467	0.0477657	0.0446199	0.041635	0.0388929	0.0363356	0.0340327	0.0319308	0.0300662	0.0283819	0.0269475	0.0257157	0.0247049	0.0239188	0.0233415	0.0229744	0.0228368	0.0229123	0.0232088	0.0237134	0.0244371	0.0253781	0.0265481	0.0279285	0.0295215	0.0313265
0.197866	0.189181	0.180976	0.172722	0.164692	0.156886	0.149515	0.142134	0.135002	0.128266	0.121551	0.115058	0.108774	0.102884	0.0970665	0.0914491	0.0860558	0.081013	0.0760441	0.0713653	0.0668654	0.0626263	0.0585315	0.0547126	0.0510622	0.0476825	0.0445281	0.0415449	0.0388041	0.036248	0.0339464	0.0318457	0.0299728	0.0282897	0.0268569	0.0256263	0.0246168	0.023822	0.0232462	0.0228805	0.0227444	0.0228211	0.0231142	0.0236148	0.0243401	0.0252823	0.0264538	0.0278327	0.0294199	0.0312261
0.197813	0.189118	0.180916	0.172662	0.164634	0.156829	0.14945	0.142069	0.134939	0.128205	0.121491	0.114989	0.108706	0.102818	0.0970021	0.0913859	0.0859842	0.0809425	0.0759748	0.0712973	0.0667894	0.0625521	0.0584578	0.0546402	0.050991	0.0476127	0.0444497	0.0414681	0.0387287	0.0361738	0.0338735	0.0317641	0.0298927	0.0282108	0.0267796	0.0255503	0.024542	0.0237385	0.0231644	0.0227999	0.0226653	0.0227433	0.0230277	0.0235295	0.0242564	0.0251999	0.0263726	0.0277431	0.0293315	0.031139
0.197764	0.189069	0.180868	0.172616	0.164589	0.15678	0.149398	0.142018	0.13489	0.128157	0.12144	0.114934	0.108652	0.102765	0.0969458	0.0913341	0.0859256	0.0808853	0.0759189	0.0712427	0.066726	0.0624906	0.0583974	0.0545812	0.0509332	0.0475561	0.0443845	0.0414047	0.0386666	0.0361129	0.0338139	0.0316957	0.029826	0.0281453	0.0267157	0.0254876	0.0244726	0.0236684	0.0230958	0.0227326	0.0225996	0.0226725	0.0229545	0.0234576	0.024186	0.0251308	0.0262948	0.0276668	0.0292565	0.0310653
0.197726	0.189033	0.180834	0.172583	0.164557	0.156739	0.149359	0.141981	0.134854	0.128122	0.121396	0.114892	0.108611	0.102725	0.0968975	0.0912876	0.0858802	0.0808414	0.0758761	0.0712013	0.0666758	0.0624423	0.0583503	0.0545354	0.0508886	0.0475092	0.0443326	0.0413545	0.0386178	0.0360653	0.0337656	0.0316407	0.0297725	0.028093	0.0266649	0.0254381	0.0244144	0.0236115	0.0230405	0.0226786	0.0225421	0.0226113	0.0228946	0.0233989	0.0241289	0.0250749	0.0262302	0.0276038	0.0291947	0.0310048
0.197703	0.18901	0.180814	0.172564	0.164531	0.156712	0.149333	0.141956	0.134821	0.128094	0.121366	0.114863	0.108583	0.102699	0.0968627	0.0912544	0.0858482	0.0808109	0.0758469	0.0711733	0.0666391	0.0624074	0.0583166	0.0545031	0.0508574	0.0474694	0.0442942	0.0413178	0.0385823	0.036031	0.0337228	0.031599	0.0297324	0.0280541	0.0266277	0.0253925	0.0243697	0.0235681	0.0229987	0.022638	0.0224928	0.0225635	0.022848	0.0233537	0.0240852	0.025029	0.0261791	0.0275542	0.0291464	0.0309577
0.197692	0.189001	0.180799	0.172558	0.164516	0.156698	0.149321	0.141945	0.134802	0.128076	0.12135	0.114847	0.108569	0.102687	0.0968411	0.0912346	0.0858296	0.0807937	0.0758309	0.071151	0.0666157	0.0623859	0.0582962	0.054484	0.0508349	0.0474429	0.044269	0.0412944	0.0385602	0.0360071	0.0336932	0.0315707	0.0297057	0.0280285	0.0265944	0.0253598	0.0243383	0.0235379	0.0229701	0.0226107	0.0224568	0.0225291	0.0228148	0.0233217	0.0240532	0.0249899	0.0261413	0.027518	0.0291114	0.030924
0.197695	0.189005	0.180795	0.172555	0.164515	0.156698	0.149322	0.141947	0.134795	0.128072	0.121346	0.114845	0.108568	0.102685	0.0968329	0.0912281	0.0858243	0.0807899	0.0758282	0.0711397	0.0666056	0.0623776	0.0582892	0.0544783	0.0508204	0.0474298	0.0442572	0.0412842	0.0385515	0.0359896	0.033677	0.0315556	0.0296922	0.0280163	0.0265735	0.0253405	0.0243203	0.0235211	0.0229549	0.0225896	0.0224342	0.0225079	0.022795	0.0233031	0.024026	0.0249642	0.0261168	0.027495	0.0290897	0.030903
0.197711	0.189022	0.180804	0.172566	0.164526	0.156711	0.149336	0.141963	0.134802	0.12808	0.121356	0.114856	0.10858	0.102689	0.0968378	0.0912347	0.0858321	0.0807992	0.0758301	0.0711416	0.0666087	0.0623826	0.0582953	0.0544788	0.0508191	0.0474298	0.0442586	0.0412836	0.0385506	0.0359852	0.033674	0.0315538	0.029692	0.0280172	0.0265658	0.0253343	0.0243153	0.0235175	0.0229466	0.0225788	0.0224247	0.0224999	0.0227883	0.0232977	0.0240118	0.0249516	0.0261055	0.0274852	0.0290812	0.0308857
0.19774	0.189053	0.180826	0.17259	0.164551	0.156737	0.149364	0.141988	0.134822	0.128103	0.12138	0.114881	0.108605	0.102707	0.0968563	0.091255	0.0858535	0.0808212	0.0758442	0.0711571	0.0666253	0.0624011	0.058315	0.0544899	0.0508314	0.0474434	0.0442735	0.0412898	0.0385587	0.0359945	0.0336845	0.0315655	0.029705	0.028022	0.0265717	0.0253418	0.024324	0.0235274	0.022948	0.0225817	0.0224288	0.0225056	0.0227952	0.0233018	0.0240114	0.0249526	0.0261078	0.027489	0.0290841	0.0308822
0.197783	0.189097	0.180861	0.172627	0.16459	0.156777	0.149405	0.14202	0.134855	0.128138	0.121416	0.114919	0.108634	0.102737	0.096888	0.0912883	0.0858881	0.0808472	0.0758715	0.0711857	0.0666551	0.0624229	0.0583399	0.0545141	0.0508568	0.0474701	0.0443015	0.041309	0.0385798	0.0360168	0.0337082	0.0315904	0.0297212	0.0280396	0.0265907	0.0253623	0.0243458	0.0235504	0.0229624	0.0225976	0.022446	0.0225243	0.0228151	0.0233131	0.0240239	0.0249667	0.0261231	0.0275059	0.0290923	0.0308916
0.197839	0.189147	0.18091	0.172677	0.164641	0.156829	0.149453	0.142065	0.134902	0.128187	0.121466	0.114966	0.108676	0.102781	0.096933	0.0913311	0.0859353	0.0808866	0.0759121	0.0712276	0.0666982	0.0624574	0.0583761	0.0545516	0.0508955	0.0475102	0.0443429	0.0413416	0.0386142	0.0360524	0.0337452	0.0316285	0.0297508	0.0280706	0.0266231	0.0253961	0.0243809	0.0235794	0.0229901	0.0226268	0.0224765	0.0225563	0.0228428	0.0233377	0.0240498	0.0249941	0.0261518	0.0275261	0.0291138	0.0309144
0.197909	0.189208	0.180972	0.172741	0.164706	0.156896	0.14951	0.142124	0.134962	0.128248	0.12153	0.115021	0.108732	0.102838	0.0969914	0.0913808	0.0859867	0.0809395	0.0759661	0.071283	0.0667548	0.0625054	0.0584258	0.0546026	0.0509477	0.0475637	0.0443941	0.0413877	0.0386622	0.0361016	0.0337957	0.0316795	0.0297938	0.0281151	0.0266689	0.0254435	0.0244295	0.0236194	0.0230314	0.0226696	0.0225205	0.0225976	0.0228797	0.0233758	0.0240892	0.0250351	0.026194	0.0275596	0.0291489	0.0309507
0.197982	0.189282	0.181048	0.172818	0.164785	0.156969	0.149581	0.142196	0.135036	0.128313	0.1216	0.115089	0.108801	0.102909	0.0970631	0.0914437	0.0860513	0.0810056	0.0760334	0.0713516	0.0668246	0.0625665	0.0584887	0.0546668	0.0510131	0.0476304	0.0444522	0.041447	0.0387233	0.0361639	0.0338593	0.0317344	0.02985	0.0281728	0.0267279	0.025504	0.0244823	0.0236725	0.0230858	0.0227256	0.0225777	0.0226461	0.0229297	0.0234271	0.0241418	0.0250892	0.0262465	0.0276063	0.0291971	0.0310002
0.198068	0.189369	0.181136	0.172903	0.164876	0.157052	0.149666	0.142282	0.135122	0.128391	0.12168	0.11517	0.108883	0.102992	0.0971481	0.0915199	0.0861293	0.081085	0.076114	0.0714336	0.0669014	0.0626411	0.0585649	0.0547444	0.0510919	0.0477059	0.0445237	0.0415197	0.0387979	0.0362396	0.0339334	0.0318027	0.0299197	0.0282439	0.0268003	0.0255693	0.0245476	0.023739	0.0231536	0.0227949	0.0226484	0.022708	0.0229931	0.0234918	0.0242078	0.0251558	0.0263054	0.0276665	0.0292587	0.0310631
0.198168	0.18947	0.181238	0.172996	0.164973	0.157148	0.149763	0.142381	0.135223	0.128483	0.121774	0.115264	0.108979	0.10309	0.0972461	0.0916095	0.0862206	0.0811778	0.076208	0.0715288	0.0669879	0.0627289	0.0586545	0.0548353	0.051184	0.0477893	0.0446085	0.0416057	0.0388857	0.0363286	0.0340138	0.0318843	0.0300026	0.0283282	0.026886	0.0256463	0.0246261	0.0238187	0.0232347	0.0228776	0.0227257	0.0227832	0.0230698	0.0235698	0.0242871	0.0252264	0.0263774	0.0277398	0.0293336	0.0311393
0.19828	0.189584	0.181354	0.173103	0.165081	0.157258	0.149875	0.142493	0.135336	0.128588	0.12188	0.115372	0.109088	0.1032	0.0973478	0.0917124	0.0863253	0.0812839	0.0763153	0.0716288	0.0670877	0.0628301	0.0587574	0.0549396	0.0512837	0.0478861	0.0447066	0.041705	0.0389831	0.036427	0.0341075	0.0319792	0.0300988	0.0284259	0.026985	0.0257366	0.0247179	0.0239119	0.0233292	0.0229679	0.022813	0.0228717	0.0231599	0.0236611	0.0243797	0.0253102	0.0264628	0.0278265	0.0294218	0.0312288
0.198407	0.189711	0.181483	0.173223	0.165203	0.157381	0.149999	0.142619	0.13546	0.128706	0.122	0.115493	0.109211	0.103321	0.0974629	0.0918287	0.0864433	0.0814034	0.076436	0.0717408	0.067201	0.0629447	0.0588737	0.0550572	0.0513925	0.0479962	0.0448181	0.0418177	0.0390871	0.0365328	0.0342146	0.0320874	0.0302084	0.028537	0.0270875	0.0258403	0.0248231	0.0240183	0.023437	0.023067	0.0229136	0.0229736	0.0232633	0.0237657	0.0244819	0.0254075	0.0265616	0.0279266	0.0295234	0.0313299
0.198546	0.189851	0.181624	0.173356	0.165338	0.157517	0.150136	0.142757	0.13559	0.128837	0.122133	0.115628	0.109346	0.103448	0.0975911	0.0919581	0.0865743	0.0815359	0.0765601	0.071866	0.0673273	0.0630723	0.0589947	0.0551799	0.0515145	0.0481195	0.0449427	0.0419435	0.0392044	0.0366517	0.0343349	0.0322089	0.0303312	0.028652	0.0272032	0.0259572	0.0249416	0.024138	0.023558	0.0231794	0.0230275	0.0230887	0.0233799	0.0238836	0.0245912	0.0255181	0.0266737	0.0280399	0.0296383	0.0314362
0.198698	0.190005	0.181772	0.173503	0.165486	0.157666	0.150287	0.142904	0.135733	0.128982	0.12228	0.115775	0.109493	0.103589	0.0977328	0.092101	0.0867164	0.0816801	0.0766974	0.0720046	0.0674671	0.0632135	0.059127	0.0553142	0.05165	0.0482563	0.0450808	0.0420828	0.039335	0.0367841	0.0344686	0.0323438	0.0304674	0.0287795	0.0273323	0.0260875	0.0250734	0.0242711	0.0236851	0.0233051	0.0231547	0.0232172	0.02351	0.0240099	0.0247138	0.0256419	0.0267991	0.0281666	0.0297571	0.0315557
0.198865	0.190173	0.18193	0.173663	0.165648	0.157829	0.150452	0.14306	0.13589	0.129141	0.12244	0.115937	0.109645	0.103743	0.0978879	0.0922572	0.0868639	0.0818296	0.0768481	0.0721566	0.0676203	0.063368	0.0592728	0.0554618	0.0517987	0.0484065	0.0452323	0.042233	0.0394791	0.0369298	0.0346156	0.0324921	0.0306163	0.0289203	0.0274747	0.0262312	0.0252186	0.0244176	0.0238229	0.0234442	0.0232953	0.0233591	0.0236497	0.0241446	0.0248498	0.0257792	0.0269379	0.0283066	0.0298884	0.0316886
0.199044	0.190345	0.182103	0.173836	0.165823	0.158005	0.150622	0.143229	0.13606	0.129312	0.122603	0.116106	0.109811	0.10391	0.0980563	0.0924269	0.0870247	0.0819924	0.0770121	0.072322	0.0677869	0.0635359	0.0594319	0.0556228	0.0519609	0.04857	0.0453971	0.0423891	0.0396364	0.0370889	0.0347761	0.0326537	0.0307693	0.0290744	0.0276304	0.0263882	0.0253772	0.024569	0.023974	0.0235966	0.0234493	0.0235143	0.0237962	0.0242926	0.0249991	0.0259298	0.02709	0.0284576	0.0300331	0.0318348
0.199237	0.190529	0.182288	0.174023	0.166007	0.158195	0.150803	0.143411	0.136243	0.129497	0.122779	0.116284	0.10999	0.10409	0.0982381	0.0926099	0.0871989	0.0821686	0.0771895	0.0725007	0.0679668	0.0637108	0.0596044	0.0557971	0.0521364	0.0487468	0.0455705	0.0425585	0.0398072	0.0372614	0.0349498	0.0328269	0.0309356	0.029242	0.0277996	0.0265586	0.025541	0.0247322	0.0241386	0.0237624	0.0236166	0.0236829	0.0239561	0.024454	0.0251618	0.0260937	0.0272552	0.0286144	0.0301912	0.0319944
0.199432	0.190726	0.182486	0.174222	0.166198	0.15839	0.150997	0.143606	0.13644	0.129695	0.122968	0.116475	0.110182	0.104284	0.0984326	0.0928055	0.0873859	0.0823575	0.0773796	0.0726922	0.0681594	0.0638948	0.0597896	0.0559842	0.0523247	0.0489364	0.0457516	0.0427407	0.0399907	0.0374466	0.0351364	0.0330048	0.0311148	0.0294224	0.0279815	0.0267418	0.0257156	0.0249083	0.024316	0.0239411	0.0237968	0.0238585	0.0241289	0.0246284	0.0253375	0.0262706	0.0274234	0.0287842	0.0303622	0.0321669
0.199642	0.190937	0.182698	0.174436	0.166402	0.158596	0.151205	0.143815	0.13665	0.129907	0.123171	0.11668	0.110388	0.104491	0.098641	0.0930061	0.0875867	0.0825604	0.0775837	0.0728976	0.0683587	0.0640927	0.0599887	0.0561852	0.0525269	0.0491342	0.0459464	0.0429367	0.0401881	0.0376433	0.0353329	0.0331964	0.0313078	0.0296165	0.0281773	0.0269388	0.0259039	0.0250981	0.0245072	0.0241335	0.0239859	0.0240438	0.0243154	0.0248164	0.0255268	0.0264612	0.0276053	0.0289676	0.0305469	0.0323531
0.199864	0.191161	0.182924	0.174662	0.16662	0.158816	0.151426	0.144038	0.136873	0.130127	0.123387	0.116898	0.110607	0.104712	0.0988614	0.0932191	0.0878009	0.0827766	0.0778011	0.0731163	0.0685686	0.064304	0.0602012	0.0563995	0.0527424	0.0493411	0.0461546	0.0431461	0.0403988	0.0378453	0.0355367	0.0334014	0.0315141	0.029824	0.0283864	0.02714	0.0261056	0.0253013	0.0247117	0.0243393	0.0241829	0.0242424	0.0245152	0.0250178	0.0257295	0.026662	0.0278005	0.0291644	0.0307449	0.0325527
0.200101	0.191398	0.183163	0.174902	0.166852	0.159049	0.15166	0.144273	0.13711	0.130355	0.123617	0.117129	0.110839	0.104946	0.0990866	0.0934455	0.0880284	0.0830061	0.0780318	0.0733387	0.0687919	0.0645286	0.060427	0.0566187	0.0529645	0.0495613	0.0463762	0.0433689	0.0406229	0.0380606	0.0357538	0.0336198	0.0317338	0.0300449	0.0285996	0.0273537	0.0263206	0.0255179	0.0249296	0.0245585	0.0243933	0.0244543	0.0247284	0.0252325	0.0259455	0.0268694	0.0280091	0.0293745	0.0309563	0.0327656
0.20035	0.191649	0.183415	0.175149	0.167096	0.159295	0.151908	0.144522	0.137356	0.130597	0.12386	0.117373	0.111085	0.105189	0.0993251	0.0936852	0.0882693	0.083245	0.0782752	0.0735741	0.0690285	0.0647666	0.0606662	0.0568492	0.0531968	0.0497949	0.0466111	0.043605	0.0408603	0.0382892	0.0359843	0.0338515	0.0319668	0.0302791	0.0288252	0.0275808	0.026549	0.0257478	0.0251608	0.0247842	0.0246171	0.0246796	0.024955	0.0254606	0.0261701	0.02709	0.028231	0.029598	0.0311811	0.032983
0.200612	0.191912	0.18368	0.175405	0.167353	0.159554	0.152168	0.144784	0.137609	0.130851	0.124115	0.11763	0.111343	0.105439	0.099576	0.0939373	0.0885226	0.0834899	0.0785217	0.073822	0.0692776	0.065017	0.0609177	0.0570922	0.0534415	0.0500409	0.0468585	0.0438535	0.0411078	0.0385304	0.0362273	0.0340957	0.0322123	0.0305258	0.0290633	0.0278205	0.0267899	0.0259902	0.0254045	0.0250193	0.0248535	0.0249175	0.0251941	0.0256983	0.0264022	0.0273233	0.0284656	0.0298341	0.0314184	0.0332118
0.200889	0.192191	0.18395	0.175676	0.167626	0.159828	0.152444	0.145054	0.137877	0.131121	0.124386	0.117894	0.111613	0.105704	0.0998422	0.0942047	0.0887912	0.0837499	0.0787835	0.0740851	0.0695419	0.0652826	0.0611846	0.0573503	0.0537013	0.0503021	0.047121	0.0441173	0.0413628	0.0387866	0.0364854	0.0343549	0.032473	0.0307782	0.0293164	0.0280751	0.0270458	0.0262476	0.0256549	0.0252693	0.0251047	0.0251703	0.0254482	0.0259435	0.026649	0.0275715	0.028715	0.030085	0.0316687	0.0334552
0.201178	0.19248	0.184231	0.175958	0.167909	0.16011	0.152731	0.145332	0.138156	0.131401	0.124668	0.118167	0.111888	0.10598	0.10012	0.0944833	0.0890711	0.0840213	0.0790566	0.0743595	0.0698175	0.0655596	0.0614576	0.0576199	0.0539726	0.0505747	0.0473949	0.0443889	0.0416293	0.0390543	0.036755	0.0346257	0.0327433	0.0310415	0.0295811	0.0283413	0.0273133	0.0265092	0.0259153	0.0255309	0.0253677	0.0254347	0.0257139	0.0262006	0.0269076	0.0278313	0.0289761	0.0303477	0.0319228	0.0337105
0.201479	0.192774	0.184526	0.176254	0.168206	0.160399	0.153022	0.145623	0.138448	0.131695	0.124963	0.118454	0.112176	0.10627	0.10041	0.0947751	0.0893641	0.0843059	0.0793429	0.0746472	0.0701063	0.0658497	0.061739	0.0579027	0.0542571	0.0508605	0.047682	0.0446674	0.0419091	0.0393352	0.0370377	0.0349096	0.0330187	0.0313181	0.029859	0.0286208	0.0275939	0.0267813	0.0261889	0.0258058	0.0256438	0.0257123	0.0259876	0.0264709	0.0271794	0.0281044	0.0292504	0.0306136	0.03219	0.0339789
0.201796	0.193083	0.184836	0.176565	0.168518	0.160702	0.153328	0.14593	0.138757	0.132005	0.125274	0.118756	0.11248	0.106575	0.100717	0.0950828	0.0896651	0.0846061	0.0796449	0.0749505	0.0704108	0.0661481	0.062036	0.058201	0.0545572	0.0511619	0.047979	0.0449612	0.0422043	0.0396317	0.0373336	0.0352064	0.0333095	0.0316101	0.0301523	0.0289156	0.02789	0.0270686	0.0264778	0.026096	0.0259353	0.0260011	0.0262718	0.0267563	0.0274665	0.0283927	0.02954	0.0308944	0.0324724	0.0342626
0.202114	0.193402	0.185157	0.176887	0.168842	0.161017	0.153644	0.146248	0.139076	0.132325	0.125592	0.119068	0.112794	0.106891	0.101034	0.0954011	0.0899748	0.0849173	0.0799577	0.0752647	0.0707262	0.066455	0.062344	0.0585103	0.0548682	0.0514743	0.0482828	0.0452662	0.0425106	0.0399391	0.0376325	0.035507	0.0336114	0.0319132	0.0304568	0.0292216	0.0281887	0.0273672	0.026778	0.0263974	0.026238	0.0262951	0.0265674	0.0270532	0.0277649	0.0286923	0.0298385	0.0311867	0.0327661	0.0345576
0.202448	0.193738	0.185494	0.177226	0.169181	0.161347	0.153977	0.146582	0.139411	0.132662	0.12592	0.119397	0.113125	0.107223	0.101367	0.0957255	0.0903004	0.0852444	0.0802866	0.0755949	0.0710491	0.0667776	0.0626679	0.0588355	0.0551879	0.0517958	0.0486024	0.0455869	0.0428327	0.0402624	0.0379471	0.0358233	0.033929	0.0322321	0.030777	0.0295346	0.0285016	0.0276814	0.0270938	0.0267145	0.0265563	0.0266047	0.0268785	0.0273655	0.0280788	0.0290076	0.0301449	0.0314944	0.0330754	0.0348681
0.202793	0.194084	0.185841	0.177574	0.169525	0.161689	0.15432	0.146926	0.139756	0.133003	0.126258	0.119737	0.113466	0.107566	0.101709	0.0960606	0.0906367	0.0855821	0.0806234	0.0759349	0.0713812	0.067111	0.0630024	0.0591714	0.0555151	0.0521248	0.0489327	0.0459185	0.0431655	0.0405965	0.0382726	0.0361505	0.0342576	0.0325617	0.031108	0.029857	0.0288255	0.0280065	0.0274206	0.0270425	0.0268794	0.0269253	0.0272006	0.0276889	0.0284037	0.0293296	0.0304624	0.0318132	0.0333957	0.0351897
0.203151	0.194443	0.186202	0.177936	0.169878	0.162043	0.154676	0.147283	0.140115	0.133354	0.126609	0.120089	0.11382	0.107921	0.102056	0.0964089	0.0909861	0.085933	0.0809656	0.076279	0.0717264	0.0674576	0.0633502	0.0595205	0.0558555	0.052467	0.0492763	0.0462632	0.0435116	0.0409426	0.0386112	0.0364909	0.0345993	0.0329046	0.0314522	0.0301926	0.0291626	0.0283449	0.0277605	0.0273837	0.027212	0.0272591	0.0275359	0.0280255	0.0287392	0.0296591	0.0307932	0.0321452	0.0337292	0.0355245
0.203526	0.194819	0.186579	0.178306	0.170248	0.162414	0.155049	0.147658	0.140485	0.13372	0.126977	0.120458	0.114184	0.108289	0.102419	0.0967735	0.091352	0.0863004	0.081324	0.0766393	0.072088	0.0678204	0.0637143	0.0598859	0.0562121	0.0528254	0.049636	0.0466242	0.0438739	0.0412961	0.038966	0.0368474	0.0349571	0.0332637	0.0318031	0.0305442	0.0295158	0.0286993	0.0281165	0.0277332	0.0275605	0.0276089	0.0278872	0.0283781	0.029083	0.0300045	0.0311398	0.0324931	0.0340787	0.035874
0.20391	0.195205	0.186966	0.178685	0.170628	0.162795	0.155428	0.148042	0.14086	0.134097	0.127355	0.120838	0.114554	0.108661	0.102793	0.0971484	0.091728	0.0866779	0.0816928	0.0770099	0.0724598	0.0681936	0.0640886	0.0602565	0.056579	0.0531942	0.0500061	0.0469955	0.0442431	0.04166	0.0393312	0.0372143	0.0353254	0.0336327	0.032164	0.0309063	0.0298794	0.0290642	0.0284757	0.0280911	0.0279196	0.0279692	0.0282491	0.0287412	0.0294376	0.0303605	0.0314971	0.0328517	0.0344388	0.0362255
0.204312	0.195607	0.18736	0.17908	0.171024	0.163192	0.155817	0.148435	0.141252	0.134491	0.12775	0.121234	0.114942	0.109051	0.103183	0.0975399	0.0921207	0.0870721	0.0820782	0.0773971	0.0728482	0.0685833	0.0644795	0.0606387	0.0569624	0.0535795	0.0503928	0.0473833	0.0446222	0.0420403	0.0397129	0.0375977	0.0357101	0.0340086	0.0325412	0.0312848	0.0302595	0.0294455	0.0288482	0.0284652	0.028295	0.0283459	0.0286273	0.0291159	0.0298083	0.0307328	0.0318706	0.0332265	0.0348057	0.036593
0.204714	0.19602	0.187764	0.179485	0.171431	0.1636	0.156216	0.148836	0.141654	0.134894	0.128155	0.121639	0.115339	0.10945	0.103583	0.0979413	0.0925233	0.087467	0.0824735	0.0777943	0.0732465	0.068983	0.0648743	0.061031	0.0573559	0.0539749	0.0507894	0.0477767	0.0450115	0.0424308	0.0401047	0.0379901	0.0361022	0.0343947	0.0329287	0.0316735	0.0306497	0.029837	0.0292311	0.0288496	0.0286806	0.0287328	0.0290121	0.0294957	0.0301894	0.0311154	0.0322545	0.0336116	0.0351822	0.036971
0.205128	0.196435	0.188181	0.179904	0.17185	0.16402	0.156628	0.14925	0.142069	0.135311	0.128572	0.122057	0.115749	0.109862	0.103997	0.0983558	0.092939	0.0878744	0.082882	0.0782047	0.0736581	0.0693959	0.0652785	0.0614365	0.0577626	0.0543834	0.0511993	0.0481779	0.045414	0.0428344	0.0405097	0.0383864	0.0365003	0.034794	0.0333293	0.0320754	0.031053	0.0302338	0.0296272	0.0292472	0.0290795	0.0291329	0.0294036	0.0298887	0.0305836	0.0315112	0.0326515	0.034008	0.0355719	0.0373622
0.205559	0.196868	0.188616	0.180339	0.172287	0.164458	0.157058	0.149681	0.142502	0.135744	0.129007	0.122483	0.116176	0.110291	0.104427	0.0987876	0.0933632	0.0882987	0.0833076	0.0786321	0.0740867	0.0698174	0.0656996	0.0618589	0.0581863	0.0548018	0.0516194	0.0485959	0.0458333	0.043255	0.0409316	0.0387994	0.0369152	0.0352101	0.0337467	0.0324941	0.0314653	0.0306452	0.03004	0.0296615	0.0294951	0.0295498	0.0298117	0.0302984	0.0309946	0.0319236	0.0330652	0.034413	0.0359781	0.03777
0.206	0.19731	0.189059	0.180784	0.172733	0.164901	0.157496	0.150121	0.142943	0.136188	0.129448	0.122918	0.116613	0.11073	0.104867	0.0992277	0.0937956	0.0887326	0.0837427	0.0790664	0.0745248	0.070247	0.0661303	0.062291	0.0586195	0.0552265	0.0520459	0.0490236	0.0462624	0.0436852	0.0413631	0.0392223	0.0373399	0.035636	0.0341739	0.0329225	0.0318851	0.0310665	0.0304627	0.0300857	0.0299205	0.029971	0.0302297	0.0307179	0.0314154	0.032346	0.0334854	0.034828	0.0363943	0.0381878
0.206458	0.19777	0.189521	0.181246	0.173196	0.165356	0.157953	0.150579	0.143403	0.136648	0.129899	0.123371	0.117067	0.111186	0.105325	0.0996762	0.0942453	0.0891838	0.0841951	0.0795101	0.0749709	0.0706938	0.0665783	0.0627403	0.05907	0.0556682	0.0524896	0.0494685	0.0467086	0.0441326	0.0418106	0.0396622	0.0377817	0.0360789	0.0346182	0.0333681	0.0323219	0.0315048	0.0309023	0.0305269	0.030363	0.0304047	0.0306646	0.0311544	0.0318532	0.0327831	0.0339159	0.0352598	0.0368274	0.0386224
0.206925	0.198239	0.189991	0.181718	0.173662	0.16582	0.158418	0.151046	0.143871	0.137112	0.13036	0.123833	0.11753	0.111643	0.105788	0.100134	0.0947043	0.0896443	0.0846568	0.0799632	0.0754257	0.0711499	0.0670356	0.0631989	0.0595298	0.0561195	0.0529427	0.0499227	0.0471642	0.0445894	0.0422588	0.0401116	0.0382329	0.0365314	0.035072	0.0338143	0.0327683	0.0319527	0.0313515	0.0309776	0.0308079	0.030848	0.0311092	0.0316005	0.0323006	0.0332219	0.0343562	0.0357013	0.0372702	0.0390667
0.207405	0.198721	0.190474	0.182202	0.174138	0.166297	0.158897	0.151524	0.144352	0.137585	0.130835	0.124309	0.118007	0.112111	0.106258	0.100605	0.0951765	0.090118	0.0851316	0.0804295	0.0758937	0.0716192	0.0675061	0.0636707	0.0599991	0.0565839	0.053409	0.0503902	0.047633	0.0450573	0.0427203	0.0405742	0.0386973	0.036997	0.0355385	0.0342726	0.0332278	0.0324138	0.0318139	0.0314349	0.0312632	0.0313046	0.031567	0.0320598	0.0327612	0.0336739	0.0348097	0.0361561	0.0377262	0.0395243
0.207903	0.199221	0.190976	0.182696	0.174632	0.166792	0.159393	0.152011	0.144845	0.138075	0.131327	0.124802	0.118501	0.112597	0.106745	0.101094	0.0956665	0.0906094	0.0856243	0.0809134	0.0763793	0.0721062	0.0679943	0.0641603	0.0604797	0.0570659	0.0538929	0.0508753	0.0481194	0.0455348	0.0431992	0.0410543	0.0391793	0.0374802	0.036013	0.0347484	0.0337048	0.0328924	0.0322938	0.0319059	0.0317358	0.0317785	0.0320422	0.0325365	0.0332348	0.0341431	0.0352805	0.0366281	0.0381996	0.0399903
0.20841	0.199722	0.191484	0.183197	0.175134	0.167295	0.159898	0.152508	0.145344	0.138575	0.131827	0.125304	0.119005	0.113091	0.107242	0.101591	0.0961653	0.0911096	0.0861179	0.0814063	0.0768739	0.0726021	0.0684913	0.0646526	0.0609694	0.057557	0.0543857	0.0513693	0.0486103	0.0460215	0.0436871	0.0415434	0.0396693	0.0379709	0.0364966	0.0352332	0.034191	0.03338	0.0327828	0.0323863	0.0322176	0.0322616	0.0325266	0.0330194	0.0337121	0.0346216	0.0357605	0.0371094	0.0386821	0.0404642
0.208935	0.200238	0.192003	0.183717	0.175655	0.167817	0.160421	0.153022	0.14586	0.139093	0.132346	0.125824	0.119525	0.113604	0.107756	0.102107	0.0966821	0.0916277	0.0866273	0.081917	0.0773864	0.0731159	0.0690064	0.0651589	0.0614769	0.0580658	0.0548965	0.0518813	0.0491136	0.0465259	0.0441929	0.0420504	0.0401675	0.0384709	0.0369979	0.0357358	0.0346948	0.0338854	0.0332815	0.0328842	0.0327171	0.0327623	0.0330286	0.0335127	0.0342069	0.0351177	0.0362581	0.0376084	0.0391809	0.0409556
0.209468	0.200762	0.192529	0.184245	0.176184	0.168348	0.160953	0.153545	0.146384	0.139619	0.132874	0.126352	0.120045	0.114125	0.108279	0.102631	0.0972074	0.0921446	0.0871454	0.0824364	0.0779075	0.0736383	0.0695229	0.065674	0.0619932	0.0585834	0.0554087	0.0523964	0.0496256	0.0470391	0.0447074	0.0425661	0.0406747	0.0389798	0.0375081	0.0362473	0.0352075	0.0343923	0.0337871	0.0333911	0.0332255	0.033272	0.0335395	0.034015	0.0347107	0.0356228	0.0367647	0.0381162	0.0396801	0.0414561
0.210015	0.2013	0.193069	0.184786	0.176726	0.168891	0.161492	0.154081	0.146922	0.140158	0.133414	0.126891	0.120578	0.11466	0.108815	0.103168	0.0977459	0.0926747	0.0876767	0.0829691	0.0784406	0.0741739	0.0700498	0.0662022	0.0625226	0.0591141	0.0559309	0.0529203	0.0501508	0.0475655	0.0452351	0.043095	0.041195	0.0395018	0.0380315	0.0367719	0.0357334	0.0349095	0.034306	0.0339112	0.0337471	0.0337948	0.0340589	0.0345304	0.0352278	0.0361411	0.0372845	0.0386344	0.0401925	0.0419698
0.21058	0.201857	0.193627	0.185345	0.177287	0.169453	0.162046	0.154636	0.147479	0.140716	0.133973	0.127442	0.121129	0.115213	0.10937	0.103724	0.0982931	0.0932232	0.0882263	0.0835201	0.0789827	0.0747186	0.070595	0.0667488	0.0630704	0.0596633	0.0564713	0.0534624	0.0506943	0.0481102	0.0457812	0.0436422	0.0417335	0.040042	0.038573	0.0373147	0.0362775	0.0354448	0.0348429	0.0344494	0.0342868	0.0343358	0.034591	0.0350639	0.0357628	0.0366774	0.0378209	0.0391634	0.0407229	0.0425015
0.211145	0.202421	0.194194	0.185913	0.177856	0.170017	0.162607	0.155199	0.148043	0.141282	0.134535	0.128	0.121689	0.115774	0.109925	0.104286	0.0988483	0.0937798	0.0887842	0.0840792	0.0795332	0.0752709	0.0711485	0.0673036	0.0636263	0.0602206	0.0570201	0.0540129	0.051246	0.0486631	0.0463354	0.0441879	0.0422804	0.0405906	0.039123	0.0378659	0.0368218	0.0359886	0.0353883	0.034996	0.034835	0.0348788	0.0351318	0.0356059	0.0363064	0.0372222	0.0383571	0.0397012	0.0412619	0.0430417
0.211727	0.203004	0.194779	0.186499	0.178444	0.170596	0.163187	0.15578	0.148625	0.141867	0.135111	0.128577	0.122267	0.116353	0.110496	0.104859	0.0994222	0.0943552	0.0893607	0.0846571	0.0801022	0.0758418	0.0717206	0.067877	0.064201	0.0607926	0.0575873	0.0545819	0.0518164	0.0492347	0.046906	0.0447519	0.0428457	0.0411577	0.0396914	0.0384356	0.0373827	0.0365508	0.035952	0.0355611	0.0353954	0.0354366	0.0356909	0.0361663	0.0368683	0.0377854	0.0389115	0.0402571	0.0418191	0.0436002
0.212317	0.203595	0.195372	0.187093	0.179031	0.171183	0.163776	0.15637	0.149205	0.142452	0.135695	0.129162	0.122853	0.116941	0.111075	0.105439	0.100004	0.0949384	0.0899451	0.0852428	0.0806792	0.0764207	0.0723007	0.0684584	0.0647835	0.0613666	0.0581626	0.0551589	0.0523947	0.0498142	0.047477	0.045324	0.0434192	0.0417329	0.0402679	0.0390035	0.0379518	0.0371212	0.036524	0.0361343	0.03596	0.0360027	0.0362582	0.0367349	0.0374384	0.0383531	0.0394742	0.0408214	0.0423846	0.044167
0.21292	0.2042	0.195969	0.187701	0.17963	0.171783	0.164377	0.156972	0.149799	0.143047	0.136292	0.12976	0.123453	0.117542	0.111667	0.106033	0.100599	0.0955348	0.0905427	0.085834	0.0812694	0.0770127	0.0728939	0.0690529	0.0653745	0.0619538	0.0587511	0.0557491	0.0529862	0.0504038	0.0480612	0.0459094	0.0440059	0.0423212	0.0408562	0.0395846	0.0385341	0.0377047	0.0371091	0.0367207	0.0365378	0.0365819	0.0368387	0.0373166	0.0380192	0.0389278	0.0400502	0.0413989	0.0429633	0.044747
0.213536	0.204817	0.196578	0.188311	0.180242	0.172396	0.164991	0.157588	0.150406	0.143656	0.136902	0.130371	0.124065	0.118154	0.112272	0.10664	0.101207	0.0961443	0.0911534	0.0864362	0.0818728	0.077618	0.0735003	0.0696607	0.0659736	0.0625542	0.0593528	0.0563525	0.0535909	0.0509999	0.0486585	0.0465079	0.0446057	0.0429128	0.0414492	0.0401789	0.0391296	0.0383015	0.0377075	0.0373131	0.0371287	0.0371744	0.0374325	0.0379116	0.0386056	0.0395157	0.0406394	0.0419896	0.0435553	0.0453396
0.214178	0.20546	0.197213	0.188948	0.180879	0.173034	0.165632	0.158229	0.151038	0.144291	0.137537	0.131008	0.124703	0.118783	0.112903	0.107272	0.101841	0.0967794	0.0917807	0.0870635	0.0825014	0.0782485	0.074132	0.0702864	0.0665976	0.0631795	0.0599796	0.056975	0.0542152	0.0516207	0.0492807	0.0471313	0.0452305	0.0435285	0.0420668	0.0407978	0.0397499	0.038923	0.0383231	0.0379273	0.0377442	0.0377915	0.0380509	0.0385313	0.0392163	0.040128	0.0412529	0.0426047	0.0441718	0.045947
0.214821	0.206104	0.197848	0.189585	0.181517	0.173674	0.166273	0.158867	0.151672	0.144926	0.138174	0.131646	0.125341	0.119414	0.113535	0.107906	0.102475	0.0974145	0.0924084	0.0876925	0.0831315	0.078879	0.0747652	0.070911	0.0672233	0.0638066	0.060608	0.0575948	0.0548368	0.0522434	0.0499048	0.0477566	0.0458571	0.0441464	0.0426865	0.0414188	0.0403721	0.0395465	0.0389381	0.0385437	0.0383619	0.0384107	0.0386713	0.0391487	0.0398294	0.0407426	0.0418688	0.0432221	0.0447879	0.0465571
0.215477	0.206762	0.198497	0.190236	0.182169	0.174327	0.166927	0.159513	0.152319	0.145575	0.138824	0.132297	0.125983	0.120058	0.11418	0.108553	0.103123	0.0980541	0.0930492	0.0883346	0.0837748	0.0795138	0.0754034	0.0715488	0.0678623	0.0644469	0.0612496	0.0582277	0.0554716	0.0528794	0.0505421	0.048395	0.0464969	0.0447774	0.0433194	0.0420529	0.0410075	0.0401832	0.0395662	0.0391734	0.0389928	0.0390431	0.0393049	0.0397737	0.0404557	0.0413704	0.0424979	0.0438518	0.0454099	0.0471803
0.216146	0.207425	0.199159	0.190899	0.182834	0.174993	0.167588	0.160171	0.152979	0.146237	0.139488	0.132958	0.126639	0.120715	0.114838	0.109207	0.103784	0.098707	0.0937032	0.08899	0.0844314	0.0801617	0.0760531	0.0721998	0.0685145	0.0651004	0.0619044	0.0588738	0.0561195	0.0535285	0.0511925	0.0490467	0.04714	0.0454217	0.0439656	0.0427003	0.0416561	0.0408256	0.0402075	0.0398162	0.0396369	0.0396887	0.039946	0.0404119	0.0410952	0.0420114	0.0431401	0.0444854	0.0460451	0.0478167
0.216829	0.208099	0.199835	0.191576	0.183512	0.175672	0.168259	0.160844	0.153652	0.14691	0.140164	0.133626	0.127308	0.121386	0.11551	0.10987	0.104449	0.099373	0.0943704	0.0896585	0.0851011	0.0808229	0.0767159	0.072864	0.0691799	0.0657671	0.0625687	0.0595332	0.0567807	0.0541908	0.0518562	0.0497108	0.0477963	0.0460792	0.0446249	0.0433609	0.0423179	0.0414788	0.040862	0.0404722	0.0402941	0.0403422	0.0405962	0.0410633	0.0417479	0.0426656	0.0437956	0.0451323	0.0466935	0.0484664
0.217529	0.2088	0.200537	0.19228	0.184218	0.176372	0.168957	0.161543	0.154353	0.147601	0.140861	0.13432	0.128004	0.122083	0.116208	0.110559	0.10514	0.100066	0.0950643	0.0903538	0.0857976	0.0815104	0.0774052	0.0735547	0.0698718	0.0664604	0.0632531	0.0602187	0.0574682	0.0548796	0.0525463	0.0503918	0.0484787	0.0467628	0.0453104	0.0440477	0.0429967	0.0421579	0.0415425	0.0411543	0.0409775	0.0410165	0.0412721	0.0417406	0.0424265	0.0433458	0.0444738	0.0458048	0.0473675	0.0491417
0.218228	0.2095	0.201239	0.192976	0.184923	0.177069	0.169654	0.162241	0.155053	0.148293	0.141554	0.135015	0.128699	0.12278	0.116907	0.111249	0.105831	0.100758	0.0957582	0.091049	0.0864873	0.0821983	0.0780948	0.0742456	0.0705639	0.0671488	0.0639379	0.0609048	0.0581561	0.0555686	0.0532334	0.0510735	0.0491617	0.047447	0.0459965	0.044734	0.0436754	0.0428378	0.0422238	0.0418371	0.0416615	0.0416919	0.041949	0.0424187	0.0431059	0.0440246	0.0451461	0.0464784	0.0480426	0.0498181
0.218941	0.210214	0.201954	0.193683	0.185632	0.177778	0.170365	0.162953	0.155766	0.148998	0.142261	0.135722	0.129408	0.12349	0.117617	0.111952	0.106535	0.101464	0.0964653	0.0917574	0.0871871	0.0828994	0.0787976	0.0749497	0.0712691	0.0678456	0.064636	0.061604	0.0588571	0.0562709	0.0539271	0.0517684	0.0498579	0.0481444	0.0466854	0.0454247	0.0443673	0.0435309	0.0429182	0.042533	0.042352	0.0423805	0.0426391	0.0431101	0.0437985	0.0447086	0.0458316	0.0471651	0.0487309	0.0505076
0.219667	0.210941	0.202683	0.194403	0.186353	0.1785	0.171089	0.163679	0.156492	0.149716	0.142981	0.136443	0.13013	0.124214	0.118332	0.112668	0.107253	0.102183	0.0971856	0.0924703	0.0879	0.0836137	0.0795136	0.075667	0.0719818	0.0685555	0.0653472	0.0623164	0.0595657	0.0569822	0.054634	0.0524764	0.0505673	0.048855	0.0473875	0.0461285	0.0450723	0.0442372	0.0436258	0.0432355	0.0430525	0.0430823	0.0433424	0.0438146	0.0445043	0.0454058	0.0465304	0.0478651	0.0494324	0.0512104
0.220406	0.211681	0.203424	0.195135	0.187088	0.179236	0.171826	0.164417	0.157229	0.150447	0.143713	0.137177	0.130865	0.124948	0.11906	0.113397	0.107984	0.102916	0.0979192	0.0931953	0.0886262	0.0843411	0.0802427	0.0763975	0.0727036	0.0692786	0.0660717	0.063042	0.0602828	0.057701	0.0553541	0.0531977	0.0512899	0.0495787	0.0481027	0.0468455	0.0457906	0.0449567	0.0443466	0.0439477	0.0437662	0.0437972	0.0440588	0.0445323	0.0452196	0.0461162	0.0472423	0.0485783	0.050147	0.0519247
0.221173	0.21245	0.204194	0.195897	0.187851	0.18	0.172592	0.165184	0.157986	0.151206	0.144475	0.13794	0.131629	0.125703	0.119816	0.114154	0.108743	0.103676	0.0986709	0.0939481	0.0893803	0.0850966	0.0809893	0.0771478	0.0734531	0.0700295	0.0668239	0.0637955	0.0610273	0.0584473	0.0561018	0.0539467	0.0520403	0.0503303	0.0488453	0.0475899	0.0465363	0.0457038	0.0450951	0.0446871	0.0445072	0.0445395	0.0448027	0.0452775	0.0459558	0.0468537	0.0479813	0.0493187	0.0508885	0.0526576
0.221939	0.213216	0.204954	0.196656	0.188612	0.180763	0.173356	0.165943	0.158743	0.151964	0.145234	0.1387	0.132388	0.126456	0.120571	0.11491	0.109496	0.104433	0.0994213	0.0946998	0.0901331	0.0858508	0.0817348	0.0778951	0.0742017	0.0707793	0.0675751	0.0645479	0.0617711	0.0591928	0.0568486	0.0546946	0.0527896	0.0510721	0.0495872	0.0483336	0.0472813	0.04645	0.0458349	0.045426	0.0452476	0.0452812	0.0455459	0.0460166	0.0466916	0.0475908	0.0487199	0.0500585	0.0516198	0.0533904
0.222718	0.213996	0.205726	0.197429	0.189386	0.181539	0.174133	0.166712	0.159512	0.152735	0.146005	0.139474	0.133153	0.127223	0.121339	0.115679	0.110256	0.105196	0.100185	0.0954647	0.0908992	0.0866182	0.0824935	0.0786556	0.0749634	0.0715424	0.0683394	0.0653108	0.0625281	0.0599515	0.0576086	0.0554558	0.0535511	0.0518259	0.0503423	0.0490905	0.0480394	0.0472094	0.0465858	0.0461781	0.0460012	0.0460361	0.0462975	0.0467643	0.0474407	0.0483411	0.0494717	0.0508116	0.0523642	0.0541364
0.22351	0.214781	0.20651	0.198215	0.190174	0.182327	0.174916	0.167493	0.160295	0.153519	0.146781	0.140257	0.133932	0.128003	0.12212	0.116461	0.11103	0.105971	0.100962	0.0962428	0.0916784	0.0873987	0.0832654	0.0794294	0.0757383	0.0723186	0.069117	0.0660797	0.0632983	0.0607234	0.0583818	0.0562302	0.054317	0.0525929	0.0511107	0.0498606	0.0488108	0.0479736	0.0473498	0.0469434	0.0467681	0.0468041	0.0470569	0.0475253	0.0482029	0.0491046	0.0502367	0.0515754	0.0531219	0.0548955
0.224314	0.215578	0.207308	0.199014	0.190969	0.183129	0.175709	0.168288	0.161091	0.154317	0.14757	0.141047	0.134724	0.128796	0.122914	0.117257	0.111817	0.10676	0.101752	0.097034	0.0924709	0.0881861	0.0840505	0.0802163	0.0765264	0.073108	0.069903	0.0668617	0.0640816	0.0615085	0.0591682	0.0570161	0.055096	0.0533731	0.0518922	0.0506439	0.0495953	0.0487495	0.0481271	0.047722	0.0475481	0.0475854	0.0478296	0.0482995	0.0489784	0.0498813	0.0510138	0.052345	0.0538928	0.0556679
0.225139	0.216404	0.208136	0.199843	0.191789	0.183954	0.176533	0.169113	0.161917	0.155144	0.148388	0.141867	0.135545	0.129619	0.123738	0.118082	0.112633	0.107578	0.102571	0.0978548	0.0932929	0.0889991	0.0848647	0.0810325	0.0773438	0.0739268	0.0707128	0.0676728	0.0648941	0.0623227	0.0599838	0.0578226	0.0559039	0.0541823	0.0527027	0.0514465	0.0503986	0.0495541	0.0489331	0.0485293	0.048357	0.0483893	0.0486307	0.0491022	0.0497825	0.0506867	0.0518101	0.0531429	0.054692	0.0564688
0.225962	0.217227	0.208961	0.200669	0.192606	0.184773	0.177353	0.169934	0.16274	0.155968	0.149203	0.142684	0.136363	0.130438	0.124559	0.118895	0.113446	0.108394	0.103388	0.0986728	0.0941044	0.0898097	0.0856765	0.0818461	0.0781586	0.074737	0.0715204	0.0684816	0.0657042	0.0631299	0.0607926	0.058627	0.0567096	0.0549892	0.053511	0.0522461	0.0512	0.0503568	0.0497371	0.0493345	0.0491575	0.0491874	0.0494301	0.0499031	0.0505846	0.0514901	0.0526049	0.0539393	0.0554896	0.0572679
0.226797	0.218064	0.209799	0.201508	0.193437	0.185605	0.178186	0.170769	0.163576	0.156801	0.150032	0.143515	0.137195	0.131271	0.125392	0.11972	0.114273	0.109222	0.104217	0.0995039	0.0949269	0.0906336	0.0865015	0.0826729	0.0789866	0.0755564	0.0723412	0.0693035	0.0665275	0.0639445	0.0616091	0.0594446	0.0575286	0.0558093	0.0543324	0.0530589	0.0520146	0.0511726	0.0505542	0.0501529	0.0499673	0.0499987	0.0502426	0.0507172	0.0514	0.0523034	0.0534129	0.0547488	0.0563004	0.0580801
0.227645	0.218914	0.21065	0.20236	0.19428	0.18645	0.179033	0.171617	0.164425	0.157642	0.150874	0.144358	0.138039	0.132118	0.126229	0.120559	0.115113	0.110064	0.105061	0.100339	0.0957626	0.0914706	0.0873397	0.0835026	0.0798211	0.0763891	0.0731752	0.0701387	0.067364	0.0647723	0.0624387	0.0602754	0.0583607	0.0566426	0.055167	0.053885	0.0528424	0.0520016	0.0513846	0.0509845	0.0507903	0.0508232	0.0510684	0.0515444	0.0522285	0.0531233	0.0542341	0.0555715	0.0571243	0.0589056
0.228507	0.219776	0.211514	0.203219	0.195137	0.187309	0.179893	0.172478	0.165283	0.158496	0.151729	0.145215	0.138897	0.132973	0.12708	0.121411	0.115966	0.110913	0.105916	0.101186	0.0966114	0.0923208	0.0881911	0.0843454	0.0806656	0.077235	0.0740224	0.0709871	0.0682136	0.0656134	0.0632816	0.0611194	0.059206	0.0574891	0.0560064	0.0547242	0.0536834	0.0528439	0.0522282	0.0518226	0.0516265	0.0516609	0.0519073	0.0523849	0.0530656	0.0539565	0.0550685	0.0564074	0.0579615	0.0597345
0.2294	0.220671	0.21241	0.204105	0.196025	0.188198	0.180784	0.17337	0.166166	0.15938	0.152615	0.146103	0.139787	0.133854	0.127962	0.122294	0.11685	0.111788	0.106793	0.102065	0.097491	0.0932017	0.0890733	0.0852186	0.0815406	0.0781114	0.0749002	0.0718661	0.0690912	0.0664846	0.0641547	0.0619939	0.0600819	0.0583662	0.0568745	0.0555936	0.0545546	0.0537164	0.0531021	0.0526875	0.0524927	0.0525287	0.0527764	0.0532512	0.0539272	0.0548194	0.0559327	0.0572733	0.0588287	0.0605927
0.230288	0.22156	0.213291	0.204988	0.196908	0.189083	0.181671	0.174252	0.167045	0.160261	0.153497	0.146976	0.140668	0.13473	0.128839	0.123172	0.11773	0.11266	0.107666	0.102939	0.0983666	0.0940787	0.0899514	0.0860882	0.0824119	0.0789839	0.0757741	0.0727411	0.0699577	0.0673523	0.0650243	0.0628646	0.0609539	0.0592297	0.0577392	0.0564595	0.0554223	0.0545854	0.0539637	0.0535491	0.0533556	0.0533931	0.0536421	0.0541082	0.0547858	0.0556793	0.0567938	0.0581359	0.0596905	0.0614479
0.23119	0.222463	0.214186	0.205883	0.197805	0.189977	0.182571	0.175143	0.167938	0.161155	0.154392	0.147862	0.141556	0.135619	0.12973	0.124064	0.118623	0.113544	0.108552	0.103827	0.0992554	0.0949688	0.0908374	0.086971	0.0832963	0.0798697	0.0766612	0.0736258	0.0708375	0.0682332	0.065907	0.0637485	0.0618372	0.0601062	0.0586171	0.0573386	0.0563032	0.0554675	0.0548373	0.054424	0.0542317	0.0542707	0.054521	0.0549785	0.0556576	0.0565523	0.0576681	0.0590108	0.0605577	0.0623164
0.232105	0.22337	0.215093	0.206792	0.198715	0.190878	0.183475	0.176047	0.168843	0.162062	0.1553	0.148762	0.142457	0.136522	0.130634	0.124969	0.119529	0.114442	0.109452	0.104727	0.100157	0.0958721	0.091732	0.0878669	0.084194	0.0807687	0.0775614	0.0745174	0.0717304	0.0691273	0.066803	0.0646456	0.0627258	0.060996	0.0595082	0.058231	0.0571885	0.0563534	0.0557241	0.055312	0.055121	0.0551615	0.0554077	0.0558619	0.0565426	0.0574385	0.0585556	0.0598897	0.0614381	0.0631981
0.233031	0.224289	0.216014	0.207714	0.199638	0.191793	0.184392	0.176965	0.169762	0.162982	0.156222	0.149674	0.143371	0.137438	0.131551	0.125887	0.120441	0.115353	0.110365	0.105641	0.101073	0.0967812	0.0926398	0.0887761	0.0851048	0.0816808	0.0784692	0.0754222	0.0726365	0.0700346	0.0677078	0.0655532	0.0636276	0.061899	0.0604124	0.0591365	0.0580854	0.0572521	0.0566241	0.0562133	0.0560235	0.0560603	0.056303	0.0567586	0.0574408	0.058338	0.0594563	0.0607818	0.0623317	0.0640929
0.233982	0.225241	0.216967	0.208669	0.200594	0.192739	0.18534	0.177915	0.170713	0.163935	0.157172	0.150619	0.144318	0.138386	0.1325	0.126838	0.121382	0.116296	0.11131	0.106588	0.10202	0.0977197	0.0935796	0.0897172	0.0860477	0.0826251	0.0794045	0.0763587	0.0735744	0.0709738	0.068638	0.0664852	0.0645609	0.0628336	0.0613484	0.0600738	0.0590137	0.0581822	0.0575556	0.0571461	0.0569576	0.0569854	0.0572297	0.0576865	0.0583704	0.0592689	0.0603856	0.061705	0.0632564	0.065019
0.234927	0.226187	0.217915	0.209617	0.201544	0.19368	0.186283	0.178859	0.171659	0.164882	0.15811	0.151559	0.145259	0.139329	0.133444	0.127773	0.122318	0.117234	0.112249	0.107528	0.102953	0.0986531	0.0945141	0.090653	0.0869761	0.083557	0.0803349	0.0772903	0.0745073	0.0719078	0.0695635	0.0674124	0.0654894	0.0637632	0.0622794	0.061006	0.0599373	0.0591076	0.0584823	0.058074	0.0578869	0.057906	0.0581518	0.0586099	0.0592953	0.060195	0.0613032	0.0626238	0.0641767	0.0659406
0.235885	0.227146	0.218875	0.210579	0.202501	0.194635	0.18724	0.179817	0.172618	0.165836	0.159062	0.152511	0.146213	0.140284	0.134398	0.128721	0.123268	0.118185	0.113197	0.108481	0.103899	0.0995996	0.0954619	0.0916021	0.0879164	0.0844992	0.0812784	0.078235	0.0754533	0.072855	0.0705022	0.0683528	0.0664311	0.0647061	0.0632236	0.0619434	0.0608741	0.0600462	0.0594222	0.0590152	0.0588229	0.0588398	0.0590871	0.0595464	0.0602333	0.0611301	0.0622339	0.0635557	0.0651102	0.0668753
0.236856	0.228118	0.219849	0.211554	0.203467	0.195602	0.188209	0.180787	0.173589	0.1668	0.160026	0.153477	0.147181	0.141253	0.135358	0.129682	0.12423	0.119149	0.114152	0.109439	0.104857	0.100559	0.0964228	0.0925644	0.08887	0.0854546	0.0822351	0.0791929	0.0764125	0.0738142	0.071454	0.0693063	0.067386	0.0656621	0.064181	0.0628922	0.0618241	0.060998	0.0603753	0.0599695	0.0597687	0.0597868	0.0600356	0.0604962	0.0611809	0.0620727	0.0631778	0.0645009	0.0660569	0.0678233
0.23784	0.229104	0.220836	0.212534	0.204447	0.196583	0.189192	0.181771	0.174569	0.167776	0.161004	0.154456	0.148152	0.142231	0.136332	0.130657	0.125206	0.120126	0.115121	0.110409	0.105829	0.101532	0.0973969	0.0935398	0.0898368	0.0864232	0.0832051	0.080164	0.0773849	0.0747779	0.0724191	0.0702731	0.0683541	0.0666314	0.0651421	0.0638542	0.0627873	0.0619629	0.0613416	0.0609293	0.0607276	0.060747	0.0609973	0.0614591	0.0621352	0.0630286	0.0641349	0.0654593	0.0670168	0.0687832
0.238859	0.230124	0.221857	0.213546	0.20546	0.197598	0.190202	0.182789	0.175578	0.168787	0.162016	0.155469	0.149156	0.143237	0.137339	0.131665	0.126216	0.121137	0.116123	0.111413	0.106834	0.102539	0.0984046	0.0945433	0.0908367	0.0874251	0.0842083	0.0811685	0.078387	0.0757747	0.0734172	0.071273	0.0693554	0.0676331	0.0661357	0.064849	0.0637835	0.062961	0.062341	0.0619197	0.0617193	0.06174	0.0619919	0.062455	0.0631221	0.0640171	0.0651247	0.0664504	0.068009	0.0697668
0.239869	0.231136	0.222861	0.214551	0.206466	0.198605	0.191201	0.183792	0.17658	0.16979	0.16302	0.156475	0.150153	0.144236	0.138339	0.132667	0.127218	0.122141	0.117118	0.11241	0.107832	0.103538	0.0994055	0.0955356	0.0918302	0.0884204	0.0852049	0.0821663	0.0793762	0.0767651	0.074409	0.0722665	0.0703502	0.0686192	0.0671231	0.0658377	0.0647734	0.0639443	0.0633244	0.0629041	0.062705	0.0627269	0.0629803	0.0634397	0.0641032	0.0649997	0.0661085	0.0674355	0.0689855	0.0707449
0.240883	0.232161	0.223878	0.21557	0.207486	0.199626	0.192213	0.184806	0.177595	0.170807	0.164038	0.157493	0.151163	0.145248	0.139353	0.133681	0.128234	0.123149	0.118127	0.113421	0.108844	0.104551	0.100413	0.0965411	0.0928369	0.0894289	0.0862148	0.0831726	0.0803787	0.0777688	0.075414	0.07327	0.0713552	0.0696185	0.0681237	0.0668396	0.0657765	0.0649388	0.0643207	0.0639017	0.0637038	0.063727	0.0639771	0.0644327	0.0650975	0.0659954	0.0671056	0.0684338	0.0699752	0.0717361
0.24191	0.23319	0.224908	0.216601	0.208518	0.200659	0.193239	0.185833	0.178623	0.171836	0.165069	0.158524	0.152187	0.146273	0.140379	0.134709	0.129263	0.12417	0.119148	0.114444	0.109868	0.105577	0.101431	0.0975598	0.0938567	0.0904506	0.0872378	0.084187	0.0813944	0.0787856	0.0764321	0.0742795	0.0723665	0.070631	0.0691375	0.0678547	0.0667929	0.0659465	0.0653302	0.0649125	0.0647158	0.0647402	0.0649818	0.0654389	0.0661049	0.0670044	0.0681158	0.0694432	0.0709781	0.0727405
0.242951	0.234232	0.225952	0.217646	0.209564	0.201706	0.194277	0.186873	0.179665	0.172879	0.166113	0.159559	0.153223	0.147312	0.141419	0.13575	0.130296	0.125204	0.120183	0.115481	0.110906	0.106608	0.102461	0.0985917	0.0948898	0.0914766	0.0882673	0.0852145	0.0824232	0.0798156	0.0774635	0.0753022	0.073391	0.0716567	0.0701645	0.0688829	0.0678224	0.0669674	0.066353	0.0659365	0.065741	0.0657667	0.0659997	0.0664583	0.0671256	0.0680266	0.0691392	0.070458	0.0719942	0.073758
0.244026	0.235309	0.22703	0.218726	0.210645	0.202784	0.195351	0.187949	0.180742	0.173958	0.167188	0.16063	0.154295	0.148386	0.142494	0.136825	0.131363	0.126272	0.121253	0.116548	0.111979	0.107672	0.103526	0.0996583	0.0959577	0.0925355	0.0893281	0.0862766	0.0834867	0.0808803	0.0785296	0.0763591	0.0744499	0.0727168	0.071226	0.0699457	0.0688789	0.0680225	0.06741	0.0669948	0.0668007	0.0668218	0.0670515	0.0675118	0.0681804	0.069083	0.0701931	0.0715067	0.0730442	0.0748096
0.245093	0.236378	0.228101	0.219797	0.211718	0.203848	0.196416	0.189016	0.18181	0.175027	0.168249	0.161692	0.155358	0.149451	0.14356	0.137882	0.132422	0.127333	0.122315	0.117601	0.113034	0.108728	0.104584	0.100717	0.0970174	0.0935867	0.0903812	0.0873309	0.0845423	0.0819371	0.0795861	0.0774085	0.0755011	0.0737692	0.0722798	0.0710007	0.0699253	0.0690701	0.0684594	0.0680455	0.0678526	0.0678651	0.0680961	0.0685578	0.0692278	0.0701286	0.0712333	0.0725483	0.0740869	0.0758539
0.246173	0.23746	0.229184	0.220882	0.212797	0.204925	0.197495	0.190096	0.182891	0.176104	0.169323	0.162767	0.156435	0.150519	0.144636	0.138953	0.133495	0.128406	0.123389	0.118667	0.114102	0.109798	0.105654	0.101789	0.0980904	0.0946512	0.0914475	0.0883983	0.085611	0.083007	0.0806475	0.0784711	0.0765655	0.0748348	0.0733467	0.0720599	0.0709848	0.0701309	0.0695221	0.0691094	0.0689104	0.0689216	0.0691539	0.0696171	0.0702884	0.0711805	0.0722868	0.073603	0.0751429	0.0769114
0.247267	0.238555	0.230281	0.221979	0.213886	0.206015	0.198587	0.191185	0.183986	0.17719	0.170411	0.163856	0.157525	0.1516	0.145719	0.140038	0.13458	0.129493	0.124477	0.119746	0.115183	0.11088	0.106738	0.102874	0.0991726	0.0957288	0.0925269	0.0894789	0.086693	0.0840879	0.0817221	0.0795469	0.0776432	0.0759136	0.0744262	0.0731313	0.0720576	0.0712049	0.0705979	0.0701864	0.0699789	0.0699914	0.0702249	0.0706896	0.0713621	0.0722457	0.0733534	0.0746709	0.0762121	0.0779821
0.248373	0.239663	0.23139	0.223081	0.214988	0.207119	0.199692	0.192281	0.185088	0.178289	0.171511	0.164957	0.158627	0.152695	0.146816	0.141135	0.135678	0.130593	0.125579	0.120839	0.116278	0.111976	0.107835	0.103972	0.100262	0.0968196	0.0936196	0.0905728	0.0877881	0.0851744	0.0828099	0.0806358	0.078734	0.0770056	0.0755097	0.0742161	0.0731435	0.0722921	0.0716788	0.071268	0.0710606	0.0710743	0.071309	0.0717753	0.0724448	0.073324	0.0744333	0.075752	0.0772945	0.0790563
0.249517	0.240799	0.232535	0.224219	0.216127	0.208259	0.200833	0.193413	0.186222	0.179425	0.172648	0.166096	0.159767	0.153825	0.147948	0.142269	0.136813	0.13173	0.126708	0.121968	0.117408	0.113108	0.108968	0.1051	0.101388	0.0979464	0.0947484	0.0917028	0.0889147	0.0862966	0.0839336	0.0817607	0.0798574	0.0781318	0.0766287	0.0753364	0.0742652	0.0734151	0.0727929	0.0723839	0.0721778	0.0721928	0.0724289	0.0728923	0.0735571	0.0744377	0.0755486	0.0768687	0.0784124	0.0801652
0.25065	0.241924	0.233662	0.225347	0.217256	0.209389	0.201965	0.194536	0.187347	0.180551	0.173776	0.167224	0.160896	0.154946	0.149071	0.143393	0.137939	0.132856	0.127826	0.123087	0.118529	0.11423	0.110091	0.106215	0.102504	0.099064	0.0958677	0.0928233	0.0900267	0.0874098	0.0850481	0.0828764	0.0809646	0.0792406	0.0777389	0.0764478	0.0753779	0.074529	0.0738982	0.073491	0.0732862	0.0733024	0.0735397	0.0739946	0.074661	0.0755428	0.0766552	0.0779765	0.0795198	0.0812657
0.251797	0.243061	0.234802	0.226488	0.218398	0.210532	0.20311	0.195672	0.188484	0.18169	0.174916	0.168366	0.162029	0.156081	0.150207	0.14453	0.139077	0.133986	0.128958	0.12422	0.119664	0.115366	0.111221	0.107343	0.103633	0.100195	0.0969911	0.0939514	0.0911519	0.0885362	0.0861758	0.0840053	0.0820849	0.0803627	0.0788622	0.0775725	0.0765037	0.0756561	0.0750168	0.0746113	0.0744077	0.0744252	0.0746638	0.0751101	0.075778	0.076661	0.0777749	0.0790975	0.0806322	0.0823793
0.252957	0.244212	0.235955	0.227642	0.219553	0.211689	0.204262	0.196822	0.189635	0.182843	0.17607	0.169518	0.163175	0.157229	0.151356	0.145681	0.140229	0.135129	0.130102	0.125366	0.120808	0.116514	0.112361	0.108485	0.104776	0.101339	0.0981265	0.0950885	0.0922903	0.0896758	0.0873167	0.0851473	0.0832184	0.0814979	0.0799988	0.0787102	0.0776428	0.0767898	0.0761485	0.0757449	0.0755425	0.0755613	0.0757961	0.0762388	0.0769082	0.0777925	0.0789079	0.0802286	0.0817578	0.0835062
0.254129	0.245377	0.237121	0.228809	0.220722	0.212859	0.205423	0.197984	0.1908	0.184009	0.177236	0.170676	0.164334	0.158389	0.152519	0.146844	0.141384	0.136286	0.13126	0.126525	0.121958	0.117667	0.113514	0.109639	0.105932	0.102496	0.0992751	0.0962388	0.0934419	0.0908286	0.0884708	0.0863026	0.0843652	0.0826463	0.0811485	0.0798612	0.078795	0.0779334	0.0772935	0.0768916	0.0766905	0.0767105	0.0769367	0.0773806	0.0780516	0.0789371	0.0800517	0.0813662	0.0828967	0.0846463
0.255332	0.246579	0.238325	0.230015	0.221929	0.214061	0.206622	0.199185	0.192002	0.185212	0.178436	0.171872	0.165531	0.159588	0.15371	0.148044	0.142577	0.13748	0.132455	0.127721	0.123146	0.118857	0.114705	0.110831	0.107125	0.10369	0.100461	0.0974264	0.0946308	0.0920187	0.0896624	0.0874852	0.085549	0.0838319	0.0823355	0.0810495	0.0799761	0.079114	0.0784755	0.0780754	0.0778756	0.07789	0.0781141	0.0785593	0.0792319	0.0801188	0.0812243	0.0825404	0.0840721	0.0858231
0.256522	0.24777	0.239518	0.231209	0.223124	0.215247	0.20781	0.200374	0.193189	0.186405	0.17962	0.173057	0.166718	0.160776	0.154889	0.149224	0.143758	0.138663	0.133639	0.128907	0.124323	0.120035	0.115885	0.112013	0.108307	0.10487	0.101636	0.0986034	0.0958091	0.0931982	0.0908407	0.0886573	0.0867224	0.0850071	0.083512	0.0822271	0.0811452	0.0802843	0.0796471	0.0792488	0.0790503	0.0790561	0.0792814	0.0797279	0.080402	0.0812901	0.082387	0.0837047	0.0852377	0.0869899
0.257725	0.248974	0.240724	0.232416	0.224325	0.216447	0.209012	0.201576	0.194383	0.187603	0.180817	0.174255	0.167917	0.161976	0.156081	0.150418	0.144953	0.139859	0.134837	0.130106	0.125513	0.121227	0.117078	0.113207	0.109503	0.106057	0.102825	0.0997936	0.0970006	0.0943909	0.0920248	0.0898426	0.0879091	0.0861954	0.0847017	0.0834082	0.0823275	0.0814679	0.080832	0.0804278	0.0802299	0.0802354	0.080462	0.0809096	0.0815853	0.0824708	0.083563	0.0848821	0.0864164	0.0881698
0.258941	0.250191	0.241933	0.233637	0.225536	0.21766	0.210226	0.202792	0.19559	0.188812	0.182027	0.175466	0.169129	0.16319	0.157286	0.151625	0.146161	0.141069	0.136048	0.13131	0.126716	0.122433	0.118285	0.114415	0.110707	0.107258	0.104026	0.100997	0.0982053	0.0955935	0.0932221	0.0910411	0.0891089	0.0873952	0.0859029	0.0846024	0.083523	0.0826646	0.08203	0.0816173	0.0814211	0.0814278	0.0816557	0.0821046	0.0827781	0.0836587	0.0847521	0.0860728	0.0876083	0.089363
0.26017	0.251422	0.243155	0.234861	0.226761	0.218886	0.211454	0.204021	0.19681	0.190034	0.18325	0.17669	0.170355	0.164415	0.158504	0.152845	0.147383	0.142292	0.137272	0.132525	0.127933	0.123651	0.119504	0.115636	0.111919	0.108471	0.105241	0.102214	0.0994232	0.0968027	0.0944327	0.0922528	0.0903219	0.0885996	0.0871091	0.0858098	0.0847316	0.0838745	0.0832413	0.0828199	0.0826255	0.0826335	0.0828626	0.0833127	0.0839777	0.0848598	0.0859544	0.0872767	0.0888134	0.0905686
0.261439	0.252692	0.244416	0.236124	0.228026	0.220152	0.212721	0.205289	0.198069	0.191295	0.184513	0.177954	0.17162	0.165672	0.159762	0.154104	0.148643	0.143554	0.138526	0.13378	0.129188	0.124909	0.120763	0.116888	0.11317	0.109724	0.106495	0.103461	0.100674	0.0980505	0.0956818	0.0935032	0.0915737	0.0898422	0.0883537	0.0870557	0.0859788	0.085123	0.0844912	0.0840607	0.0838682	0.0838775	0.0841079	0.0845594	0.0852153	0.086099	0.0871949	0.0885188	0.0900568	0.0918029
0.262668	0.253923	0.245639	0.237348	0.229251	0.221378	0.213949	0.206514	0.19929	0.192518	0.185736	0.179179	0.172845	0.16689	0.160981	0.155325	0.149865	0.144776	0.139741	0.134996	0.130406	0.126125	0.121983	0.1181	0.114383	0.110938	0.107711	0.104668	0.101883	0.0992607	0.0968933	0.0947159	0.0927876	0.0910479	0.0895611	0.0882643	0.0871886	0.086334	0.085697	0.0852648	0.0850739	0.0850844	0.085316	0.0857646	0.0864164	0.0873015	0.0883987	0.089724	0.0912611	0.0930012
0.263964	0.25522	0.246927	0.238638	0.230542	0.222671	0.215243	0.207799	0.200576	0.193806	0.187026	0.18047	0.174126	0.168173	0.162265	0.156611	0.151152	0.146055	0.14102	0.136277	0.131688	0.127398	0.12326	0.119377	0.115661	0.112217	0.108991	0.10594	0.103157	0.100536	0.0981695	0.0959933	0.0940663	0.0923176	0.0908327	0.0895372	0.0884628	0.0876095	0.0869636	0.0865327	0.0863436	0.0863554	0.0865883	0.0870279	0.0876811	0.0885678	0.0896662	0.090991	0.0925212	0.0942626
0.265274	0.256523	0.248229	0.239942	0.231848	0.223978	0.216543	0.209098	0.201876	0.195108	0.188329	0.18177	0.175422	0.16947	0.163564	0.157903	0.152452	0.147347	0.142314	0.137572	0.132985	0.128686	0.12455	0.120668	0.116953	0.113511	0.110286	0.107225	0.104444	0.101824	0.0994595	0.0972845	0.0953486	0.0936011	0.0921182	0.090824	0.0897509	0.0888908	0.088244	0.0878144	0.0876272	0.0876403	0.0878681	0.0883051	0.0889596	0.0898479	0.0909476	0.0922634	0.0937951	0.0955379
0.266543	0.257783	0.249491	0.241205	0.233112	0.225243	0.217801	0.210356	0.203136	0.196365	0.189592	0.183024	0.176677	0.170727	0.164822	0.159152	0.153704	0.1486	0.143568	0.138827	0.134241	0.129934	0.125799	0.121919	0.118205	0.114764	0.111537	0.108472	0.105692	0.103073	0.10071	0.0985352	0.096592	0.0948456	0.0933645	0.0920715	0.0909996	0.0901313	0.0894858	0.0890573	0.0888718	0.0888861	0.0891057	0.0895439	0.0901996	0.0910893	0.0921903	0.0934979	0.095031	0.096775
0.26787	0.259111	0.25082	0.242536	0.234444	0.226569	0.219125	0.211682	0.204463	0.197683	0.190916	0.184346	0.178	0.172051	0.166147	0.160469	0.155022	0.149919	0.144889	0.14015	0.135564	0.131248	0.127116	0.123236	0.119524	0.116084	0.112848	0.109784	0.107007	0.104389	0.102027	0.0998431	0.0979013	0.0961562	0.094677	0.0933853	0.0923051	0.0914373	0.0907932	0.0903661	0.0901753	0.0901902	0.0904086	0.0908481	0.0915052	0.0923965	0.0934953	0.0947973	0.096332	0.0980773
0.269154	0.260397	0.252107	0.243816	0.235734	0.227851	0.220409	0.212966	0.205748	0.19896	0.192195	0.185626	0.179281	0.173333	0.167431	0.161744	0.156299	0.151198	0.146168	0.14143	0.13684	0.132522	0.128391	0.124513	0.120802	0.117358	0.114119	0.111056	0.108281	0.105664	0.1033	0.101111	0.0991705	0.0974265	0.0959476	0.0946579	0.0935702	0.0927036	0.0920607	0.0916348	0.0914358	0.0914524	0.091672	0.0921127	0.092771	0.093661	0.0947544	0.0960576	0.0975937	0.0993402
0.270508	0.261751	0.253464	0.245163	0.237084	0.229201	0.22176	0.214319	0.207102	0.200306	0.193542	0.186974	0.180631	0.174685	0.168782	0.163087	0.157644	0.152544	0.147516	0.14278	0.13818	0.133863	0.129734	0.125858	0.122148	0.118695	0.115457	0.112396	0.109622	0.107007	0.104634	0.102446	0.100507	0.0987641	0.0972762	0.0959884	0.094902	0.0940367	0.0933952	0.0929706	0.0927625	0.092781	0.0930019	0.0934439	0.0941035	0.0949845	0.0960795	0.097384	0.0989218	0.10067
0.271875	0.26312	0.254834	0.246524	0.238447	0.230565	0.223126	0.215686	0.208471	0.201665	0.194903	0.188337	0.181994	0.17605	0.170138	0.164445	0.159003	0.153905	0.148878	0.144133	0.139534	0.135219	0.131091	0.127216	0.123501	0.120046	0.116809	0.113749	0.110969	0.108359	0.105982	0.103795	0.101857	0.100116	0.0986187	0.0973327	0.0962477	0.0953837	0.0947436	0.0943203	0.0941032	0.0941235	0.0943457	0.094789	0.09545	0.0963219	0.0974184	0.0987243	0.100264	0.102013
0.273199	0.264445	0.25616	0.247842	0.239767	0.231886	0.224448	0.217009	0.209792	0.202981	0.196221	0.189655	0.183314	0.177368	0.171451	0.165759	0.160319	0.155222	0.150196	0.145444	0.140845	0.136532	0.132404	0.128532	0.124809	0.121355	0.118119	0.11506	0.112272	0.109663	0.107287	0.105102	0.103165	0.101425	0.0999199	0.0986355	0.0975517	0.0966889	0.09605	0.095622	0.0954026	0.0954246	0.095648	0.0960925	0.0967508	0.0976184	0.0987164	0.100024	0.101564	0.103313
0.274593	0.26584	0.257557	0.24923	0.241157	0.233277	0.225841	0.218403	0.211176	0.204368	0.197609	0.191045	0.184705	0.17875	0.172834	0.167143	0.161705	0.15661	0.151575	0.146823	0.142226	0.137914	0.133777	0.129909	0.126185	0.122733	0.119498	0.116441	0.113644	0.111036	0.108662	0.106478	0.104543	0.102803	0.101289	0.100007	0.0989244	0.0980629	0.0974254	0.0969883	0.0967703	0.0967941	0.0970188	0.0974646	0.0981139	0.0989828	0.100082	0.101391	0.102932	0.104673
0.275943	0.267191	0.258901	0.250573	0.242502	0.234623	0.227188	0.219747	0.212517	0.20571	0.198952	0.19239	0.186048	0.180088	0.174173	0.168483	0.16304	0.157951	0.15291	0.14816	0.143564	0.139252	0.135107	0.131241	0.127518	0.124067	0.120834	0.117777	0.114972	0.112366	0.109993	0.10781	0.105876	0.10413	0.102616	0.101335	0.100254	0.0993938	0.0987502	0.0983123	0.0980954	0.098121	0.0983469	0.0987889	0.099435	0.100305	0.101406	0.102716	0.104248	0.105991
0.277364	0.268614	0.260314	0.251989	0.243919	0.236042	0.228608	0.221157	0.213929	0.207123	0.200364	0.193806	0.187456	0.181497	0.175583	0.169894	0.164442	0.159355	0.154315	0.149566	0.144972	0.140662	0.136508	0.132643	0.128922	0.125472	0.12224	0.119182	0.116371	0.113767	0.111395	0.109213	0.10728	0.105525	0.104013	0.102734	0.101654	0.100795	0.100142	0.0997057	0.0994901	0.0995175	0.0997447	0.100178	0.100825	0.101697	0.102799	0.10411	0.105634	0.107378
0.278799	0.270041	0.261742	0.253418	0.24535	0.237474	0.230033	0.222582	0.215354	0.20855	0.201782	0.195231	0.188877	0.182919	0.177007	0.171319	0.165858	0.160773	0.155734	0.150987	0.146393	0.142085	0.137922	0.134059	0.130339	0.126891	0.12366	0.120593	0.117783	0.115181	0.112811	0.11063	0.108687	0.106934	0.105423	0.104146	0.103067	0.102201	0.101548	0.101113	0.100899	0.100921	0.101149	0.10158	0.102229	0.103102	0.104206	0.105515	0.107033	0.108779
0.280187	0.271421	0.263124	0.2548	0.246726	0.238859	0.23141	0.22396	0.216734	0.209931	0.203155	0.196605	0.190252	0.184296	0.178385	0.172698	0.167229	0.162146	0.157108	0.152362	0.14777	0.143456	0.139291	0.13543	0.131711	0.128264	0.12503	0.121959	0.119151	0.11655	0.114181	0.112	0.110051	0.108299	0.106789	0.105513	0.104436	0.103561	0.10291	0.102476	0.102263	0.102277	0.102507	0.102939	0.103589	0.104463	0.105566	0.10687	0.108388	0.110136
0.281639	0.272875	0.264578	0.256256	0.248172	0.24031	0.232861	0.225411	0.218187	0.211385	0.2046	0.198052	0.1917	0.185746	0.179836	0.174151	0.168672	0.163591	0.158555	0.15381	0.149219	0.144896	0.140732	0.136873	0.133155	0.12971	0.126467	0.123397	0.12059	0.117991	0.115624	0.113433	0.111486	0.109735	0.108226	0.106941	0.105866	0.104993	0.104343	0.10391	0.103698	0.103704	0.103935	0.104369	0.10502	0.105895	0.10699	0.108295	0.109815	0.111563
0.283044	0.27428	0.265986	0.257664	0.249572	0.241712	0.234264	0.226816	0.219592	0.212792	0.205998	0.199452	0.193101	0.187148	0.18124	0.175546	0.170068	0.164989	0.159954	0.15521	0.150613	0.14629	0.142127	0.13827	0.134553	0.131103	0.127858	0.124789	0.121983	0.11938	0.117016	0.114821	0.112875	0.111125	0.109618	0.108324	0.107251	0.106379	0.10573	0.105299	0.105088	0.105085	0.105318	0.105753	0.106406	0.107282	0.108369	0.109675	0.111196	0.112946
0.284523	0.275761	0.267467	0.259147	0.251046	0.243187	0.235741	0.228294	0.221072	0.214268	0.20747	0.200926	0.194576	0.188625	0.182716	0.177015	0.171539	0.166461	0.161427	0.156685	0.152079	0.147757	0.143595	0.139738	0.136024	0.132565	0.129321	0.126255	0.12345	0.120837	0.118475	0.116281	0.114337	0.112588	0.111083	0.10978	0.108708	0.107837	0.10719	0.10676	0.106545	0.106539	0.106774	0.10721	0.107864	0.108738	0.109819	0.111127	0.112649	0.114401
0.286016	0.277255	0.268963	0.260644	0.252534	0.244677	0.237232	0.229786	0.222565	0.215753	0.208956	0.202413	0.196065	0.190115	0.184197	0.178498	0.173022	0.167947	0.162915	0.158163	0.153558	0.149238	0.145078	0.141211	0.137502	0.134042	0.130799	0.127733	0.12493	0.122309	0.119948	0.117756	0.115812	0.114065	0.112561	0.111249	0.11018	0.10931	0.108664	0.108235	0.108011	0.108006	0.108243	0.108681	0.109336	0.110201	0.111283	0.112593	0.114116	0.115869
0.287459	0.2787	0.270409	0.262084	0.253973	0.246118	0.238674	0.23123	0.224005	0.217189	0.210394	0.203852	0.197505	0.191553	0.18563	0.179932	0.174458	0.169377	0.164352	0.159594	0.15499	0.15067	0.146511	0.142637	0.13893	0.13547	0.132229	0.129164	0.126362	0.123733	0.121374	0.119183	0.11724	0.115494	0.113983	0.112671	0.111604	0.110735	0.110091	0.109656	0.109431	0.109427	0.109665	0.110104	0.110756	0.111618	0.112701	0.114012	0.115537	0.117281
0.288979	0.280221	0.271932	0.263598	0.255488	0.247634	0.240192	0.232749	0.225515	0.218701	0.211907	0.205365	0.199022	0.19306	0.187139	0.181442	0.175969	0.170879	0.165856	0.161099	0.156496	0.152178	0.148021	0.144137	0.140432	0.136974	0.133734	0.13067	0.127867	0.125231	0.122874	0.120684	0.118743	0.116998	0.115478	0.114168	0.113102	0.112235	0.111592	0.111148	0.110924	0.110921	0.111162	0.111602	0.112244	0.113108	0.114192	0.115505	0.117031	0.118766
0.290448	0.281691	0.273394	0.265061	0.256953	0.2491	0.24166	0.234211	0.226976	0.220163	0.21337	0.20682	0.200484	0.194518	0.188598	0.182902	0.17743	0.172332	0.167311	0.162555	0.157953	0.153637	0.14948	0.145588	0.141885	0.138428	0.135189	0.132127	0.129315	0.12668	0.124325	0.122137	0.120197	0.118444	0.116925	0.115616	0.114551	0.113686	0.113035	0.112592	0.112369	0.112368	0.112604	0.113045	0.113686	0.11455	0.115635	0.116949	0.118475	0.120204
0.291995	0.283239	0.274934	0.266602	0.258495	0.250637	0.243205	0.235747	0.228513	0.221702	0.21491	0.208351	0.202017	0.196052	0.190133	0.184439	0.178968	0.173861	0.168842	0.164087	0.159487	0.155172	0.151011	0.147116	0.143414	0.139958	0.136721	0.133656	0.130839	0.128206	0.125853	0.123665	0.121725	0.119965	0.118447	0.117139	0.116076	0.115212	0.114553	0.114111	0.113889	0.113889	0.114117	0.114559	0.115201	0.116067	0.117154	0.118467	0.119986	0.121716
0.293556	0.284792	0.276487	0.268157	0.26005	0.252184	0.244754	0.237297	0.230064	0.223255	0.216464	0.209895	0.203563	0.1976	0.191683	0.185989	0.18052	0.175404	0.170387	0.165634	0.161034	0.15672	0.15255	0.148657	0.144956	0.141502	0.138267	0.135193	0.132377	0.129745	0.127394	0.125207	0.123258	0.121499	0.119983	0.118676	0.117604	0.116742	0.116084	0.115643	0.115423	0.115425	0.115643	0.116087	0.116731	0.117598	0.118686	0.11999	0.121511	0.123242
0.295063	0.286292	0.277988	0.269659	0.261554	0.253679	0.246252	0.238796	0.231564	0.224756	0.217966	0.211389	0.205059	0.199097	0.193181	0.187488	0.182012	0.176896	0.17188	0.167129	0.16253	0.15821	0.15404	0.150147	0.146448	0.142996	0.139755	0.136679	0.133865	0.131233	0.128878	0.126696	0.124741	0.122984	0.121468	0.120163	0.119083	0.118223	0.117566	0.117126	0.116907	0.11691	0.11712	0.117566	0.118211	0.119079	0.120168	0.121465	0.122986	0.124719
0.296641	0.28787	0.279569	0.271241	0.263137	0.255253	0.247827	0.240373	0.233142	0.226335	0.219543	0.212961	0.206632	0.200672	0.194757	0.189065	0.18358	0.178466	0.173452	0.168702	0.164105	0.159776	0.155606	0.151715	0.148017	0.144567	0.141317	0.138242	0.135429	0.1328	0.130435	0.128255	0.126302	0.124545	0.123031	0.121728	0.120638	0.11978	0.119124	0.118686	0.118469	0.118467	0.118674	0.119121	0.119767	0.120637	0.121724	0.123015	0.124538	0.126272
0.298165	0.289396	0.281096	0.272769	0.264666	0.256774	0.24935	0.241897	0.234667	0.227862	0.221061	0.21448	0.208153	0.202195	0.196281	0.190581	0.185097	0.179984	0.174972	0.170222	0.165618	0.161289	0.157121	0.153231	0.149525	0.146079	0.142828	0.139754	0.136943	0.134314	0.131941	0.129763	0.127811	0.126055	0.124543	0.12324	0.122143	0.121286	0.120632	0.120195	0.119978	0.119969	0.120177	0.120626	0.121273	0.122144	0.123223	0.124515	0.12604	0.127774
0.29977	0.291002	0.282703	0.274377	0.26627	0.258375	0.250953	0.243501	0.236272	0.229463	0.222659	0.216079	0.209754	0.203797	0.197881	0.192175	0.186692	0.181581	0.176564	0.171822	0.16721	0.162882	0.158715	0.154826	0.151111	0.147667	0.144418	0.141345	0.138535	0.135907	0.133525	0.131349	0.129398	0.127644	0.126133	0.124823	0.123725	0.12287	0.122217	0.121781	0.12156	0.121548	0.121757	0.122208	0.122857	0.123724	0.124799	0.126092	0.127618	0.129354
0.301388	0.292622	0.284324	0.276	0.267883	0.259989	0.25257	0.245119	0.237892	0.231073	0.224271	0.217692	0.211367	0.205413	0.199488	0.193783	0.188302	0.183192	0.178166	0.173425	0.168814	0.164488	0.160322	0.156435	0.152711	0.149269	0.146021	0.142949	0.14014	0.137512	0.135123	0.132948	0.130999	0.129246	0.127736	0.126418	0.125321	0.124468	0.123817	0.123382	0.123152	0.123141	0.123351	0.123804	0.124454	0.125312	0.126389	0.127683	0.129211	0.130948
0.302952	0.294186	0.28589	0.277559	0.269442	0.261549	0.254132	0.246682	0.23945	0.232629	0.225828	0.21925	0.212917	0.20697	0.201041	0.195337	0.189857	0.184749	0.179714	0.174976	0.170366	0.166041	0.161876	0.15799	0.154258	0.150818	0.147571	0.1445	0.141693	0.139056	0.136669	0.134495	0.132548	0.130796	0.129277	0.127961	0.126865	0.126013	0.125363	0.124922	0.124691	0.124681	0.124893	0.125343	0.125993	0.126849	0.127926	0.129222	0.130751	0.132489
0.304597	0.295833	0.287537	0.279198	0.271082	0.263191	0.255767	0.248327	0.241086	0.234267	0.227466	0.22089	0.214548	0.208602	0.202675	0.196972	0.191494	0.186387	0.181343	0.176606	0.171998	0.167674	0.163511	0.159621	0.155885	0.152446	0.149201	0.146132	0.143321	0.14068	0.138294	0.136122	0.134176	0.132424	0.130898	0.129582	0.128488	0.127638	0.12699	0.126539	0.12631	0.126301	0.126514	0.126955	0.127607	0.128464	0.129543	0.13084	0.132369	0.134099
0.306184	0.297423	0.28912	0.280781	0.272667	0.264776	0.257345	0.249908	0.242667	0.235848	0.229049	0.222474	0.216124	0.21018	0.204254	0.198553	0.193075	0.18797	0.182917	0.178183	0.173575	0.169253	0.16509	0.161192	0.157457	0.154021	0.150776	0.147709	0.14489	0.14225	0.139865	0.137695	0.13575	0.13399	0.132465	0.13115	0.130057	0.129199	0.128552	0.128103	0.127875	0.127868	0.128082	0.128515	0.129168	0.130027	0.131107	0.132405	0.133926	0.135657
0.307846	0.299097	0.290785	0.282447	0.274334	0.266445	0.259004	0.25157	0.24433	0.237513	0.230715	0.224141	0.217782	0.21184	0.205915	0.200215	0.194738	0.189625	0.184573	0.17984	0.175234	0.170913	0.166746	0.162845	0.159111	0.155677	0.152434	0.149362	0.14654	0.1439	0.141517	0.139343	0.137402	0.135636	0.134112	0.132799	0.131707	0.13084	0.130195	0.129747	0.129521	0.129515	0.12973	0.130154	0.130809	0.131669	0.13275	0.13405	0.135562	0.137295
0.309521	0.300774	0.292464	0.284127	0.276015	0.268128	0.260678	0.253245	0.246006	0.239191	0.232394	0.225819	0.219453	0.213513	0.20759	0.201891	0.196416	0.191294	0.186243	0.181512	0.176907	0.172587	0.168411	0.164511	0.160779	0.157345	0.154105	0.151024	0.148203	0.145565	0.143183	0.141	0.139061	0.137296	0.135774	0.134462	0.133371	0.132495	0.131852	0.131406	0.13118	0.131176	0.131388	0.131807	0.132464	0.133325	0.134408	0.135706	0.137212	0.138946
0.31114	0.302394	0.294085	0.28575	0.277639	0.269752	0.262295	0.254863	0.247626	0.240812	0.234016	0.227433	0.221068	0.21513	0.209208	0.20351	0.198027	0.192906	0.187856	0.183127	0.178523	0.174196	0.17002	0.166122	0.162391	0.158949	0.155712	0.15263	0.14981	0.147174	0.144793	0.142602	0.140664	0.1389	0.13738	0.136069	0.134979	0.134095	0.133454	0.133009	0.132784	0.132781	0.132985	0.133405	0.134064	0.134927	0.13601	0.1373	0.138807	0.140543
0.312842	0.304098	0.295791	0.287457	0.279347	0.271457	0.263995	0.256566	0.249329	0.242517	0.235718	0.22913	0.222767	0.216831	0.21091	0.205211	0.199721	0.194601	0.189553	0.184819	0.180223	0.175887	0.171712	0.167815	0.164085	0.160634	0.1574	0.154319	0.151501	0.148865	0.146486	0.144286	0.14235	0.140587	0.139068	0.137759	0.136663	0.135777	0.135138	0.134694	0.134471	0.134463	0.134663	0.135085	0.135746	0.13661	0.137691	0.138976	0.140484	0.142222
0.314486	0.305744	0.297438	0.289105	0.280997	0.273098	0.265638	0.25821	0.250975	0.244164	0.237356	0.23077	0.224407	0.218471	0.212553	0.206847	0.201357	0.196239	0.191192	0.18645	0.181856	0.177521	0.173347	0.169451	0.165723	0.162264	0.159031	0.155951	0.153134	0.1505	0.14812	0.145913	0.143979	0.142218	0.140699	0.139391	0.138287	0.137403	0.136765	0.136322	0.136101	0.136084	0.136286	0.136709	0.137372	0.138237	0.13931	0.140596	0.142105	0.143844
0.316216	0.307475	0.299171	0.290839	0.282725	0.274824	0.267366	0.259939	0.252705	0.245889	0.23908	0.232494	0.226133	0.220188	0.214279	0.208566	0.203078	0.197962	0.192916	0.188164	0.183572	0.179239	0.175066	0.171172	0.167445	0.163976	0.160746	0.157667	0.154851	0.152218	0.14983	0.147624	0.145692	0.143932	0.142415	0.141099	0.139995	0.139112	0.138476	0.138035	0.137807	0.137789	0.137992	0.138417	0.139076	0.139942	0.141011	0.142298	0.143809	0.14555
0.317959	0.30922	0.300917	0.292587	0.284464	0.276564	0.269107	0.261675	0.25445	0.247625	0.240817	0.234232	0.227872	0.221919	0.216011	0.2103	0.204813	0.199698	0.194653	0.189893	0.185303	0.180971	0.176799	0.172907	0.169176	0.165703	0.162474	0.159397	0.156583	0.153948	0.151553	0.149349	0.147418	0.14566	0.144143	0.142819	0.141717	0.140835	0.140201	0.139761	0.139524	0.139507	0.139712	0.140138	0.140788	0.141656	0.142726	0.144015	0.145527	0.147268
0.319642	0.310904	0.302603	0.294265	0.286142	0.278244	0.270789	0.263348	0.256128	0.249301	0.242494	0.235911	0.229552	0.22359	0.217684	0.211974	0.206489	0.201375	0.196331	0.191563	0.186974	0.182643	0.178473	0.174582	0.170842	0.167371	0.164144	0.161068	0.158255	0.155612	0.153219	0.151015	0.149087	0.147329	0.145804	0.144482	0.14338	0.1425	0.141857	0.141419	0.141183	0.141168	0.141374	0.1418	0.142443	0.143312	0.144384	0.145674	0.147187	0.14892
0.321413	0.312665	0.304375	0.29603	0.287908	0.280011	0.272557	0.265108	0.257889	0.251064	0.244258	0.237676	0.231318	0.225348	0.219444	0.213735	0.208251	0.203138	0.198088	0.193319	0.188732	0.184402	0.180233	0.176336	0.172595	0.169125	0.1659	0.162825	0.160008	0.157361	0.154969	0.152767	0.150835	0.149082	0.14755	0.146229	0.145129	0.14425	0.143598	0.143162	0.142927	0.142913	0.14312	0.143549	0.144182	0.145053	0.146126	0.147417	0.148932	0.150656
0.323121	0.314366	0.306077	0.297733	0.289613	0.281717	0.274264	0.266807	0.25959	0.252766	0.245961	0.23938	0.233023	0.227045	0.221143	0.215435	0.209952	0.204841	0.199782	0.195014	0.190429	0.186101	0.181933	0.178028	0.174287	0.170819	0.167595	0.164522	0.161697	0.159051	0.15666	0.154459	0.152519	0.150767	0.149237	0.147917	0.146818	0.14594	0.145281	0.144846	0.144612	0.1446	0.144808	0.145234	0.145863	0.146735	0.147809	0.149102	0.150616	0.152333
0.324919	0.316154	0.307868	0.299525	0.291406	0.283511	0.27606	0.268593	0.261378	0.254556	0.247752	0.241173	0.234806	0.22883	0.222929	0.217223	0.211741	0.206621	0.201563	0.196797	0.192213	0.187887	0.183712	0.179806	0.176067	0.1726	0.169367	0.1663	0.163472	0.160827	0.158438	0.156238	0.154289	0.152539	0.15101	0.149691	0.148594	0.147717	0.147049	0.146616	0.146384	0.146372	0.146582	0.146999	0.147629	0.148503	0.149579	0.150872	0.152378	0.154096
0.32673	0.317956	0.309672	0.30133	0.293213	0.285319	0.277863	0.270394	0.26318	0.256359	0.249557	0.242975	0.236603	0.230629	0.224729	0.219024	0.213543	0.208415	0.203359	0.198594	0.194006	0.189686	0.185503	0.181598	0.17786	0.174394	0.171153	0.168088	0.165261	0.162617	0.160229	0.158031	0.156072	0.154325	0.152797	0.151479	0.150383	0.1495	0.148831	0.1484	0.148169	0.148158	0.148364	0.148777	0.149409	0.150285	0.151362	0.152653	0.154153	0.155873
0.328478	0.319696	0.311413	0.303073	0.294956	0.287064	0.2796	0.272132	0.264919	0.2581	0.251299	0.244709	0.238338	0.232365	0.226466	0.220763	0.215274	0.210147	0.205092	0.200328	0.195732	0.191414	0.187232	0.183328	0.179592	0.176127	0.172877	0.169814	0.166988	0.164346	0.161959	0.159762	0.157795	0.156049	0.154523	0.153206	0.152111	0.15122	0.150552	0.150123	0.149893	0.149884	0.150081	0.150496	0.151128	0.152006	0.153084	0.154367	0.155869	0.157589
0.330307	0.321525	0.313245	0.304905	0.29679	0.288892	0.281426	0.273959	0.266749	0.259931	0.253125	0.246532	0.240162	0.23419	0.228283	0.222589	0.217093	0.211968	0.206914	0.202152	0.197547	0.193231	0.18905	0.185147	0.181412	0.177949	0.17469	0.171628	0.168804	0.166163	0.163778	0.161571	0.159606	0.157862	0.156337	0.155022	0.153919	0.153028	0.152361	0.151933	0.151705	0.15169	0.151885	0.152301	0.152935	0.153811	0.154889	0.156168	0.157671	0.159393
0.332071	0.32329	0.315012	0.306673	0.298559	0.290654	0.283188	0.275723	0.268509	0.261697	0.254883	0.248291	0.241923	0.235952	0.230037	0.224345	0.21885	0.213726	0.208673	0.203912	0.199299	0.194984	0.190805	0.186904	0.183169	0.179703	0.17644	0.17338	0.170557	0.167917	0.165531	0.163318	0.161355	0.159612	0.158088	0.156774	0.155663	0.154774	0.154108	0.153682	0.153455	0.153432	0.153628	0.154045	0.15468	0.155548	0.156628	0.157908	0.159412	0.161135
0.333926	0.325146	0.316868	0.308533	0.300412	0.292505	0.285041	0.277577	0.270354	0.263547	0.256732	0.250141	0.243774	0.237805	0.23188	0.22619	0.220696	0.215574	0.210522	0.205763	0.20114	0.196828	0.192649	0.18875	0.185016	0.181542	0.17828	0.175222	0.1724	0.169761	0.167366	0.165155	0.163193	0.161452	0.159929	0.158606	0.157497	0.156608	0.155944	0.15551	0.155285	0.155262	0.155459	0.155878	0.156514	0.157373	0.158455	0.159736	0.161242	0.162966
0.335795	0.327016	0.318729	0.310405	0.302276	0.294371	0.286908	0.279445	0.272213	0.265409	0.258595	0.252005	0.245639	0.239672	0.233737	0.228049	0.222556	0.217436	0.212385	0.207618	0.202996	0.198685	0.194508	0.19061	0.186872	0.183394	0.180134	0.177077	0.174257	0.171615	0.169215	0.167005	0.165044	0.163301	0.161782	0.160452	0.159344	0.158457	0.157793	0.157351	0.157128	0.157106	0.157305	0.157725	0.158362	0.159212	0.160296	0.161578	0.163085	0.164811
0.337598	0.32882	0.320525	0.312203	0.304075	0.296171	0.28871	0.281248	0.274007	0.267205	0.260392	0.253803	0.247438	0.24147	0.23553	0.229843	0.224352	0.219233	0.214183	0.209408	0.204786	0.200478	0.196302	0.192405	0.188659	0.185182	0.181923	0.178868	0.176049	0.173399	0.171	0.168791	0.166832	0.16508	0.163563	0.162234	0.161127	0.160241	0.159579	0.159129	0.158907	0.158886	0.159086	0.159507	0.160143	0.160988	0.162073	0.163357	0.164865	0.166591
0.339494	0.330718	0.322413	0.314093	0.305966	0.298063	0.290604	0.283143	0.275894	0.269093	0.262281	0.255694	0.24933	0.243354	0.237415	0.231729	0.226239	0.221122	0.216064	0.211289	0.206669	0.202362	0.198187	0.194284	0.190537	0.187061	0.183804	0.18074	0.177927	0.175274	0.172876	0.170669	0.16871	0.16695	0.165434	0.164107	0.163001	0.162117	0.161456	0.160996	0.160777	0.160757	0.160959	0.161381	0.162008	0.162854	0.163941	0.165226	0.166735	0.168452
0.341323	0.332547	0.324235	0.315917	0.307791	0.299889	0.292431	0.284967	0.277714	0.270915	0.264104	0.257518	0.251154	0.245171	0.239233	0.23355	0.22806	0.222943	0.217878	0.213105	0.208486	0.204176	0.200007	0.196095	0.192349	0.188875	0.185619	0.182547	0.179735	0.177084	0.174687	0.172481	0.170524	0.168755	0.167241	0.165915	0.164811	0.163927	0.163261	0.1628	0.162582	0.162563	0.162766	0.163185	0.163808	0.164655	0.165744	0.167031	0.168539	0.17025
0.343246	0.334472	0.326151	0.317834	0.309709	0.301809	0.294352	0.286879	0.279627	0.27283	0.266021	0.259436	0.253063	0.247081	0.241144	0.235463	0.229975	0.224849	0.219785	0.215013	0.210395	0.206076	0.201911	0.197999	0.194254	0.190781	0.187527	0.184446	0.181636	0.178985	0.176591	0.174385	0.172429	0.170651	0.169139	0.167815	0.166712	0.165829	0.165155	0.164695	0.164479	0.164461	0.164665	0.165076	0.1657	0.166548	0.167639	0.168927	0.170426	0.172138
0.345182	0.336402	0.32808	0.319765	0.311641	0.303742	0.29628	0.288805	0.281554	0.274759	0.267951	0.261363	0.254985	0.249005	0.24307	0.237379	0.231902	0.226768	0.221706	0.216935	0.212318	0.20799	0.203827	0.199917	0.196173	0.192701	0.189448	0.186358	0.18355	0.180901	0.178507	0.176303	0.174338	0.172562	0.171052	0.169729	0.168627	0.167737	0.167062	0.166603	0.166389	0.166373	0.166572	0.16698	0.167605	0.168455	0.169544	0.170832	0.172327	0.174041
0.34705	0.338261	0.32994	0.321627	0.313505	0.305607	0.298136	0.290663	0.283413	0.276613	0.269813	0.263216	0.25684	0.250861	0.244927	0.239228	0.233752	0.22862	0.223559	0.21879	0.214174	0.209838	0.205676	0.201767	0.198024	0.194554	0.191298	0.188204	0.185398	0.182749	0.180357	0.178153	0.176181	0.174406	0.172898	0.171576	0.170475	0.169577	0.168903	0.168446	0.168233	0.168218	0.168409	0.168818	0.169445	0.170296	0.171376	0.172666	0.174162	0.175877
0.349004	0.340216	0.331897	0.323584	0.315464	0.30756	0.300088	0.292615	0.285367	0.278559	0.271764	0.265165	0.25879	0.252812	0.246879	0.241172	0.235697	0.230567	0.225507	0.220739	0.216124	0.211779	0.20762	0.203712	0.19997	0.196501	0.193236	0.190143	0.187339	0.184692	0.182301	0.180088	0.178118	0.176343	0.174837	0.173516	0.172407	0.17151	0.170837	0.170381	0.170161	0.170149	0.170339	0.170749	0.171377	0.172229	0.173301	0.174593	0.17609	0.177806
0.350888	0.342101	0.333783	0.325462	0.317354	0.309441	0.30197	0.294499	0.287252	0.280435	0.273642	0.267044	0.26067	0.254694	0.248762	0.243046	0.237574	0.232445	0.227386	0.222619	0.217999	0.213653	0.209494	0.205588	0.201847	0.198375	0.195107	0.192015	0.189212	0.186566	0.184174	0.181955	0.179986	0.178213	0.176705	0.175388	0.174272	0.173376	0.172704	0.17225	0.172021	0.172011	0.172201	0.172613	0.173243	0.174096	0.175159	0.176453	0.177951	0.179669
0.352868	0.344083	0.335767	0.327436	0.319331	0.311418	0.303949	0.296479	0.289233	0.282408	0.275617	0.26902	0.262647	0.256673	0.250741	0.245017	0.239546	0.234418	0.229361	0.224595	0.219966	0.215621	0.211465	0.207559	0.20382	0.200339	0.197072	0.193981	0.191181	0.188536	0.186134	0.183917	0.181949	0.180177	0.178661	0.177346	0.17623	0.175336	0.174666	0.174212	0.173975	0.173966	0.174158	0.174571	0.175202	0.176054	0.177111	0.178407	0.179906	0.181625
0.354863	0.346078	0.337764	0.329424	0.32132	0.313409	0.305942	0.298473	0.291228	0.284394	0.277605	0.271009	0.264637	0.258664	0.252724	0.247001	0.241532	0.236406	0.231349	0.226576	0.221947	0.217603	0.213449	0.209545	0.2058	0.202317	0.199051	0.195962	0.193153	0.190515	0.188109	0.185893	0.183927	0.182156	0.18063	0.179317	0.178203	0.17731	0.176641	0.176189	0.175943	0.175936	0.176129	0.176543	0.177176	0.178018	0.179077	0.180374	0.181875	0.183595
0.356786	0.348002	0.339689	0.331342	0.323239	0.315329	0.307863	0.300395	0.293148	0.28631	0.279522	0.272927	0.266557	0.260582	0.254636	0.248915	0.243447	0.238322	0.233267	0.228485	0.223858	0.219516	0.215359	0.21146	0.207707	0.204225	0.20096	0.197872	0.195055	0.192419	0.190014	0.187799	0.185834	0.184065	0.182531	0.181219	0.180106	0.179215	0.178547	0.17809	0.177841	0.177836	0.178031	0.178446	0.179076	0.179914	0.180974	0.182273	0.183775	0.185494
0.358807	0.350025	0.341713	0.333357	0.325256	0.317347	0.309883	0.302416	0.29516	0.288323	0.281537	0.274943	0.268574	0.262591	0.256646	0.250926	0.24546	0.240337	0.235273	0.230492	0.225866	0.221525	0.217359	0.213463	0.20971	0.206229	0.202966	0.199879	0.197053	0.194419	0.192016	0.189802	0.187838	0.18607	0.184527	0.183217	0.182106	0.181215	0.180549	0.180083	0.179836	0.179833	0.180029	0.180445	0.181066	0.181906	0.182967	0.184267	0.185771	0.187481
0.360756	0.351975	0.343656	0.3353	0.327201	0.319293	0.31183	0.304359	0.2971	0.290264	0.28348	0.276888	0.270517	0.264528	0.258585	0.252865	0.247393	0.242277	0.237207	0.232428	0.227803	0.223463	0.219288	0.215395	0.211643	0.208163	0.204901	0.201816	0.198981	0.196348	0.193947	0.191734	0.189772	0.187996	0.186453	0.185145	0.184035	0.183146	0.182473	0.182006	0.181761	0.181759	0.181956	0.182369	0.182986	0.183827	0.184889	0.18619	0.187693	0.189399
0.362804	0.354025	0.345697	0.337342	0.329245	0.321338	0.313876	0.306396	0.299138	0.292305	0.285516	0.278931	0.272551	0.266564	0.260622	0.254903	0.249422	0.244308	0.239239	0.234462	0.229838	0.225499	0.221316	0.217424	0.213673	0.210195	0.206935	0.203847	0.201007	0.198376	0.195975	0.193764	0.191802	0.190018	0.188477	0.187171	0.186062	0.185174	0.184492	0.184027	0.183782	0.183783	0.183981	0.184385	0.185003	0.185846	0.186909	0.1882	0.189706	0.191413
0.364866	0.356079	0.347752	0.339398	0.331302	0.323397	0.315928	0.308448	0.301191	0.294359	0.287561	0.280982	0.274599	0.268613	0.262672	0.256955	0.251465	0.246353	0.241285	0.236509	0.231886	0.227549	0.223357	0.219467	0.215718	0.212241	0.208982	0.205885	0.203046	0.200417	0.198018	0.195808	0.193836	0.192054	0.190514	0.18921	0.188102	0.187206	0.186525	0.186061	0.185818	0.185811	0.186012	0.186414	0.187034	0.187878	0.188943	0.190225	0.191732	0.19344
0.366853	0.358058	0.349732	0.34138	0.333276	0.325382	0.317905	0.310425	0.30317	0.296339	0.289533	0.282956	0.276574	0.27059	0.26465	0.258934	0.253435	0.248325	0.243259	0.238484	0.233862	0.229519	0.225325	0.221437	0.217689	0.214213	0.21095	0.207851	0.205013	0.202385	0.199988	0.197777	0.195799	0.194018	0.192479	0.191174	0.19007	0.189166	0.188486	0.188023	0.187781	0.187766	0.187969	0.188372	0.188994	0.189839	0.190905	0.192179	0.193688	0.195397
0.368932	0.360139	0.351814	0.343463	0.33535	0.32746	0.319982	0.312504	0.30525	0.29842	0.291605	0.28503	0.278649	0.272666	0.266728	0.261013	0.255505	0.250397	0.245332	0.240558	0.235938	0.231586	0.227393	0.223507	0.21976	0.216286	0.213014	0.209916	0.207079	0.204453	0.202057	0.199837	0.197861	0.196081	0.194544	0.193229	0.192127	0.191225	0.190546	0.190084	0.189844	0.18982	0.190024	0.190429	0.191052	0.191898	0.192963	0.19423	0.195741	0.197452
0.370936	0.362144	0.353821	0.34547	0.337349	0.329461	0.321984	0.314507	0.307254	0.300426	0.293603	0.287029	0.28065	0.274668	0.268731	0.263008	0.257501	0.252395	0.247331	0.242558	0.237932	0.233579	0.229388	0.225504	0.221758	0.218278	0.215004	0.211907	0.209072	0.20644	0.204048	0.201824	0.199849	0.198071	0.196535	0.195212	0.194112	0.19321	0.192533	0.192073	0.191833	0.191801	0.192007	0.192413	0.193037	0.193884	0.194941	0.196209	0.197722	0.199434
0.373042	0.364251	0.355929	0.34758	0.33945	0.331564	0.324089	0.316613	0.309361	0.302529	0.295702	0.28913	0.282752	0.276772	0.270833	0.265104	0.259598	0.254494	0.249431	0.24466	0.240024	0.235673	0.231483	0.227596	0.223856	0.220368	0.217095	0.213999	0.211166	0.208524	0.206135	0.203912	0.201938	0.200161	0.198626	0.197294	0.196196	0.195296	0.19462	0.194161	0.193917	0.193882	0.194089	0.194497	0.195122	0.195967	0.197018	0.198288	0.199803	0.201516
0.375162	0.366372	0.358052	0.349704	0.341565	0.33368	0.326207	0.318732	0.311482	0.304641	0.297815	0.291245	0.284868	0.278889	0.272942	0.267213	0.261709	0.256607	0.251545	0.246765	0.242131	0.237781	0.233592	0.229697	0.22596	0.222471	0.2192	0.216105	0.213273	0.210622	0.208235	0.206013	0.204041	0.202264	0.200731	0.199391	0.198294	0.197395	0.196721	0.196263	0.19601	0.195976	0.196185	0.196594	0.197221	0.198057	0.19911	0.200381	0.201897	0.203611
0.377205	0.368416	0.360098	0.351743	0.343603	0.33572	0.328248	0.320775	0.313521	0.306677	0.299852	0.293283	0.286907	0.280926	0.274974	0.269247	0.263743	0.258634	0.253582	0.248795	0.244161	0.239813	0.235625	0.231722	0.227987	0.224499	0.221229	0.218135	0.215304	0.212645	0.21026	0.208039	0.206068	0.204293	0.202753	0.201412	0.200317	0.19942	0.198747	0.198283	0.198029	0.197996	0.198207	0.198617	0.19924	0.200073	0.201127	0.202399	0.203915	0.20563
0.379352	0.370564	0.362247	0.353884	0.345745	0.337864	0.330393	0.322921	0.315658	0.308815	0.301992	0.29542	0.28905	0.28306	0.27711	0.271384	0.265881	0.260763	0.255713	0.250927	0.246295	0.241948	0.237761	0.233849	0.230116	0.226629	0.223361	0.220268	0.217435	0.21477	0.212387	0.210168	0.208198	0.206424	0.204874	0.203536	0.202442	0.201546	0.200875	0.200402	0.200149	0.200117	0.20033	0.200742	0.201355	0.202189	0.203245	0.204518	0.206025	0.207742
0.381421	0.372634	0.364309	0.355947	0.347809	0.339929	0.33246	0.324983	0.317718	0.310877	0.304054	0.297475	0.291112	0.285118	0.279168	0.273443	0.267942	0.262816	0.257767	0.252982	0.248352	0.244006	0.23982	0.2359	0.232169	0.228683	0.225416	0.222324	0.219483	0.21682	0.214438	0.21222	0.210251	0.208469	0.206921	0.205583	0.204492	0.203597	0.202918	0.202445	0.202193	0.202163	0.202371	0.202784	0.203396	0.204231	0.205288	0.206562	0.208061	0.209779
0.383595	0.374809	0.366475	0.358114	0.349978	0.342091	0.334632	0.327146	0.319882	0.313043	0.306221	0.299633	0.293271	0.287279	0.281331	0.275607	0.270107	0.264972	0.259925	0.255142	0.250512	0.246168	0.241978	0.238054	0.234324	0.23084	0.227574	0.22448	0.221634	0.218972	0.216592	0.214375	0.212406	0.210616	0.20907	0.207733	0.206641	0.20575	0.205062	0.204591	0.204341	0.204311	0.20451	0.204925	0.205538	0.206375	0.207433	0.208709	0.210199	0.211919
0.385782	0.376988	0.368655	0.360296	0.35216	0.344264	0.336809	0.329322	0.32206	0.315222	0.308402	0.301804	0.295445	0.289454	0.283507	0.277784	0.272286	0.267142	0.262097	0.257315	0.252686	0.248344	0.244144	0.240222	0.236494	0.233012	0.229747	0.226644	0.223799	0.221138	0.21876	0.216544	0.214566	0.212778	0.211233	0.209898	0.208796	0.207907	0.20722	0.20675	0.206502	0.206474	0.206663	0.20708	0.207695	0.208533	0.209592	0.210867	0.21235	0.214072
0.387888	0.379088	0.370756	0.362398	0.354263	0.346359	0.338905	0.33142	0.324159	0.317322	0.310504	0.303897	0.29754	0.29155	0.285604	0.279883	0.274377	0.269233	0.26419	0.259409	0.254782	0.250433	0.246233	0.242312	0.238586	0.235104	0.231835	0.228729	0.225886	0.223226	0.220841	0.218632	0.216649	0.214862	0.213318	0.211984	0.210875	0.209987	0.209302	0.208833	0.208585	0.208558	0.20874	0.209159	0.209774	0.210613	0.211674	0.212941	0.214425	0.216149
0.390093	0.381293	0.372963	0.364606	0.356473	0.34856	0.341108	0.333624	0.326364	0.319529	0.312708	0.306096	0.29974	0.293752	0.287808	0.282086	0.276572	0.27143	0.266389	0.261609	0.256983	0.252625	0.248427	0.244507	0.240779	0.237302	0.234024	0.23092	0.228078	0.225419	0.223025	0.220818	0.218836	0.21705	0.215508	0.214175	0.213057	0.212171	0.211487	0.211019	0.210773	0.210743	0.21092	0.211341	0.211958	0.212798	0.213857	0.215118	0.216603	0.218329
0.392217	0.383419	0.37509	0.366734	0.358602	0.35068	0.34323	0.335748	0.328489	0.321655	0.314825	0.308215	0.301861	0.295874	0.289931	0.284201	0.278688	0.273547	0.268507	0.263729	0.259096	0.254738	0.250541	0.246622	0.242887	0.239414	0.236134	0.233031	0.230191	0.227533	0.225131	0.222925	0.220945	0.21916	0.217619	0.216287	0.215161	0.214277	0.213594	0.213128	0.212882	0.212844	0.213022	0.213445	0.214063	0.214905	0.215955	0.217218	0.218704	0.220431
0.394448	0.385651	0.377324	0.368969	0.360832	0.352908	0.34546	0.337979	0.330721	0.323883	0.31705	0.310441	0.304088	0.298103	0.292158	0.286422	0.280911	0.275771	0.270724	0.265955	0.261314	0.256958	0.252761	0.248844	0.2451	0.241629	0.238351	0.235249	0.23241	0.229753	0.227342	0.225138	0.223159	0.221376	0.219836	0.218497	0.21737	0.216488	0.215806	0.215341	0.215091	0.21505	0.21523	0.215654	0.216273	0.217112	0.218158	0.219422	0.220909	0.222637
0.396694	0.387898	0.379572	0.371219	0.363072	0.355149	0.347704	0.340223	0.332967	0.32612	0.319288	0.312681	0.306326	0.300346	0.294392	0.288657	0.283147	0.278009	0.272953	0.268186	0.263546	0.259191	0.254996	0.25108	0.247327	0.243858	0.240581	0.23748	0.234642	0.231985	0.229567	0.227365	0.225387	0.223605	0.222066	0.220719	0.219593	0.218713	0.218033	0.217569	0.217309	0.217269	0.217451	0.217877	0.218498	0.219327	0.220374	0.22164	0.223129	0.224847
0.398857	0.390062	0.381738	0.373377	0.365231	0.357309	0.349865	0.342386	0.335125	0.328276	0.321445	0.314838	0.308476	0.302502	0.296544	0.290811	0.285302	0.280165	0.275101	0.270336	0.265697	0.261343	0.257149	0.253235	0.249473	0.246006	0.24273	0.23963	0.236794	0.234128	0.231712	0.229511	0.227535	0.225754	0.224206	0.22286	0.221736	0.220857	0.220178	0.219708	0.219448	0.219409	0.219592	0.220013	0.220636	0.221463	0.222511	0.223778	0.225268	0.226978
0.401129	0.392336	0.384012	0.375643	0.367498	0.359577	0.352125	0.344658	0.337388	0.33054	0.323711	0.317105	0.310734	0.304761	0.298805	0.293073	0.287565	0.28243	0.277357	0.272593	0.267956	0.263603	0.259411	0.255492	0.251727	0.248261	0.244987	0.241889	0.239049	0.236379	0.233964	0.231765	0.22979	0.228009	0.226454	0.225109	0.223986	0.223107	0.222431	0.221952	0.221694	0.221656	0.22184	0.222252	0.222877	0.223705	0.224755	0.226023	0.227514	0.229216
0.403314	0.394525	0.386194	0.377826	0.369682	0.361763	0.354302	0.346838	0.339568	0.332721	0.325893	0.319289	0.312909	0.306939	0.300984	0.295253	0.289746	0.284612	0.279531	0.274769	0.270132	0.265781	0.26159	0.257663	0.253899	0.250435	0.247162	0.244065	0.241217	0.238548	0.236134	0.233937	0.231963	0.230174	0.22862	0.227277	0.226154	0.225267	0.224594	0.224115	0.223858	0.223822	0.224007	0.224411	0.225037	0.225867	0.226918	0.228187	0.229679	0.231373
0.405602	0.396825	0.388485	0.380119	0.371976	0.364058	0.356589	0.349127	0.341858	0.335013	0.328185	0.321583	0.315194	0.309225	0.303272	0.297542	0.292036	0.286895	0.281814	0.277054	0.272418	0.268069	0.263872	0.259942	0.256179	0.252718	0.249446	0.246345	0.243494	0.240826	0.238413	0.23621	0.234242	0.232447	0.230895	0.229553	0.228432	0.227535	0.226864	0.226387	0.226131	0.226096	0.226282	0.226677	0.227305	0.228136	0.229189	0.230459	0.231942	0.233637
0.407904	0.39913	0.390791	0.382426	0.374285	0.366368	0.35889	0.351429	0.344161	0.337318	0.330492	0.323887	0.317492	0.311526	0.305573	0.299845	0.294341	0.28919	0.28411	0.279352	0.274718	0.27037	0.266164	0.262236	0.258474	0.255011	0.251744	0.248634	0.245784	0.243117	0.240706	0.238494	0.236528	0.234734	0.233183	0.231842	0.230723	0.229817	0.229147	0.228672	0.228417	0.228384	0.228567	0.228957	0.229587	0.23042	0.231473	0.232742	0.234219	0.235915
0.410122	0.401349	0.393012	0.384648	0.376508	0.368592	0.361106	0.353647	0.34638	0.339538	0.332713	0.3261	0.319706	0.313742	0.307791	0.302063	0.296551	0.291402	0.286323	0.281567	0.276934	0.272578	0.268372	0.264445	0.260685	0.257214	0.253951	0.25084	0.247991	0.245325	0.242915	0.240695	0.23873	0.236938	0.235388	0.234049	0.23293	0.232017	0.231349	0.230874	0.230621	0.230588	0.230763	0.231155	0.231787	0.23262	0.233675	0.234935	0.236414	0.238111
0.412452	0.40368	0.395345	0.386982	0.378843	0.370923	0.363433	0.355976	0.348711	0.34187	0.335042	0.328425	0.322032	0.31607	0.310119	0.304391	0.298872	0.293724	0.288647	0.283883	0.27926	0.274896	0.270691	0.266766	0.263007	0.259527	0.256266	0.253156	0.250308	0.247644	0.245235	0.243006	0.241043	0.239252	0.237703	0.236365	0.23524	0.234326	0.233659	0.233186	0.232934	0.232897	0.233069	0.233462	0.234096	0.23493	0.235982	0.237238	0.238718	0.240416
0.414695	0.405925	0.397591	0.389229	0.381092	0.373163	0.365675	0.35822	0.350955	0.344116	0.337279	0.330664	0.324272	0.318308	0.312362	0.306626	0.301108	0.295961	0.290885	0.286114	0.281492	0.277129	0.272926	0.269001	0.265244	0.261755	0.258496	0.255387	0.252541	0.249877	0.247469	0.245233	0.243272	0.241481	0.239934	0.238597	0.237464	0.236551	0.235886	0.235414	0.235164	0.235118	0.235291	0.235685	0.236321	0.237157	0.2382	0.239457	0.240938	0.242638
0.417052	0.408284	0.399951	0.39159	0.383446	0.375516	0.36803	0.360576	0.353313	0.346468	0.33963	0.333015	0.326624	0.320651	0.314714	0.308973	0.303456	0.298311	0.293236	0.288455	0.283836	0.279474	0.275272	0.271349	0.267592	0.264095	0.260838	0.25773	0.254885	0.252223	0.249806	0.247571	0.245612	0.243822	0.242277	0.240932	0.239799	0.238887	0.238224	0.237754	0.237496	0.23745	0.237624	0.238019	0.23865	0.239488	0.240529	0.241787	0.243269	0.24497
0.419422	0.410656	0.402325	0.393965	0.385812	0.377883	0.370398	0.362937	0.355684	0.348831	0.341994	0.33538	0.328991	0.323009	0.317074	0.311334	0.305817	0.300674	0.2956	0.290811	0.286193	0.281833	0.277632	0.27371	0.26995	0.266449	0.263193	0.260087	0.257244	0.254579	0.252156	0.249923	0.247965	0.246177	0.244632	0.243279	0.242147	0.241237	0.240574	0.240107	0.23984	0.239795	0.239971	0.240367	0.240989	0.241829	0.242871	0.244131	0.245614	0.247316
0.421704	0.412937	0.40461	0.396242	0.38809	0.380163	0.372679	0.36521	0.357962	0.351107	0.34427	0.337658	0.33127	0.32528	0.319346	0.313607	0.308092	0.30295	0.297878	0.29308	0.288464	0.284105	0.279905	0.275985	0.272216	0.268716	0.265463	0.262357	0.259515	0.256843	0.254421	0.252188	0.250233	0.248446	0.246892	0.245541	0.24441	0.243501	0.24283	0.242365	0.242099	0.242055	0.242232	0.24263	0.243243	0.244085	0.245128	0.246389	0.247873	0.249577
0.424102	0.415325	0.407008	0.398634	0.390483	0.382557	0.375075	0.367596	0.36035	0.353496	0.346661	0.34005	0.333663	0.327664	0.321733	0.315995	0.310481	0.305341	0.300261	0.295463	0.290848	0.286491	0.282292	0.278366	0.274596	0.271097	0.267845	0.264741	0.261895	0.259219	0.256798	0.254567	0.252606	0.250826	0.249265	0.247915	0.246786	0.245878	0.245198	0.244734	0.24447	0.244427	0.244606	0.245005	0.245609	0.246453	0.247497	0.248759	0.250245	0.25194
0.42641	0.417625	0.40931	0.400937	0.392787	0.384862	0.377381	0.369894	0.36265	0.355798	0.348964	0.342354	0.335967	0.329961	0.324031	0.318294	0.312782	0.307642	0.302554	0.297758	0.293145	0.288788	0.284591	0.280657	0.276888	0.27339	0.270138	0.267037	0.264183	0.261508	0.259089	0.256858	0.254889	0.253111	0.251551	0.250202	0.249074	0.248167	0.247479	0.247018	0.246755	0.246713	0.246892	0.247289	0.247889	0.248735	0.24978	0.251043	0.252529	0.254217
0.428834	0.42004	0.411728	0.403355	0.395207	0.387283	0.379804	0.372308	0.365065	0.358214	0.351382	0.344773	0.338377	0.332373	0.326444	0.320709	0.315198	0.310049	0.304963	0.300168	0.295557	0.291201	0.286998	0.283062	0.279294	0.275798	0.272537	0.269442	0.266585	0.263911	0.261493	0.259264	0.257286	0.255509	0.253951	0.252604	0.251477	0.250571	0.249874	0.249415	0.249153	0.249113	0.249293	0.249681	0.250282	0.25113	0.252176	0.253441	0.254917	0.256606
0.431272	0.422469	0.414159	0.405788	0.397641	0.389718	0.382233	0.374735	0.367494	0.360645	0.353813	0.347202	0.340801	0.334798	0.328872	0.323137	0.317627	0.31247	0.307385	0.302591	0.297974	0.293627	0.289415	0.285481	0.281714	0.27822	0.274949	0.271857	0.269001	0.266328	0.263912	0.261684	0.259697	0.257922	0.256365	0.255019	0.253893	0.252982	0.252283	0.251825	0.251565	0.251526	0.251702	0.252087	0.252689	0.253538	0.254586	0.255848	0.25732	0.25901
0.433619	0.424808	0.416499	0.40813	0.399984	0.392062	0.38457	0.377072	0.369833	0.362985	0.356155	0.349535	0.343135	0.337134	0.331206	0.325476	0.319957	0.314802	0.309717	0.304925	0.3003	0.295955	0.291744	0.287811	0.284045	0.280552	0.277273	0.274182	0.271328	0.268656	0.266241	0.264014	0.262019	0.260246	0.25869	0.257345	0.256221	0.255301	0.254604	0.254147	0.253888	0.25385	0.254018	0.254404	0.255008	0.255859	0.256908	0.258162	0.259634	0.261326
0.436076	0.427264	0.418958	0.410589	0.402444	0.394518	0.387023	0.379527	0.372289	0.365443	0.358608	0.351985	0.345587	0.339587	0.33365	0.327929	0.322403	0.31725	0.312167	0.307376	0.302741	0.298398	0.294188	0.290257	0.286492	0.283	0.279713	0.276624	0.273771	0.2711	0.268686	0.26645	0.264457	0.262685	0.261131	0.259787	0.258655	0.257735	0.257039	0.256585	0.256327	0.256283	0.25645	0.256837	0.257442	0.258288	0.25934	0.26059	0.262064	0.263757
0.438439	0.429629	0.421324	0.412957	0.404813	0.396878	0.389385	0.38189	0.374646	0.367809	0.360966	0.354344	0.347947	0.341948	0.336003	0.330283	0.324759	0.319607	0.314525	0.309735	0.305092	0.300751	0.296543	0.292613	0.288849	0.285354	0.282063	0.278975	0.276123	0.273454	0.271039	0.268797	0.266805	0.265035	0.263482	0.262139	0.260999	0.26008	0.259386	0.258932	0.258677	0.258625	0.258792	0.25918	0.259787	0.260625	0.261678	0.262929	0.264404	0.266099
0.440921	0.432112	0.423805	0.415443	0.407293	0.399357	0.391865	0.384371	0.377119	0.370286	0.363441	0.356821	0.350425	0.344427	0.338473	0.332756	0.327233	0.322082	0.317001	0.312213	0.307561	0.303222	0.299014	0.295086	0.291323	0.28782	0.284529	0.281444	0.278593	0.275925	0.273501	0.271261	0.26927	0.267501	0.26595	0.264598	0.26346	0.262542	0.261849	0.261386	0.261134	0.261082	0.26125	0.26164	0.262248	0.263077	0.264132	0.265384	0.266861	0.268556
0.443417	0.434609	0.426293	0.417942	0.409784	0.401849	0.394359	0.386866	0.379605	0.372774	0.365931	0.359311	0.352916	0.346921	0.340957	0.335242	0.32972	0.324571	0.319491	0.314695	0.310043	0.305706	0.3015	0.297573	0.293806	0.290299	0.28701	0.283926	0.281077	0.278406	0.275977	0.273738	0.271748	0.269975	0.268429	0.267071	0.265934	0.265017	0.264325	0.263854	0.263603	0.263552	0.263722	0.264113	0.264722	0.265543	0.266599	0.267853	0.269331	0.271028
0.445819	0.437012	0.428689	0.42034	0.412182	0.404249	0.396759	0.389268	0.381998	0.375169	0.368327	0.361709	0.355315	0.349319	0.34335	0.337635	0.332115	0.326967	0.321889	0.317085	0.312434	0.308098	0.303893	0.299967	0.296192	0.292686	0.289399	0.286315	0.283469	0.280789	0.278362	0.276123	0.274135	0.272354	0.27081	0.269453	0.268316	0.267401	0.266711	0.266231	0.265982	0.265932	0.266104	0.266496	0.267103	0.267918	0.268976	0.270232	0.27171	0.273407
0.448342	0.439537	0.431204	0.422857	0.4147	0.406768	0.39928	0.39179	0.384512	0.377685	0.370844	0.364227	0.357834	0.351829	0.345861	0.340148	0.334629	0.329483	0.324396	0.319593	0.314943	0.31061	0.306405	0.302473	0.298697	0.295192	0.291906	0.288813	0.285973	0.283291	0.280865	0.278628	0.276641	0.27485	0.273308	0.271952	0.270817	0.269904	0.269214	0.268726	0.268479	0.26843	0.268603	0.268996	0.269594	0.270411	0.271471	0.272728	0.274208	0.275896
0.45077	0.441966	0.433625	0.425279	0.417124	0.409193	0.401707	0.394213	0.386931	0.380106	0.373266	0.366651	0.360257	0.354246	0.348279	0.342568	0.33705	0.331904	0.32681	0.322008	0.317359	0.31302	0.308824	0.304884	0.301109	0.297606	0.294321	0.29122	0.288381	0.2857	0.283275	0.281039	0.279053	0.277255	0.275714	0.27436	0.273226	0.272313	0.271619	0.271129	0.270883	0.270836	0.27101	0.2714	0.271994	0.272812	0.273874	0.275132	0.27661	0.278293
0.45332	0.444517	0.436167	0.427824	0.41967	0.41174	0.404255	0.396752	0.389471	0.382648	0.37581	0.369195	0.362793	0.356783	0.350817	0.345106	0.339591	0.334436	0.329344	0.324543	0.319896	0.315548	0.311355	0.307415	0.30364	0.300139	0.296855	0.293745	0.290908	0.288229	0.285805	0.28357	0.281586	0.279778	0.27824	0.276886	0.275754	0.274843	0.274139	0.27365	0.273407	0.273361	0.273536	0.273917	0.274513	0.275332	0.276395	0.277655	0.279124	0.280808
0.455884	0.447074	0.438724	0.430381	0.422229	0.4143	0.406809	0.399305	0.392025	0.385204	0.378367	0.371749	0.365342	0.359334	0.353369	0.347649	0.342144	0.336983	0.331891	0.327092	0.322446	0.318089	0.313898	0.309959	0.306186	0.302686	0.299404	0.296285	0.29345	0.290771	0.288349	0.286116	0.284122	0.282316	0.280779	0.279427	0.278296	0.277378	0.276673	0.276186	0.275944	0.2759	0.276069	0.276448	0.277045	0.277865	0.278925	0.280186	0.281652	0.283337
0.458351	0.449533	0.441184	0.432843	0.424692	0.416764	0.409265	0.401762	0.394484	0.387656	0.380828	0.374202	0.367797	0.361789	0.355826	0.350098	0.344594	0.339434	0.334344	0.329546	0.324901	0.320536	0.316347	0.312409	0.308637	0.305138	0.301853	0.29873	0.295897	0.293219	0.290798	0.288565	0.286564	0.284759	0.283224	0.281873	0.280744	0.279817	0.279114	0.278628	0.278387	0.278344	0.278506	0.278886	0.279484	0.280305	0.281357	0.28262	0.284087	0.285773
0.460931	0.452114	0.443767	0.435425	0.427278	0.419344	0.411844	0.404342	0.397065	0.390228	0.383406	0.376777	0.370373	0.364368	0.358405	0.352668	0.347166	0.342008	0.336919	0.332122	0.327478	0.323104	0.318917	0.31498	0.31121	0.307712	0.304418	0.301296	0.298465	0.295789	0.293369	0.291126	0.289127	0.287324	0.285791	0.284441	0.283303	0.282377	0.281675	0.28119	0.280941	0.280902	0.281062	0.281444	0.282043	0.282866	0.283909	0.285174	0.286642	0.288329
0.463415	0.454599	0.446253	0.437903	0.429767	0.421825	0.414326	0.406825	0.399549	0.392704	0.385884	0.379256	0.372853	0.366849	0.360888	0.355142	0.349642	0.344485	0.339397	0.334602	0.329952	0.325577	0.321391	0.317456	0.313686	0.310185	0.306888	0.303767	0.300938	0.298262	0.295841	0.293593	0.291595	0.289793	0.288256	0.286912	0.285767	0.284842	0.284142	0.283658	0.2834	0.283363	0.283525	0.283907	0.284508	0.285332	0.286366	0.287633	0.289102	0.290791
0.466022	0.457208	0.448863	0.440504	0.432371	0.424429	0.416931	0.409432	0.402157	0.395303	0.388485	0.381859	0.375457	0.369454	0.363493	0.35774	0.352241	0.347085	0.341999	0.337205	0.332546	0.328172	0.323988	0.320054	0.316286	0.312776	0.30948	0.30636	0.303531	0.300859	0.298428	0.296182	0.294186	0.292384	0.290839	0.289497	0.288352	0.287429	0.28673	0.286247	0.285981	0.285945	0.286108	0.286492	0.287094	0.287917	0.288945	0.290214	0.291684	0.293374
[truncated: 351 more columns]

## Sheet: Z1_range
0
-9.01207
-8.9084
-8.80472
-8.70105
-8.59737
-8.4937
-8.39002
-8.28635
-8.18267
-8.07899
-7.97532
-7.87164
-7.76797
-7.66429
-7.56062
-7.45694
-7.35327
-7.24959
-7.14592
-7.04224
-6.93856
-6.83489
-6.73121
-6.62754
-6.52386
-6.42019
-6.31651
-6.21284
-6.10916
-6.00549
-5.90181
-5.79814
-5.69446
-5.59078
-5.48711
-5.38343
-5.27976
-5.17608
-5.07241
-4.96873
-4.86506
-4.76138
-4.6577
-4.55403
-4.45035
-4.34668
-4.243
-4.13933
-4.03565
-3.93198
-3.8283
-3.72463
-3.62095
-3.51727
-3.4136
-3.30992
-3.20625
-3.10257
-2.9989
-2.89522
-2.79155
-2.68787
-2.58419
-2.48052
-2.37684
-2.27317
-2.16949
-2.06582
-1.96214
-1.85847
-1.75479
-1.65112
-1.54744
-1.44376
-1.34009
-1.23641
-1.13274
-1.02906
-0.925387
-0.821712
-0.718036
-0.614361
-0.510685
-0.40701
-0.303334
-0.199659
-0.095983
0.00769234
0.111368
0.215043
0.318718
0.422394
0.52607
0.629745
0.73342
0.837096
0.940772
1.04445
1.14812
1.2518
1.35547
1.45915
1.56282
1.6665
1.77018
1.87385
1.97753
2.0812
2.18488
2.28855
2.39223
2.4959
2.59958
2.70325
2.80693
2.91061
3.01428
3.11796
3.22163
3.32531
3.42898
3.53266
3.63633
3.74001
3.84368
3.94736
4.05104
4.15471
4.25839
4.36206
4.46574
4.56941
4.67309
4.77676
4.88044
4.98412
5.08779
5.19147
5.29514
5.39882
5.50249
5.60617
5.70984
5.81352
5.91719
6.02087
6.12455
6.22822
6.3319
6.43557
6.53925
6.64292
6.7466
6.85027
6.95395
7.05762
7.1613
7.26498
7.36865
7.47233
7.576
7.67968
7.78335
7.88703
7.9907
8.09438
8.19806
8.30173
8.40541
8.50908
8.61276
8.71643
8.82011
8.92378
9.02746
9.13113
9.23481
9.33849
9.44216
9.54584
9.64951
9.75319
9.85686
9.96054
10.0642
10.1679
10.2716
10.3752
10.4789
10.5826
10.6863
10.7899
10.8936
10.9973
11.101
11.2046
11.3083
11.412
11.5157
11.6193
11.723
11.8267
11.9304
12.034
12.1377
12.2414
12.3451
12.4487
12.5524
12.6561
12.7598
12.8635
12.9671
13.0708
13.1745
13.2782
13.3818
13.4855
13.5892
13.6929
13.7965
13.9002
14.0039
14.1076
14.2112
14.3149
14.4186
14.5223
14.6259
14.7296
14.8333
14.937
15.0406
15.1443
15.248
15.3517
15.4553
15.559
15.6627
15.7664
15.87
15.9737
16.0774
16.1811
16.2847
16.3884
16.4921
16.5958
16.6994
16.8031
16.9068
17.0105
17.1141
17.2178
17.3215
17.4252
17.5288
17.6325
17.7362
17.8399
17.9436
18.0472
18.1509
18.2546
18.3583
18.4619
18.5656
18.6693
18.773
18.8766
18.9803
19.084
19.1877
19.2913
19.395
19.4987
19.6024
19.706
19.8097
19.9134
20.0171
20.1207
20.2244
20.3281
20.4318
20.5354
20.6391
20.7428
20.8465
20.9501
21.0538
21.1575
21.2612
21.3648
21.4685
21.5722
21.6759
21.7795
21.8832
21.9869
22.0906
22.1942
22.2979
22.4016
22.5053
22.6089
22.7126
22.8163
22.92
23.0236
23.1273
23.231
23.3347
23.4384
23.542
23.6457
23.7494
23.8531
23.9567
24.0604
24.1641
24.2678
24.3714
24.4751
24.5788
24.6825
24.7861
24.8898
24.9935
25.0972
25.2008
25.3045
25.4082
25.5119
25.6155
25.7192
25.8229
25.9266
26.0302
26.1339
26.2376
26.3413
26.4449
26.5486
26.6523
26.756
26.8596
26.9633
27.067
27.1707
27.2743
27.378
27.4817
27.5854
27.689
27.7927
27.8964
28.0001
28.1037
28.2074
28.3111
28.4148
28.5184
28.6221
28.7258
28.8295
28.9332
29.0368
29.1405
29.2442
29.3479
29.4515
29.5552
29.6589
29.7626
29.8662
29.9699
30.0736
30.1773
30.2809
30.3846
30.4883
30.592
30.6956
30.7993
30.903
31.0067
31.1103
31.214
31.3177
31.4214
31.525
31.6287
31.7324
31.8361
31.9397
32.0434
32.1471
32.2508
32.3544
32.4581

## Sheet: Z2_range
0
-2.81974
-2.71174
-2.60374
-2.49574
-2.38774
-2.27974
-2.17175
-2.06375
-1.95574
-1.84775
-1.73975
-1.63175
-1.52375
-1.41575
-1.30775
-1.19975
-1.09175
-0.983749
-0.87575
-0.76775
-0.65975
-0.55175
-0.443752
-0.335751
-0.227751
-0.119753
-0.0117531
0.0962467
0.204247
0.312246
0.420246
0.528244
0.636244
0.744246
0.852243
0.960243
1.06824
1.17624
1.28424
1.39224
1.50024
1.60824
1.71624
1.82424
1.93224
2.04024
2.14824
2.25624
2.36424
2.47224
2.58024
2.68824
2.79624
2.90424
3.01224
3.12023
3.22823
3.33623
3.44423
3.55223
3.66023
3.76823
3.87623
3.98423
4.09223
4.20023
4.30823
4.41623
4.52423
4.63223
4.74023
4.84823
4.95623
5.06423
5.17223
5.28023
5.38823
5.49622
5.60423
5.71222
5.82022
5.92822
6.03622
6.14422
6.25222
6.36022
6.46822
6.57622
6.68422
6.79222
6.90022
7.00822
7.11622
7.22422
7.33222
7.44022
7.54822
7.65622
7.76422
7.87222
7.98022
8.08821
8.19621
8.30421
8.41221
8.52021
8.62821
8.73621
8.84421
8.95221
9.06021
9.16821
9.27621
9.38421
9.49221
9.60021
9.70821
9.81621
9.92421
10.0322
10.1402
10.2482
10.3562
10.4642
10.5722
10.6802
10.7882
10.8962
11.0042
11.1122
11.2202
11.3282
11.4362
11.5442
11.6522
11.7602
11.8682
11.9762
12.0842
12.1922
12.3002
12.4082
12.5162
12.6242
12.7322
12.8402
12.9482
13.0562
13.1642
13.2722
13.3802
13.4882
13.5962
13.7042
13.8122
13.9202
14.0282
14.1362
14.2442
14.3522
14.4602
14.5682
14.6762
14.7842
14.8922
15.0002
15.1082
15.2162
15.3242
15.4322
15.5402
15.6482
15.7562
15.8642
15.9722
16.0802
16.1882
16.2962
16.4042
16.5122
16.6202
16.7282
16.8362
16.9442
17.0522
17.1602
17.2682
17.3762
17.4842
17.5922
17.7002
17.8082
17.9162
18.0242
18.1322
18.2402
18.3482
18.4562
18.5642
18.6722
18.7802
18.8882
18.9962
19.1042
19.2122
19.3202
19.4282
19.5362
19.6442
19.7522
19.8602
19.9682
20.0762
20.1842
20.2922
20.4002
20.5082
20.6162
20.7242
20.8322
20.9402
21.0482
21.1562
21.2642
21.3722
21.4802
21.5882
21.6962
21.8042
21.9122
22.0202
22.1282
22.2362
22.3442
22.4522
22.5602
22.6682
22.7762
22.8842
22.9922
23.1002
23.2082
23.3162
23.4242
23.5322
23.6402
23.7482
23.8562
23.9642
24.0722
24.1801
24.2881
24.3961
24.5041
24.6121
24.7201
24.8281
24.9361
25.0441
25.1521
25.2601
25.3681
25.4761
25.5841
25.6921
25.8001
25.9081
26.0161
26.1241
26.2321
26.3401
26.4481
26.5561
26.6641
26.7721
26.8801
26.9881
27.0961
27.2041
27.3121
27.4201
27.5281
27.6361
27.7441
27.8521
27.9601
28.0681
28.1761
28.2841
28.3921
28.5001
28.6081
28.7161
28.8241
28.9321
29.0401
29.1481
29.2561
29.3641
29.4721
29.5801
29.6881
29.7961
29.9041
30.0121
30.1201
30.2281
30.3361
30.4441
30.5521
30.6601
30.7681
30.8761
30.9841
31.0921
31.2001
31.3081
31.4161
31.5241
31.6321
31.7401
31.8481
31.9561
32.0641
32.1721
32.2801
32.3881
32.4961
32.6041
32.7121
32.8201
32.9281
33.0361
33.1441
33.2521
33.3601
33.4681
33.5761
33.6841
33.7921
33.9001
34.0081
34.1161
34.2241
34.3321
34.4401
34.5481
34.6561
34.7641
34.8721
34.9801
35.0881
35.1961
35.3041
35.4121
35.5201
35.6281
35.7361
35.8441
35.9521
36.0601
36.1681
36.2761
36.3841
36.4921
36.6001
36.7081
36.8161
36.9241
37.0321
37.1401
37.2481
37.3561
37.4641
37.5721
37.6801
37.7881
37.8961
38.0041
38.1121
38.2201
38.3281
38.4361
38.5441
38.6521
38.7601
38.8681
38.9761
39.0841
39.1921
39.3001
39.4081
39.5161
39.6241
39.7321
39.8401
39.9481
40.0561
40.1641
40.2721
40.3801

## Sheet: Z3_range
0
-1.5
-1.47
-1.44
-1.41
-1.38
-1.35
-1.32
-1.29
-1.26
-1.23
-1.2
-1.17
-1.14
-1.11
-1.08
-1.05
-1.02
-0.99
-0.96
-0.93
-0.9
-0.87
-0.84
-0.81
-0.78
-0.75
-0.72
-0.69
-0.66
-0.63
-0.6
-0.57
-0.54
-0.51
-0.48
-0.45
-0.42
-0.39
-0.36
-0.33
-0.3
-0.27
-0.24
-0.21
-0.18
-0.15
-0.12
-0.09
-0.06
-0.03
0
0.03
0.06
0.09
0.12
0.15
0.18
0.21
0.24
0.27
0.3
0.33
0.36
0.39
0.42
0.45
0.48
0.51
0.54
0.57
0.6
0.63
0.66
0.69
0.72
0.75
0.78
0.81
0.84
0.87
0.9
0.93
0.96
0.99
1.02
1.05
1.08
1.11
1.14
1.17
1.2
1.23
1.26
1.29
1.32
1.35
1.38
1.41
1.44
1.47
1.5
1.53
1.56
1.59
1.62
1.65
1.68
1.71
1.74
1.77
1.8
1.83
1.86
1.89
1.92
1.95
1.98
2.01
2.04
2.07
2.1
2.13
2.16
2.19
2.22
2.25
2.28
2.31
2.34
2.37
2.4
2.43
2.46
2.49
2.52
2.55
2.58
2.61
2.64
2.67
2.7
2.73
2.76
2.79
2.82
2.85
2.88
2.91
2.94
2.97
3
3.03
3.06
3.09
3.12
3.15
3.18
3.21
3.24
3.27
3.3
3.33
3.36
3.39
3.42
3.45
3.48
3.51
3.54
3.57
3.6
3.63
3.66
3.69
3.72
3.75
3.78
3.81
3.84
3.87
3.9
3.93
3.96
3.99
4.02
4.05
4.08
4.11
4.14
4.17
4.2
4.23
4.26
4.29
4.32
4.35
4.38
4.41
4.44
4.47
4.5
4.53
4.56
4.59
4.62
4.65
4.68
4.71
4.74
4.77
4.8
4.83
4.86
4.89
4.92
4.95
4.98
5.01
5.04
5.07
5.1
5.13
5.16
5.19
5.22
5.25
5.28
5.31
5.34
5.37
5.4
5.43
5.46
5.49
5.52
5.55
5.58
5.61
5.64
5.67
5.7
5.73
5.76
5.79
5.82
5.85
5.88
5.91
5.94
5.97
6
6.03
6.06
6.09
6.12
6.15
6.18
6.21
6.24
6.27
6.3
6.33
6.36
6.39
6.42
6.45
6.48
6.51
6.54
6.57
6.6
6.63
6.66
6.69
6.72
6.75
6.78
6.81
6.84
6.87
6.9
6.93
6.96
6.99
7.02
7.05
7.08
7.11
7.14
7.17
7.2
7.23
7.26
7.29
7.32
7.35
7.38
7.41
7.44
7.47
7.5
7.53
7.56
7.59
7.62
7.65
7.68
7.71
7.74
7.77
7.8
7.83
7.86
7.89
7.92
7.95
7.98
8.01
8.04
8.07
8.1
8.13
8.16
8.19
8.22
8.25
8.28
8.31
8.34
8.37
8.4
8.43
8.46
8.49
8.52
8.55
8.58
8.61
8.64
8.67
8.7
8.73
8.76
8.79
8.82
8.85
8.88
8.91
8.94
8.97
9
9.03
9.06
9.09
9.12
9.15
9.18
9.21
9.24
9.27
9.3
9.33
9.36
9.39
9.42
9.45
9.48
9.51
9.54
9.57
9.6
9.63
9.66
9.69
9.72
9.75
9.78
9.81
9.84
9.87
9.9
9.93
9.96
9.99
10.02
10.05
10.08
10.11
10.14
10.17
10.2
10.23
10.26
10.29
10.32
10.35
10.38
10.41
10.44
10.47
10.5

## Sheet: fast_trajectory
0	1	2
1.9705	2.44371	2.72522
1.93507	2.43348	2.7345
1.92518	2.41713	2.72584
1.91908	2.41687	2.73581
1.89931	2.40892	2.73149
1.88858	2.38355	2.7211
1.8738	2.37887	2.68318
1.86758	2.39659	2.65346
1.86064	2.38115	2.63651
1.84473	2.38786	2.62836
1.83702	2.39115	2.61306
1.83653	2.38875	2.61224
1.83899	2.39433	2.59446
1.87008	2.40052	2.56122
1.86012	2.40527	2.55479
1.85904	2.39148	2.53275
1.85702	2.38617	2.51914
1.85339	2.38374	2.49465
1.83214	2.38539	2.49264
1.84682	2.38961	2.46184
1.82954	2.40808	2.4503
1.82828	2.40134	2.4427
1.81661	2.39725	2.43535
1.81696	2.38875	2.42675
1.81752	2.39499	2.40972
1.81816	2.37248	2.40127
1.83499	2.36937	2.38991
1.84399	2.37646	2.38909
1.84223	2.37616	2.356
1.82341	2.37886	2.34863
1.82434	2.36224	2.32552
1.83785	2.36699	2.31125
1.84293	2.3716	2.29837
1.80481	2.37318	2.29021
1.82168	2.36629	2.26963
1.82362	2.35389	2.27108
1.82659	2.36573	2.25217
1.8274	2.36464	2.25172
1.84042	2.36483	2.24783
1.81504	2.37103	2.22304
1.80954	2.3702	2.22453
1.80346	2.3682	2.21073
1.80493	2.36497	2.2064
1.79447	2.34899	2.19655
1.79756	2.34402	2.19189
1.77829	2.32123	2.19096
1.77059	2.34905	2.18469
1.76642	2.34351	2.19018
1.76048	2.33623	2.16971
1.75775	2.34652	2.16252
1.76293	2.35512	2.14717
1.7786	2.34922	2.14291
1.75359	2.35237	2.13411
1.74284	2.35709	2.11245
1.74656	2.3392	2.09266
1.73699	2.34124	2.08383
1.73884	2.34149	2.05815
1.75509	2.32273	2.04856
1.74343	2.33018	2.03271
1.75983	2.3187	2.01033
1.76559	2.31533	1.98888
1.7749	2.32507	1.97566
1.7605	2.31688	1.96224
1.73866	2.30964	1.95412
1.73886	2.32239	1.94019
1.7621	2.30325	1.92264
1.75729	2.31432	1.92045
1.7638	2.31493	1.90956
1.75188	2.3203	1.89969
1.74815	2.31791	1.88198
1.72989	2.33687	1.85344
1.70848	2.32042	1.84263
1.72339	2.31805	1.83031
1.72486	2.31807	1.8002
1.73225	2.33307	1.79823
1.72527	2.32733	1.77929
1.70788	2.32926	1.77692
1.69548	2.3258	1.78406
1.68561	2.34181	1.78397
1.67578	2.31221	1.78918
1.6726	2.30616	1.77172
1.67382	2.28807	1.7569
1.68448	2.27545	1.73847
1.68369	2.26138	1.718
1.66238	2.27106	1.71073
1.65801	2.26755	1.7005
1.6645	2.26078	1.67948
1.63782	2.26065	1.67133
1.65124	2.24628	1.6461
1.64717	2.22682	1.62546
1.65822	2.23362	1.61746
1.65541	2.24176	1.5965
1.6432	2.25764	1.60831
1.66401	2.25565	1.59531
1.63666	2.22378	1.58411
1.6206	2.21252	1.57857
1.62759	2.17745	1.57412
1.62638	2.1887	1.55768
1.63753	2.17825	1.53155
1.64183	2.18986	1.52331
1.63996	2.20621	1.50099
1.62525	2.20608	1.49567
1.62235	2.1918	1.4734
1.62021	2.17871	1.45442
1.61569	2.15891	1.44787
1.60803	2.15342	1.42593
1.61399	2.165	1.4202
1.5891	2.16377	1.41482
1.57424	2.12633	1.39796
1.56776	2.10541	1.392
1.58226	2.08857	1.39259
1.57926	2.11105	1.37627
1.58188	2.12346	1.36761
1.58827	2.12634	1.33333
1.60464	2.12102	1.32207
1.59726	2.11201	1.32084
1.60345	2.11532	1.30823
1.59538	2.1362	1.29813
1.59619	2.1241	1.27848
1.58621	2.13591	1.27009
1.5894	2.13697	1.26072
1.58361	2.11257	1.24789
1.58487	2.11165	1.2353
1.60294	2.09746	1.21791
1.61427	2.09858	1.19386
1.6271	2.08571	1.17887
1.61962	2.08415	1.17206
1.6229	2.08527	1.16927
1.61462	2.09697	1.15815
1.61708	2.07866	1.14071
1.60811	2.07052	1.13837
1.60673	2.0719	1.11542
1.60339	2.06466	1.09568
1.58541	2.05765	1.09544
1.58487	2.06951	1.0792
1.58421	2.08096	1.0524
1.58415	2.06868	1.0637
1.57709	2.05726	1.06103
1.56114	2.07283	1.05172
1.55156	2.06751	1.03345
1.56293	2.04677	1.00372
1.57488	2.03491	0.987351
1.57178	2.0538	0.980734
1.57104	2.0592	0.990524
1.57334	2.07086	0.959713
1.57259	2.084	0.970744
1.55799	2.08451	0.969617
1.57191	2.06048	0.952497
1.56782	2.04588	0.933764
1.56306	2.05324	0.918191
1.5453	2.04918	0.917517
1.54672	2.05525	0.911812
1.54325	2.06279	0.900101
1.52767	2.08441	0.884852
1.52311	2.09276	0.868254
1.51699	2.10254	0.871192
1.51866	2.07909	0.878687
1.51674	2.0644	0.882249
1.52085	2.06191	0.879791
1.49098	2.0657	0.868682
1.4855	2.06537	0.850343
1.49637	2.07194	0.837086
1.47967	2.05311	0.84068
1.4867	2.05024	0.827079
1.45865	2.04436	0.83808
1.45435	2.03765	0.818602
1.46065	2.02835	0.789047
1.45689	2.03663	0.780618
1.42128	2.00818	0.797675
1.40754	2.00141	0.793657
1.40299	2.00566	0.774581
1.41409	2.00238	0.757407
1.4228	1.99127	0.753614
1.40759	1.98066	0.744516
1.40935	2.00376	0.729089
1.42093	1.98232	0.739499
1.43443	1.97164	0.72465
1.41767	1.96852	0.742196
1.41692	1.97269	0.741374
1.41913	1.96333	0.740857
1.42505	1.95949	0.738251
1.42527	1.95358	0.743876
1.41974	1.939	0.727043
1.41129	1.93561	0.724266
1.41261	1.91475	0.717928
1.41288	1.93051	0.701747
1.42185	1.93083	0.672076
1.40512	1.94119	0.661266
1.41612	1.952	0.652039
1.42716	1.91763	0.628636
1.44536	1.91421	0.624617
1.45852	1.91227	0.631201
1.45632	1.9201	0.628853
1.43178	1.91498	0.635896
1.42694	1.90821	0.634517
1.39715	1.90782	0.61409
1.39444	1.90821	0.598827
1.39547	1.90877	0.584797
1.38109	1.9258	0.568901
1.37476	1.90383	0.560699
1.35173	1.89259	0.548359
1.35414	1.90156	0.543346
1.35267	1.90064	0.527788
1.32832	1.88845	0.532782
1.32413	1.89582	0.53959
1.31936	1.90822	0.531205
1.32724	1.91152	0.50199
1.32572	1.90307	0.525197
1.32795	1.88538	0.51485
1.32945	1.88671	0.491583
1.32682	1.8885	0.471554
1.33356	1.89472	0.461181
1.32675	1.92441	0.45259
1.33198	1.92563	0.449819
1.33495	1.92049	0.443336
1.32094	1.90204	0.433299
1.31161	1.89257	0.429359
1.31913	1.89109	0.401293
1.30364	1.88601	0.409144
1.29807	1.87699	0.396236
1.28793	1.86844	0.401197
1.28503	1.85908	0.39929
1.27344	1.85688	0.406156
1.25915	1.86821	0.390835
1.2608	1.88338	0.363133
1.26435	1.86126	0.348406
1.25962	1.84643	0.361182
1.26296	1.83911	0.354204
1.24543	1.82745	0.343699
1.24975	1.82777	0.342987
1.25922	1.81451	0.324086
1.25233	1.8223	0.302995
1.23606	1.81041	0.320724
1.26151	1.82035	0.306051
1.25569	1.81705	0.301918
1.24151	1.82615	0.290458
1.25079	1.8256	0.289993
1.26519	1.82384	0.269936
1.25358	1.82367	0.274078
1.25215	1.81809	0.265246
1.24849	1.8167	0.261447
1.2548	1.83761	0.248779
1.25142	1.8508	0.243376
1.24792	1.8416	0.236624
1.25012	1.83682	0.215741
1.24121	1.84457	0.190931
1.24211	1.86691	0.176658
1.24025	1.86456	0.173921
1.22773	1.87045	0.173872
1.22866	1.88087	0.160152
1.20735	1.86834	0.172234
1.20574	1.86253	0.169691
1.21327	1.84933	0.158623
1.21634	1.84523	0.148943
1.22583	1.84375	0.142837
1.2428	1.85083	0.127721
1.23209	1.82821	0.11754
1.21919	1.82354	0.126967
1.23793	1.83096	0.138056
1.23725	1.82365	0.132702
1.2223	1.8477	0.139467
1.19309	1.84734	0.139316
1.18743	1.84868	0.109844
1.16777	1.85276	0.106889
1.1713	1.80906	0.0960539
1.17331	1.81657	0.0812865
1.16179	1.83683	0.0906654
1.17619	1.86627	0.0705516
1.19788	1.86194	0.0655079
1.17394	1.84829	0.0764283
1.17163	1.85372	0.0724036
1.1249	1.84523	0.080258
1.12511	1.84785	0.0892664
1.14223	1.8475	0.0715461
1.13349	1.84871	0.0814081
1.14588	1.8404	0.0898988
1.13674	1.83893	0.0974633
1.13234	1.83263	0.103884
1.12477	1.81016	0.106341
1.12201	1.79578	0.114098
1.11044	1.78144	0.113422
1.10384	1.77787	0.112487
1.09203	1.76203	0.119898
1.08739	1.77511	0.125652
1.065	1.79384	0.122563
1.06875	1.78465	0.12705
1.07603	1.76578	0.124678
1.08419	1.74364	0.110569
1.05713	1.74908	0.0961662
1.05527	1.73434	0.104896
1.05543	1.73552	0.101647
1.05104	1.7075	0.112468
1.03751	1.71963	0.096278
1.01738	1.70436	0.0855858
1.0226	1.69159	0.0697297
1.02587	1.6931	0.0589572
1.02928	1.68806	0.0434104
1.03441	1.70406	0.0216553
1.026	1.71683	0.0164814
0.998611	1.72413	0.00962245
0.98552	1.72959	0.00402339
0.969687	1.72907	0.00616008
0.969546	1.73109	-0.018117
0.990015	1.74194	-0.0345062
0.97459	1.73968	-0.0424832
0.982696	1.73765	-0.0477533
0.992263	1.74	-0.044731
1.00498	1.76034	-0.0535925
0.997697	1.7711	-0.0522634
0.988524	1.76378	-0.0535249
0.987336	1.7706	-0.0510731
0.984211	1.78043	-0.0423658
0.972681	1.78131	-0.0365992
0.964057	1.76722	-0.0482629
0.964187	1.78272	-0.0463148
0.949854	1.76376	-0.0454689
0.940625	1.74988	-0.0374534
0.931305	1.75119	-0.0393208
0.94839	1.74981	-0.0396586
0.949557	1.75884	-0.0347582
0.955516	1.75248	-0.0578168
0.957683	1.74111	-0.0546414
0.960292	1.74354	-0.0612092
0.974179	1.77285	-0.0607259
0.968051	1.77356	-0.0625579
0.981226	1.7528	-0.0791817
0.969924	1.73959	-0.0906407
0.981529	1.72264	-0.0975362
0.964731	1.70658	-0.0860779
0.969783	1.70788	-0.0970238
0.976066	1.7185	-0.135249
0.967385	1.71062	-0.148452
0.961708	1.71113	-0.15307
0.964057	1.71	-0.175608
0.954429	1.70956	-0.169795
0.94665	1.69963	-0.179432
0.960477	1.67473	-0.178442
0.968871	1.68076	-0.205501
0.973088	1.67412	-0.200271
0.960528	1.68143	-0.197878
0.928004	1.65516	-0.198427
0.935562	1.64904	-0.196903
0.930631	1.6345	-0.213575
0.939012	1.6197	-0.216451
0.920676	1.62301	-0.205123
0.943223	1.6245	-0.219537
0.943671	1.60439	-0.213303
0.919132	1.61875	-0.20626
0.896608	1.61708	-0.200732
0.901502	1.62293	-0.227873
0.877727	1.63639	-0.223329
0.871933	1.6332	-0.221944
0.883662	1.62949	-0.237142
0.876607	1.63277	-0.242713
0.880415	1.6476	-0.243789
0.87719	1.6469	-0.232604
0.869474	1.63853	-0.249379
0.843192	1.62919	-0.254571
0.870184	1.64028	-0.27047
0.867533	1.63481	-0.262004
0.869702	1.64797	-0.268741
0.873513	1.64479	-0.273067
0.884117	1.63377	-0.28309
0.860424	1.63446	-0.26088
0.882594	1.64178	-0.27706
0.888696	1.65627	-0.296501
0.900343	1.65746	-0.311986
0.895941	1.65515	-0.314713
0.891313	1.65848	-0.306866
0.855639	1.65301	-0.283335
0.84873	1.65255	-0.277597
0.846434	1.65208	-0.28305
0.826098	1.64827	-0.265226
0.84725	1.63583	-0.263065
0.851076	1.62111	-0.270451
0.864118	1.60911	-0.277213
0.858453	1.61347	-0.277719
0.862833	1.61004	-0.266144
0.851908	1.59781	-0.258854
0.833418	1.57544	-0.240942
0.830133	1.58091	-0.243641
0.847662	1.59056	-0.237969
0.823947	1.58956	-0.226277
0.836237	1.57124	-0.233049
0.84044	1.58621	-0.231396
0.826606	1.57187	-0.223331
0.820235	1.55941	-0.229764
0.808397	1.55864	-0.213085
0.808576	1.54676	-0.214471
0.80986	1.5432	-0.219815
0.779157	1.52873	-0.217538
0.768511	1.51662	-0.216554
0.748927	1.51153	-0.221102
0.739221	1.50502	-0.226546
0.720249	1.5008	-0.216233
0.691971	1.51621	-0.207281
0.690799	1.49765	-0.19343
0.699282	1.48983	-0.211791
0.713477	1.46654	-0.220116
0.715128	1.45846	-0.224891
0.711729	1.468	-0.235915
0.714404	1.45471	-0.222868
0.721443	1.4603	-0.2369
0.728221	1.47159	-0.244933
0.734366	1.48296	-0.238627
0.698163	1.49853	-0.23974
0.720308	1.4878	-0.236351
0.710466	1.49375	-0.223158
0.7277	1.48475	-0.222842
0.733086	1.48484	-0.223318
0.748488	1.48497	-0.228645
0.71062	1.48105	-0.21287
0.711517	1.46367	-0.227513
0.707232	1.48258	-0.238084
0.709749	1.47537	-0.246352
0.703688	1.46394	-0.218398
0.66976	1.46157	-0.213917
0.670631	1.47029	-0.228127
0.663829	1.4674	-0.22661
0.662815	1.4687	-0.232205
0.665358	1.4442	-0.230704
0.670932	1.44334	-0.237477
0.65681	1.44955	-0.249389
0.666535	1.44617	-0.256959
0.66168	1.44347	-0.24831
0.648765	1.45448	-0.248511
0.65766	1.44222	-0.256225
0.668623	1.44108	-0.268632
0.661803	1.45686	-0.255778
0.652198	1.45232	-0.243037
0.657494	1.44719	-0.23918
0.640084	1.41431	-0.225609
0.648513	1.39761	-0.239378
0.624744	1.41335	-0.24314
0.632642	1.43019	-0.240717
0.634266	1.40481	-0.248247
0.632572	1.42071	-0.267981
0.622759	1.41957	-0.260642
0.642185	1.41686	-0.280159
0.65163	1.41026	-0.28935
0.649416	1.42459	-0.310763
0.632015	1.41381	-0.290033
0.607009	1.39716	-0.264319
0.594553	1.37835	-0.252463
0.569364	1.38702	-0.252269
0.567653	1.38498	-0.263774
0.56949	1.39752	-0.283632
0.592831	1.39801	-0.301637
0.579516	1.39188	-0.302069
0.583399	1.3696	-0.293988
0.587245	1.36259	-0.282116
0.587351	1.36094	-0.297355
0.599045	1.35091	-0.320434
0.572914	1.34733	-0.344561
0.571223	1.36209	-0.359659
0.559053	1.38102	-0.350651
0.550385	1.37755	-0.342351
0.53868	1.36645	-0.349239
0.521226	1.3682	-0.339176
0.49966	1.3574	-0.32838
0.472125	1.36032	-0.333709
0.4548	1.37081	-0.33659
0.46537	1.378	-0.339571
0.454662	1.37805	-0.361351
0.485964	1.37676	-0.371123
0.495022	1.3695	-0.373122
0.527852	1.36191	-0.384738
0.51944	1.34768	-0.402754
0.510421	1.35477	-0.395975
0.51645	1.32735	-0.402596
0.537439	1.333	-0.428749
0.53323	1.33947	-0.42426
0.531124	1.32587	-0.428245
0.524801	1.30166	-0.419831
0.522614	1.29509	-0.424071
0.528448	1.30131	-0.429055
0.532908	1.30943	-0.446642
0.529045	1.30564	-0.434866
0.521851	1.29373	-0.40944
0.518273	1.30001	-0.422637
0.513295	1.27122	-0.413886
0.493926	1.28304	-0.411836
0.509885	1.26426	-0.419844
0.493541	1.27075	-0.430386
0.488695	1.27582	-0.430329
0.48669	1.27271	-0.42764
0.480608	1.2566	-0.418864
0.487452	1.2419	-0.424714
0.4743	1.23908	-0.427046
0.48354	1.22681	-0.429442
0.471049	1.22026	-0.44617
0.490149	1.21762	-0.469005
0.485371	1.21803	-0.463822
0.4838	1.21787	-0.469914
0.495128	1.22254	-0.468717
0.490413	1.21544	-0.457796
0.474858	1.22039	-0.435898
0.471216	1.21043	-0.416695
0.485494	1.23616	-0.41448
0.478214	1.22518	-0.409117
0.485379	1.22581	-0.411596
0.479257	1.20111	-0.420123
0.474665	1.18111	-0.428946
0.473246	1.17175	-0.429842
0.465861	1.16696	-0.421805
0.451212	1.18083	-0.430432
0.426297	1.19279	-0.414008
0.421396	1.19114	-0.419086
0.406991	1.20569	-0.418183
0.391684	1.20325	-0.425619
0.391965	1.20233	-0.416503
0.38335	1.23032	-0.420183
0.384061	1.23639	-0.428942
0.390128	1.20289	-0.432532
0.385694	1.20532	-0.431116
0.394444	1.20807	-0.429902
0.38288	1.20357	-0.429229
0.396433	1.18992	-0.447967
0.390605	1.20186	-0.442687
0.413813	1.22063	-0.444921
0.439479	1.23609	-0.450735
0.431429	1.23441	-0.458698
0.435033	1.23237	-0.458927
0.418211	1.24225	-0.461669
0.422363	1.25792	-0.451759
0.41978	1.26052	-0.454532
0.438477	1.26402	-0.460652
0.436714	1.24874	-0.459664
0.427223	1.26677	-0.445136
0.421728	1.28045	-0.437453
0.427791	1.25591	-0.431473
0.416185	1.25555	-0.416613
0.386987	1.26451	-0.42044
0.397283	1.26499	-0.431477
0.403519	1.24919	-0.439094
0.394009	1.2415	-0.436381
0.399616	1.25851	-0.451313
0.380573	1.2662	-0.441906
0.370523	1.29017	-0.45734
0.369871	1.29592	-0.454873
0.367286	1.28195	-0.454671
0.367172	1.28624	-0.464387
0.338529	1.28271	-0.459314
0.340275	1.27863	-0.469911
0.350437	1.29678	-0.484452
0.353521	1.28715	-0.494977
0.350681	1.28748	-0.490841
0.363252	1.29253	-0.498648
0.341877	1.29697	-0.48641
0.359872	1.27972	-0.471886
0.368339	1.27059	-0.477114
0.370897	1.27618	-0.467814
0.378919	1.27133	-0.455136
0.38631	1.2734	-0.446429
0.370905	1.26692	-0.440964
0.387547	1.24772	-0.449104
0.3949	1.23593	-0.438364
0.394971	1.24866	-0.44129
0.394265	1.24909	-0.445748
0.393545	1.24838	-0.423869
0.403845	1.25551	-0.428023
0.385069	1.26027	-0.419972
0.388917	1.28802	-0.416475
0.392998	1.29177	-0.418278
0.404386	1.27764	-0.412611
0.398061	1.29032	-0.408189
0.402528	1.30108	-0.430041
0.38694	1.28365	-0.431628
0.396291	1.27854	-0.43367
0.410594	1.29702	-0.439715
0.415606	1.28708	-0.443905
0.427694	1.2896	-0.452253
0.419848	1.26804	-0.431652
0.4228	1.23143	-0.427136
0.42654	1.22686	-0.433391
0.43725	1.22307	-0.423488
0.425111	1.22018	-0.418457
0.40016	1.22407	-0.403694
0.402049	1.22479	-0.398964
0.401754	1.22326	-0.404021
0.411661	1.22842	-0.417924
0.420444	1.21841	-0.417905
0.426404	1.21447	-0.422052
0.408446	1.21349	-0.408814
0.407629	1.21003	-0.412256
0.407989	1.2226	-0.417811
0.386122	1.21919	-0.415313
0.371895	1.23601	-0.400418
0.38888	1.21777	-0.406476
0.384167	1.21086	-0.408931
0.375731	1.19433	-0.408153
0.397663	1.20413	-0.407958
0.391486	1.22452	-0.425584
0.37704	1.20828	-0.424598
0.36611	1.21801	-0.420727
0.359192	1.21385	-0.430699
0.35579	1.21516	-0.430526
0.346838	1.22351	-0.433032
0.352846	1.19963	-0.417675
0.366807	1.20265	-0.428507
0.349068	1.18782	-0.436719
0.344899	1.18656	-0.439965
0.343771	1.17629	-0.427395
0.337427	1.16601	-0.414836
0.336217	1.15875	-0.420066
0.355208	1.16814	-0.447481
0.34514	1.16498	-0.439204
0.365471	1.17031	-0.431456
0.367605	1.16638	-0.425949
0.364301	1.1665	-0.421648
0.358437	1.16672	-0.429858
0.358352	1.1644	-0.434735
0.373858	1.14713	-0.442872
0.378683	1.15046	-0.435544
0.360673	1.17042	-0.425707
0.358056	1.14902	-0.428099
0.353332	1.14566	-0.414985
0.358645	1.14959	-0.405485
0.352719	1.14367	-0.405937
0.365211	1.14581	-0.40262
0.365518	1.15057	-0.413383
0.350083	1.17543	-0.397417
0.350403	1.19033	-0.409661
0.34036	1.19537	-0.403006
0.328633	1.20788	-0.402622
0.319428	1.19014	-0.405487
0.355424	1.20251	-0.422991
0.366589	1.18135	-0.400758
0.358282	1.17575	-0.403551
0.367892	1.15923	-0.404355
0.361362	1.14564	-0.415484
0.36144	1.13191	-0.405626
0.335907	1.12511	-0.40361
0.329325	1.13497	-0.418707
0.314307	1.12722	-0.411307
0.303134	1.13795	-0.413547
0.297885	1.15887	-0.415879
0.301398	1.16456	-0.408405
0.2892	1.16556	-0.407982
0.274571	1.16462	-0.412472
0.284346	1.16592	-0.419652
0.27213	1.17511	-0.417705
0.256787	1.18254	-0.412531
0.259063	1.1879	-0.414918
0.247783	1.18034	-0.40733
0.257511	1.17378	-0.402106
0.261417	1.17032	-0.404126
0.262034	1.1769	-0.396709
0.262994	1.18538	-0.400486
0.263309	1.1758	-0.405228
0.283789	1.18484	-0.398324
0.290033	1.18043	-0.410395
0.273282	1.1894	-0.416104
0.291366	1.18503	-0.418072
0.287632	1.17774	-0.414909
0.260395	1.17095	-0.409202
0.294646	1.17251	-0.418334
0.29469	1.15939	-0.41825
0.292869	1.15006	-0.419418
0.286186	1.1493	-0.426786
0.289711	1.16524	-0.42997
0.285538	1.1408	-0.420561
0.274359	1.15918	-0.42491
0.27759	1.14608	-0.422219
0.287915	1.14927	-0.436559
0.300932	1.14312	-0.424783
0.323893	1.14278	-0.420403
0.324002	1.16558	-0.386718
0.317971	1.15659	-0.378711
0.323501	1.15029	-0.38013
0.317011	1.15123	-0.37863
0.305035	1.14314	-0.390503
0.298436	1.12872	-0.388331
0.300292	1.12992	-0.403405
0.297786	1.13125	-0.408053
0.294212	1.11964	-0.417019
0.28059	1.09244	-0.41634
0.272561	1.11548	-0.428142
0.255109	1.11247	-0.419484
0.24767	1.126	-0.408894
0.228133	1.1216	-0.410825
0.221165	1.10893	-0.397504
0.246396	1.09899	-0.399194
0.225208	1.09829	-0.39385
0.196385	1.09966	-0.391323
0.197566	1.11862	-0.397062
0.193959	1.11061	-0.388814
0.200787	1.10476	-0.397596
0.165388	1.08416	-0.392216
0.165646	1.07915	-0.40812
0.155953	1.06701	-0.402717
0.134628	1.0679	-0.388234
0.131809	1.07864	-0.397586
0.151954	1.0836	-0.409069
0.147939	1.10529	-0.415523
0.144431	1.11253	-0.419786
0.12783	1.11722	-0.410367
0.114761	1.12244	-0.41214
0.127214	1.12941	-0.408702
0.127863	1.13162	-0.421338
0.135551	1.12097	-0.431026
0.134655	1.12663	-0.420802
0.117197	1.13999	-0.415588
0.131709	1.15346	-0.417852
0.126454	1.14517	-0.408152
0.111541	1.14689	-0.399749
0.116458	1.14122	-0.417025
0.125055	1.14669	-0.416481
0.129279	1.14887	-0.401344
0.110517	1.1464	-0.387136
0.125594	1.14897	-0.413791
0.1422	1.15442	-0.424146
0.177112	1.14729	-0.434747
0.16017	1.14867	-0.435126
0.14453	1.15537	-0.436754
0.155715	1.15565	-0.443809
0.168417	1.14707	-0.442935
0.160137	1.14884	-0.43645
0.173221	1.13217	-0.438281
0.162666	1.13022	-0.433059
0.162605	1.12741	-0.442493
0.154534	1.11838	-0.433411
0.15488	1.10408	-0.43655
0.145633	1.10805	-0.431551
0.146846	1.11241	-0.423586
0.153723	1.12071	-0.425964
0.13415	1.11801	-0.424719
0.134973	1.10495	-0.402232
0.151773	1.07407	-0.397774
0.139965	1.08489	-0.400717
0.13502	1.08107	-0.393094
0.150557	1.07495	-0.383214
0.151501	1.08057	-0.374984
0.140826	1.06869	-0.377379
0.117341	1.06428	-0.386671
0.102931	1.04386	-0.371491
0.119266	1.01032	-0.369651
0.124718	1.0102	-0.365251
0.122972	0.998731	-0.355856
0.114433	0.999127	-0.344144
0.112215	0.996984	-0.342872
0.104391	0.990055	-0.341525
0.0991755	0.984321	-0.341632
0.111635	0.973725	-0.340296
0.097934	0.984665	-0.339564
0.101279	0.976429	-0.337146
0.0995546	0.979057	-0.356288
0.0962861	0.984971	-0.347162
0.0764294	0.988063	-0.345121
0.0677603	0.966947	-0.340125
0.0612976	0.969664	-0.339125
0.0516797	0.992025	-0.341051
0.0606103	0.967022	-0.340207
0.0641178	0.970081	-0.339038
0.0522262	0.931027	-0.327148
0.0415293	0.932153	-0.323526
0.0331475	0.928651	-0.346381
0.0382571	0.935394	-0.369382
0.0350411	0.932226	-0.37516
0.0450992	0.924999	-0.384496
0.0544383	0.904028	-0.389013
0.0515328	0.897954	-0.381408
0.0495058	0.885358	-0.380312
0.0490815	0.862019	-0.385097
0.032676	0.859981	-0.379429
0.050225	0.857234	-0.39182
0.0444205	0.839221	-0.382409
0.0403685	0.836466	-0.391126
0.0505817	0.857266	-0.388692
0.0651051	0.862052	-0.384165
0.0615341	0.863268	-0.387413
0.0704994	0.849159	-0.377827
0.0645168	0.847949	-0.37262
0.0542025	0.831066	-0.362823
0.0390942	0.81053	-0.353708
0.061723	0.795448	-0.353258
0.0684829	0.80656	-0.35941
0.0607027	0.808656	-0.345044
0.065111	0.81104	-0.343455
0.0431937	0.821493	-0.34649
0.0376743	0.820663	-0.35805
0.0207325	0.824022	-0.336841
0.0352356	0.822757	-0.335843
0.034141	0.814512	-0.343222
0.0402267	0.834164	-0.348283
0.0651108	0.824793	-0.355346
0.0647566	0.818868	-0.330588
0.0614405	0.816165	-0.319672
0.062925	0.809072	-0.31594
0.0554966	0.809042	-0.300895
0.0499948	0.823285	-0.300012
0.0356136	0.806475	-0.300739
0.0183028	0.799415	-0.311729
-0.00141378	0.793616	-0.302528
0.0100957	0.787072	-0.318091
0.0298361	0.808061	-0.30792
0.0241393	0.793126	-0.301978
0.0213824	0.779216	-0.306745
0.0324544	0.780946	-0.319816
0.0299984	0.762038	-0.299984
0.0249774	0.74549	-0.297041
0.0159748	0.730062	-0.286879
0.0234166	0.726381	-0.295851
0.033653	0.693207	-0.306038
0.0368854	0.696404	-0.298169
0.0426481	0.696415	-0.291021
0.0471744	0.698687	-0.298104
0.0434494	0.719885	-0.284758
0.045968	0.721854	-0.30972
0.0292402	0.731475	-0.297438
0.0289644	0.749399	-0.310322
0.0244683	0.758344	-0.321683
0.0220638	0.73672	-0.328856
0.0144793	0.732334	-0.337139
0.00662997	0.717075	-0.329709
-0.00100913	0.730437	-0.332446
-0.00384017	0.719913	-0.335721
-0.0121607	0.715167	-0.324673
-0.0359391	0.715721	-0.331265
-0.0220502	0.726137	-0.326366
-0.0410127	0.707853	-0.331927
-0.0355139	0.700667	-0.333264
-0.0598567	0.697	-0.326638
-0.047037	0.703432	-0.344141
-0.0469788	0.702014	-0.334476
-0.0471634	0.712197	-0.342995
-0.0489041	0.707044	-0.347142
-0.0694343	0.702015	-0.348804
-0.0814626	0.693541	-0.344888
-0.108049	0.715005	-0.339784
-0.107555	0.715228	-0.346952
-0.116476	0.720222	-0.358117
-0.147959	0.712117	-0.344256
-0.14076	0.708909	-0.35036
-0.153912	0.731211	-0.348133
-0.162863	0.72228	-0.344904
-0.166645	0.712527	-0.358552
-0.16429	0.717021	-0.35137
-0.167131	0.705581	-0.351771
-0.148509	0.697721	-0.345557
-0.141213	0.723821	-0.338999
-0.123789	0.717657	-0.346005
-0.13561	0.735375	-0.346502
-0.133697	0.726241	-0.348514
-0.131872	0.721967	-0.339523
-0.12557	0.717015	-0.341679
-0.133995	0.724547	-0.343913
-0.124952	0.723154	-0.353737
-0.129549	0.698528	-0.3551
-0.131078	0.71941	-0.353027
-0.12339	0.702433	-0.363281
-0.107049	0.692066	-0.364418
-0.123922	0.691961	-0.362825
-0.125192	0.687937	-0.349942
-0.113512	0.692415	-0.353546
-0.106047	0.719264	-0.348982
-0.105661	0.739527	-0.351738
-0.102145	0.747751	-0.345689
-0.123124	0.737467	-0.328956
-0.104121	0.738622	-0.339836
-0.124325	0.749591	-0.331627
-0.112381	0.767324	-0.342323
-0.117463	0.768818	-0.341224
-0.131701	0.761413	-0.32891
-0.146084	0.75157	-0.321656
-0.13881	0.747211	-0.31903
-0.136235	0.753688	-0.320579
-0.136037	0.767637	-0.328387
-0.146108	0.760751	-0.340447
-0.139692	0.746323	-0.332948
-0.141484	0.751437	-0.317688
-0.138926	0.728543	-0.311339
-0.133566	0.71671	-0.297559
-0.150294	0.711091	-0.291211
-0.142997	0.710044	-0.2989
-0.156561	0.692851	-0.293264
-0.154121	0.70542	-0.299153
-0.149171	0.678559	-0.310941
-0.160138	0.676532	-0.295572
-0.157821	0.660278	-0.285625
-0.123613	0.667103	-0.327574
-0.138156	0.664112	-0.334214
-0.164466	0.674279	-0.348969
-0.156856	0.67012	-0.351149
-0.134627	0.6752	-0.360221
-0.122895	0.658238	-0.365158
-0.107396	0.653646	-0.373466
-0.111286	0.648801	-0.378054
-0.131629	0.651691	-0.36856
-0.107436	0.650536	-0.366783
-0.133042	0.653984	-0.364127
-0.135453	0.662101	-0.382622
-0.139252	0.671652	-0.399299
-0.132877	0.648793	-0.388448
-0.12743	0.655734	-0.396472
-0.135056	0.657733	-0.407051
-0.132409	0.636555	-0.393293
-0.133488	0.643399	-0.408132
-0.143599	0.636517	-0.399754
-0.145704	0.622036	-0.384057
-0.15594	0.62136	-0.366319
-0.164556	0.628097	-0.369327
-0.172374	0.633885	-0.379561
-0.146739	0.623015	-0.384867
-0.141645	0.627807	-0.391471
-0.151651	0.614037	-0.395397
-0.162252	0.617049	-0.397562
-0.143805	0.603549	-0.400068
-0.153937	0.592318	-0.398984
-0.152403	0.601594	-0.400081
-0.117894	0.586278	-0.415303
-0.126202	0.606768	-0.40785
-0.140253	0.610778	-0.402287
-0.147099	0.615722	-0.400079
-0.17205	0.622736	-0.393287
-0.168017	0.612313	-0.398188
-0.174685	0.618239	-0.38853
-0.190498	0.596763	-0.390885
-0.218181	0.607889	-0.389314
-0.250604	0.621378	-0.369048
-0.22354	0.620229	-0.369415
-0.23166	0.601998	-0.363007
-0.239962	0.588958	-0.359471
-0.224132	0.592696	-0.367197
-0.218015	0.607264	-0.372306
-0.211729	0.613811	-0.374476
-0.208411	0.6003	-0.376974
-0.197577	0.591222	-0.378128
-0.204106	0.580151	-0.381129
-0.189938	0.584066	-0.399956
-0.191098	0.599435	-0.409389
-0.195512	0.5857	-0.408152
-0.187536	0.590207	-0.407891
-0.189462	0.59372	-0.390199
-0.173192	0.598747	-0.412957
-0.170121	0.598833	-0.398258
-0.165447	0.580905	-0.389464
-0.197121	0.578249	-0.37383
-0.198185	0.565054	-0.365822
-0.194765	0.568099	-0.370102
-0.175314	0.549742	-0.355631
-0.190586	0.531305	-0.346323
-0.201879	0.511348	-0.338385
-0.205433	0.508704	-0.35878
-0.191456	0.521833	-0.35843
-0.188795	0.539374	-0.364472
-0.210503	0.525483	-0.35175
-0.211896	0.503037	-0.34853
-0.205318	0.496304	-0.368767
-0.203816	0.495129	-0.376209
-0.216371	0.517164	-0.358275
-0.205891	0.514063	-0.380995
-0.205606	0.509641	-0.385123
-0.196292	0.502222	-0.370321
-0.200492	0.509913	-0.371501
-0.192161	0.513763	-0.389841
-0.182924	0.513188	-0.379297
-0.184243	0.525226	-0.376703
-0.181351	0.519484	-0.363748
-0.187633	0.495552	-0.357732
-0.200724	0.490421	-0.352078
-0.211221	0.495902	-0.351158
-0.213937	0.493774	-0.351197
-0.208737	0.484577	-0.345455
-0.212219	0.472807	-0.354285
-0.211117	0.461728	-0.340564
-0.206497	0.461923	-0.356054
-0.207341	0.469843	-0.379096
-0.221229	0.459221	-0.373729
-0.222628	0.473913	-0.378249
-0.218967	0.464825	-0.372078
-0.211482	0.459781	-0.362736
-0.208734	0.468871	-0.379271
-0.211038	0.449517	-0.381521
-0.222949	0.448343	-0.388837
-0.229471	0.467047	-0.390977
-0.217984	0.465397	-0.383521
-0.22145	0.468264	-0.400665
-0.232937	0.472104	-0.406914
-0.247825	0.471667	-0.386799
-0.252825	0.485883	-0.404675
-0.231191	0.483798	-0.401469
-0.231593	0.473517	-0.388261
-0.214844	0.464723	-0.393156
-0.212204	0.463548	-0.401036
-0.21595	0.481194	-0.405918
-0.222897	0.488678	-0.405265
-0.239904	0.49637	-0.415812
-0.238465	0.492121	-0.417687
-0.24068	0.502555	-0.409649
-0.238598	0.49894	-0.412883
-0.240586	0.48025	-0.403365
-0.238542	0.473691	-0.407743
-0.240531	0.482315	-0.415763
-0.234515	0.473436	-0.405139
-0.257946	0.461989	-0.3986
-0.256188	0.46959	-0.393904
-0.258131	0.451176	-0.390737
-0.254714	0.430627	-0.398088
-0.249724	0.423641	-0.400167
-0.270847	0.422955	-0.382369
-0.269747	0.416161	-0.383326
-0.280788	0.421642	-0.382116
-0.292862	0.437382	-0.37011
-0.295437	0.436378	-0.36971
-0.278684	0.447335	-0.355293
-0.271482	0.4437	-0.342704
-0.260526	0.437013	-0.345577
-0.271446	0.433104	-0.343676
-0.231702	0.422863	-0.350778
-0.252844	0.422479	-0.337976
-0.254284	0.41684	-0.318904
-0.256328	0.408549	-0.310055
-0.268401	0.401797	-0.303867
-0.266642	0.392812	-0.300719
-0.260563	0.401741	-0.311507
-0.276175	0.387745	-0.307501
-0.267006	0.385582	-0.292403
-0.25696	0.39598	-0.29989
-0.241964	0.372745	-0.316934
-0.270324	0.365288	-0.305989
-0.257933	0.336563	-0.307246
-0.243612	0.331673	-0.314151
-0.238007	0.335202	-0.337536
-0.238962	0.324402	-0.318757
-0.245119	0.323871	-0.314321
-0.239101	0.321185	-0.317085
-0.232694	0.330195	-0.329666
-0.214871	0.328575	-0.321631
-0.224492	0.314792	-0.326159
-0.241077	0.325907	-0.319667
-0.245831	0.322939	-0.317263
-0.252446	0.318116	-0.329754
-0.256445	0.318288	-0.328707
-0.269524	0.321146	-0.323831
-0.245987	0.319745	-0.338663
-0.246057	0.326638	-0.346472
-0.265725	0.319932	-0.354494
-0.265015	0.323356	-0.346842
-0.265237	0.329873	-0.340569
-0.252196	0.330936	-0.334398
-0.253909	0.325745	-0.319108
-0.255189	0.31609	-0.30981
-0.259019	0.310861	-0.31028
-0.261158	0.316975	-0.314458
-0.2591	0.316611	-0.316844
-0.280425	0.296502	-0.29807
-0.270447	0.286744	-0.306489
-0.2469	0.292459	-0.320235
-0.239522	0.284299	-0.315785
-0.225242	0.297937	-0.31819
-0.239672	0.308252	-0.324211
-0.236163	0.30728	-0.316387
-0.228809	0.291136	-0.328974
-0.241591	0.276718	-0.319182
-0.253708	0.270406	-0.335412
-0.240058	0.269984	-0.330803
-0.237214	0.272458	-0.341799
-0.233263	0.254212	-0.358297
-0.215233	0.259234	-0.360249
-0.208276	0.288389	-0.368093
-0.22661	0.285304	-0.344396
-0.228337	0.318878	-0.335646
-0.227394	0.308233	-0.350303
-0.23888	0.311391	-0.350566
-0.240726	0.305151	-0.347164
-0.243778	0.304573	-0.35266
-0.228914	0.305527	-0.348002
-0.239447	0.29603	-0.352902
-0.260954	0.296913	-0.342754
-0.278374	0.305982	-0.337401
-0.284784	0.29473	-0.333988
-0.279847	0.326142	-0.335807
-0.275734	0.323299	-0.341608
-0.282833	0.320711	-0.343508
-0.282206	0.327191	-0.353392
-0.28437	0.322987	-0.352217
-0.29382	0.309277	-0.351846
-0.284302	0.323022	-0.367191
-0.281035	0.336929	-0.367436
-0.28131	0.34053	-0.370832
-0.278821	0.347264	-0.380954
-0.281117	0.367524	-0.363989
-0.31757	0.345263	-0.353758
-0.321882	0.351664	-0.358214
-0.309364	0.339481	-0.370423
-0.311038	0.323678	-0.367892
-0.311966	0.307761	-0.354911
-0.325252	0.297842	-0.335977
-0.31905	0.285275	-0.337522
-0.317211	0.292111	-0.332202
-0.29739	0.288606	-0.345225
-0.3378	0.281466	-0.342277
-0.352775	0.290685	-0.338771
-0.329245	0.284369	-0.341003
-0.317435	0.287838	-0.348761
-0.314711	0.268155	-0.339427
-0.31778	0.266317	-0.347948
-0.323033	0.275946	-0.340536
-0.350671	0.280286	-0.336253
-0.362219	0.263672	-0.347243
-0.347054	0.262479	-0.358841
-0.346531	0.258691	-0.347617
-0.336444	0.248675	-0.362015
-0.339663	0.247702	-0.359128
-0.337451	0.261581	-0.364225
-0.3334	0.271578	-0.392001
-0.351905	0.270154	-0.390629
-0.367398	0.275609	-0.382959
-0.356454	0.245426	-0.392095
-0.371253	0.259057	-0.393954
-0.38237	0.266069	-0.379686
-0.375995	0.261769	-0.378902
-0.383627	0.26905	-0.389273
-0.386739	0.283916	-0.396205
-0.393215	0.29465	-0.389853
-0.398161	0.322538	-0.389136
-0.417088	0.328765	-0.384832
-0.435405	0.330475	-0.36872
-0.43944	0.341901	-0.369684
-0.454797	0.345494	-0.378148
-0.446849	0.365719	-0.380143
-0.448943	0.374486	-0.376463
-0.451597	0.376754	-0.378271
-0.458288	0.379711	-0.368459
-0.46018	0.359448	-0.364305
-0.465753	0.350808	-0.358421
-0.459724	0.338816	-0.359628
-0.455886	0.318379	-0.345854
-0.473239	0.338888	-0.355162
-0.470122	0.350676	-0.359355
-0.458794	0.34103	-0.371604
-0.470457	0.334725	-0.371103
-0.472378	0.33095	-0.362734
-0.482536	0.322947	-0.369481
-0.478766	0.332909	-0.360009
-0.484143	0.338699	-0.368603
-0.480686	0.34302	-0.360993
-0.459658	0.327749	-0.36144
-0.449772	0.325921	-0.362756
-0.442102	0.311789	-0.362399
-0.446352	0.311363	-0.358647
-0.437209	0.313713	-0.370499
-0.433914	0.306671	-0.352482
-0.436001	0.29809	-0.345795
-0.424929	0.306885	-0.337898
-0.434018	0.317191	-0.339011
-0.443911	0.324386	-0.348176
-0.438482	0.325429	-0.338196
-0.447099	0.332662	-0.331926
-0.431844	0.329577	-0.329673
-0.442088	0.322814	-0.338199
-0.451006	0.319311	-0.341179
-0.456454	0.329629	-0.323107
-0.45633	0.336675	-0.313373
-0.456926	0.328546	-0.326565
-0.443888	0.319403	-0.320305
-0.447079	0.311376	-0.328549
-0.46626	0.283021	-0.31599
-0.48122	0.302088	-0.325091
-0.463868	0.302498	-0.317591
-0.466714	0.309595	-0.316822
-0.450873	0.323909	-0.335133
-0.453115	0.315981	-0.320771
-0.459635	0.304752	-0.296379
-0.437758	0.313448	-0.304933
-0.43226	0.309363	-0.31584
-0.440418	0.311177	-0.302872
-0.432422	0.31745	-0.31368
-0.439004	0.325311	-0.335712
-0.450517	0.338415	-0.338921
-0.449858	0.3385	-0.354205
-0.452748	0.348417	-0.33703
-0.462952	0.368952	-0.321951
-0.452429	0.374407	-0.31614
-0.449566	0.386903	-0.311039
-0.437037	0.371728	-0.302005
-0.426249	0.376142	-0.319422
-0.402548	0.376793	-0.338991
-0.407556	0.365477	-0.323724
-0.417894	0.370724	-0.324214
-0.426631	0.360088	-0.320504
-0.422779	0.355411	-0.317675
-0.436903	0.330551	-0.30522
-0.427616	0.320633	-0.294453
-0.418412	0.317051	-0.314027
-0.41787	0.309577	-0.311028
-0.41801	0.308518	-0.303144
-0.43692	0.30837	-0.304424
-0.434575	0.323289	-0.314143
-0.449824	0.301881	-0.294466
-0.458487	0.300148	-0.283379
-0.456046	0.287339	-0.271854
-0.432984	0.303143	-0.275996
-0.451486	0.307223	-0.274102
-0.457006	0.298749	-0.290411
-0.439695	0.292292	-0.292817
-0.435312	0.280261	-0.295685
-0.427712	0.268859	-0.29066
-0.434164	0.272476	-0.276047
-0.460941	0.267126	-0.280304
-0.4538	0.254295	-0.281472
-0.465006	0.261558	-0.280388
-0.469182	0.270505	-0.285017
-0.466015	0.255904	-0.281891
-0.479043	0.256833	-0.270808
-0.478869	0.22974	-0.256931
-0.465429	0.220673	-0.249237
-0.489802	0.22441	-0.242877
-0.473398	0.232057	-0.250139
-0.47162	0.227761	-0.266108
-0.461986	0.234077	-0.26222
-0.464063	0.234449	-0.265979
-0.471772	0.249122	-0.247874
-0.47175	0.254689	-0.262902
-0.467704	0.278392	-0.271272
-0.474243	0.260657	-0.281813
-0.460872	0.251739	-0.279364
-0.453985	0.248964	-0.275857
-0.470127	0.242267	-0.268584
-0.457845	0.223494	-0.250546
-0.470614	0.218642	-0.25043
-0.483483	0.233177	-0.232559
-0.485266	0.248728	-0.242516
-0.511731	0.248058	-0.220789
-0.501883	0.237402	-0.229779
-0.514742	0.237132	-0.226699
-0.507432	0.246068	-0.218986
-0.502466	0.26341	-0.24545
-0.512656	0.290012	-0.222581
-0.513787	0.280301	-0.226647
-0.520121	0.273087	-0.231371
-0.516379	0.273902	-0.237861
-0.517005	0.277242	-0.251279
-0.544283	0.276481	-0.244294
-0.552617	0.277539	-0.234147
-0.572447	0.277508	-0.233588
-0.568283	0.281737	-0.246283
-0.557632	0.281605	-0.257247
-0.5589	0.270007	-0.246058
-0.559331	0.2483	-0.244306
-0.560997	0.234827	-0.246437
-0.571083	0.240227	-0.260011
-0.570192	0.229687	-0.26325
-0.563847	0.260789	-0.27146
-0.572786	0.282564	-0.26548
-0.582561	0.277259	-0.248628
-0.592534	0.271636	-0.23905
-0.602651	0.266941	-0.228046
-0.590468	0.254828	-0.24081
-0.604101	0.261013	-0.237243
-0.618369	0.277496	-0.231428
-0.632261	0.28327	-0.221718
-0.634669	0.281576	-0.227172
-0.624637	0.276706	-0.225583
-0.625452	0.259843	-0.215818
-0.636711	0.264784	-0.200511
-0.653241	0.251444	-0.195288
-0.669671	0.240785	-0.205177
-0.674861	0.26941	-0.217544
-0.676909	0.283106	-0.199495
-0.677975	0.294451	-0.203423
-0.673095	0.302656	-0.211778
-0.690651	0.298133	-0.205237
-0.687115	0.297079	-0.224481
-0.700328	0.319759	-0.214423
-0.703435	0.31821	-0.216228
-0.707553	0.316062	-0.218061
-0.722699	0.315679	-0.224689
-0.719133	0.328946	-0.23382
-0.733095	0.332383	-0.233643
-0.74519	0.358818	-0.219924
-0.739636	0.343389	-0.21812
-0.738407	0.342232	-0.219416
-0.743358	0.345764	-0.225027
-0.750594	0.323449	-0.225446
-0.741764	0.323075	-0.235185
-0.739184	0.34111	-0.224651
-0.75317	0.319994	-0.209439
-0.759426	0.326497	-0.211976
-0.750155	0.342942	-0.219875
-0.750096	0.342471	-0.222534
-0.767276	0.35086	-0.215836
-0.746388	0.346903	-0.209698
-0.743307	0.34507	-0.21207
-0.748578	0.336449	-0.211204
-0.745251	0.322174	-0.214817
-0.740263	0.322159	-0.211373
-0.742807	0.317019	-0.211887
-0.72812	0.312604	-0.234278
-0.730702	0.309785	-0.234819
-0.720437	0.306922	-0.233131
-0.714607	0.329267	-0.229904
-0.722241	0.354505	-0.242199
-0.710671	0.34022	-0.260569
-0.701352	0.343615	-0.271344
-0.686182	0.354687	-0.285838
-0.668475	0.338453	-0.280185
-0.644599	0.323812	-0.286216
-0.657113	0.347636	-0.281133
-0.660017	0.356735	-0.293591
-0.672415	0.359759	-0.29725
-0.673469	0.374538	-0.320823
-0.66707	0.377384	-0.330131
-0.65715	0.374697	-0.320711
-0.660385	0.347738	-0.313428
-0.646271	0.336619	-0.320122
-0.663639	0.340467	-0.331245
-0.665409	0.3406	-0.334772
-0.651921	0.350663	-0.336717
-0.640468	0.360027	-0.333535
-0.643473	0.381003	-0.327066
-0.673813	0.385982	-0.322135
-0.683095	0.389275	-0.311965
-0.673627	0.38108	-0.317997
-0.682462	0.369694	-0.310648
-0.69206	0.371101	-0.310431
-0.678455	0.361008	-0.316017
-0.674617	0.363115	-0.328268
-0.697492	0.367945	-0.323224
-0.70259	0.360055	-0.319436
-0.70158	0.361959	-0.319338
-0.703413	0.338391	-0.306809
-0.712589	0.308895	-0.3016
-0.71892	0.314342	-0.27513
-0.706702	0.302762	-0.279522
-0.69851	0.309501	-0.289392
-0.682496	0.301857	-0.311518
-0.669348	0.301694	-0.319815
-0.675772	0.30756	-0.304313
-0.674713	0.30859	-0.309763
-0.687088	0.324098	-0.310996
-0.662951	0.326728	-0.30615
-0.667796	0.332891	-0.310186
-0.677621	0.322851	-0.318195
-0.661198	0.314535	-0.323602
-0.674992	0.3058	-0.329738
-0.678732	0.301933	-0.319371
-0.699384	0.290862	-0.315647
-0.68015	0.298761	-0.313004
-0.669758	0.296903	-0.311775
-0.642815	0.304998	-0.326424
-0.670867	0.322364	-0.321244
-0.666583	0.31501	-0.313011
-0.658695	0.307174	-0.315744
-0.667072	0.310454	-0.313979
-0.663945	0.303888	-0.311723
-0.652976	0.300005	-0.304156
-0.659014	0.307076	-0.309861
-0.658753	0.307638	-0.308489
-0.675393	0.31464	-0.30384
-0.678661	0.325957	-0.303944
-0.663683	0.314691	-0.306013
-0.680601	0.326288	-0.322507
-0.689019	0.327018	-0.3288
-0.705898	0.300025	-0.323322
-0.710913	0.285711	-0.31184
-0.701635	0.264474	-0.317495
-0.712262	0.263529	-0.309916
-0.719669	0.276071	-0.311082
-0.712121	0.283882	-0.30707
-0.720543	0.301268	-0.304329
-0.735812	0.305938	-0.301932
-0.748633	0.304659	-0.304708
-0.754472	0.321159	-0.305339
-0.755272	0.315339	-0.313894
-0.749049	0.315705	-0.313671
-0.746667	0.326364	-0.318589
-0.758492	0.317876	-0.314497
-0.745548	0.315465	-0.31796
-0.755385	0.318367	-0.318255
-0.766453	0.30839	-0.331636
-0.761934	0.311801	-0.348223
-0.775319	0.28748	-0.34351
-0.773841	0.296883	-0.348388
-0.765012	0.308458	-0.348994
-0.77144	0.315979	-0.333406
-0.770239	0.329815	-0.33863
-0.770487	0.312307	-0.327251
-0.756953	0.312576	-0.329672
-0.753927	0.325675	-0.321245
-0.757589	0.316197	-0.322201
-0.744294	0.320532	-0.338474
-0.754425	0.329227	-0.327077
-0.756102	0.322176	-0.334156
-0.753486	0.32771	-0.313482
-0.757788	0.322127	-0.318862
-0.760926	0.326105	-0.306827
-0.751182	0.346969	-0.310108
-0.741756	0.340119	-0.315654
-0.752639	0.323678	-0.320212
-0.761735	0.316982	-0.321341
-0.779107	0.312873	-0.296234
-0.76693	0.319286	-0.305624
-0.767864	0.31097	-0.307709
-0.758556	0.317876	-0.309391
-0.740633	0.33592	-0.303079
-0.731651	0.33118	-0.306402
-0.724447	0.325519	-0.313332
-0.735458	0.337332	-0.337304
-0.749562	0.32119	-0.332748
-0.744723	0.313594	-0.338173
-0.74545	0.302093	-0.324787
-0.738262	0.32455	-0.332429
-0.757851	0.325236	-0.323543
-0.739268	0.322682	-0.32386
-0.754295	0.32411	-0.334485
-0.758331	0.326488	-0.331315
-0.754087	0.318208	-0.341693
-0.755267	0.314261	-0.331548
-0.773193	0.322295	-0.3152
-0.75809	0.300199	-0.317357
-0.760928	0.290203	-0.335536
-0.763422	0.305345	-0.338826
-0.762047	0.304888	-0.333113
-0.76085	0.299255	-0.337532
-0.759414	0.290005	-0.332075
-0.774063	0.290447	-0.32928
-0.776692	0.290559	-0.312272
-0.756113	0.280118	-0.324894
-0.766463	0.28147	-0.326666
-0.76506	0.277604	-0.328562
-0.766684	0.27745	-0.343083
-0.770556	0.286974	-0.339986
-0.747381	0.307116	-0.363573
-0.759124	0.305456	-0.364532
-0.762273	0.29335	-0.354901
-0.745455	0.30222	-0.362074
-0.748722	0.283382	-0.372867
-0.758232	0.283095	-0.361409
-0.749815	0.270365	-0.361217
-0.738003	0.269386	-0.364529
-0.719139	0.278545	-0.371903
-0.725584	0.288483	-0.367173
-0.724768	0.290733	-0.368548
-0.727501	0.274972	-0.357304
-0.743917	0.284241	-0.352613
-0.732329	0.303069	-0.338778
-0.73759	0.2883	-0.335579
-0.741312	0.275735	-0.329641
-0.748373	0.289066	-0.324316
-0.749865	0.275308	-0.311619
-0.762008	0.310348	-0.316806
-0.762213	0.320283	-0.316935
-0.749399	0.328117	-0.327288
-0.755927	0.342841	-0.305078
-0.750205	0.331474	-0.301037
-0.744428	0.345025	-0.294607
-0.755233	0.347824	-0.308113
-0.753881	0.346267	-0.306838
-0.745142	0.348137	-0.310227
-0.733949	0.342245	-0.322504
-0.726625	0.348235	-0.328565
-0.730775	0.331136	-0.329429
-0.741065	0.327574	-0.324717
-0.737164	0.321373	-0.321462
-0.74644	0.334294	-0.332617
-0.76306	0.329193	-0.327659
-0.763404	0.339215	-0.342117
-0.769105	0.306113	-0.34391
-0.773363	0.29355	-0.337626
-0.768868	0.294287	-0.340975
-0.769605	0.299945	-0.361578
-0.76017	0.327844	-0.373195
-0.75848	0.336794	-0.383251
-0.752244	0.331737	-0.379638
-0.751089	0.323907	-0.372206
-0.751373	0.348158	-0.384675
-0.744765	0.359346	-0.380391
-0.715535	0.365898	-0.383623
-0.711574	0.349963	-0.382043
-0.696231	0.359463	-0.388664
-0.698948	0.341896	-0.39212
-0.691769	0.343157	-0.382421
-0.686361	0.344661	-0.377908
-0.69008	0.346818	-0.358818
-0.696203	0.356865	-0.362466
-0.716147	0.348885	-0.367287
-0.719342	0.336809	-0.369214
-0.708876	0.349765	-0.374201
-0.711193	0.349613	-0.372465
-0.711042	0.342342	-0.365064
-0.707845	0.317112	-0.372016
-0.701051	0.31882	-0.368329
-0.70256	0.329366	-0.360251
-0.706679	0.31798	-0.359522
-0.703579	0.308851	-0.362561
-0.687645	0.315094	-0.357482
-0.67317	0.335371	-0.353897
-0.6616	0.325736	-0.353824
-0.65833	0.308973	-0.338938
-0.652252	0.297582	-0.335341
-0.665733	0.301142	-0.320177
-0.665422	0.303861	-0.321321
-0.640377	0.294281	-0.334593
-0.646507	0.305108	-0.343864
-0.649742	0.303014	-0.334275
-0.649199	0.289988	-0.333754
-0.637942	0.284197	-0.324157
-0.640135	0.284064	-0.332492
-0.630589	0.250767	-0.31455
-0.636672	0.237271	-0.315089
-0.642517	0.259627	-0.321706
-0.644179	0.258551	-0.331329
-0.643273	0.261194	-0.333415
-0.654357	0.268003	-0.33134
-0.648683	0.267517	-0.330403
-0.637949	0.26152	-0.337803
-0.631582	0.253621	-0.332542
-0.619148	0.261689	-0.337011
-0.607168	0.265648	-0.348149
-0.613959	0.285623	-0.33524
-0.612069	0.260762	-0.341316
-0.617657	0.272268	-0.344871
-0.608974	0.272241	-0.321566
-0.604751	0.289714	-0.339274
-0.611795	0.289516	-0.344493
-0.60863	0.280612	-0.345804
-0.624819	0.289905	-0.339877
-0.619227	0.303852	-0.348575
-0.621461	0.307239	-0.358267
-0.642925	0.30664	-0.351287
-0.66329	0.320409	-0.328011
-0.653181	0.344109	-0.355738
-0.651193	0.350422	-0.359275
-0.660226	0.351337	-0.345496
-0.642068	0.382839	-0.353337
-0.634042	0.364151	-0.346734
-0.645893	0.350199	-0.329837
-0.654918	0.350232	-0.31767
-0.648987	0.349208	-0.30341
-0.659164	0.342182	-0.305984
-0.663741	0.345998	-0.299148
-0.668667	0.350863	-0.317491
-0.666588	0.355225	-0.325664
-0.647366	0.364547	-0.342831
-0.677904	0.373317	-0.338801
-0.688414	0.388057	-0.338309
-0.716685	0.389668	-0.334218
-0.721444	0.380588	-0.323982
-0.710524	0.397749	-0.331003
-0.704965	0.392937	-0.329172
-0.716057	0.395533	-0.323525
-0.728432	0.395578	-0.314437
-0.735042	0.4161	-0.301011
-0.735591	0.408752	-0.299773
-0.73349	0.421113	-0.306505
-0.741882	0.440571	-0.309445
-0.752154	0.43608	-0.300774
-0.74744	0.414331	-0.300534
-0.755012	0.414894	-0.301031
-0.742137	0.41443	-0.307255
-0.744324	0.398145	-0.313612
-0.732569	0.391247	-0.317568
-0.745179	0.381985	-0.306003
-0.74292	0.389462	-0.314123
-0.731221	0.360526	-0.317753
-0.740307	0.351391	-0.309676
-0.745278	0.363268	-0.305041
-0.728866	0.377271	-0.315246
-0.695368	0.390405	-0.318199
-0.691696	0.405561	-0.323982
-0.702887	0.411484	-0.318385
-0.715237	0.405237	-0.322293
-0.697416	0.417516	-0.325318
-0.692949	0.429465	-0.331783
-0.679165	0.431661	-0.339441
-0.682422	0.439457	-0.345967
-0.683536	0.451383	-0.339917
-0.683279	0.455902	-0.332282
-0.69971	0.459815	-0.346667
-0.69758	0.43137	-0.36072
-0.677589	0.431748	-0.38487
-0.663271	0.439939	-0.386918
-0.67239	0.455417	-0.391701
-0.639785	0.453099	-0.403819
-0.646479	0.441452	-0.410985
-0.646488	0.43193	-0.414019
-0.632909	0.432236	-0.39353
-0.620236	0.434651	-0.397611
-0.622585	0.431348	-0.381659
-0.626895	0.420589	-0.390568
-0.61857	0.423484	-0.385062
-0.615388	0.419736	-0.401273
-0.614317	0.422536	-0.413956
-0.621223	0.422748	-0.406618
-0.611979	0.432965	-0.393598
-0.614589	0.459678	-0.413643
-0.633114	0.447613	-0.406436
-0.639315	0.450045	-0.406739
-0.651855	0.460733	-0.404069
-0.653349	0.456485	-0.394125
-0.65168	0.455032	-0.390213
-0.650079	0.456257	-0.383037
-0.632081	0.481775	-0.394586
-0.608574	0.482791	-0.405978
-0.591523	0.475539	-0.406228
-0.590822	0.465393	-0.393285
-0.586481	0.451427	-0.387767
-0.586873	0.457165	-0.372243
-0.576462	0.459448	-0.359651
-0.577511	0.466234	-0.374808
-0.588296	0.466458	-0.373425
-0.580264	0.467444	-0.368308
-0.606646	0.492447	-0.362867
-0.613589	0.492722	-0.34501
-0.613772	0.495604	-0.326114
-0.60555	0.480557	-0.3264
-0.638526	0.48355	-0.326068
-0.616878	0.48485	-0.331606
-0.607667	0.469832	-0.33458
-0.608511	0.4541	-0.339945
-0.600752	0.438297	-0.339364
-0.593545	0.439896	-0.360743
-0.579859	0.430679	-0.368734
-0.583413	0.448896	-0.366017
-0.585327	0.462553	-0.361168
-0.587997	0.452095	-0.361654
-0.579539	0.465045	-0.355274
-0.578806	0.456662	-0.362829
-0.598201	0.467156	-0.368606
-0.61009	0.453646	-0.365886
-0.609439	0.44455	-0.385739
-0.580258	0.43988	-0.397693
-0.602707	0.44476	-0.396566
-0.595753	0.450058	-0.391754
-0.590465	0.459529	-0.415236
-0.601969	0.443606	-0.398654
-0.627461	0.455023	-0.404639
-0.637358	0.451729	-0.375528
-0.652702	0.470267	-0.375847
-0.65112	0.475778	-0.376051
-0.673592	0.485171	-0.368401
-0.674363	0.472328	-0.370444
-0.672169	0.468112	-0.378681
-0.663015	0.470303	-0.383495
-0.653153	0.466869	-0.382627
-0.660028	0.489835	-0.378641
-0.649685	0.488246	-0.377645
-0.665199	0.461514	-0.360646
-0.668534	0.474335	-0.367945
-0.659976	0.457366	-0.377685
-0.650241	0.439099	-0.404848
-0.631431	0.435025	-0.39918
-0.617486	0.42557	-0.411299
-0.620928	0.42574	-0.415642
-0.611512	0.432232	-0.425828
-0.614405	0.435874	-0.419772
-0.606376	0.436931	-0.422579
-0.614832	0.445254	-0.436241
-0.62524	0.452128	-0.452539
-0.61447	0.438454	-0.470201
-0.617362	0.436592	-0.462379
-0.608188	0.446691	-0.454819
-0.621622	0.435029	-0.446682
-0.620112	0.428224	-0.452412
-0.629881	0.430513	-0.445935
-0.620432	0.435115	-0.456094
-0.615665	0.444819	-0.464362
-0.615638	0.439201	-0.475414
-0.628188	0.451701	-0.479966
-0.616813	0.444451	-0.478843
-0.620219	0.448276	-0.489925
-0.625693	0.451176	-0.499387
-0.64914	0.447181	-0.497955
-0.65902	0.454595	-0.494283
-0.680316	0.448779	-0.491871
-0.680929	0.434422	-0.488027
-0.680321	0.435948	-0.495762
-0.686491	0.440634	-0.491063
-0.686217	0.423865	-0.496061
-0.678844	0.431562	-0.499894
-0.681235	0.422764	-0.484278
-0.672442	0.43476	-0.489497
-0.678991	0.449783	-0.500909
-0.681414	0.447196	-0.500703
-0.664029	0.428409	-0.502563
-0.679443	0.427389	-0.49715
-0.661379	0.42125	-0.505206
-0.663887	0.419053	-0.49856
-0.64994	0.428377	-0.509793
-0.644803	0.445894	-0.518306
-0.640551	0.44911	-0.50484
-0.657124	0.429442	-0.511442
-0.657857	0.422552	-0.504519
-0.664651	0.416464	-0.486503
-0.676732	0.408387	-0.479766
-0.664477	0.362845	-0.4777
-0.670124	0.387083	-0.477347
-0.671521	0.389317	-0.48057
-0.640362	0.38048	-0.494757
-0.641771	0.38153	-0.488614
-0.647113	0.381776	-0.486276
-0.628632	0.39835	-0.489953
-0.644608	0.378281	-0.468925
-0.638417	0.36782	-0.4862
-0.633897	0.348126	-0.497946
-0.658028	0.351084	-0.499226
-0.63842	0.342719	-0.52617
-0.651681	0.334136	-0.52065
-0.650763	0.334601	-0.512468
-0.638545	0.340235	-0.534823
-0.640974	0.35776	-0.534432
-0.644681	0.340368	-0.53601
-0.650848	0.344056	-0.528748
-0.650244	0.339256	-0.538048
-0.645766	0.319331	-0.555377
-0.643208	0.303667	-0.538384
-0.647171	0.298436	-0.543043
-0.649338	0.297552	-0.550191
-0.643913	0.308401	-0.570195
-0.656514	0.314559	-0.551627
-0.661595	0.310598	-0.54476
-0.668198	0.308237	-0.517981
-0.687521	0.313028	-0.513002
-0.68158	0.339039	-0.507257
-0.670579	0.34112	-0.497773
-0.684782	0.336645	-0.500413
-0.691318	0.323438	-0.499292
-0.684516	0.313108	-0.506188
-0.688896	0.317599	-0.496837
-0.679549	0.320386	-0.489134
-0.67326	0.305079	-0.492957
-0.664655	0.294206	-0.48571
-0.658269	0.295561	-0.49908
-0.683046	0.290127	-0.497086
-0.682522	0.285295	-0.476712
-0.697522	0.299194	-0.482924
-0.718494	0.312506	-0.473708
-0.716589	0.317436	-0.482612
-0.713106	0.322162	-0.493394
-0.699473	0.324678	-0.498049
-0.701624	0.31369	-0.513388
-0.717454	0.328715	-0.520411
-0.719492	0.329925	-0.502442
-0.71285	0.327911	-0.509182
-0.734732	0.330024	-0.489348
-0.740129	0.337323	-0.478077
-0.751044	0.357365	-0.475151
-0.742119	0.355279	-0.472028
-0.721944	0.365189	-0.473368
-0.712764	0.360774	-0.481854
-0.719615	0.358914	-0.472061
-0.740675	0.374234	-0.464993
-0.735142	0.361365	-0.474458
-0.724749	0.355584	-0.476813
-0.728675	0.367643	-0.470724
-0.747514	0.374949	-0.466192
-0.741232	0.38332	-0.460425
-0.747941	0.350212	-0.447451
-0.752735	0.365262	-0.458786
-0.776141	0.369471	-0.455423
-0.766925	0.368744	-0.456061
-0.771648	0.356751	-0.457985
-0.766631	0.368491	-0.466576
-0.781903	0.364573	-0.468669
-0.802173	0.352594	-0.473219
-0.800214	0.364397	-0.485678
-0.787091	0.35001	-0.499166
-0.783223	0.338148	-0.493824
-0.787911	0.325821	-0.494671
-0.791693	0.31812	-0.489958
-0.786015	0.327084	-0.486885
-0.813974	0.334357	-0.492951
-0.82999	0.336773	-0.489
-0.829885	0.31879	-0.485705
-0.815778	0.322807	-0.494832
-0.787072	0.322164	-0.495222
-0.795461	0.338989	-0.493208
-0.793836	0.334988	-0.481975
-0.795008	0.335986	-0.474014
-0.79959	0.351879	-0.458574
-0.789319	0.346585	-0.464328
-0.790305	0.345596	-0.444321
-0.790497	0.353274	-0.445767
-0.797797	0.345903	-0.437196
-0.802664	0.350449	-0.431516
-0.798419	0.369498	-0.438969
-0.785804	0.384905	-0.449645
-0.7795	0.387722	-0.456532
-0.784762	0.402948	-0.46091
-0.78368	0.406366	-0.447798
-0.778057	0.390219	-0.458145
-0.786533	0.400536	-0.447808
-0.784698	0.409061	-0.447573
-0.766987	0.421389	-0.454111
-0.761884	0.424192	-0.476534
-0.733239	0.429913	-0.48177
-0.738961	0.438278	-0.473954
-0.73403	0.432005	-0.469603
-0.716116	0.439159	-0.473509
-0.713553	0.450909	-0.478901
-0.721918	0.451897	-0.463276
-0.727796	0.467951	-0.461957
-0.734734	0.461077	-0.458821
-0.721548	0.451645	-0.456226
-0.727047	0.432971	-0.456954
-0.709854	0.424412	-0.476937
-0.702084	0.417507	-0.521403
-0.699325	0.413998	-0.512833
-0.690383	0.410246	-0.535401
-0.68996	0.394645	-0.523473
-0.694408	0.383307	-0.506941
-0.684339	0.390878	-0.51325
-0.704105	0.391946	-0.49307
-0.715503	0.382861	-0.487663
-0.720072	0.380005	-0.494472
-0.734966	0.365971	-0.478068
-0.729678	0.360991	-0.472163
-0.740299	0.339934	-0.463911
-0.732814	0.355246	-0.457366
-0.723609	0.356597	-0.468712
-0.740704	0.34531	-0.453238
-0.729506	0.339481	-0.464631
-0.74033	0.347647	-0.45072
-0.739508	0.34856	-0.441357
-0.7283	0.345787	-0.448547
-0.744329	0.352133	-0.443215
-0.758797	0.360791	-0.428874
-0.786089	0.363951	-0.421814
-0.797095	0.370418	-0.42106
-0.799909	0.37292	-0.412563
-0.797564	0.376042	-0.404445
-0.800798	0.38002	-0.396963
-0.805905	0.389488	-0.396157
-0.804092	0.372356	-0.381666
-0.817334	0.360596	-0.366206
-0.804412	0.354062	-0.373638
-0.786231	0.340736	-0.381798
-0.756789	0.348444	-0.387423
-0.765864	0.339808	-0.384427
-0.758865	0.317685	-0.389053
-0.763158	0.313106	-0.391351
-0.76831	0.307637	-0.387908
-0.765236	0.320241	-0.395371
-0.760399	0.321916	-0.38981
-0.768992	0.331155	-0.375227
-0.770241	0.338869	-0.363151
-0.770359	0.35095	-0.366461
-0.77765	0.359344	-0.359495
-0.796315	0.363123	-0.34559
-0.764837	0.394637	-0.361957
-0.761216	0.404485	-0.361114
-0.784017	0.393365	-0.337003
-0.743692	0.372852	-0.334515
-0.749311	0.374976	-0.331698
-0.726345	0.375657	-0.340317
-0.724705	0.367371	-0.340261
-0.74013	0.364462	-0.320607
-0.734288	0.354874	-0.332112
-0.726502	0.333792	-0.319142
-0.722007	0.359926	-0.342635
-0.729678	0.363827	-0.342366
-0.689465	0.3609	-0.352715
-0.710544	0.363944	-0.345866
-0.690984	0.366298	-0.363797
-0.678349	0.353516	-0.34762
-0.669979	0.351941	-0.354757
-0.684035	0.357642	-0.34043
-0.683994	0.36078	-0.336291
-0.665772	0.379218	-0.355434
-0.681346	0.412201	-0.355244
-0.692068	0.423202	-0.345202
-0.686608	0.423952	-0.34494
-0.672506	0.405172	-0.344831
-0.680066	0.418801	-0.338723
-0.686311	0.426116	-0.325207
-0.692447	0.442197	-0.332986
-0.694102	0.442876	-0.321002
-0.69672	0.453471	-0.324816
-0.703598	0.441181	-0.341226
-0.69376	0.460396	-0.351923
-0.661077	0.459399	-0.365696
-0.663896	0.453024	-0.37591
-0.661676	0.448598	-0.366252
-0.662298	0.437307	-0.369097
-0.666748	0.449018	-0.377926
-0.672968	0.442199	-0.366684
-0.671828	0.429024	-0.372446
-0.675222	0.42349	-0.384522
-0.690573	0.429843	-0.373374
-0.705482	0.412883	-0.345666
-0.703619	0.419085	-0.356568
-0.698769	0.422007	-0.37377
-0.71067	0.400593	-0.376216
-0.705419	0.386861	-0.370291
-0.691485	0.380005	-0.355833
-0.707892	0.394308	-0.341346
-0.718673	0.397102	-0.339278
-0.726639	0.421557	-0.343746
-0.704908	0.423254	-0.351752
-0.713007	0.407795	-0.355278
-0.717434	0.384913	-0.354654
-0.726253	0.382661	-0.370023
-0.709312	0.37996	-0.381136
-0.704342	0.363316	-0.375158
-0.70198	0.372508	-0.367605
-0.695615	0.385969	-0.368389
-0.69736	0.376027	-0.382582
-0.697161	0.369978	-0.380729
-0.690654	0.349385	-0.395556
-0.686923	0.363928	-0.40823
-0.6908	0.367555	-0.407504
-0.67683	0.372401	-0.413794
-0.7036	0.380029	-0.409184
-0.700481	0.391706	-0.414609
-0.712551	0.392209	-0.419069
-0.722043	0.393606	-0.432772
-0.7215	0.404349	-0.422463
-0.716164	0.407878	-0.420524
-0.706334	0.392942	-0.424042
-0.711545	0.410027	-0.415507
-0.709219	0.402095	-0.417655
-0.71976	0.400343	-0.402242
-0.72368	0.402822	-0.424549
-0.714796	0.417435	-0.422982
-0.720253	0.425837	-0.43026
-0.717666	0.407196	-0.428721
-0.729943	0.406207	-0.412134
-0.7301	0.421764	-0.404872
-0.754147	0.4029	-0.399847
-0.767825	0.386616	-0.385654
-0.766037	0.381267	-0.382938
-0.76219	0.366075	-0.374899
-0.774313	0.36431	-0.352981
-0.770619	0.369354	-0.378331
-0.753468	0.38951	-0.398495
-0.725244	0.385211	-0.399702
-0.726093	0.392594	-0.419154
-0.746991	0.396346	-0.405247
-0.717596	0.393781	-0.421938
-0.713564	0.379038	-0.422846
-0.694541	0.401109	-0.439658
-0.689059	0.403052	-0.425032
-0.684608	0.377554	-0.439107
-0.688715	0.383055	-0.43217
-0.699614	0.376663	-0.424192
-0.697374	0.389136	-0.431801
-0.696431	0.416339	-0.41792
-0.703256	0.419449	-0.422181
-0.701465	0.416955	-0.434055
-0.713674	0.410031	-0.431447
-0.70714	0.412964	-0.449527
-0.718529	0.421475	-0.456241
-0.720819	0.419175	-0.460428
-0.706795	0.420931	-0.46008
-0.692369	0.418275	-0.455412
-0.680558	0.414232	-0.466455
-0.693871	0.399442	-0.463663
-0.688832	0.397796	-0.444896
-0.694555	0.393654	-0.42694
-0.704813	0.396883	-0.410804
-0.706458	0.391287	-0.410139
-0.714332	0.37477	-0.413189
-0.730122	0.385503	-0.408774
-0.710933	0.386584	-0.410411
-0.704386	0.369722	-0.420937
-0.706674	0.346374	-0.409081
-0.711324	0.325149	-0.398579
-0.702446	0.344789	-0.414395
-0.730115	0.327827	-0.408486
-0.734163	0.31441	-0.414743
-0.736952	0.308556	-0.435611
-0.755626	0.309821	-0.450522
-0.741211	0.309252	-0.450542
-0.732338	0.319771	-0.432752
-0.718089	0.311257	-0.432604
-0.711902	0.307578	-0.44321
-0.716842	0.304865	-0.431746
-0.704436	0.304238	-0.446997
-0.706445	0.319141	-0.450849
-0.671065	0.315372	-0.440899
-0.672861	0.328253	-0.450701
-0.675754	0.339479	-0.443921
-0.667831	0.328982	-0.449667
-0.691191	0.319345	-0.443858
-0.682362	0.285051	-0.431336
-0.694775	0.273597	-0.425308
-0.687521	0.253759	-0.433648
-0.694638	0.258521	-0.426414
-0.704769	0.271274	-0.417617
-0.694504	0.282806	-0.415247
-0.707021	0.279793	-0.440775
-0.720159	0.300567	-0.429396
-0.709437	0.307683	-0.432057
-0.695242	0.321442	-0.440434
-0.696593	0.318574	-0.432891
-0.703547	0.309103	-0.424595
-0.690547	0.305598	-0.419099
-0.679284	0.314492	-0.424407
-0.687876	0.302493	-0.414405
-0.689197	0.311227	-0.397323
-0.71084	0.320068	-0.376039
-0.696163	0.318272	-0.394636
-0.682056	0.305242	-0.39857
-0.694552	0.299895	-0.389727
-0.684595	0.284582	-0.378493
-0.694893	0.272678	-0.378044
-0.705277	0.284395	-0.387985
[truncated: 2 more rows]

## Sheet: slow_trajectory
0	1	2
1.97069	2.44371	9.78447
2.0179	2.3673	9.76894
2.06498	2.31924	9.73428
2.12439	2.26007	9.68873
2.14063	2.2136	9.64307
2.18003	2.17096	9.5832
2.21104	2.11447	9.53114
2.25491	2.05676	9.47283
2.29539	2.00927	9.40234
2.30097	1.96592	9.33922
2.33348	1.89968	9.284
2.36245	1.8577	9.21341
2.38641	1.82124	9.14334
2.43106	1.78681	9.07186
2.45348	1.73761	9.01059
2.46172	1.6848	8.95831
2.48111	1.66371	8.87594
2.4946	1.64708	8.79677
2.53429	1.62119	8.71967
2.54268	1.58727	8.64006
2.52091	1.54331	8.55302
2.5341	1.50868	8.47434
2.54756	1.49908	8.40596
2.56065	1.46896	8.32401
2.55994	1.4477	8.25448
2.56286	1.41403	8.17532
2.56873	1.40296	8.1124
2.58864	1.38725	8.04562
2.60238	1.38922	7.96987
2.60923	1.35278	7.8946
2.63207	1.31694	7.82076
2.64943	1.28442	7.74428
2.69286	1.27714	7.67384
2.7012	1.2618	7.57625
2.70881	1.24591	7.51012
2.70858	1.20832	7.44078
2.72267	1.2	7.37535
2.73004	1.18146	7.32306
2.74701	1.15877	7.24625
2.75325	1.13722	7.17672
2.77784	1.12803	7.12569
2.79562	1.1215	7.05931
2.80222	1.10549	6.9942
2.81517	1.09021	6.93415
2.81913	1.07635	6.86586
2.83533	1.05069	6.82077
2.82688	1.01724	6.74229
2.82942	1.00478	6.67306
2.82823	0.97473	6.60592
2.84756	0.992875	6.55255
2.83925	0.97828	6.48372
2.84637	0.965529	6.41508
2.8499	0.943932	6.346
2.84404	0.939341	6.28186
2.84001	0.927198	6.22903
2.84875	0.929286	6.17198
2.84782	0.919171	6.12303
2.85409	0.914539	6.06708
2.85768	0.897099	6.0054
2.8468	0.866125	5.94763
2.83375	0.835495	5.90101
2.85385	0.822458	5.84429
2.85765	0.831192	5.80252
2.87158	0.826915	5.75352
2.88284	0.823846	5.69342
2.88368	0.814362	5.6455
2.88852	0.800456	5.58865
2.90467	0.807664	5.5432
2.89832	0.782478	5.49629
2.88263	0.77203	5.44565
2.87518	0.756554	5.38202
2.87575	0.767657	5.3387
2.87896	0.755183	5.27437
2.86502	0.742729	5.23046
2.8648	0.724625	5.18692
2.87991	0.726098	5.12224
2.88238	0.695675	5.06774
2.8723	0.667008	5.0162
2.88997	0.647606	4.97217
2.89751	0.620261	4.9204
2.89576	0.611035	4.86911
2.89127	0.598657	4.81597
2.89206	0.599903	4.77246
2.89654	0.573541	4.74752
2.88436	0.570535	4.70287
2.86855	0.572134	4.67003
2.8671	0.556983	4.63239
2.87551	0.546065	4.58581
2.88041	0.537421	4.54064
2.88623	0.52077	4.50368
2.88247	0.50699	4.45484
2.87183	0.506612	4.4203
2.86324	0.500176	4.3736
2.86218	0.490958	4.33941
2.8395	0.466843	4.30273
2.83255	0.462053	4.26091
2.82375	0.470291	4.21976
2.82707	0.445714	4.17845
2.81105	0.436234	4.14961
2.82075	0.424694	4.11102
2.83175	0.432051	4.06827
2.81391	0.438821	4.02537
2.82031	0.432141	3.97143
2.81985	0.416926	3.93413
2.83168	0.424502	3.90646
2.84562	0.414987	3.85502
2.83314	0.423517	3.81942
2.81943	0.42654	3.78067
2.80879	0.40426	3.75093
2.80378	0.394133	3.71028
2.80349	0.387608	3.67827
2.80141	0.398165	3.6275
2.80416	0.390889	3.57993
2.80354	0.373532	3.52938
2.81544	0.372518	3.48328
2.81959	0.367526	3.45248
2.82585	0.348337	3.42651
2.81797	0.332693	3.39832
2.81076	0.323353	3.35579
2.8279	0.322948	3.3007
2.83716	0.321871	3.25276
2.83354	0.314963	3.22002
2.82297	0.295671	3.19066
2.8134	0.30119	3.14972
2.79751	0.273814	3.11249
2.78885	0.284106	3.08192
2.79682	0.278108	3.04636
2.78782	0.279618	3.03918
2.80015	0.263043	3.00916
2.80673	0.273019	2.9771
2.79786	0.254368	2.94308
2.80094	0.2469	2.90626
2.80349	0.227011	2.89374
2.80828	0.222314	2.87232
2.78751	0.206479	2.85999
2.77018	0.188261	2.83538
2.76472	0.178697	2.81392
2.75963	0.179999	2.78873
2.77228	0.191681	2.75624
2.77784	0.169396	2.73375
2.77724	0.176174	2.7039
2.78413	0.173971	2.68065
2.77086	0.178362	2.66456
2.73241	0.170613	2.64943
2.72216	0.156868	2.62325
2.7068	0.136578	2.61032
2.70728	0.120802	2.56207
2.68949	0.110239	2.55613
2.69842	0.111956	2.52667
2.68484	0.112725	2.49324
2.67923	0.081012	2.47014
2.67968	0.0765428	2.4369
2.69108	0.0676853	2.40932
2.69606	0.0628833	2.38737
2.67735	0.0532872	2.3543
2.67458	0.0253248	2.32082
2.66124	0.00833333	2.29849
2.64896	0.0067087	2.29159
2.64383	-0.0107197	2.26092
2.6475	-0.0311849	2.22735
2.64124	-0.0250978	2.2095
2.61198	-0.0527739	2.19911
2.61237	-0.0563212	2.18364
2.59895	-0.0626747	2.16222
2.58703	-0.0699714	2.13988
2.59739	-0.0843465	2.11418
2.57516	-0.0771712	2.09454
2.59095	-0.0901676	2.09121
2.6079	-0.0985112	2.069
2.6061	-0.0940929	2.04753
2.6122	-0.0875293	2.012
2.60304	-0.0747875	1.99392
2.57682	-0.0589957	1.97811
2.58781	-0.0586672	1.95986
2.5733	-0.0672931	1.95757
2.58041	-0.0858271	1.94235
2.5796	-0.0799268	1.92303
2.55415	-0.0729053	1.91325
2.54331	-0.0802519	1.88587
2.53116	-0.0753813	1.86655
2.53983	-0.0766099	1.83588
2.52319	-0.0754487	1.81998
2.51531	-0.0875324	1.79993
2.5123	-0.107794	1.77272
2.50307	-0.117153	1.76233
2.50218	-0.11752	1.7519
2.48221	-0.117732	1.73099
2.47737	-0.110679	1.69956
2.47662	-0.118675	1.68098
2.47551	-0.110696	1.62785
2.46954	-0.109114	1.62306
2.44876	-0.107295	1.59493
2.45708	-0.102128	1.56336
2.43764	-0.112455	1.56003
2.42734	-0.102433	1.54035
2.43107	-0.112926	1.53008
2.4471	-0.131699	1.50231
2.44067	-0.133121	1.48303
2.43774	-0.146306	1.46516
2.39934	-0.15459	1.43659
2.39799	-0.163979	1.434
2.41005	-0.156623	1.42853
2.40536	-0.1552	1.41232
2.39359	-0.158818	1.39657
2.39945	-0.163037	1.39588
2.38965	-0.16373	1.39554
2.39561	-0.158253	1.39357
2.37815	-0.167052	1.37673
2.38548	-0.184634	1.35427
2.38876	-0.189675	1.33865
2.3881	-0.197938	1.3264
2.37848	-0.215731	1.3063
2.37156	-0.217457	1.29218
2.35855	-0.213493	1.2841
2.32924	-0.225015	1.27389
2.31953	-0.212134	1.26244
2.32333	-0.208138	1.24226
2.32017	-0.225675	1.2422
2.31622	-0.220936	1.23577
2.31504	-0.236289	1.20559
2.2874	-0.238483	1.19003
2.28096	-0.217644	1.1762
2.25159	-0.216408	1.16088
2.21322	-0.216232	1.15097
2.20324	-0.195479	1.1371
2.18562	-0.190926	1.11835
2.18153	-0.19068	1.10924
2.17706	-0.18435	1.12804
2.16501	-0.180893	1.11346
2.16416	-0.179821	1.09241
2.15985	-0.200815	1.0837
2.16555	-0.202563	1.07308
2.16981	-0.188383	1.05566
2.16835	-0.200963	1.01964
2.15039	-0.180825	1.00512
2.13057	-0.197203	1.00259
2.11861	-0.192902	0.984748
2.10452	-0.202673	0.97159
2.11935	-0.214739	0.959352
2.0945	-0.218291	0.948849
2.09578	-0.22151	0.924661
2.09531	-0.223737	0.924631
2.07777	-0.246114	0.920389
2.08085	-0.256836	0.911338
2.08188	-0.247898	0.895438
2.07066	-0.227899	0.887942
2.06585	-0.239902	0.86387
2.07021	-0.242626	0.837056
2.06442	-0.250918	0.831206
2.07106	-0.256622	0.808891
2.08787	-0.248554	0.802207
2.09665	-0.251766	0.781201
2.0888	-0.255401	0.787763
2.08146	-0.25634	0.781616
2.06591	-0.265976	0.78188
2.05997	-0.289842	0.793728
2.04287	-0.269514	0.779264
2.03105	-0.268641	0.786343
2.03211	-0.297483	0.767406
2.01785	-0.282398	0.753404
2.01519	-0.280413	0.749029
2.01768	-0.293808	0.74674
2.01118	-0.299716	0.748136
1.98806	-0.322722	0.744482
1.99597	-0.329001	0.731597
2.0088	-0.32395	0.711572
2.00936	-0.338029	0.711358
1.99328	-0.324731	0.696226
1.97467	-0.3299	0.69117
1.98232	-0.329459	0.671388
1.98759	-0.324716	0.658822
1.96765	-0.326496	0.653742
1.96262	-0.315753	0.654035
1.96448	-0.310659	0.655161
1.97257	-0.313312	0.635546
1.96928	-0.325863	0.625507
1.97831	-0.344548	0.623005
1.97834	-0.374282	0.628874
1.97242	-0.371022	0.613924
1.95547	-0.393184	0.601326
1.95024	-0.400167	0.585539
1.93939	-0.398125	0.576912
1.92819	-0.421846	0.5772
1.92802	-0.448327	0.577868
1.92352	-0.453947	0.569672
1.91422	-0.459106	0.555758
1.8979	-0.45921	0.546054
1.90631	-0.460077	0.533543
1.89807	-0.475113	0.527554
1.87835	-0.490853	0.515673
1.87948	-0.48256	0.50209
1.86445	-0.481471	0.47492
1.86056	-0.494294	0.473985
1.83762	-0.503708	0.478668
1.80721	-0.506303	0.486966
1.81975	-0.503108	0.484614
1.80649	-0.49983	0.469222
1.797	-0.490937	0.461221
1.77606	-0.497609	0.459312
1.76856	-0.50429	0.460135
1.74312	-0.520797	0.457211
1.73925	-0.503702	0.451844
1.73116	-0.522703	0.452163
1.73374	-0.540178	0.440976
1.70379	-0.541157	0.447698
1.70695	-0.526079	0.425848
1.69096	-0.527211	0.42711
1.69427	-0.514635	0.419326
1.68969	-0.519598	0.410774
1.67866	-0.522091	0.40592
1.68886	-0.537733	0.394393
1.67648	-0.556762	0.400772
1.67331	-0.550981	0.382122
1.65307	-0.573752	0.37968
1.65433	-0.575393	0.372387
1.64581	-0.572467	0.357489
1.64486	-0.566584	0.352659
1.63535	-0.579836	0.366667
1.59795	-0.569456	0.358412
1.60626	-0.569527	0.356959
1.60509	-0.562535	0.340641
1.59814	-0.584423	0.323453
1.59179	-0.57729	0.314841
1.56535	-0.566632	0.323123
1.5602	-0.548986	0.314115
1.55415	-0.556149	0.314365
1.53429	-0.547944	0.315686
1.52964	-0.554928	0.306647
1.50218	-0.576599	0.291167
1.51041	-0.583914	0.277684
1.49842	-0.57749	0.272019
1.49582	-0.593643	0.265176
1.48198	-0.60604	0.26795
1.47129	-0.596326	0.265326
1.46979	-0.598058	0.240963
1.47891	-0.586213	0.246991
1.46642	-0.575038	0.249491
1.46732	-0.573714	0.244771
1.4712	-0.591396	0.238287
1.47334	-0.594635	0.235468
1.46806	-0.592684	0.218887
1.47354	-0.586049	0.209617
1.46109	-0.587128	0.22493
1.45415	-0.592949	0.213076
1.45798	-0.571139	0.187039
1.45321	-0.551882	0.17928
1.44585	-0.568152	0.163705
1.4403	-0.558849	0.162781
1.42912	-0.550161	0.171473
1.40614	-0.563247	0.160127
1.39847	-0.578045	0.157606
1.37465	-0.574151	0.159273
1.34689	-0.576576	0.168375
1.32719	-0.567006	0.165833
1.32828	-0.558632	0.166829
1.33213	-0.575333	0.172665
1.31428	-0.580163	0.159088
1.31892	-0.5645	0.149958
1.31571	-0.573219	0.136773
1.30505	-0.5626	0.129032
1.30526	-0.547861	0.139688
1.30201	-0.555951	0.133358
1.29524	-0.566738	0.11789
1.28719	-0.552281	0.114031
1.28465	-0.552091	0.107206
1.30787	-0.540893	0.112742
1.29987	-0.546019	0.11465
1.27656	-0.555495	0.124888
1.2807	-0.523176	0.105933
1.25243	-0.533238	0.109004
1.25402	-0.524137	0.0756766
1.24324	-0.506251	0.0856416
1.2359	-0.523552	0.0712317
1.20269	-0.511473	0.0818738
1.17957	-0.527556	0.0727815
1.16791	-0.526368	0.07494
1.15843	-0.51676	0.0675705
1.14431	-0.523451	0.068482
1.14102	-0.534123	0.0573411
1.11883	-0.544057	0.0577766
1.13066	-0.544289	0.0443713
1.13171	-0.547608	0.0542367
1.11152	-0.561696	0.0801634
1.1243	-0.533424	0.057481
1.12035	-0.547993	0.056223
1.1008	-0.536568	0.0556625
1.10193	-0.529611	0.0494767
1.07248	-0.54098	0.0655657
1.07748	-0.545136	0.0517037
1.05388	-0.538089	0.0593874
1.04701	-0.527606	0.0566493
1.04503	-0.531391	0.0702709
1.06067	-0.518794	0.0371111
1.06913	-0.536887	0.0171738
1.06463	-0.550378	0.0292684
1.05752	-0.559396	0.0224096
1.07148	-0.578587	0.00489558
1.07387	-0.576491	0.0104169
1.06113	-0.588935	-0.000970945
1.0744	-0.596564	0.00422785
1.07297	-0.607136	-0.0110951
1.07256	-0.607566	-0.0112744
1.08677	-0.589849	-0.0233073
1.08851	-0.560959	-0.0161862
1.0972	-0.566021	-0.00764331
1.08429	-0.569422	-0.0156984
1.06632	-0.560707	-0.018332
1.05783	-0.57365	-0.0145534
1.04716	-0.554643	-0.0112638
1.03487	-0.5538	-0.0215682
1.02264	-0.573928	-0.0149279
1.02826	-0.585696	-0.0121446
1.03777	-0.594316	-0.031459
1.01771	-0.579582	-0.0254108
1.00427	-0.588438	-0.0345446
1.00797	-0.607455	-0.0590832
0.996366	-0.613322	-0.0646015
0.986988	-0.613214	-0.0747282
0.980988	-0.640073	-0.0931528
0.958088	-0.624242	-0.103825
0.950429	-0.629648	-0.0846149
0.948755	-0.624491	-0.0895942
0.934232	-0.629655	-0.0927828
0.924162	-0.644379	-0.113243
0.930256	-0.657206	-0.112562
0.929071	-0.639763	-0.125657
0.931401	-0.645047	-0.129025
0.919307	-0.635108	-0.145082
0.901073	-0.640725	-0.127863
0.904335	-0.636686	-0.120976
0.890226	-0.626154	-0.13292
0.90053	-0.6394	-0.144868
0.897155	-0.654337	-0.139662
0.890493	-0.667857	-0.137039
0.904161	-0.666874	-0.147367
0.894144	-0.686055	-0.149555
0.863495	-0.678244	-0.137263
0.845592	-0.677765	-0.140454
0.826701	-0.66257	-0.141211
0.815119	-0.668059	-0.144356
0.829175	-0.654769	-0.162541
0.837052	-0.654171	-0.175084
0.798879	-0.666311	-0.160748
0.781229	-0.646591	-0.155383
0.766091	-0.642844	-0.146861
0.781891	-0.643842	-0.164113
0.78988	-0.653963	-0.179848
0.802774	-0.646209	-0.185074
0.797094	-0.655104	-0.186453
0.778023	-0.647522	-0.173778
0.765585	-0.653615	-0.179207
0.775723	-0.654272	-0.179023
0.749326	-0.629831	-0.174352
0.741098	-0.638391	-0.176421
0.733367	-0.647021	-0.17194
0.723491	-0.654336	-0.164564
0.722601	-0.652339	-0.171339
0.711154	-0.641189	-0.139656
0.689092	-0.659727	-0.151851
0.686758	-0.641901	-0.1728
0.687341	-0.648666	-0.168178
0.681431	-0.641552	-0.176967
0.685584	-0.663559	-0.199178
0.691693	-0.667796	-0.188395
0.658016	-0.671438	-0.169747
0.660111	-0.664373	-0.183638
0.668707	-0.674155	-0.184387
0.66514	-0.680114	-0.169282
0.645567	-0.672149	-0.173476
0.642243	-0.662256	-0.178247
0.649291	-0.677017	-0.176351
0.635934	-0.661436	-0.170155
0.628297	-0.664482	-0.172237
0.629479	-0.676755	-0.17727
0.625091	-0.677557	-0.179215
0.626318	-0.682511	-0.193437
0.637244	-0.71316	-0.193766
0.627941	-0.702184	-0.185675
0.63929	-0.69997	-0.198981
0.633974	-0.707691	-0.191702
0.629459	-0.714502	-0.192125
0.630316	-0.708403	-0.201136
0.641889	-0.703978	-0.196436
0.64568	-0.704011	-0.197597
0.660984	-0.711973	-0.192409
0.653137	-0.687561	-0.210846
0.661464	-0.698573	-0.212976
0.664269	-0.698079	-0.199148
0.697486	-0.687134	-0.210568
0.695193	-0.688828	-0.228252
0.668946	-0.697223	-0.220217
0.651578	-0.692057	-0.225483
0.653418	-0.680712	-0.22567
0.630951	-0.666859	-0.22057
0.623476	-0.656998	-0.21117
0.617065	-0.674598	-0.228599
0.614565	-0.694563	-0.23095
0.627959	-0.721926	-0.233753
0.635901	-0.73615	-0.2383
0.62681	-0.760892	-0.24719
0.62804	-0.751818	-0.255408
0.629591	-0.750296	-0.264776
0.600949	-0.733688	-0.265303
0.584258	-0.73521	-0.264887
0.585776	-0.721077	-0.279906
0.588643	-0.720486	-0.293725
0.580025	-0.731524	-0.28873
0.579854	-0.754318	-0.300981
0.572338	-0.761735	-0.282849
0.56854	-0.744052	-0.269443
0.565232	-0.747834	-0.268758
0.583514	-0.762782	-0.277933
0.583285	-0.776987	-0.289636
0.553104	-0.779239	-0.272584
0.555687	-0.800475	-0.286841
0.552611	-0.785725	-0.30587
0.547472	-0.781941	-0.303734
0.542939	-0.779843	-0.309962
0.551251	-0.79157	-0.307251
0.539195	-0.785077	-0.310228
0.526076	-0.776177	-0.308153
0.505652	-0.763318	-0.310828
0.496107	-0.778	-0.294903
0.48928	-0.80155	-0.312161
0.507831	-0.796879	-0.328414
0.504694	-0.811069	-0.302265
0.505102	-0.801171	-0.303446
0.519173	-0.787311	-0.304233
0.518406	-0.79028	-0.304924
0.493427	-0.783273	-0.29569
0.485864	-0.79358	-0.294446
0.495877	-0.788378	-0.290813
0.492812	-0.793145	-0.293618
0.50531	-0.78649	-0.30004
0.497381	-0.80035	-0.307173
0.483301	-0.824911	-0.314229
0.452956	-0.853171	-0.313217
0.437857	-0.848167	-0.322874
0.431186	-0.8484	-0.31079
0.413473	-0.849147	-0.303182
0.408906	-0.852344	-0.300419
0.403331	-0.847704	-0.297926
0.400955	-0.874551	-0.301286
0.409375	-0.866758	-0.304511
0.390623	-0.866413	-0.312764
0.387269	-0.851125	-0.308652
0.404131	-0.822801	-0.317916
0.41085	-0.819007	-0.327951
0.388362	-0.829247	-0.309038
0.381869	-0.836391	-0.317045
0.356254	-0.834604	-0.308221
0.345535	-0.825806	-0.310044
0.342244	-0.829609	-0.302179
0.343625	-0.825357	-0.293501
0.326069	-0.819839	-0.276666
0.323201	-0.820232	-0.263291
0.30377	-0.824468	-0.253118
0.286339	-0.814336	-0.248111
0.273326	-0.818089	-0.247941
0.286807	-0.824699	-0.276833
0.279007	-0.822189	-0.267717
0.28101	-0.806725	-0.26874
0.285448	-0.814739	-0.273512
0.296197	-0.826805	-0.271888
0.295398	-0.83623	-0.278803
0.302456	-0.838169	-0.269257
0.281328	-0.850353	-0.261607
0.279591	-0.847172	-0.261258
0.279611	-0.854177	-0.263013
0.277721	-0.863925	-0.268935
0.258435	-0.865106	-0.262809
0.244704	-0.857416	-0.264421
0.239479	-0.858526	-0.258676
0.263788	-0.873735	-0.26439
0.260452	-0.88509	-0.270113
0.266523	-0.889198	-0.280401
0.260462	-0.885983	-0.286178
0.2479	-0.880795	-0.28718
0.240123	-0.871126	-0.275612
0.240623	-0.882046	-0.275865
0.244164	-0.877014	-0.279473
0.218657	-0.871117	-0.270429
0.200196	-0.856522	-0.283896
0.177219	-0.841202	-0.270872
0.191812	-0.838599	-0.268582
0.18285	-0.846273	-0.258034
0.175895	-0.850761	-0.251683
0.192445	-0.860136	-0.251895
0.191881	-0.872191	-0.249155
0.165604	-0.864154	-0.245161
0.148426	-0.83934	-0.251641
0.174015	-0.835141	-0.266786
0.165965	-0.844516	-0.282912
0.172632	-0.838133	-0.30234
0.156435	-0.840352	-0.294002
0.151572	-0.838427	-0.287251
0.138859	-0.834718	-0.272918
0.142062	-0.831055	-0.278497
0.152651	-0.84325	-0.273714
0.116655	-0.844729	-0.282358
0.115483	-0.846504	-0.293091
0.120591	-0.841414	-0.304219
0.110705	-0.84211	-0.286512
0.101377	-0.842721	-0.285643
0.09996	-0.832651	-0.284015
0.101023	-0.845988	-0.28975
0.0978515	-0.838705	-0.278331
0.0877762	-0.841405	-0.287486
0.0655107	-0.84402	-0.301797
0.056438	-0.839055	-0.322741
0.0579553	-0.845762	-0.324217
0.0679256	-0.851416	-0.332728
0.0518775	-0.866866	-0.336214
0.0484151	-0.863596	-0.336253
0.0360584	-0.856326	-0.331789
0.0168117	-0.86104	-0.340076
0.0116999	-0.853825	-0.340945
0.0122222	-0.834331	-0.346295
0.025977	-0.849504	-0.338044
0.0174553	-0.830528	-0.335022
-0.0115042	-0.83349	-0.325095
-0.0221362	-0.825162	-0.326945
-0.00592313	-0.832947	-0.329669
-0.0140566	-0.837172	-0.323108
0.00796307	-0.863066	-0.328426
0.0130003	-0.85825	-0.336804
-0.00841803	-0.855151	-0.341082
-0.01179	-0.847936	-0.326342
-0.00481001	-0.861898	-0.306306
-0.0277566	-0.847296	-0.297555
-0.0243162	-0.838852	-0.291333
-0.019879	-0.856815	-0.281039
-0.0212576	-0.855756	-0.266648
-0.0414026	-0.864858	-0.269245
-0.0472675	-0.863968	-0.265061
-0.0629199	-0.873997	-0.26408
-0.0745094	-0.870617	-0.262696
-0.0415775	-0.872708	-0.278739
-0.0530614	-0.871947	-0.268107
-0.0412542	-0.847859	-0.283255
-0.0538031	-0.835816	-0.282168
-0.050318	-0.846163	-0.279327
-0.0682441	-0.856093	-0.272269
-0.077057	-0.850832	-0.26356
-0.0784063	-0.844746	-0.268855
-0.0571774	-0.828625	-0.280598
-0.0716801	-0.828864	-0.292485
-0.0997974	-0.830725	-0.307258
-0.0853541	-0.811519	-0.305982
-0.111583	-0.807123	-0.31499
-0.132583	-0.832714	-0.322041
-0.143011	-0.839893	-0.331874
-0.152083	-0.830441	-0.331776
-0.166467	-0.838583	-0.321031
-0.16749	-0.837715	-0.32204
-0.157452	-0.833168	-0.325304
-0.169395	-0.823132	-0.328889
-0.188223	-0.801574	-0.329511
-0.183605	-0.806306	-0.344175
-0.174945	-0.801863	-0.339234
-0.175813	-0.789992	-0.355619
-0.178879	-0.790918	-0.356828
-0.193812	-0.787128	-0.347362
-0.194216	-0.779119	-0.381136
-0.210791	-0.765666	-0.387983
-0.224974	-0.759067	-0.388242
-0.247118	-0.765818	-0.371366
-0.249721	-0.783034	-0.36186
-0.253168	-0.785089	-0.372219
-0.24573	-0.783033	-0.374627
-0.235317	-0.799202	-0.357817
-0.223085	-0.806105	-0.349522
-0.225851	-0.807428	-0.356334
-0.224405	-0.803117	-0.382527
-0.229905	-0.803251	-0.393073
-0.227084	-0.813821	-0.378382
-0.21856	-0.808582	-0.368626
-0.211126	-0.819998	-0.3557
-0.203157	-0.820068	-0.35584
-0.212778	-0.824985	-0.354615
-0.207848	-0.817358	-0.360355
-0.19962	-0.80677	-0.355714
-0.215678	-0.789153	-0.373313
-0.196022	-0.789409	-0.394148
-0.194744	-0.786098	-0.398326
-0.205559	-0.788422	-0.398319
-0.205669	-0.77405	-0.399663
-0.220288	-0.772178	-0.406825
-0.210572	-0.774235	-0.402641
-0.215246	-0.784109	-0.396677
-0.207668	-0.770455	-0.415309
-0.228739	-0.778082	-0.393492
-0.233593	-0.785714	-0.386323
-0.24649	-0.786979	-0.384329
-0.248953	-0.776975	-0.386504
-0.265073	-0.776347	-0.388767
-0.26274	-0.765211	-0.396847
-0.274946	-0.783173	-0.390012
-0.281709	-0.805504	-0.37698
-0.278608	-0.813659	-0.381921
-0.306089	-0.829938	-0.356907
-0.292842	-0.81084	-0.355258
-0.298396	-0.804417	-0.355583
-0.302606	-0.814781	-0.342791
-0.30643	-0.818228	-0.329534
-0.296051	-0.806589	-0.337079
-0.339706	-0.818795	-0.325367
-0.333619	-0.836575	-0.324365
-0.356676	-0.830184	-0.319253
-0.351065	-0.811939	-0.31064
-0.338425	-0.791514	-0.322823
-0.337235	-0.792675	-0.319994
-0.335504	-0.792693	-0.314961
-0.34428	-0.80553	-0.319692
-0.358838	-0.78865	-0.313498
-0.347863	-0.800875	-0.318877
-0.340069	-0.807307	-0.341886
-0.341575	-0.826759	-0.331974
-0.324154	-0.835348	-0.343139
-0.328151	-0.812244	-0.356744
-0.360705	-0.830271	-0.330798
-0.359917	-0.801968	-0.331133
-0.358573	-0.813812	-0.320305
-0.350761	-0.783687	-0.318444
-0.365926	-0.797281	-0.295594
-0.375168	-0.801893	-0.291948
-0.390822	-0.832204	-0.296418
-0.388321	-0.816986	-0.303249
-0.405155	-0.84094	-0.305019
-0.416939	-0.851237	-0.27073
-0.413044	-0.861113	-0.273967
-0.38537	-0.857468	-0.307561
-0.357952	-0.875562	-0.318456
-0.369568	-0.883989	-0.314751
-0.379059	-0.897751	-0.313142
-0.375321	-0.907281	-0.311059
-0.362461	-0.883406	-0.310305
-0.388812	-0.872498	-0.313365
-0.365814	-0.858554	-0.334968
-0.359033	-0.8544	-0.338269
-0.371902	-0.871991	-0.328017
-0.344835	-0.878471	-0.325455
-0.342459	-0.879847	-0.312392
-0.350815	-0.897812	-0.297956
-0.367545	-0.903487	-0.284907
-0.376576	-0.913185	-0.276636
-0.383606	-0.894413	-0.270886
-0.393715	-0.890111	-0.271256
-0.406079	-0.904264	-0.266654
-0.413542	-0.905966	-0.250404
-0.418465	-0.927538	-0.235274
-0.41368	-0.909173	-0.241517
-0.425685	-0.897795	-0.244085
-0.4372	-0.888129	-0.253804
-0.426573	-0.883463	-0.2632
-0.430842	-0.879453	-0.259337
-0.441427	-0.873852	-0.267821
-0.458592	-0.861927	-0.25983
-0.44167	-0.866444	-0.265122
-0.447123	-0.857521	-0.254046
-0.438568	-0.851309	-0.264396
-0.434061	-0.844527	-0.268172
-0.438626	-0.840016	-0.255283
-0.455927	-0.818507	-0.257024
-0.454299	-0.819007	-0.251602
-0.453994	-0.821185	-0.245903
-0.472125	-0.819459	-0.253572
-0.48482	-0.802018	-0.252081
-0.481198	-0.818164	-0.248286
-0.488984	-0.832764	-0.23785
-0.496303	-0.843903	-0.221311
-0.500631	-0.829007	-0.228512
-0.494721	-0.823301	-0.216196
-0.484209	-0.822339	-0.222161
-0.495881	-0.832658	-0.2147
-0.489052	-0.824611	-0.207936
-0.510233	-0.806034	-0.199537
-0.495309	-0.812151	-0.205111
-0.504215	-0.812659	-0.201722
-0.507514	-0.813892	-0.185976
-0.503791	-0.817648	-0.19883
-0.520846	-0.824606	-0.202721
-0.517218	-0.829245	-0.203291
-0.528362	-0.81818	-0.189151
-0.544055	-0.805381	-0.177714
-0.557348	-0.821681	-0.183376
-0.554975	-0.808767	-0.197826
-0.564318	-0.803343	-0.183607
-0.572407	-0.795979	-0.18363
-0.566242	-0.799785	-0.191584
-0.545764	-0.810404	-0.196076
-0.561071	-0.810359	-0.200554
-0.540348	-0.799325	-0.203135
-0.531413	-0.798907	-0.197529
-0.544377	-0.799914	-0.199096
-0.554188	-0.78114	-0.188425
-0.567136	-0.778245	-0.195825
-0.542363	-0.779544	-0.20536
-0.546922	-0.757131	-0.217241
-0.522545	-0.761961	-0.231933
-0.533158	-0.760347	-0.22789
-0.524334	-0.779865	-0.227478
-0.521459	-0.815923	-0.202604
-0.511019	-0.821719	-0.196789
-0.498151	-0.809639	-0.196522
-0.500868	-0.797461	-0.194856
-0.504835	-0.792199	-0.200275
-0.501486	-0.798335	-0.181358
-0.493503	-0.799638	-0.178218
-0.490594	-0.806978	-0.16984
-0.500384	-0.804635	-0.173351
-0.497796	-0.810999	-0.168897
-0.476393	-0.805845	-0.18158
-0.483657	-0.801557	-0.180386
-0.50791	-0.803103	-0.183602
-0.522697	-0.795892	-0.178324
-0.529622	-0.793462	-0.183232
-0.523316	-0.816555	-0.183826
-0.521533	-0.829335	-0.189692
-0.522534	-0.831462	-0.201544
-0.525913	-0.825526	-0.206045
-0.530339	-0.824023	-0.197704
-0.543902	-0.82711	-0.198037
-0.536379	-0.817844	-0.196003
-0.526035	-0.814056	-0.218481
-0.513643	-0.816526	-0.231902
-0.514358	-0.813764	-0.243577
-0.507905	-0.816564	-0.254879
-0.508064	-0.797275	-0.256503
-0.511561	-0.780583	-0.263019
-0.50032	-0.785518	-0.28466
-0.500999	-0.804317	-0.278919
-0.504244	-0.799333	-0.282431
-0.497651	-0.796628	-0.272491
-0.48846	-0.805451	-0.257531
-0.502379	-0.796063	-0.247592
-0.500771	-0.780049	-0.25544
-0.497555	-0.789091	-0.263442
-0.464753	-0.792547	-0.263762
-0.469346	-0.804037	-0.248251
-0.46707	-0.814203	-0.245953
-0.476557	-0.801398	-0.261277
-0.474463	-0.816461	-0.251802
-0.476024	-0.792608	-0.256344
-0.49162	-0.780318	-0.25032
-0.500887	-0.770518	-0.243638
-0.492167	-0.756977	-0.246894
-0.494543	-0.775211	-0.242857
-0.496259	-0.774458	-0.235982
-0.510855	-0.787037	-0.22647
-0.501363	-0.779595	-0.234453
-0.507694	-0.784535	-0.232268
-0.497246	-0.797426	-0.229207
-0.508424	-0.788557	-0.252995
-0.522558	-0.773905	-0.253638
-0.546695	-0.793328	-0.258595
-0.541463	-0.7866	-0.269456
-0.536808	-0.788422	-0.251338
-0.554294	-0.799378	-0.244231
-0.574117	-0.821524	-0.229879
-0.579835	-0.815872	-0.22975
-0.580994	-0.827019	-0.227144
-0.583471	-0.83748	-0.224241
-0.540005	-0.826973	-0.21827
-0.522856	-0.830093	-0.231033
-0.531274	-0.820164	-0.215207
-0.526972	-0.823474	-0.23
-0.525929	-0.830625	-0.223261
-0.525985	-0.815739	-0.221028
-0.537283	-0.792254	-0.228113
-0.529216	-0.76648	-0.24187
-0.50646	-0.764334	-0.245099
-0.520332	-0.777677	-0.235809
-0.529045	-0.790374	-0.224025
-0.5272	-0.797242	-0.226143
-0.521974	-0.805137	-0.23467
-0.540861	-0.799161	-0.227352
-0.53771	-0.815783	-0.217654
-0.560032	-0.798696	-0.230248
-0.553805	-0.804035	-0.233927
-0.565304	-0.795999	-0.230719
-0.545498	-0.793843	-0.243443
-0.535355	-0.778831	-0.251287
-0.551905	-0.778368	-0.235039
-0.541612	-0.799204	-0.24029
-0.555662	-0.8036	-0.221316
-0.542861	-0.810475	-0.223779
-0.541733	-0.806784	-0.206683
-0.555524	-0.806813	-0.209964
-0.541912	-0.81094	-0.212374
-0.548047	-0.814343	-0.204483
-0.562663	-0.80797	-0.203407
-0.575363	-0.804278	-0.203206
-0.566432	-0.813124	-0.217258
-0.560107	-0.836803	-0.232465
-0.562428	-0.858747	-0.230348
-0.554622	-0.859233	-0.22397
-0.534946	-0.847994	-0.227052
-0.545797	-0.85853	-0.236331
-0.53848	-0.87107	-0.236832
-0.522013	-0.868845	-0.252032
-0.518241	-0.871115	-0.235749
-0.533874	-0.868456	-0.222774
-0.563231	-0.899026	-0.208967
-0.559749	-0.913453	-0.214001
-0.545905	-0.889852	-0.217578
-0.548236	-0.887106	-0.216723
-0.539563	-0.875967	-0.206329
-0.527462	-0.88921	-0.224504
-0.543325	-0.881003	-0.215335
-0.551466	-0.873679	-0.212945
-0.544899	-0.885535	-0.214302
-0.537503	-0.891939	-0.224411
-0.53644	-0.895761	-0.210833
-0.56065	-0.902999	-0.196218
-0.565306	-0.891255	-0.185348
-0.568025	-0.903303	-0.193593
-0.555778	-0.904162	-0.219277
-0.543779	-0.927767	-0.227404
-0.525909	-0.904561	-0.23874
-0.52466	-0.8913	-0.23577
-0.528807	-0.899459	-0.246823
-0.533973	-0.874271	-0.243693
-0.529935	-0.894255	-0.224914
-0.517335	-0.897268	-0.232546
-0.516777	-0.91101	-0.22256
-0.529411	-0.885743	-0.225936
-0.51747	-0.89311	-0.22688
-0.51872	-0.898446	-0.234359
-0.516782	-0.911367	-0.24089
-0.524401	-0.91629	-0.23911
-0.527142	-0.911776	-0.244576
-0.544067	-0.93089	-0.238345
-0.532303	-0.914477	-0.244532
-0.543527	-0.919192	-0.243151
-0.545675	-0.930612	-0.250616
-0.535534	-0.934989	-0.253505
-0.511698	-0.922185	-0.255519
-0.503179	-0.92052	-0.260437
-0.506261	-0.910006	-0.252223
-0.4828	-0.922577	-0.258836
-0.47921	-0.918374	-0.263226
-0.472963	-0.925881	-0.261965
-0.478326	-0.939385	-0.265711
-0.494135	-0.946195	-0.257538
-0.48377	-0.945095	-0.250804
-0.46749	-0.956037	-0.259716
-0.460799	-0.927265	-0.272854
-0.45198	-0.934817	-0.282709
-0.470119	-0.926007	-0.283345
-0.466392	-0.928024	-0.279131
-0.480848	-0.937953	-0.274065
-0.466517	-0.944224	-0.270108
-0.479531	-0.943554	-0.265326
-0.456674	-0.929292	-0.273807
-0.456675	-0.948198	-0.270876
-0.444807	-0.961596	-0.276432
-0.452333	-0.974437	-0.283457
-0.439109	-0.977799	-0.294938
-0.446685	-0.977536	-0.295987
-0.453838	-0.973402	-0.295286
-0.45305	-0.968012	-0.28989
-0.450796	-0.977544	-0.294244
-0.468828	-1.00088	-0.294774
-0.467617	-0.989347	-0.307231
-0.45649	-0.981639	-0.310017
-0.437662	-0.982279	-0.318159
-0.417138	-0.977107	-0.325181
-0.438899	-0.973446	-0.313032
-0.423205	-0.975537	-0.308352
-0.413626	-0.976095	-0.294548
-0.408476	-0.963211	-0.303313
-0.420132	-0.956623	-0.298617
-0.4192	-0.977326	-0.298204
-0.431962	-0.969168	-0.298086
-0.427214	-0.985084	-0.321642
-0.431216	-0.966977	-0.318676
-0.443003	-0.981263	-0.318662
-0.436458	-0.980842	-0.335925
-0.431489	-1.00131	-0.336205
-0.448303	-0.997708	-0.330216
-0.451825	-0.979085	-0.319882
-0.460966	-0.977761	-0.322111
-0.476753	-1.01496	-0.333132
-0.462852	-1.0288	-0.331541
-0.491064	-1.00529	-0.327729
-0.507429	-1.01719	-0.309181
-0.520438	-1.01584	-0.316395
-0.527775	-1.01191	-0.298433
-0.521193	-1.02454	-0.298737
-0.510756	-1.02323	-0.303153
-0.517286	-1.01683	-0.314294
-0.518359	-1.02548	-0.325717
-0.521652	-1.022	-0.317792
-0.520862	-1.02431	-0.307388
-0.484448	-1.02017	-0.309808
-0.49871	-1.04026	-0.29852
-0.513236	-1.02882	-0.291153
-0.503941	-1.02621	-0.280025
-0.495918	-1.03316	-0.274852
-0.484406	-1.03676	-0.269142
-0.475083	-1.05201	-0.26579
-0.464534	-1.0622	-0.267506
-0.466156	-1.06383	-0.265565
-0.463625	-1.05102	-0.274795
-0.462264	-1.05756	-0.291597
-0.456339	-1.06011	-0.290507
-0.45898	-1.04022	-0.274014
-0.462815	-1.04639	-0.264207
-0.470088	-1.06145	-0.271861
-0.469844	-1.07583	-0.276799
-0.474554	-1.0662	-0.275045
-0.483201	-1.08201	-0.266047
-0.493166	-1.06461	-0.281963
-0.483644	-1.0762	-0.289304
-0.476519	-1.06972	-0.304465
-0.481601	-1.0736	-0.316223
-0.489679	-1.07119	-0.307236
-0.490072	-1.06421	-0.310435
-0.496869	-1.07603	-0.312135
-0.498364	-1.07835	-0.316069
-0.511574	-1.08649	-0.319879
-0.519345	-1.07651	-0.331498
-0.535169	-1.08286	-0.33151
-0.53649	-1.07342	-0.326125
-0.525168	-1.0801	-0.337724
-0.517721	-1.08419	-0.337528
-0.515963	-1.06013	-0.3487
-0.542245	-1.07438	-0.355851
-0.535852	-1.06498	-0.351925
-0.548951	-1.0809	-0.33646
-0.558553	-1.08559	-0.325872
-0.549038	-1.07551	-0.324489
-0.550109	-1.06436	-0.329969
-0.564162	-1.03945	-0.33469
-0.538861	-1.03697	-0.339152
-0.540038	-1.04425	-0.345385
-0.541868	-1.03667	-0.340239
-0.540185	-1.03104	-0.345174
-0.568886	-1.02857	-0.350549
-0.579222	-1.02548	-0.360934
-0.57346	-1.02869	-0.360252
-0.571602	-1.01568	-0.354695
-0.574021	-1.01214	-0.355361
-0.58441	-0.981233	-0.35521
-0.59062	-0.984776	-0.346839
-0.592749	-0.977251	-0.34695
-0.582516	-0.99261	-0.340421
-0.5785	-0.995055	-0.34653
-0.575115	-0.997564	-0.346564
-0.584099	-0.990893	-0.342785
-0.590154	-1.00006	-0.338197
-0.591292	-1.02036	-0.334345
-0.609601	-1.00565	-0.32942
-0.588741	-1.01773	-0.325422
-0.602375	-1.02958	-0.303683
-0.595942	-1.02829	-0.313332
-0.592474	-1.02672	-0.305528
-0.620286	-1.0308	-0.288494
-0.620691	-1.0477	-0.291093
-0.625024	-1.0457	-0.297928
-0.645337	-1.05008	-0.303522
-0.631989	-1.05767	-0.298459
-0.622076	-1.03639	-0.298775
-0.614199	-1.03558	-0.293125
-0.619248	-1.02328	-0.27526
-0.592628	-1.02341	-0.282415
-0.604541	-1.01383	-0.281535
-0.600855	-1.01344	-0.28745
-0.612135	-1.01625	-0.279392
-0.612242	-0.987883	-0.275622
-0.608446	-0.993825	-0.295767
-0.58796	-0.984677	-0.308289
-0.581647	-0.958904	-0.316201
-0.584016	-0.956311	-0.31376
-0.591016	-0.958332	-0.317843
-0.593297	-0.946279	-0.301923
-0.571307	-0.940193	-0.307012
-0.569678	-0.939961	-0.317144
-0.581195	-0.929274	-0.322553
-0.560442	-0.939153	-0.340997
-0.56388	-0.963923	-0.339747
-0.573812	-0.972699	-0.339864
-0.587177	-0.970896	-0.337555
-0.592714	-0.985742	-0.347714
-0.598854	-0.98246	-0.335354
-0.600015	-0.984819	-0.33574
-0.596198	-0.975864	-0.327437
-0.592579	-0.964218	-0.341057
-0.597561	-0.982831	-0.319511
-0.601952	-0.96078	-0.306872
-0.58852	-0.957012	-0.310686
-0.59862	-0.951702	-0.302721
-0.609491	-0.943718	-0.305841
-0.619004	-0.936798	-0.292073
-0.615108	-0.932274	-0.300001
-0.594777	-0.941687	-0.302579
-0.583264	-0.939694	-0.297074
-0.610672	-0.959892	-0.292175
-0.60169	-0.946613	-0.308674
-0.595475	-0.964815	-0.310764
-0.581218	-0.96993	-0.31957
-0.589381	-0.962933	-0.324028
-0.607849	-0.966373	-0.315515
-0.597873	-0.96397	-0.322941
-0.599644	-0.96197	-0.327077
-0.60894	-0.936316	-0.33057
-0.608253	-0.93667	-0.347741
-0.617262	-0.94042	-0.325864
-0.616332	-0.933714	-0.330363
-0.607893	-0.963913	-0.319586
-0.612696	-0.956669	-0.29386
-0.608034	-0.949706	-0.297653
-0.607407	-0.943577	-0.301916
-0.606187	-0.940061	-0.294698
-0.613719	-0.954016	-0.292377
-0.593753	-0.92674	-0.304929
-0.59445	-0.943658	-0.286528
-0.589133	-0.954458	-0.293355
-0.570962	-0.975026	-0.301704
-0.585399	-0.970865	-0.286124
-0.587818	-0.977095	-0.290192
-0.574001	-0.972165	-0.283925
-0.568529	-0.975456	-0.284818
-0.558282	-0.962339	-0.288648
-0.570911	-0.978534	-0.287769
-0.555076	-1.00156	-0.276013
-0.538654	-0.994758	-0.277337
-0.528359	-1.0001	-0.28208
-0.531962	-0.998538	-0.284375
-0.536109	-1.00301	-0.284435
-0.53429	-0.99878	-0.297278
-0.512647	-0.987337	-0.294564
-0.505707	-0.965375	-0.32074
-0.513471	-0.953968	-0.319122
-0.520165	-0.969716	-0.316538
-0.502583	-0.964386	-0.341324
-0.494777	-0.972404	-0.353427
-0.506883	-0.953547	-0.33949
-0.510385	-0.94667	-0.345864
-0.518658	-0.94617	-0.342941
-0.526291	-0.925854	-0.334621
-0.513736	-0.919714	-0.334727
-0.490156	-0.917159	-0.359474
-0.477616	-0.903699	-0.37637
-0.466149	-0.907374	-0.384987
-0.45099	-0.924032	-0.396263
-0.446593	-0.923716	-0.391127
-0.436377	-0.925855	-0.396644
-0.428224	-0.946247	-0.375021
-0.455167	-0.929909	-0.352478
-0.457758	-0.941427	-0.335601
-0.438582	-0.942264	-0.341794
-0.450054	-0.939317	-0.33612
-0.445002	-0.947022	-0.348602
-0.434871	-0.930754	-0.348741
-0.421759	-0.926555	-0.339601
-0.424232	-0.931371	-0.351206
-0.419633	-0.940238	-0.342147
-0.429826	-0.926637	-0.339426
-0.431412	-0.90943	-0.33507
-0.459757	-0.918107	-0.32197
-0.463538	-0.927642	-0.300687
-0.449288	-0.92951	-0.293367
-0.462606	-0.939842	-0.290325
-0.478638	-0.957605	-0.282066
-0.481843	-0.938746	-0.286608
-0.487365	-0.936879	-0.296078
-0.485378	-0.928898	-0.288004
-0.474548	-0.966768	-0.302728
-0.466089	-0.95974	-0.318806
-0.471412	-0.971537	-0.327003
-0.483431	-0.974397	-0.333168
-0.472615	-0.985149	-0.340031
-0.480054	-0.987495	-0.321925
-0.482675	-0.996643	-0.306735
-0.495303	-0.987376	-0.30884
-0.493394	-0.997922	-0.312328
-0.50251	-0.983542	-0.29687
-0.509069	-1.0005	-0.287939
-0.503059	-0.992852	-0.286343
-0.473971	-0.986487	-0.2942
-0.477788	-0.997729	-0.290019
-0.4798	-0.998551	-0.292012
-0.468066	-0.98747	-0.289706
-0.474723	-0.998949	-0.29806
-0.467694	-1.02115	-0.295483
-0.482495	-1.01555	-0.281782
-0.491367	-1.01111	-0.275067
-0.499032	-1.00889	-0.277793
-0.495264	-1.00154	-0.288434
-0.481592	-1.00571	-0.284732
-0.499731	-1.00907	-0.276864
-0.507614	-1.00598	-0.293756
-0.501491	-1.01636	-0.292099
-0.504268	-1.01664	-0.284442
-0.496488	-1.03284	-0.29428
-0.500929	-1.03476	-0.299479
-0.505298	-1.04275	-0.296292
-0.494321	-1.03379	-0.2934
-0.490685	-1.04558	-0.282795
-0.489455	-1.0667	-0.265454
-0.495873	-1.06514	-0.272934
-0.483489	-1.06926	-0.273768
-0.511057	-1.07822	-0.266869
-0.519997	-1.08545	-0.265832
-0.525772	-1.08944	-0.262953
-0.534037	-1.09638	-0.264249
-0.523109	-1.10114	-0.268193
-0.530899	-1.1243	-0.260074
-0.542629	-1.09996	-0.258904
-0.556165	-1.09622	-0.254593
-0.557218	-1.08517	-0.249804
-0.536984	-1.07764	-0.26026
-0.550054	-1.05612	-0.282145
-0.556256	-1.05573	-0.279252
-0.550083	-1.04475	-0.271374
-0.538887	-1.04886	-0.273382
-0.53774	-1.03815	-0.276648
-0.558515	-1.04363	-0.280713
-0.557345	-1.03126	-0.284077
-0.555034	-1.0191	-0.292068
-0.568412	-1.05408	-0.283663
-0.566707	-1.06254	-0.287648
-0.56785	-1.06876	-0.291337
-0.568404	-1.06473	-0.285226
-0.579092	-1.08101	-0.298006
-0.569137	-1.07085	-0.302794
-0.557762	-1.06817	-0.310094
-0.575816	-1.05326	-0.306184
-0.589729	-1.05616	-0.297265
-0.580605	-1.06132	-0.312218
-0.606875	-1.06867	-0.297716
-0.604327	-1.0567	-0.309977
-0.587019	-1.05486	-0.329605
-0.580965	-1.03246	-0.338179
-0.609369	-1.00727	-0.350466
-0.623017	-1.01116	-0.336216
-0.622998	-1.00673	-0.354279
-0.628984	-1.01077	-0.354536
-0.60476	-1.01363	-0.35749
-0.618433	-1.01344	-0.354004
-0.616761	-1.01581	-0.353381
-0.620837	-1.01441	-0.350353
-0.617572	-1.02171	-0.356357
-0.617239	-1.02379	-0.365503
-0.619418	-1.01125	-0.366057
-0.627657	-1.01612	-0.355599
-0.646006	-1.0149	-0.366674
-0.63763	-1.00462	-0.375935
-0.641208	-1.00712	-0.381911
-0.622732	-1.0125	-0.391039
-0.642708	-1.00202	-0.389175
-0.634764	-1.01137	-0.391457
-0.620519	-0.994868	-0.397948
-0.630371	-0.989751	-0.402191
-0.643195	-0.994126	-0.391879
-0.660976	-0.997221	-0.375735
-0.683616	-1.01226	-0.36962
-0.68861	-1.02951	-0.361656
-0.674021	-0.999186	-0.36726
-0.662935	-1.01159	-0.376574
-0.65696	-1.00991	-0.370721
-0.659444	-1.00987	-0.381727
-0.651939	-0.998643	-0.373508
-0.667017	-0.989661	-0.374308
-0.645111	-0.994208	-0.384269
-0.664228	-1.00517	-0.372902
-0.676699	-0.998454	-0.360087
-0.671412	-1.00745	-0.367304
-0.653801	-0.989547	-0.350681
-0.674598	-0.972233	-0.347599
-0.662236	-0.945168	-0.365853
-0.673484	-0.946782	-0.365874
-0.671051	-0.935917	-0.370332
-0.659271	-0.932021	-0.393803
-0.660587	-0.948657	-0.393053
-0.655264	-0.931188	-0.379607
-0.650119	-0.943769	-0.377256
-0.66362	-0.942602	-0.379412
-0.662968	-0.9534	-0.383135
-0.675467	-0.97059	-0.382474
-0.668151	-0.978998	-0.382386
-0.679943	-0.968008	-0.386682
-0.691256	-0.946744	-0.393241
-0.694496	-0.946812	-0.387626
-0.701862	-0.939007	-0.388852
-0.696995	-0.932578	-0.370923
-0.709413	-0.94158	-0.358131
-0.731228	-0.968584	-0.350761
-0.699984	-0.989107	-0.351382
-0.710777	-0.959519	-0.367281
-0.72723	-0.954121	-0.350599
-0.713928	-0.9516	-0.354954
-0.689154	-0.939774	-0.352651
-0.673146	-0.92659	-0.358122
-0.675747	-0.915089	-0.346616
-0.673837	-0.917309	-0.342928
-0.673596	-0.931431	-0.319211
-0.663893	-0.941444	-0.335162
-0.669922	-0.954411	-0.341839
-0.675762	-0.963551	-0.325673
-0.673026	-0.957623	-0.34083
-0.673746	-0.951888	-0.332106
-0.692561	-0.960432	-0.324491
-0.690388	-0.953391	-0.337877
-0.669991	-0.945523	-0.345333
-0.686802	-0.945257	-0.357241
-0.68981	-0.944762	-0.370949
-0.688646	-0.949415	-0.367921
-0.684999	-0.934601	-0.359843
-0.689264	-0.935517	-0.348405
-0.718566	-0.937996	-0.361422
-0.70534	-0.955875	-0.361181
-0.709521	-0.949527	-0.359378
-0.719542	-0.949244	-0.339701
-0.715122	-0.93076	-0.348684
-0.727285	-0.939221	-0.333764
-0.733993	-0.923768	-0.336258
-0.729901	-0.931442	-0.349086
-0.735697	-0.944842	-0.336377
-0.723677	-0.95183	-0.33997
-0.700818	-0.945946	-0.363741
-0.696013	-0.96254	-0.355464
-0.686972	-0.987682	-0.382835
-0.6908	-0.975439	-0.384332
-0.702261	-0.995548	-0.369925
-0.716453	-1.00482	-0.352453
-0.72454	-1.00805	-0.355217
-0.747252	-1.00886	-0.357595
-0.760128	-1.00424	-0.335935
-0.746526	-1.00294	-0.328928
-0.75036	-0.99172	-0.315996
-0.749724	-1.00924	-0.306896
-0.746103	-1.03521	-0.304683
-0.763445	-1.03113	-0.309571
-0.747444	-1.02348	-0.298166
-0.729907	-1.02053	-0.301553
-0.732171	-1.0106	-0.310035
-0.723382	-1.02918	-0.308626
-0.727174	-1.04147	-0.310896
-0.73052	-1.04439	-0.314773
-0.72845	-1.05997	-0.301886
-0.737223	-1.05945	-0.294975
-0.744444	-1.08721	-0.298726
-0.741819	-1.07916	-0.313478
-0.739988	-1.0702	-0.312594
-0.740496	-1.07138	-0.313668
-0.752132	-1.07341	-0.313408
-0.749156	-1.05656	-0.323103
-0.758036	-1.05743	-0.312629
-0.756028	-1.07381	-0.3378
-0.749905	-1.07732	-0.328611
-0.753153	-1.06238	-0.335186
-0.755787	-1.06311	-0.330353
-0.731439	-1.05346	-0.357406
-0.737896	-1.05803	-0.339997
-0.744961	-1.08152	-0.333961
-0.73929	-1.06636	-0.35178
-0.745403	-1.05712	-0.339015
-0.761795	-1.05821	-0.31248
-0.772781	-1.05343	-0.304023
-0.771666	-1.07217	-0.291539
-0.778364	-1.05734	-0.29295
-0.780098	-1.05782	-0.286796
-0.794541	-1.05099	-0.28931
-0.794857	-1.06087	-0.300548
-0.784052	-1.05141	-0.310239
-0.801373	-1.05839	-0.312285
-0.786177	-1.08024	-0.312531
-0.783461	-1.10072	-0.311792
-0.774398	-1.11116	-0.300374
-0.780716	-1.0977	-0.293015
-0.800445	-1.09441	-0.287834
-0.79598	-1.08871	-0.296486
-0.804859	-1.10694	-0.296832
-0.79466	-1.08641	-0.296178
-0.797332	-1.08406	-0.30358
-0.775668	-1.09341	-0.312433
-0.764772	-1.08235	-0.317412
-0.776241	-1.08683	-0.330149
-0.791313	-1.09465	-0.313189
-0.780264	-1.08977	-0.322543
-0.764296	-1.07712	-0.333091
-0.761063	-1.07878	-0.33123
-0.763795	-1.07139	-0.315593
-0.755954	-1.07902	-0.311791
-0.765196	-1.08316	-0.312437
-0.763462	-1.09179	-0.307536
-0.750024	-1.08316	-0.303761
-0.743435	-1.08734	-0.317242
-0.74246	-1.08954	-0.314473
-0.749814	-1.07671	-0.313944
-0.747866	-1.08975	-0.317127
-0.73825	-1.0874	-0.317488
-0.722294	-1.071	-0.327712
-0.744402	-1.0631	-0.325769
-0.734488	-1.05329	-0.337091
-0.734175	-1.04376	-0.344679
-0.731403	-1.01902	-0.347293
-0.747471	-1.01476	-0.348424
-0.734512	-1.02064	-0.340958
-0.729456	-1.02028	-0.333934
-0.730835	-1.03506	-0.323883
-0.750575	-1.03974	-0.333247
-0.760366	-1.04629	-0.346217
-0.777936	-1.04061	-0.356889
-0.768028	-1.04036	-0.359685
-0.784632	-1.0365	-0.355632
-0.783347	-1.01513	-0.352344
-0.763863	-1.03139	-0.360867
-0.755021	-1.0217	-0.367907
-0.739724	-1.03083	-0.379062
-0.728643	-1.03473	-0.394361
-0.728758	-1.0329	-0.394808
-0.730293	-1.01448	-0.382147
-0.739942	-1.02918	-0.377368
-0.727147	-1.05655	-0.368663
-0.732918	-1.03588	-0.358911
-0.751086	-1.01318	-0.346844
-0.738228	-1.00377	-0.369234
-0.748881	-1.01433	-0.366095
-0.774303	-1.04412	-0.350232
-0.758372	-1.02055	-0.348317
-0.765285	-1.01104	-0.356121
-0.759705	-1.032	-0.367153
-0.775964	-1.03362	-0.365226
-0.754686	-1.0324	-0.37846
-0.764163	-1.03258	-0.371639
-0.763165	-1.05814	-0.360113
-0.769067	-1.05924	-0.33853
-0.779027	-1.06845	-0.350714
-0.784868	-1.04731	-0.350393
-0.790052	-1.04712	-0.338793
-0.808514	-1.0577	-0.338643
-0.812261	-1.04509	-0.330364
-0.813019	-1.05197	-0.330682
-0.825909	-1.05153	-0.331507
-0.817799	-1.04557	-0.343541
-0.82645	-1.04967	-0.333342
-0.824537	-1.03361	-0.341152
-0.832215	-1.0324	-0.339848
-0.836323	-1.0467	-0.343215
-0.831421	-1.04374	-0.345595
-0.831119	-1.06958	-0.332317
-0.840929	-1.0608	-0.339496
-0.850756	-1.05763	-0.346599
-0.851758	-1.06112	-0.345043
-0.860371	-1.06262	-0.345012
-0.853232	-1.05662	-0.371903
-0.849022	-1.06762	-0.394474
-0.85989	-1.07895	-0.400123
-0.862528	-1.08535	-0.39784
-0.858	-1.0916	-0.407647
-0.838145	-1.08717	-0.415051
-0.841893	-1.08096	-0.409228
-0.811615	-1.07001	-0.437238
-0.82369	-1.07867	-0.430764
-0.804735	-1.0773	-0.432082
-0.812266	-1.05493	-0.429447
-0.822276	-1.05402	-0.432412
-0.836025	-1.06457	-0.441306
-0.834415	-1.0663	-0.458859
-0.835264	-1.07994	-0.451913
-0.821187	-1.06624	-0.459061
-0.816442	-1.07384	-0.467553
-0.81967	-1.07022	-0.474576
-0.81091	-1.06732	-0.472435
-0.799736	-1.08803	-0.449879
-0.80457	-1.08721	-0.427283
-0.793262	-1.09163	-0.429344
-0.775571	-1.0945	-0.433054
-0.774457	-1.09149	-0.425934
-0.7843	-1.08255	-0.409714
-0.778214	-1.09501	-0.409566
-0.800082	-1.10461	-0.399075
-0.793328	-1.10536	-0.402551
-0.809391	-1.10862	-0.385659
-0.801296	-1.13239	-0.389186
-0.794439	-1.12292	-0.390279
-0.77097	-1.13868	-0.397346
-0.766305	-1.13177	-0.403956
-0.761618	-1.13909	-0.407179
-0.769308	-1.12001	-0.410483
-0.770339	-1.10093	-0.427942
-0.75918	-1.10951	-0.416237
-0.776999	-1.11542	-0.408681
-0.784744	-1.10814	-0.428752
-0.782763	-1.11111	-0.44216
-0.78806	-1.10663	-0.442477
-0.761268	-1.10996	-0.452639
-0.764642	-1.11301	-0.448836
-0.739118	-1.1082	-0.444977
-0.739975	-1.10003	-0.447232
-0.731846	-1.08448	-0.467966
-0.72414	-1.07819	-0.469794
-0.709449	-1.07819	-0.459609
-0.707561	-1.10626	-0.444191
-0.690074	-1.10581	-0.445919
-0.689049	-1.11722	-0.448952
-0.689705	-1.1118	-0.45196
-0.708847	-1.11357	-0.446491
-0.711021	-1.10728	-0.445194
-0.728696	-1.10144	-0.437913
-0.731776	-1.0842	-0.427638
-0.729533	-1.09734	-0.430488
-0.723746	-1.08761	-0.426092
-0.722824	-1.07775	-0.425467
-0.712199	-1.07065	-0.428612
-0.728683	-1.07827	-0.416413
-0.723418	-1.08932	-0.415703
-0.709474	-1.10033	-0.420233
-0.699342	-1.07759	-0.434106
-0.709634	-1.08943	-0.422971
-0.718762	-1.07344	-0.411918
-0.720928	-1.07361	-0.421965
-0.702832	-1.08262	-0.421368
-0.692933	-1.07368	-0.424699
-0.687719	-1.05761	-0.420946
-0.684155	-1.05289	-0.427778
-0.67565	-1.08325	-0.418746
-0.680162	-1.08813	-0.404972
-0.68527	-1.08403	-0.416255
-0.688226	-1.09343	-0.420437
-0.693961	-1.07577	-0.419068
-0.695507	-1.07666	-0.41849
-0.686975	-1.07681	-0.43014
-0.695772	-1.07313	-0.42596
-0.693535	-1.07861	-0.434829
-0.703849	-1.08143	-0.436082
-0.709598	-1.07682	-0.431311
-0.697676	-1.07574	-0.439444
-0.707579	-1.0764	-0.435442
-0.716933	-1.07673	-0.429596
-0.735442	-1.08924	-0.430832
-0.726436	-1.07402	-0.438505
-0.717546	-1.09241	-0.441188
-0.70993	-1.12527	-0.431109
-0.71559	-1.12429	-0.415398
-0.711613	-1.10533	-0.423325
-0.712052	-1.10281	-0.429685
-0.715908	-1.105	-0.434057
-0.714669	-1.10495	-0.426719
-0.714675	-1.10645	-0.406622
-0.74027	-1.09164	-0.407986
-0.738232	-1.12048	-0.394525
-0.726859	-1.09258	-0.39471
-0.728501	-1.10593	-0.38744
-0.735803	-1.1248	-0.376361
-0.726798	-1.13161	-0.385486
-0.727703	-1.13351	-0.397837
-0.725287	-1.13873	-0.385098
-0.714673	-1.16604	-0.3943
-0.709959	-1.17227	-0.412749
-0.7211	-1.17977	-0.41114
-0.737998	-1.17412	-0.405068
-0.747686	-1.1617	-0.395697
-0.741619	-1.16624	-0.38381
-0.743848	-1.16526	-0.391105
-0.748729	-1.16881	-0.384491
-0.752612	-1.17234	-0.389484
-0.753141	-1.19265	-0.387719
-0.752382	-1.19276	-0.389539
-0.742051	-1.18981	-0.371734
-0.756901	-1.19545	-0.370804
-0.763244	-1.21069	-0.359778
-0.767694	-1.22204	-0.329758
-0.763401	-1.24427	-0.328256
-0.766947	-1.25382	-0.329936
-0.769937	-1.23741	-0.324849
-0.778366	-1.22843	-0.323127
-0.779547	-1.23655	-0.320904
-0.782144	-1.24248	-0.313034
-0.759341	-1.24406	-0.322846
-0.730755	-1.24262	-0.317564
-0.724797	-1.22733	-0.325144
-0.722154	-1.22777	-0.328447
-0.734738	-1.22651	-0.331216
-0.738681	-1.22375	-0.335673
-0.747547	-1.23677	-0.323866
-0.752328	-1.24381	-0.330173
-0.751442	-1.24016	-0.328352
-0.746465	-1.23875	-0.330347
-0.742504	-1.23848	-0.333528
-0.722569	-1.26599	-0.344809
-0.72224	-1.26112	-0.352673
-0.717028	-1.27949	-0.370154
-0.711925	-1.3	-0.375624
-0.713036	-1.31565	-0.371993
-0.723993	-1.30758	-0.361656
-0.716211	-1.29207	-0.342576
-0.710146	-1.28311	-0.330448
-0.706733	-1.28978	-0.331396
-0.723915	-1.27373	-0.315234
-0.728232	-1.26426	-0.307721
-0.73501	-1.25903	-0.313991
-0.737837	-1.26927	-0.321637
-0.728612	-1.25405	-0.321943
-0.720541	-1.23629	-0.320625
-0.730217	-1.20625	-0.306036
-0.74586	-1.21329	-0.316418
-0.756321	-1.20902	-0.331804
-0.765722	-1.22408	-0.33815
-0.750814	-1.21379	-0.331949
-0.750284	-1.21034	-0.340429
-0.76732	-1.20825	-0.321385
-0.773398	-1.21519	-0.316716
-0.784268	-1.21973	-0.319278
-0.779771	-1.22729	-0.306926
-0.794032	-1.24296	-0.305616
-0.781384	-1.25072	-0.304492
-0.787897	-1.23265	-0.329629
-0.787469	-1.23798	-0.335896
-0.821165	-1.24412	-0.325713
-0.808636	-1.23161	-0.329198
-0.792047	-1.21791	-0.336031
-0.798501	-1.22365	-0.336654
-0.786932	-1.23334	-0.346859
-0.795182	-1.21855	-0.347305
-0.831908	-1.21797	-0.318193
-0.841574	-1.21713	-0.309992
-0.867184	-1.20156	-0.279806
-0.872464	-1.20402	-0.27389
-0.874781	-1.2029	-0.286495
-0.877978	-1.21167	-0.276984
-0.875873	-1.19006	-0.283955
-0.885801	-1.20697	-0.288794
-0.861409	-1.2092	-0.282789
-0.87092	-1.20285	-0.291602
-0.87048	-1.20896	-0.283251
-0.867165	-1.21255	-0.283482
-0.856254	-1.22362	-0.287377
-0.84106	-1.22569	-0.299868
-0.856308	-1.22412	-0.280053
-0.839005	-1.2344	-0.274148
-0.838095	-1.239	-0.259934
-0.843061	-1.25508	-0.246869
-0.849172	-1.26534	-0.258146
-0.85986	-1.26165	-0.243133
-0.857734	-1.27776	-0.257219
-0.862496	-1.27602	-0.269892
-0.865729	-1.2575	-0.266589
-0.872114	-1.23512	-0.269846
-0.871901	-1.23169	-0.268336
-0.858894	-1.20645	-0.277541
-0.84406	-1.20774	-0.284745
-0.830657	-1.20311	-0.280715
-0.820901	-1.19057	-0.28595
-0.80906	-1.21893	-0.291638
-0.826662	-1.21069	-0.308449
-0.859153	-1.2302	-0.296191
-0.86318	-1.23134	-0.275426
-0.858725	-1.22887	-0.308438
-0.869726	-1.21669	-0.31579
-0.838569	-1.20848	-0.328928
-0.840843	-1.21615	-0.325347
-0.847425	-1.19981	-0.317743
-0.837028	-1.21303	-0.323334
-0.831107	-1.20663	-0.317087
-0.822015	-1.20293	-0.327669
-0.815417	-1.21277	-0.334481
-0.801448	-1.20929	-0.336278
-0.795534	-1.20777	-0.336418
-0.79095	-1.22471	-0.33793
-0.798969	-1.2303	-0.341598
-0.793694	-1.23936	-0.345813
-0.799103	-1.24852	-0.332117
-0.80418	-1.2653	-0.328942
-0.790823	-1.25501	-0.349325
-0.806755	-1.27552	-0.350983
-0.805739	-1.27014	-0.349248
-0.815934	-1.26771	-0.339575
-0.840129	-1.28347	-0.322239
-0.850141	-1.26521	-0.322026
-0.849066	-1.26615	-0.32463
-0.853298	-1.29209	-0.310738
-0.858544	-1.29007	-0.297973
-0.861161	-1.28667	-0.309235
-0.849697	-1.30542	-0.301858
-0.842593	-1.30794	-0.294874
-0.871606	-1.29496	-0.272957
-0.878669	-1.31104	-0.267018
-0.887398	-1.31782	-0.261081
-0.878264	-1.32401	-0.26128
-0.886516	-1.31448	-0.247694
-0.885995	-1.31637	-0.242753
-0.869026	-1.32497	-0.26706
-0.857526	-1.32802	-0.251059
-0.85861	-1.32516	-0.250147
-0.86384	-1.33695	-0.245281
-0.868498	-1.33416	-0.229895
-0.867879	-1.322	-0.22305
-0.862845	-1.3363	-0.220423
-0.875394	-1.31582	-0.230498
-0.887944	-1.31524	-0.203688
-0.886099	-1.30668	-0.20116
-0.871739	-1.30289	-0.213886
-0.883331	-1.30934	-0.195363
-0.900158	-1.29769	-0.209563
-0.885463	-1.30066	-0.200858
-0.872408	-1.28461	-0.227291
-0.8967	-1.29365	-0.220732
-0.898064	-1.30721	-0.199915
-0.893125	-1.28693	-0.211417
-0.915295	-1.25307	-0.183946
-0.899014	-1.24631	-0.166764
-0.883338	-1.258	-0.200618
-0.867621	-1.26828	-0.204793
-0.865626	-1.24826	-0.213171
-0.863697	-1.25738	-0.20524
-0.860439	-1.27679	-0.199183
-0.85708	-1.29242	-0.197289
-0.856752	-1.29116	-0.205827
-0.848159	-1.30753	-0.227394
-0.849617	-1.31735	-0.23065
-0.85358	-1.31949	-0.230193
-0.850461	-1.33166	-0.238634
-0.861183	-1.33549	-0.237921
-0.876445	-1.34341	-0.221386
-0.872674	-1.32503	-0.232359
-0.908604	-1.3318	-0.222836
-0.913995	-1.35419	-0.212319
-0.917427	-1.35804	-0.215621
-0.912866	-1.35388	-0.222743
-0.926155	-1.35734	-0.217457
-0.931175	-1.37147	-0.198773
-0.947273	-1.36327	-0.179162
-0.958186	-1.35319	-0.172665
-0.967264	-1.35672	-0.173445
-0.958614	-1.32882	-0.202585
-0.957139	-1.33321	-0.194298
-0.952998	-1.33145	-0.185979
-0.967642	-1.32622	-0.174008
-0.976332	-1.33178	-0.170117
-0.985293	-1.34496	-0.18293
-0.996414	-1.33888	-0.174451
-0.98338	-1.31876	-0.171897
-0.976397	-1.31374	-0.169928
-0.977818	-1.30792	-0.157352
-0.964119	-1.30198	-0.178537
-0.972733	-1.30046	-0.171164
-0.957824	-1.29777	-0.166787
-0.948058	-1.29834	-0.156019
-0.94019	-1.30888	-0.155105
-0.944462	-1.30819	-0.160702
-0.953733	-1.29282	-0.155676
-0.95467	-1.28501	-0.163311
-0.97155	-1.28778	-0.151305
-0.963058	-1.28282	-0.159582
-0.970448	-1.28283	-0.159172
-0.973359	-1.29966	-0.171873
-0.974307	-1.29465	-0.183585
-0.989539	-1.29438	-0.174382
-0.976498	-1.30684	-0.178137
-0.9836	-1.322	-0.187206
-0.989678	-1.3171	-0.189549
-0.989509	-1.31643	-0.199227
-0.984943	-1.30509	-0.202455
-0.982592	-1.30897	-0.208828
-0.988386	-1.31387	-0.214046
-0.977457	-1.30997	-0.211273
-0.963048	-1.3138	-0.216535
-0.983065	-1.30102	-0.206737
-0.972825	-1.32027	-0.208168
-0.979136	-1.32385	-0.212476
-0.977248	-1.32411	-0.194802
-0.974934	-1.3185	-0.20194
-0.977479	-1.34201	-0.201189
-0.9916	-1.34179	-0.203448
-0.983638	-1.35015	-0.204939
-0.97639	-1.33894	-0.226806
-0.980855	-1.33255	-0.230893
-0.961421	-1.33756	-0.262075
-0.956824	-1.3352	-0.292675
-0.940868	-1.34253	-0.282849
-0.939164	-1.34375	-0.277745
-0.948069	-1.35007	-0.263064
-0.953844	-1.35618	-0.260512
-0.959255	-1.34882	-0.258575
-0.942962	-1.34497	-0.287703
-0.960603	-1.34394	-0.283182
-0.940932	-1.35632	-0.278872
-0.939806	-1.35499	-0.293623
-0.93035	-1.34846	-0.286858
-0.952838	-1.36853	-0.272682
-0.946084	-1.35783	-0.249771
-0.939645	-1.35902	-0.260269
-0.960573	-1.37113	-0.251018
-0.979485	-1.34406	-0.237607
-0.979973	-1.35609	-0.229009
-0.965509	-1.34254	-0.2463
-0.967522	-1.35531	-0.229862
-0.9686	-1.35447	-0.233808
-0.963306	-1.34013	-0.231721
-0.961747	-1.33319	-0.23382
-0.961947	-1.32346	-0.237658
-0.966463	-1.30031	-0.246631
-0.972262	-1.30188	-0.261366
-0.965692	-1.31913	-0.265998
-0.970585	-1.3187	-0.251391
-0.962452	-1.30458	-0.261156
-0.952071	-1.31077	-0.267737
-0.967142	-1.32005	-0.267101
-0.979328	-1.3312	-0.277657
-0.992952	-1.33542	-0.283237
-0.98015	-1.31996	-0.288635
-0.963315	-1.33188	-0.271442
-0.975869	-1.34482	-0.242882
-0.973824	-1.33976	-0.257217
-0.967277	-1.35297	-0.268427
-0.959868	-1.33994	-0.291197
-0.990301	-1.3424	-0.276572
-0.997423	-1.33891	-0.268893
-0.975633	-1.36519	-0.271917
-0.988972	-1.3791	-0.247972
-0.975928	-1.38695	-0.249688
-0.972249	-1.39668	-0.250485
-0.980988	-1.38658	-0.250694
-0.974676	-1.39919	-0.24971
-0.979455	-1.39074	-0.248345
-0.995348	-1.38798	-0.241917
-0.971932	-1.41698	-0.254483
-0.973911	-1.4168	-0.24678
-0.97543	-1.41905	-0.249075
-0.975223	-1.41975	-0.241875
-0.977035	-1.41122	-0.251573
-0.97131	-1.42035	-0.25211
-0.963655	-1.43148	-0.258745
-0.966818	-1.42575	-0.257476
-0.979795	-1.4317	-0.237499
-0.979789	-1.43381	-0.219876
-0.994404	-1.43436	-0.213197
-1.01824	-1.42881	-0.218219
-1.00968	-1.43806	-0.216016
-1.00601	-1.42308	-0.218491
-1.00363	-1.41562	-0.228123
-0.99945	-1.40516	-0.229839
-1.00668	-1.42449	-0.228472
-0.985799	-1.40725	-0.259388
-0.982602	-1.40017	-0.287073
-0.985189	-1.40799	-0.29523
-0.999502	-1.40579	-0.284453
-0.983044	-1.40029	-0.293784
-0.988712	-1.40833	-0.296551
-0.991274	-1.41327	-0.325594
-1.00777	-1.42019	-0.318979
-1.02824	-1.42207	-0.314398
-1.02565	-1.41215	-0.313261
-1.02262	-1.40992	-0.314321
-1.02526	-1.42157	-0.325715
-1.03419	-1.42318	-0.308339
-1.02579	-1.40628	-0.317576
-1.02928	-1.40754	-0.31376
-1.02598	-1.39645	-0.330112
-1.02009	-1.39176	-0.324642
-1.01461	-1.37944	-0.320049
-1.00903	-1.36478	-0.332206
-1.00583	-1.36906	-0.33389
-0.976625	-1.33935	-0.329665
-0.965147	-1.3582	-0.334062
-0.957826	-1.35585	-0.315994
-0.975819	-1.37728	-0.305936
-0.987417	-1.3819	-0.294531
-0.937513	-1.38441	-0.313342
-0.944788	-1.38709	-0.306753
-0.946558	-1.3905	-0.311609
-0.96037	-1.37489	-0.314997
-0.947593	-1.36937	-0.33922
-0.93892	-1.36928	-0.326056
-0.935372	-1.36597	-0.338743
-0.935692	-1.38232	-0.347528
-0.944975	-1.37076	-0.335623
-0.967374	-1.36638	-0.326928
-0.989677	-1.36831	-0.314188
-0.985167	-1.37059	-0.311367
-0.978972	-1.36619	-0.332721
-0.989625	-1.36397	-0.333826
-1.01428	-1.3764	-0.31357
-1.00162	-1.36676	-0.313649
-0.981942	-1.39425	-0.318466
-0.980717	-1.40421	-0.312098
-0.977119	-1.41142	-0.307529
-0.968533	-1.40437	-0.313156
-0.963472	-1.38309	-0.31701
-0.949661	-1.37436	-0.306394
-0.942785	-1.3603	-0.317698
-0.920564	-1.36172	-0.318342
-0.914262	-1.36045	-0.330543
-0.935316	-1.36498	-0.316338
-0.945073	-1.34523	-0.327623
-0.936721	-1.36889	-0.324317
-0.926726	-1.37588	-0.318817
-0.927323	-1.38862	-0.324318
-0.940849	-1.37579	-0.304431
-0.935693	-1.38188	-0.315248
-0.943529	-1.39769	-0.313894
-0.933675	-1.39961	-0.31355
-0.93427	-1.40328	-0.321046
-0.925154	-1.39348	-0.322526
-0.91899	-1.38433	-0.313607
-0.93388	-1.3975	-0.30205
-0.936272	-1.39525	-0.31554
-0.942393	-1.39992	-0.32634
-0.924656	-1.38832	-0.35037
-0.930276	-1.38367	-0.349256
-0.924447	-1.37297	-0.354181
-0.936646	-1.36915	-0.354175
-0.951917	-1.35408	-0.343782
-0.972842	-1.37059	-0.33942
-0.977258	-1.36902	-0.337659
-0.972872	-1.3925	-0.336522
-0.967479	-1.38835	-0.330477
-0.962527	-1.39871	-0.341129
-0.989018	-1.39432	-0.317881
-0.997575	-1.39029	-0.322765
-0.99226	-1.40695	-0.314912
-0.986723	-1.41898	-0.300367
-0.980774	-1.41452	-0.323012
-0.967236	-1.42128	-0.333235
-0.973018	-1.39149	-0.32224
-0.980677	-1.41461	-0.326055
-0.975238	-1.40696	-0.329842
-0.949894	-1.39754	-0.336655
-0.945749	-1.41006	-0.346965
-0.939174	-1.40861	-0.336996
-0.929532	-1.4234	-0.351121
-0.9178	-1.44056	-0.337808
-0.938007	-1.44528	-0.324188
-0.946673	-1.45649	-0.313439
-0.947004	-1.4666	-0.300554
-0.93915	-1.46769	-0.305891
-0.94079	-1.46707	-0.291636
-0.921804	-1.46844	-0.296251
-0.919274	-1.45015	-0.288111
-0.922968	-1.44529	-0.270629
-0.928719	-1.42682	-0.281403
-0.928309	-1.43555	-0.263963
-0.915979	-1.4442	-0.258334
-0.931115	-1.45537	-0.267268
-0.942196	-1.4453	-0.273073
-0.938792	-1.44843	-0.275476
-0.935383	-1.45995	-0.264983
-0.945347	-1.43683	-0.257442
-0.962036	-1.43311	-0.262262
-0.972063	-1.42837	-0.252664
-0.954217	-1.41255	-0.260102
-0.93809	-1.43536	-0.259103
-0.943696	-1.45475	-0.256632
-0.946191	-1.45683	-0.244696
-0.942306	-1.44899	-0.248999
-0.944444	-1.42611	-0.247522
-0.953601	-1.42228	-0.235742
-0.962305	-1.40018	-0.250806
-0.961775	-1.42225	-0.25118
-0.952607	-1.4204	-0.237306
-0.936913	-1.43402	-0.245152
-0.960946	-1.43613	-0.241945
-0.967189	-1.42777	-0.236896
-0.971851	-1.40669	-0.243643
-0.965353	-1.41116	-0.236164
-0.961604	-1.3938	-0.236186
-0.962972	-1.3774	-0.246652
-0.944224	-1.3705	-0.245579
-0.934972	-1.36235	-0.238324
-0.940443	-1.37208	-0.220585
-0.927956	-1.38488	-0.213959
-0.91955	-1.39442	-0.212393
-0.905359	-1.40642	-0.217426
-0.904236	-1.40455	-0.223607
-0.924609	-1.40781	-0.221893
-0.904831	-1.40825	-0.236393
-0.931299	-1.38265	-0.204746
-0.93692	-1.39008	-0.196032
-0.921785	-1.40476	-0.192512
-0.904223	-1.39411	-0.223989
-0.882322	-1.39771	-0.229805
-0.872116	-1.39113	-0.241312
-0.839457	-1.3678	-0.256888
-0.814744	-1.36861	-0.257988
-0.821893	-1.35985	-0.25138
-0.810514	-1.36543	-0.254771
-0.837793	-1.34587	-0.257552
-0.836246	-1.33335	-0.276336
-0.832423	-1.35522	-0.257357
-0.818944	-1.35979	-0.270962
-0.810032	-1.33684	-0.28899
-0.806454	-1.33312	-0.287427
-0.799104	-1.34707	-0.285907
-0.828046	-1.35332	-0.27005
-0.837914	-1.34242	-0.268024
-0.846975	-1.34056	-0.270966
-0.848303	-1.32922	-0.272147
-0.848692	-1.3118	-0.262507
-0.847958	-1.31031	-0.259485
-0.853065	-1.29204	-0.257319
-0.854386	-1.31225	-0.244782
-0.8581	-1.32063	-0.243262
-0.876914	-1.33428	-0.241257
-0.873487	-1.33421	-0.261533
[truncated: 2 more rows]
